# Supplementary material for: An N-terminal motif in NLR immune receptors is functionally conserved across distantly related plant species
Source: eLife. 2019 Nov 27;8:e49956. doi: 10.7554/eLife.49956 (PMC6944444; doi:10.7554/eLife.49956)
Supplement: Figure 1—source data 1. — The Mu-STOP transposon insertion sites were confirmed by PCR amplicon sequencing with Mu-STOP seq Rv primer. The 65 truncate sequences of NRC4 are listed in this file. [file elife-49956-fig1-data1.txt]

>NRC4DV_TL1
ATGGCTGACGCTGTTGTTAACTTCTTAGTTGAAAATTTACTGCAATTGCTGACGGACAATGTTAAATTAATAGGGAGCGCTAAAGGGGAACTGGAAAACTTATTAAAGGAGGTGCAGCATTTGAAGGGTTTTCTGGATGACGCAGCTAAGCTGCCATCAGATTCAGAGCAATGGAAGGTTCTAGTTGAAGAAATTCAGAAGACTGTTCACACGGCTGAAGACGCAGTGGACAAATTCGTTGTGCAAGCTAAATTACATAAGGAAAAGAACAAAATGGCAAGAATTTTGGATGTGGGTCATCTGGCTACAGTCAGGAATCTTGCAGCTGAGGTCAAAGGAATTCATGACCAAGTCAAGGAACTTCGCCTAAACAATCAAGCTCTTCAAGCACGCCCAACTCTTGAGCTGCCTAAAAAGGGTTCCTCGGAAACAACTCAGCAGGGTCCTGCATTGGAGGATGATGAAGTTGTCGGCTTTGATGAGGAAGCGAACAAAGTGATCAATCGACTTGTTAAAGAATCAAAGGATCTAGATATTATTCCGGTGGTGGGTATGCCGGGACTTGGAAAAACCACACTAGCAAGAAAAATCTACAAGGATCCTAAGCTTTCATATGAATTTTTTGGCGTCCATTGGGTTTACGTCGGCCAATCTTACAAAATAAAGGATGTTTTTCTTAATATTCTCAAATTCTTCACAAGACGCACCGAAGATTATCAGCATGAGGATGTGGACGCATTAGCTAAGGTGATAGCCGGTTTTATCAATAAAGGAGGTAGATGTCTCATTTGTTTAGATGATGTTTGGGAAACAAAAGTCATTGACTATGTAAAGACAATTTTCCCAGAAAACGAAAAGGGACATCGAGTCATGATGACAACGCGTAACAAAGTTCTGGCTACTTATGCCAATTCAGATCCTCACGATCTGAAATTTTTGACTCCAAAAGAAAGTTTTGAATTGTTGGTAAAGAGAGTTTTTGGCAAGAAACCATGTCCTAAAGATTTAGTAGGACATGGAGAAAGCATTGCAGGAAAATGTGGTGGAGTACCACTTGCAGTAGTGGTAATTGCTGGTGCATTAAGAGGTCGTCCGAACACAAGTGATTGGATAAGAGTTGAGAGAAATGTGGTTCAGCATCTTTATACGAATAGCGAAGAAAGCTGCTTGAAATTTGTGGAGATGAGTTACGATCATTTGCCCCAAGAAGTACAGACATGCTTCTTGTATTGTGGTGTCTGATTGATTGA
>NRC4DV_TL2 (This clone causes cell death)
ATGGCTGACGCTGTTGTTAACTTCTTAGTTGAAAATTTACTGCAATTGCTGACGGACAATGTTAAATTAATAGGGAGCGCTAAAGGGGATGATTGATTGA
>NRC4DV_TL3
ATGGCTGACGCTGTTGTTAACTTCTTAGTTGAAAATTTACTGCAATTGCTGACGGACAATGTTAAATTAATAGGGAGCGCTAAAGGGGAACTGGAAAACTTATTAAAGGAGGTGCAGCATTTGAAGGGTTTTCTGGATGACGCAGCTAAGCTGCCATCAGATTCAGAGCAATGGAAGGTTCTAGTTGAAGAAATTCAGAAGACTGTTCACACGGCTGAAGACGCAGTGGACAAATTCGTTGTGCAAGCTAAATTACATAAGGAAAAGAACAAAATGGCAAGAATTTTGGATGTGGGTCATCTGGCTACAGTCAGGAATCTTGCAGCTGAGGTCAAAGGAATTCATGACCAAGTCAAGGAACTTCGCCTAAACAATCAAGCTCTTCAAGCACGCCCAACTCTTGAGCTGCCTAAAAAGGGTTCCTCGGAAACAACTCAGCAGTGTCCTGCATTGGAGGATGATGAAGTTGTCGGCTGATTGATTGA
>NRC4DV_TL4
ATGGCTGACGCTGTTGTTAACTTCTTAGTTGAAAATTTACTGCAATTGCTGACGGACAATGTTAAATTAATAGGGAGCGCTAAAGGGGAACTGGAAAACTTATTAAAGGAGGTGCAGCATTTGAAGGGTTTTCTGGATGACGCAGCTAAGCTGCCATCAGATTCAGAGCAATGGAAGGTTCTAGTTGAAGAAATTCAGAAGACTGTTCACACGGCTGAAGACGCAGTGGACAAATTCGTTGTGCAAGCTAAATTACATAAGGAAAAGAACAAAATGGCAAGAATTTTGGATGTGGGTCATCTGGCTACAGTCAGGAATCTTGCAGCTGAGGTCAAAGGAATTCATGACCAAGTCAAGGAACTTCGCCTAAACAATCAAGCTCTTCAAGCACGCCCAACTCTTGAGCTGCCTAAAAAGGGTTCCTCGGAAACAACTCAGCAGGGTCCTGCATTGGAGGATGATGAAGTTGTCGGCTTTGATGAGGAAGCGAACAAAGTGATCAATCGACTTGTTAAAGAATCAAAGGATCTAGATATTATTCCGGTGGTGGGTATGCCGGGACTTGGAAAAACCACACTAGCAAGAAAAATCTACAAGGATCCTAAGCTTTCATATGAATTTTTTGGCGTCCATTGGGTTTACGTCGGCCAATCTTACAAAATAAAGGATGTTTTTCTTAATATTCTCAAATTCTTCACAAGACGCACCGAAGATTATCAGCATGAGGATGTGGACGCATTAGCTAAGGTGATAGCCGGTTTTATCAATAAAGGAGGTAGATGTCTCATTTGTTTAGATGATGTTTGGGAAACAAAAGTCATTGACTATGTAAAGACAATTTTCCCAGAAAACGAAAAGGGACATCGAGTCATGATGACAACGCGTAACAAAGTTCTGGCTACTTATGCCAATTCAGATGATTGATTGA
>NRC4DV_TL5
ATGGCTGACGCTGTTGTTAACTTCTTAGTTGAAAATTTACTGCAATTGCTGACGGACAATGTTAAATTAATAGGGAGCGCTAAAGGGGAACTGGAAAACTTATTAAAGGAGGTGCAGCATTTGAAGGGTTTTCTGGATGACGCAGCTAAGCTGCCATCAGATTCAGAGCAATGGAAGGTTCTAGTTGAAGAAATTCAGAAGACTGTTCACACGGCTGAAGACGCAGTGGACAAATTCGTTGTGCAAGCTAAATTACATAAGGAAAAGAACAAAATGGCAAGAATTTTGGATGTGGGTCATCTGGCTACAGTCAGGAATCTTGCAGCTGAGGTCAAAGGAATTCATGACCAAGTCAAGGAACTTCGCCTAAACAATCAAGCTCTTCAAGCACGCCCAACTCTTGAGCTGCTGATTGATTGA
>NRC4DV_TL6
ATGGCTGACGCTGTTGTTAACTTCTTAGTTGAAAATTTACTGCAATTGCTGACGGACAATGTTAAATTAATAGGGAGCGCTAAAGGGGAACTGGAAAACTTATTAAAGGAGGTGCAGCATTTGAAGGGTTTTCTGGATGACGCAGCTAAGCTGCCATCAGATTCAGAGCAATGGAAGGTTCTAGTTGAAGAAATTCAGAAGACTGTTCACACGGCTGAAGACGCAGTGGACAAATTCGTTGTGCAAGCTAAATTACATAAGGAAAAGAACAAAATGGCAAGAATTTTGGATGTGGGTCATCTGGCTACAGTCAGGAATCTTGCAGCTGAGGTCAAAGGAATTCATGACCAAGTCAAGGAACTTCGCCTAAACAATCAAGCTCTTCAAGCACGCCCAACTCTTGAGCTGCCTAAAAAGGGTTCCTCGGAAACAACTCAGCAGGGTCCTGCATTGGAGGATGATGAAGTTGTCGGCTTTGATGAGGAAGCGAACAAAGTGATCAATCGACTTGTTAAAGAATCAAAGGATCTAGATATTATTCCGGTGGTGGGTATGCCGGGACTTGGAAAAACCACACTAGCTGATTGATTGA
>NRC4DV_TL9
ATGGCTGACGCTGTTGTTAACTTCTTAGTTGAAAATTTACTGCAATTGCTGACGGACAATGTTAAATTAATAGGGAGCGCTAAAGGGGAACTGGAAAACTTATTAAAGGAGGTGCAGCATTTGAAGGGTTTTCTGGATGACGCAGCTAAGCTGCCATCAGATTCAGAGCAATGGAAGGTTCTAGTTGAAGAAATTCAGAAGACTGTTCACACGGCTGAAGACGCAGTGGACAAATTCGTTGTGCAAGCTAAATTACATAAGGAAAAGAACAAAATGGCAAGAATTTTGGATGTGGGTCATCTGGCTACAGTCAGGAATCTTGCAGCTGAGGTCAAAGGAATTCATGACCAAGTCAAGGAACTTCGCCTAAACAATCAAGCTCTTCAAGCACGCCCAACTCTTGAGCTGCCTAAAAAGGGTTCCTCGGAAACAACTCAGCAGGGTCCTGCATTGGAGGATGATGAAGTTGTCGGCTTTGATGAGGAAGCGAACAAAGTGATCAATCGACTTGTTAAAGAATCAAAGGATCTAGATATTATTCCGGTGGTGGGTATGCCGGGACTTGGAAAAACCACACTAGCAAGAAAAATCTACAAGGATCCTAAGCTTTCATATGAATTTTTTGGCGTCCATTGGGTTTACGTCGGCCAATCTTACAAAATAAAGGATGTTTTTCTTAATATTCTCAAATTCTTCACAAGACGCACCGAAGATTATCAGCATGAGGATGTGGACGCATTAGCTAAGTGATTGATTGA
>NRC4DV_TL10
ATGGCTGACGCTGTTGTTAACTTCTTAGTTGAAAATTTACTGCAATTGCTGACGGACAATGTTAAATTAATAGGGAGCGCTAAAGGGGAACTGGAAAACTTATTAAAGGAGGTGCAGCATTTGAAGGGTTTTCTGGATGACGCAGCTAAGCTGCCATCAGATTCAGAGCAATGGAAGGTTCTAGTTGAAGAAATTCAGAAGACTGTTCACACGGCTGAAGACGCAGTGGACAAATTCGTTGTGCAAGCTAAATTACATAAGGAAAAGAACAAAATGGCAAGAATTTTGGATGTGGGTCATCTGGCTACAGTCAGGAATCTTGCAGCTGAGGTCAAAGGAATTCATGACCAAGTCAAGGAACTTCGCCTAAACAATCAAGCTCTTCAAGCACGCCCAACTCTTGAGCTGCCTAAAAAGGGTTCCTCGGAAACAACTCAGCAGGGTCCTGCATTGGAGGATGATGAAGTTGTCGGCTTTGATGAGGAAGCGAACAAAGTGATCAATCGACTTGTTAAAGAATCAAAGGATCTAGATATTATTCCGGTGGTGGGTATGCCGGGACTTGGAAAAACCACACTAGCAAGAAAAATCTACAAGGATCCTAAGCTTTCATATGAATTTTTTGGCGTCCATTGGGTTTACGTCGGCCAATCTTACAAAATAAAGGATGTTTTTCTTAATATTCTCAAATTCTTCACAAGACGCACCGAAGATTATCAGCATGAGGATGTGGACGCATTAGCTAAGGTGATAGCCGGTTTTATCAATAAAGGAGGTAGATGTCTCATTTGTTTAGATGATGTTTGGGAAACAAAAGTCATTGACTATGTAAAGACAATTTTCCCAGAAAACGAAAAGGGACATCGAGTCATGATGACAACGCGTAACAAAGTTCTGGCTACTTATGCCAATTCAGATCCTCACGATCTGAAATTTTTGACTCCAAAAGAAAGTTTTGAATTGTTGGTAAAGAGAGTTTTTGGCAAGAAACCATGTCCTAAAGATTTAGTAGGACATGGAGAAAGCATTGCAGGAAAATGTGGTGGAGTACCACTTGCAGTAGTGGTAATTGCTGGTGCATTAAGAGGTCGTCCGAACACAAGTGATTGGATAAGAGTTGAGAGAAATGTGGTTCAGCATCTTTATACGAATAGCGAAGAAAGCTGCTTGAAATTTGTGGAGATGAGTTACGATCATTTGCCCCAAGAAGTACAGACATGCTTCTTGTATTGTGGTGTCTTTCCTCGAGGATTTGATATCCCTTCTTGGAAAGTGATTCGCTTGTGGATAGCAGAGGGGTTGATAAAGCCGCAGGAATCGTACACTCTGGAGGAGATAGCAGAGTTTTATTTGAACGATCTTGTCAATAGAAACTTAGTGATATTGCAGCAAAAGAGGTCTGATGGTCAAATAAAAACATGTCGTCTTCACGTCATGTTGCATCAGTTCTGCAAAAAGGAGGCTAGTAACAAATGGCTTTTTCAAGAAGTCAGTCTAACACCTGATCAAGCCATTCCTATTGAAGACCCAAATAAATCTCGTCGACTGTGCATTCAACCCTCTAATTTGAAAGACTTCCTCTCCAAAAAACCATCTGCAGAACATGTTAGATCTTTCTATTGTTTTTCCTCAAAAGAAAAACAAATCCGCGGGTTGACTCCTAATGACATTAAACTCATTCACAAAGCGTTTCCGCTTGTCAGGGTCTTGGACGTGGAATCCCTCAAATTTCTCTTCTCAAAGGATTTTAACCAGTTATTTCATTTGAGATATATTGCTATCTCAGGTGACTTCAATGCCATCCCTTTGACCTTTGGTAAATTTTGGAATTTACAAACTCTTTGATTGATTGA
>NRC4DV_TL11
ATGGCTGACGCTGTTGTTAACTTCTTAGTTGAAAATTTACTGCAATTGCTGACGGACAATGTTAAATTAATAGGGAGCGCTAAAGGGGAACTGGAAAACTTATTAAAGGAGGTGCAGCATTTGAAGGGTTTTCTGGATGACGCAGCTAAGCTGCCATCAGATTCAGAGCAATGGAAGGTTCTAGTTGAAGAAATTCAGAAGACTGTTCACACGGCTGAAGACGCAGTGGACAAATTCGTTGTGCAAGCTAAATTACATAAGGAAAAGAACAAAATGGCAAGAATTTTGGATGTGGGTCATCTGGCTACAGTCAGGAATCTTGCAGCTGAGGTCAAAGGAATTCATGACCAAGTCAAGGAACTTCGCCTAAACAATCAAGCTCTTCAAGCACGCCCAACTCTTGAGCTGCCTAAAAAGGGTTCCTCGGAAACAACTCAGCAGGGTCCTGCATTGGAGGATGATGAAGTTGTCGGCTTTGATGAGGAAGCGAACAAAGTGATCAATCGACTTGTTAAAGAATCAAAGGATCTAGATATTATTCCGGTGGTGGGTATGCCGGGACTTGGAAAAACCACACTAGCAAGAAAAATCTACAAGGATCCTAAGCTTTCATATGAATTTTTTGGCGTCCATTGGGTTTACGTCGGCCAATCTTACAAAATAAAGGATGTTTTTCTTAATATTCTCAAATTCTTCACAAGACGCACCGAAGATTATCAGCATGAGGATGTGGACGCATTAGCTAAGGTGATAGCCGGTTTTATCAATAAAGGAGGTAGATGTCTCATTTGTTTAGATGATGTTTGGGAAACAAAAGTCATTGACTATGTAAAGACAATTTTCCCAGAAAACGAAAAGGGACATCGAGTCATGATGACAACGCGTAACAAAGTTCTGGCTACTTATGCCAATTCAGATCCTCACGATCTGAAATTTTTGACTCCAAAAGAAAGTTTTGAATTGTTGGTAAAGAGAGTTTTTGGCAAGAAACCATGTCCTAAAGATTTAGTAGGACATGGAGAAAGCATTGCAGGAAAATGTGGTGGAGTACCACTTGCAGTAGTGGTAATTGCTGGTGCATTAAGAGGTCGTCCGAACACAAGTGATTGGATAAGAGTTGAGAGAAATGTGGTTCAGCATCTTTATACGAATAGCGAAGAAAGCTGCTTGAAATTTGTGGAGATGAGTTACGATCATTTGCCCCAAGAAGTACAGACATGCTTCTTGTATTGTGGTGTCTTTCCTCGAGGATTTGATATCCCTTCTTGGAAAGTGATTCGCTTGTGGATAGCAGAGGGGTTGATAAAGCCGCAGGAATCGTACACTCTGGAGGAGATAGCAGAGTTTTATTTGAACGATCTTGTCAATAGAAACTTAGTGATATTGCAGCAAAAGAGGTCTGATGGTCAAATAAAAACATGTCGTCTTCACGTCATGTTGCATCAGTTCTGCAAAAAGGAGGCTAGTAACAAATGGCTTTTTCAAGAAGTCAGTCTAACACCTGTGATTGATTGA
>NRC4DV_TL12
ATGGCTGACGCTGTTGTTAACTTCTTAGTTGAAAATTTACTGCAATTGCTGACGGACAATGTTAAATTAATAGGGAGCGCTAAAGGGGAACTGGAAAACTTATTAAAGGAGGTGCAGCATTTGAAGGGTTTTCTGGATGACGCAGCTAAGCTGCCATCAGATTCAGAGCAATGGAAGGTTCTAGTTGAAGAAATTCAGAAGACTGTTCACACGGCTGAAGACGCAGTGGACAAATTCGTTGTGCAAGCTAAATTACATAAGGAAAAGAACAAAATGGCAAGAATTTTGGATGTGGGTCATCTGGCTACAGTCAGGAATCTTGCAGCTGAGGTCAAAGGAATTCATGACCAAGTCAAGGAACTTCGCCTAAACAATCAAGCTCTTCAAGCACGCCCAACTCTTGAGCTGCCTAAAAAGGGTTCCTCGGAAACAACTCAGCAGGGTCCTGCATTGGAGGATGATGAAGTTGTCGGCTTTGATGAGGAAGCGAACAAAGTGATCAATCGACTTGTTAAAGAATCAAAGGATCTAGATATTATTCCGGTGGTGGGTATGCCGGGACTTGGAAAAACCACACTAGTGATTGATTGA
>NRC4DV_TL13
ATGGCTGACGCTGTTGTTAACTTCTTAGTTGAAAATTTACTGCAATTGCTGACGGACAATGTTAAATTAATAGGGAGCGCTAAAGGGGAACTGGAAAACTTATTAAAGGAGGTGCAGCATTTGAAGGGTTTTCTGGATGACGCAGCTAAGCTGCCATCAGATTCAGAGCAATGGAAGGTTCTAGTTGAATGATTGATTGA
>NRC4DV_TL14
ATGGCTGACGCTGTTGTTAACTTCTTAGTTGAAAATTTACTGCAATTGCTGACGGACAATGTTAAATTAATAGGGAGCGCTAAAGGGGAACTGGAAAACTTATTAAAGGAGGTGCAGCATTTGAAGGGTTTTCTGGATGACGCAGCTAAGCTGCCATCAGATTCAGAGCAATGGAAGGTTCTAGTTGAAGAAATTCAGAAGACTGTTCACACGGCTGAAGACGCAGTGGACAAATTCGTTGTGCAAGCTAAATTACATAAGGAAAAGAACAAAATGGCAAGAATTTTGGATGTGGGTCATCTGGCTACAGTCAGGAATCTTGCAGCTGAGGTCAAAGGAATTCATGACCAAGTCAAGGAACTTCGCCTAAACAATCAAGCTCTTCAAGCACGCCCAACTCTTGAGCTGCCTAAAAAGGGTTCCTCGGAAACAACTCAGCAGGGTCCTGCATTGGAGGATGATGAAGTTGTCGGCTTTGATGAGGAAGCGAACAAAGTGATCAATCGACTTGTTAAAGAATCAAAGGATCTAGATATTATTCCGGTGGTGGGTATGCCGGGACTTGGATGATTGATTGA
>NRC4DV_TL16
ATGGCTGACGCTGTTGTTAACTTCTTAGTTGAAAATTTACTGCAATTGCTGACGGACAATGTTAAATTAATAGGGAGCGCTAAAGGGGAACTGGAAAACTTATTAAAGGAGGTGCAGCATTTGAAGGGTTTTCTGGATGACGCAGCTAAGCTGCCATCAGATTCAGAGCAATGGAAGGTTCTAGTTGAAGAAATTCAGAAGACTGTTCACACGGCTGAAGACGCAGTGGACAAATTCGTTGTGCAAGCTAAATTACATAAGGAAAAGAACAAAATGGCAAGAATTTTGGATGTGGGTCATCTGGCTACAGTCAGGAATCTTGCAGCTGAGGTCAAAGGAATTCATGACCAAGTCAAGGAACTTCGCCTAAACAATCAAGCTCTTCAAGCACGCCCAACTCTTGAGCTGCCTAAAAAGGGTTCCTCGGAAACAACTCAGCAGGGTCCTGCATTGGAGGATGATGAAGTTGTCGGCTTTGATGAGGAAGCGAACAAAGTGATCAATCGACTTTGATTGATTGA
>NRC4DV_TL17
ATGGCTGACGCTGTTGTTAACTTCTTAGTTGAAAATTTACTGCAATTGCTGACGGACAATGTTAAATTAATAGGGAGCGCTAAAGGGGAACTGGAAAACTTATTAAAGGAGGTGCAGCATTTGAAGGGTTTTCTGGATGACGCAGCTAAGCTGCCATCAGATTCAGAGCAATGGAAGGTTCTAGTTGAAGAAATTCAGAAGACTGTTCACACGGCTGAAGACGCAGTGGACAAATTCGTTGTGCAAGCTAAATTACATAAGGAAAAGAACAAAATGGCAAGAATTTTGGATGTGGGTCATCTGGCTACAGTCAGGAATCTTGCAGCTGAGGTCAAAGGAATTCATGACCAAGTCAAGGAACTTCGCCTAAACAATCAAGCTCTTCAAGCACGCCCAACTCTTGAGCTGCCTAAAAAGGGTTCCTCGGAAACAACTCAGCAGGGTCCTGCATTGGAGGATGATGAAGTTGTCGGCTTTGATGAGGAAGCGAACAAAGTGATCAATCGACTTGTTAAAGAATCAAAGGATCTAGATATTATTCCGGTGGTGGGTATGCCGGGACTTGGAAAAACCACACTAGCAAGAAAAATCTACAAGGATCCTAAGCTTTCATATGAATTTTTTGGCGTCCATTGGGTTTACGTCGGCCAATCTTACAAAATAAAGGATGTTTTTCTTAATATTCTCAAATTCTTCACAAGACGCACCGAAGATTATCAGCATGAGGATGTGGACGCATTAGCTAAGGTGATAGCCGGTTTTATCAATAAAGGAGGTAGATGTCTCATTTGTTTAGATGATGTTTGGGAAACAAAAGTCATTGACTATGTAAAGACAATTTTCCCAGAAAACGAAAAGGGACATCGAGTCATGATGACAACGCGTAACAAAGTTCTGGCTACTTATGCCAATTCAGATCCTCACGATCTGAAATTTTTGACTCCAAAAGAAAGTTTTGAATTGTTGGTAAAGAGAGTTTTTGGCAAGAAACCATGTCCTAAAGATTTAGTAGGACATGGAGAAAGCATTGCAGGAAAATGTGGTGGAGTACCACTTGCAGTAGTGGTAATTGCTGGTGCATTAAGAGGTCGTCCGAACACAAGTGATTGGATAAGAGTTGAGAGAAATGTGGTTCAGCATCTTTATACGAATAGCGAAGAAAGCTGCTTGAAATTTGTGGAGATGAGTTACGATCATTTGCCCCAAGAAGTACAGACATGCTTCTTGTATTGTGGTGTCTTTCCTCGAGGATTTGATATCCCTTCTTGGAAAGTGATTCGCTTGTGGATAGCAGAGGGGTTGATAAAGCCGCAGGAATCGTACACTCTGGAGGAGATAGCAGAGTTTTATTTGAACGATCTTGTCAATAGAAACTTAGTGATATTGCAGCAAAAGAGGTCTGATGGTCAAATAAAAACATGTCGTCTTCACGTCATGTTGCATCAGTTCTGCAAAAAGGAGGCTAGTAACAAATGGCTTTTTCAAGAAGTCAGTCTAACACCTGATCAAGCCATTCCTATTGAAGACCCAAATAAATCTCGTCGACTGTGCATTCAACCCTCTAATTTGAAAGACTTCCTCTCCAAAAAACCATCTGCAGAACATGTTAGATCTTTCTATTGTTTTTCCTCAAAAGAAAAACAAATCCGCGGGTTGACTCCTAATGACATTAAACTCATTCACAAAGCGTTTCCGCTTGTCAGGGTCTTGGACGTGGAATCCCTCAAATTTCTCTTCTCAAAGGATTTTAACCAGTTATTTCATTTGAGATATATTGCTATCTCAGGTGACTTCAATGCCATCCCTTTGACCTTTGGTAAATTTTGGAATTTACAAACTCTTATTCTTAATACAAGTACCTCAGAGTCCACCCTTGATGTAAAAGCAGACATATGGAACATGTTACAGTTGAGGCATCTTCACACCAACATACCTGCAAAATTGCAACCCCCTACTGCGACGACATCAGGTAAAGCTTCTTGTCTACAAACTCTTTGTATGGTTGCACCGGAAAGTTGCGAGAAAGAAGTGCTCGCAAAGGCTTGTCATCTTAAAAAATTGAGCATTCGAGGGCAAATGGCAGCTTTTCTTGGTGCTTACAAGGGTGGAATCAACAATCTTGTAGAGCTTAAGTGCCTGGAACAATTGAAATTGTTGAATGATGTTCTTTACATGATTGATTGA
>NRC4DV_TL18
ATGGCTGACGCTGTTGTTAACTTCTTAGTTGAAAATTTACTGCAATTGCTGACGGACAATGTTAAATTAATAGGGAGCGCTAAAGGGGAACTGGAAAACTTATTAAAGGAGGTGCAGCATTTGAAGGGTTTTCTGGATGACGCAGCTAAGCTGCCATCAGATTCAGAGCAATGGAAGGTTCTAGTTGAAGAAATTCAGAAGACTGTTCACACGGCTGAAGACGCAGTGGACAAATTCGTTGTGCAAGCTAAATTACATAAGGAAAAGAACAAAATGGCAAGAATTTTGGATGTGGGTCATCTGGCTACAGTCAGGAATCTTGCAGCTGAGGTCAAAGGAATTCATGACCAAGTCAAGGAACTTCGCCTAAACAATCAAGCTCTTCAAGCACGCCCAACTCTTGAGCTGCCTAAAAAGGGTTCCTCGGAAACAACTCAGCAGGGTCCTGCATTGGAGGATGATGAAGTTGTCGGCTTTGATGAGGAAGCGAACAAAGTGATCAATCGACTTGTTAAAGAATCAAAGGATCTAGATATTATTCCGGTGGTGGGTATGCCGGGACTTGGAAAAACCACACTAGCAAGAAAAATCTACAAGGATCCTAAGCTTTCATATGAATTTTTTGGCGTCCATTGGGTTTACGTCGGCCAATCTTACAAAATAAAGGATGTTTTTCTTAATATTCTCAAATTCTTCACAAGACGCACCGAAGATTATCAGCATGAGGATGTGGACGCATTAGCTAAGGTGATAGCCGGTTTTATCAATAAAGGAGGTAGATGTCTCATTTGTTTAGATGATGTTTGGGAAACAAAAGTCATTGACTATGTAAAGACAATTTTCCCAGAAAACGAAAAGGGACATCGAGTCATGATGACAACGCGTAACAAAGTTCTGGCTACTTATGCCAATTCAGATCCTCACGATCTGAAATTTTTGACTCCAAAAGAAAGTTTTGAATTGTTGGTAAAGAGAGTTTTTGGCAAGAAACCATGTCCTAAAGATTTAGTAGGACATGGAGAAAGCATTGCAGGAAAATGTGGTGGAGTACCACTTGCAGTAGTGGTAATTGCTGGTGCATTAAGAGGTCGTCCGAACACAAGTGATTGGATAAGAGTTGAGAGAAATGTGGTTCAGCATCTTTATACGAATAGCGAAGAAAGCTGCTTGAAATTTGTGGAGATGAGTTACGATCATTTGCCCCAAGAAGTACAGACATGCTTCTTGTATTGTGGTGTCTTTCCTCGAGGATTTGATATCCCTTCTTGGAAAGTGATTCGCTTGTGGATAGCAGAGGGGTTGATAAAGCCGCAGGAATCGTACACTCTGGAGGAGATAGCAGAGTTTTATTTGAACGATCTTGTCAATAGAAACTTAGTGATATTGCAGCAAAAGAGGTCTGATGGTCAAATAAAAACATGTCGTCTTCACGTCATTGATTGATTGA
>NRC4DV_TL19
ATGGCTGACGCTGTTGTTAACTTCTTAGTTGAAAATTTACTGCAATTGCTGACGGACAATGTTAAATTAATAGGGAGCGCTAAAGGGGAACTGGAAAACTTATTAAAGGAGGTGCAGCATTTGAAGGGTTTTCTGGATGACGCAGCTAAGCTGCCATCAGATTCAGAGCAATGGAAGGTTCTAGTTGAAGAAATTCAGAAGACTGTTCACACGGCTGAAGACGCAGTGGACAAATTCGTTGTGCAAGCTAAATTACATAAGGAAAAGAACAAAATGGCAAGAATTTTGGATGTGGGTCATCTGGCTACAGTCAGGAATCTTGCAGCTGAGGTCAAAGGAATTCATGACCAAGTCAAGGAACTTCGCCTAAACAATCAAGCTCTTCAAGCACGCCCAACTCTTGAGCTGCCTAAAAAGGGTTCCTCGGAAACAACTCAGCAGGGTCCTGCATTGGAGGATGATGAAGTTGTCGGCTTTGATGAGGAAGCGAACAAAGTGATCAATCGACTTGTTAAAGAATCAAAGGATCTAGATATTATTCCGGTGGTGGGTATGCCGGGACTTGGAAAAACCACACTAGCAAGAAAAATCTACAAGGATCCTAAGCTTTCATATGAATTTTTTGGCGTCCATTGGGTTTACGTCGGCCAATCTTACAAAATAAAGGATGTTTTTCTTAATATTCTCAAATTCTTCACAAGACGCACCGAAGATTATCAGCATGAGGATGTGGACGCATTAGCTAAGGTGATAGCCGGTTTTATCAATAAAGGAGGTAGATGTCTCATTTGTTTAGATGATGTTTGGGAAACAAAAGTCATTGACTATGTGATTGATTGA
>NRC4DV_TL20
ATGGCTGACGCTGTTGTTAACTTCTTAGTTGAAAATTTACTGCAATTGCTGACGGACAATGTTAAATTAATAGGGAGCGCTAAAGGGGAACTGGAAAACTTATTAAAGGAGGTGCAGCATTTGAAGGGTTTTCTGGATGACGCAGCTAAGCTGCCATCAGATTCAGAGCAATGGAAGGTTCTAGTTGAAGAAATTCAGAAGACTGTTCACACGGCTGAAGACGCAGTGGACAAATTCGTTGTGCAAGCTAAATTACATAAGGAAAAGAACAAAATGGCAAGAATTTTGGATGTGGGTCATCTGGCTACAGTCAGGAATCTTGCAGCTGAGGTCAAAGGAATTCATGACCAAGTCAAGGAACTTCGCCTAAACAATCAAGCTCTTCAAGCACGCCCAACTCTTGAGCTGCCTAAAAAGGGTTCCTCGGAAACAACTCAGCAGGGTCCTGCATTGGAGGATGATGAAGTTGTCGGCTTTGATGAGGAAGCGAACAAAGTGATCAATCGACTTGTTAAAGAATCAAAGGATCTAGATATTATTCCGGTGGTGGGTATGCCGGGACTTGGAAAAACCACACTAGCAAGAAAAATCTACAAGGATCCTAAGCTTTCATATGAATTTTTTGGCGTCCATTGGGTTTACGTCGGCCAATCTTACAAAATAAAGGATGTTTTTCTTAATATTCTCAAATTCTTCACAAGACGCACCGAAGATTATCAGCATGAGGATGTGGACGCATTAGCTAAGGTGATAGCCGGTTTTATCAATAAAGGAGGTAGATGTCTCATTTGTTTAGATGATGTTTGGGAAACAAAAGTCATTGACTATGTAAAGACAATTTTCCCAGAAAACGAAAAGGGACATCGAGTCATTGATTGATTGA
>NRC4DV_TL21
ATGGCTGACGCTGTTGTTAACTTCTTAGTTGAAAATTTACTGCAATTGCTGACGGACAATGTTAAATTAATAGGGAGCGCTAAAGGGGAACTGGAAAACTTATTAAAGGAGGTGCAGCATTTGAAGGGTTTTCTGGATGACGCAGCTAAGCTGCCATCAGATTCAGAGCAATGGAAGGTTCTAGTTGAAGAAATTCAGAAGACTGTTCACACGGCTGAAGACGCAGTGGACAAATTCGTTGTGCAAGCTAAATTACATAAGGAAAAGAACAAAATGGCAAGAATTTTGGATGTGGGTCATCTGGCTACAGTCAGGAATCTTGCAGCTGAGGTCAAAGGAATTCATGACCAAGTCAAGGAACTTCGCCTAAACAATCAAGCTCTTCAAGCACGCCCAACTCTTGAGCTGCCTAAAAAGGGTTCCTCGGAAACAACTCAGCAGGGTCCTGCATTGGAGGATGATGAAGTTGTCGGCTTTGATGAGGAAGCGAACAAAGTGATCAATCGACTTGTTAAAGAATCAAAGGATCTAGATATTATTCCGGTGGTGGGTATGCCGGGACTTGGAAAAACCACACTAGCAAGAAAAATCTACAAGGATCCTAAGCTTTCATATTGATTGATTGA
>NRC4DV_TL22
ATGGCTGACGCTGTTGTTAACTTCTTAGTTGAAAATTTACTGCAATTGCTGACGGACAATGTTAAATTAATAGGGAGCGCTAAAGGGGAACTGGAAAACTTATTAAAGGAGGTGCAGCATTTGAAGGGTTTTCTGGATGACGCAGCTAAGCTGCCATCAGATTCAGAGCAATGGAAGGTTCTAGTTGAAGAAATTCAGAAGACTGTTCACACGGCTGAAGACGCAGTGGACAAATTCGTTGTGCAAGCTAAATTACATAAGGAAAAGAACAAAATGGCAAGAATTTTGGATGTGGGTCATCTGGCTACAGTCAGGAATCTTGCAGCTGAGGTCAAAGGAATTCATGACCAAGTCAAGGAACTTCGCCTAAACAATCAAGCTCTTCAAGCACGCCCAACTCTTGAGCTGCCTAAAAAGGGTTCCTCGGAAACAACTCAGCAGGGTCCTGCATTGGAGGATGATGAAGTTGTCGGCTTTGATGAGGAAGCGAACAAAGTGATCAATCGACTTGTTAAAGAATCAAAGGATCTAGATATTATTCCGGTGGTGGGTATGCCGGGACTTGGAAAAACCACACTAGCAAGAAAAATCTACAAGGATCCTAAGCTTTCATATGAATTTTTTGGCGTCCATTGGGTTTACGTCGGCCAATCTTACAAAATAAAGGATGTTTTTCTTAATATTCTCAAATTCTTCACAAGACGCACCGAAGATTATCAGCATGAGGATGTGGACGCATTAGCTAAGGTGATAGCCGGTTTTATCAATAAAGGAGGTAGATGTCTCATTTGTTTAGATGATGTTTGGGAAACAAAAGTCATTGACTATGTAAAGACAATTTTCCCAGAAAACGAAAAGGGACATCGAGTCATGATGACAACGCGTAACAAAGTTCTGGCTACTTATGCCAATTCAGATCCTCACGATCTGAAATTTTTGACTCCAAAAGAAAGTTTTGAATTGTTGGTAAAGAGAGTTTTTGGCAAGAAACCATGTCCTAAAGATTTAGTAGGACATGGAGAAAGCATTGCAGGAAAATGTGGTGGAGTACCACTTGCAGTAGTGGTAATTGCTGGTGCATTAAGAGGTCGTCCGAACACAAGTGATTGGATAAGAGTTGAGAGAAATGTGGTTCAGCATCTTTATACGAATAGCGAAGAAAGCTGCTTGAAATTTGTGGAGATGAGTTACGATCATTTGCCCCAAGAAGTACATGATTGATTGA
>NRC4DV_TL23
ATGGCTGACGCTGTTGTTAACTTCTTAGTTGAAAATTTACTGCAATTGCTGACGGACAATGTTAAATTAATAGGGAGCGCTAAAGGGGAACTGGAAAACTTATTAAAGGAGGTGCAGCATTTGAAGGGTTTTCTGGATGACGCAGCTAAGCTGCCATCAGATTCAGAGCAATGGAAGGTTCTAGTTGAAGAAATTCAGAAGACTGTTCACACGGCTGAAGACGCAGTGGACAAATTCGTTGTGCAAGCTAAATTACATAAGGAAAAGAACAAAATGGCAAGAATTTTGGATGTGGGTCATCTGGCTACAGTCAGGAATCTTGCAGCTGAGGTCAAAGGAATTCATGACCAAGTCAAGGAACTTCGCCTAAACAATCAAGCTCTTCAAGCACGCCCAACTCTTGAGCTGCCTAAAAAGGGTTCCTCGGAAACAACTCAGCAGGGTCCTGCATTGGAGGATGATGAAGTTGTCGGCTTTGATGAGGAAGCGAACAAAGTGATCAATCGACTTGTTAAAGAATCAAAGGATCTAGATATTATTCCGGTGGTGGGTATGCCGGGACTTGGAAAAACCACACTAGCAAGAAAAATCTACAAGGATCCTAAGCTTTCATATGAATTTTTTGGCGTCCATTGGGTTTACGTCGGCCAATCTTACAAAATAAAGGATGTTTTTCTTAATATTCTCAAATTCTTCACAAGACGCACCGAAGATTATCAGCATGAGGATGTGGACGCATTAGCTAAGGTGATAGCCGGTTTTATCAATAAAGGAGGTAGATGTCTCATTTGTTTAGATGATGTTTGGGAAACAAAAGTCATTGACTATGTAAAGACAATTTTCCCAGAAAACGAAAAGGGACATCGAGTCATGATGACAATGATTGATTGA
>NRC4DV_TL24
ATGGCTGACGCTGTTGTTAACTTCTTAGTTGAAAATTTACTGCAATTGCTGACGGACAATGTTAAATTAATAGGGAGCGCTAAAGGGGAACTGGAAAACTTATTAAAGGAGGTGCAGCATTTGAAGGGTTTTCTGGATGACGCAGCTAAGCTGCCATCAGATTCAGAGCAATGGAAGGTTCTAGTTGAAGAAATTCAGAAGACTGTTCACACGGCTGAAGACGCAGTGGACAAATTCGTTGTGCAAGCTAAATTACATAAGGAAAAGAACAAAATGGCAAGAATTTTGGATGTGGGTCATCTGGCTACAGTCAGGAATCTTGCAGCTGAGGTCAAAGGAATTCATGACCAAGTCAAGGAACTTCGCCTAAACAATCAAGCTCTTCAAGCACGCCCAACTCTTGAGCTGCCTAAAAAGGGTTCCTCGGAAACAACTCAGCAGGGTCCTGCATTGGAGGATGATGAAGTTGTCGGCTTTGATGAGGAAGCGAACAAAGTGATCAATCGACTTGTTAAAGAATCAAAGGATCTAGATATTATTCCGGTGGTGGGTATGCCGGGACTTGGAAAAACCACACTAGCAAGAAAAATCTACAAGGATCCTAAGCTTTCATATGAATTTTTTGGCGTCCATTGGGTTTACGTCGGCCAATCTTACAAAATAAAGGATGTTTTTCTTAATATTCTCAAATTCTTCACAAGACGCACCGAAGATTATCAGCATGAGGATGTGGACGCATTAGCTAAGGTGATAGCCGGTTTTATCAATAAAGGAGGTAGATGTCTCATTTGTTTAGATGATGTTTGGGAAACAAAAGTCATTGACTATGTAAAGACAATTTTCCCAGAAAACGAAAAGGGACATCGAGTCATGATGACAACGCGTAACAAAGTTCTGGCTACTTATGCCAATTCAGATCCTCACGATCTGAAATTTTTGACTCCAAAAGAAAGTTTTGAATTGTTGGTAAAGAGAGTTTTTGGCAAGAAACCATGTCCTAAAGATTTAGTAGGACATGGAGAAAGCATTGCAGGAAAATGTGGTGGAGTACCACTTGCAGTAGTGGTAATTGCTGGTGCATTAAGAGGTCGTCCGAACACAAGTGATTGGATAAGAGTTGAGAGAAATGTGGTTCAGCATCTTTATACGAATAGCGAAGAAAGCTGCTTGAAATTTGTGGAGATGAGTTACGATCATTTGCCCCAAGAAGTACAGACATGCTTCTTGTATTGTGGTGTCTTTCCTCGAGGATTTGATATCCCTTGATTGATTGA
>NRC4DV_TL25
ATGGCTGACGCTGTTGTTAACTTCTTAGTTGAAAATTTACTGCAATTGCTGACGGACAATGTTAAATTAATAGGGAGCGCTAAAGGGGAACTGGAAAACTTATTAAAGGAGGTGCAGCATTTGAAGGGTTTTCTGGATGACGCAGCTAAGCTGCCATCAGATTCAGAGCAATGGAAGGTTCTAGTTGAAGAAATTCAGAAGACTGTTCACACGGCTGAAGACGCAGTGGACAAATTCGTTGTGCAAGCTAAATTACATAAGGAAAAGAACAAAATGGCAAGAATTTTGGATGTGGGTCATCTGGCTACAGTCAGGAATCTTGCAGCTGAGGTCAAAGGAATTCATGACCAAGTCAAGGAACTTCGCCTAAACAATCAAGCTCTTCAAGCACGCCCAACTCTTGAGCTGCCTAAAAAGGGTTCCTCGGAAACAACTCAGCAGGGTCCTGCATTGGAGGATGATGAAGTTGTCGGCTTTGATGAGGAAGCGAACAAAGTGATCAATCGACTTGTTAAAGAATCAAAGGATCTAGATATTATTCCGGTGGTGGGTATGCCGGGACTTGGAAAAACCACACTAGCAAGAAAAATCTACAAGGATCCTAAGCTTTCATATGAATTTTTTGGCGTCCATTGGGTTTACGTCGGCCAATCTTACAAAATAAAGGATGTTTTTCTTAATATTCTCAAATTCTTCACAAGACGCACCGAAGATTATCAGCATGAGGATGTGGACGCATTAGCTAAGGTGATAGCCGGTTTTATCAATAAAGGAGGTAGATGTCTCATTTGTTTAGATGATGTTTGGGAAACAAAAGTCATTGACTATGTAAAGACAATTTTCCCAGAAAACGAAAAGGGACATCGAGTCATGATGACAACGCGTAACAAAGTTCTGGCTACTTATGCCAATTCAGATCCTCACGATCTGAAATTTTTGACTCCAAAAGAAAGTTTTGAATTGTTGGTAAAGAGAGTTTTTGGCAAGAAACCATGTCCTAAAGATTTAGTAGGACATGGAGAAAGCATTGCAGGAAAATGTGGTGGAGTACCACTTGCAGTAGTGGTAATTGCTGGTGCATTAAGAGGTCGTCCGAACACAAGTGATTGGATAAGAGTTGAGAGAAATGTGGTTCAGCATCTTTATACGAATAGCGAAGAAAGCTGCTTGAAATTTGTGGAGATGAGTTACGATCATTTGCCCCAAGAAGTACAGACATGCTTCTTGTATTGTGGTGTCTTTCCTCGAGGATTTGATATCCCTTCTTGGAAAGTGATTCGCTTGTGGATAGCAGAGGGGTTGATAAAGCCGCAGGAATCGTACACTCTGGAGGAGATAGCAGAGTTTTATTTGAACGATCTTGTCAATAGAAACTTAGTGATATTGCAGCAAAAGAGGTCTGATGGTCAAATAAAAACATGTCGTCTTCACGTCATGTTGCATCAGTTCTGCAAAAAGGAGGCTAGTAACAAATGGCTTTTTCAAGAAGTCAGTCTAACACCTGATCAAGCCATTCCTATTGAAGACCCAAATAAATCTCGTCGACTGTGCATTCAACCCTCTAATTTGAAAGACTTCCTCTCCAAAAAACCATCTGCAGAACATGTTAGATCTTTCTATTGTTTTTCCTCAAAAGAAAAACAAATCCGCGGGTTGACTCCTAATGACATTAAACTCATTCACAAAGCGTTTCCGCTTGTCAGGGTCTTGGACGTGGAATCCCTCAAATTTCTCTTCTCAAAGGATTTTAACCAGTTATTTCATTTGAGATATATTGCTATCTCAGGTGACTTCAATGCCATCCCTTTGACCTTTGGTAAATTTTGGAATTTACAAACTCTTATTCTTAATACAAGTACCTCAGAGTCCACCCTTGATGTAAAAGCAGACATATGGAACATGTTACAGTTGAGGCATCTTCACACCAACATACCTGCAAAATTGCAACCCCCTACTGCGACGACATCAGGTAAAGCTTCTTGTCTACAAACTCTTTGTATGGTTGCACCGGAAAGTTGCGAGAAAGAAGTGCTCGCTGATTGATTGA
>NRC4DV_TL26
ATGGCTGACGCTGTTGTTAACTTCTTAGTTGAAAATTTACTGCAATTGCTGACGGACAATGTTAAATTAATAGGGAGCGCTAAAGGGGAACTGGAAAACTTATTAAAGGAGGTGCAGCATTTGAAGGGTTTTCTGGATGACGCAGCTAAGCTGCCATCAGATTCAGAGCAATGGAAGGTTCTAGTTGAAGAAATTCAGAAGACTGTTCACACGGCTGAAGACGCAGTGGACAAATTCGTTGTGCAAGCTAAATTACATAAGGAAAAGAACAAAATGGCAAGAATTTTGGATGTGGGTCATCTGGCTACAGTCAGGAATCTTGCAGCTGAGGTCAAAGGAATTCATGACCAAGTCAAGGAACTTCGCCTAAACAATCAAGCTCTTCAAGCACGCCCAACTCTTGAGCTGCCTAAAAAGGGTTCCTCGGAAACAACTCAGCAGGGTCCTGCATTGGAGGATGATGAAGTTGTCGGCTTTGATGAGGAAGCGAACAAAGTGATCAATCGACTTGTTAAAGAATCAAAGGATCTAGATATTATTCCGGTGGTGGGTATGCCGGGACTTGGAAAAACCACACTAGCAAGAAAAATCTACAAGGATCCTAAGCTTTCATATGAATTTTTTGGCGTCCATTGGGTTTACGTCGGCCAATCTTACAAAATAAAGGATGTTTTTCTTAATATTCTCAAATTCTTCACAAGACGCACCGAAGATTATCAGCATGAGGATGTGGACGCATTAGCTAAGGTGATAGCCGGTTTTATCAATAAAGGAGGTAGATGTCTCATTTGTTTAGATGATGTTTGGGAAACAAAAGTCATTGACTATGTAAAGACAATTTTCCCAGAAAACGAAAAGGGACATCGAGTCATGATGACAACGCGTAACAAAGTTCTGGCTACTTATGCCAATTCAGATCCTCACGATCTGAAATTTTTGACTCCAAAAGAAAGTTTTGAATTGTTGGTAAAGAGAGTTTTTGGCAAGAAACCATGTCCTAAAGATTTAGTAGGACATGGAGAAAGCATTGCAGGAAAATGTGGTGGAGTACCACTTGCAGTAGTGGTAATTGCTGGTGCATTAAGAGGTCGTCCGAACACAAGTGATTGGATAAGAGTTGAGAGAAATGTGGTTCAGCATCTTTATACGAATAGCGAAGAAAGCTGCTTGAAATTTGTGGAGATGAGTTACGATCATTTGCCCCAAGAAGTACAGACATGCTTCTTGTATTGTGGTGTCTTTCCTCGAGGATTTGATATCCCTTCTTGGAAAGTGATTCGCTTGTGGATAGCAGAGGGGTTGATAAAGCCGCAGGAATCGTACACTCTGGAGGAGATAGCAGAGTTTTATTTGAACGATCTTGTCAATAGAAACTTAGTGATATTGCAGCAAAAGAGGTCTGATGGTCAAATAAAAACATGTCGTCTTCACGTCATGTTGCATCAGTTCTGCAAAAAGGAGGCTAGTAACAAATGGCTTTTTCAAGAAGTCAGTCTAACACCTGATCAAGCCATTCCTATTGAAGACCCAAATAAATCTCGTCGACTGTGCATTCAACCCTCTAATTTGAAAGACTTCCTCTCCAAAAAACCATCTGCAGAACATGTTAGATCTTTCTATTGTTTTTCCTCAAAAGAAAAACAAATCCGCGGGTTGACTCCTAATGACATTAAATGATTGATTGA
>NRC4DV_TL28
ATGGCTGACGCTGTTGTTAACTTCTTAGTTGAAAATTTACTGCAATTGCTGACGGACAATGTTAAATTAATAGGGAGCGCTAAAGGGGAACTGGAAAACTTATTAAAGGAGGTGCAGCATTTGAAGGGTTTTCTGGATGACGCAGCTAAGCTGCCATCAGATTCAGAGCAATGGAAGGTTCTAGTTGAAGAAATTCAGAAGACTGTTCACACGGCTGAAGACGCAGTGGATGATTGATTGA
>NRC4DV_TL29
ATGGCTGACGCTGTTGTTAACTTCTTAGTTGAAAATTTACTGCAATTGCTGACGGACAATGTTAAATTAATAGGGAGCGCTAAAGGGGAACTGGAAAACTTATTAAAGGAGGTGCAGCATTTGAAGGGTTTTCTGGATGACGCAGCTAAGCTGCCATCAGATTCAGAGCAATGGAAGGTTCTAGTTGAAGAAATTCAGAAGACTGTTCACACGGCTGAAGACGCAGTGGACAAATTCGTTGTGCAAGCTAAATTACATAAGGAAAAGAACAAAATGGCAAGAATTTTGGATGTGGGTCATCTGGCTACAGTCAGGAATCTTGCAGCTGAGGTCAAAGGAATTCATGACCAAGTCAAGGAACTTCGCCTAAACAATCAAGCTCTTCAAGCACGCCCAACTCTTGAGCTGCCTAAAAAGGGTTCCTCGGAAACAACTCAGCAGGGTCCTGCATTGGAGGATGATGAAGTTGTCGGCTTTGATGAGGAAGCGAACAAAGTGATCAATCGACTTGTTAAAGAATCAAAGGATCTAGATATTATTCCGGTGGTGGGTATGCCGGGACTTGGAAAAACCACACTAGCAAGAAAAATCTACAAGGATCCTAAGCTTTCATATGAATTTTTTGGCGTCCATTGGGTTTACGTCGGCCAATCTTACAAAATAAAGGATGTTTTTCTTAATATTCTCAAATTCTTCACAAGACGCACCGAAGATTATCAGCATGAGGATGTGGACGCATTAGCTAAGGTGATAGCCGGTTTTATCAATAAAGGAGGTAGATGTCTCATTTGTTTAGATGATGTTTGGGAAACAAAAGTCATTGACTATGTAAAGACAATTTTCCCAGAAAACGAAAAGGGACATCGAGTCATGATGACAACGCGTAACAAAGTTCTGGCTACTTATGCCAATTCAGATCCTCACGATCTGAAATTTTTGACTCCAAAAGAAAGTTTTGAATTGTTGGTAAAGAGAGTTTTTGGCAAGAAACCATGTCCTAAAGATTTAGTAGGACATGGAGAAAGCATTGCAGGAAAATGTGGTGGAGTACCACTTGCAGTAGTGGTAATTGCTGGTGCATTAAGAGGTCGTCCGAACACAAGTGATTGGATAAGAGTTGAGAGAAATGTGGTTCAGCATCTTTATACGAATAGCGAAGAAAGCTGCTTGAAATTTGTGGAGATGAGTTACGATCATTTGCCCCAAGAAGTACAGACATGCTTCTTGTATTGTGGTGTCTTTCCTCGATGATTGATTGA
>NRC4DV_TL30
ATGGCTGACGCTGTTGTTAACTTCTTAGTTGAAAATTTACTGCAATTGCTGACGGACAATGTTAAATTAATAGGGAGCGCTAAAGGGGAACTGGAAAACTTATTAAAGGAGGTGCAGCATTTGAAGGGTTTTCTGGATGACGCAGCTAAGCTGCCATCAGATTCAGAGCAATGGAAGGTTCTAGTTGAAGAAATTCAGAAGACTGTTCACACGGCTGAAGACGCAGTGGACAAATTCGTTGTGCAAGCTAAATTACATAAGGAAAAGAACAAAATGGCAAGAATTTTGGATGTGGGTCATCTGGCTACAGTCAGGAATCTTGCAGCTGAGGTCAAAGGAATTCATGACCAAGTCAAGGAACTTCGCCTAAACAATCAAGCTCTTCAAGCACGCCCAACTCTTGAGCTGCCTAAAAAGGGTTCCTCGGAAACAACTCAGCAGGGTCCTGCATTGGAGGATGATGAAGTTGTCGGCTTTGATGAGGAAGCGAACAAAGTGATCAATCGACTTGTTAAAGAATCAAAGGATCTAGATATTATTCCGGTGGTGGGTATGCCGGGACTTGGAAAAACCACACTAGCAAGAAAAATCTACAAGGATCCTAAGCTTTCATATGAATTTTTTGGCGTCCATTGGGTTTACGTCGGCCAATCTTACAAAATAAAGGATGTTTTTCTTAATATTCTCAAATTCTTCACAAGACGCACCGAAGATTATCAGCATGAGGATGTGGACGCATTAGCTAAGGTGATAGCCGGTTTTATCAATAAAGGAGGTAGATGTCTCATTTGTTTAGATGATGTTTGGGAAACAAAAGTCATTGACTATGTAAAGACAATTTTCCCAGAAAACGAAAAGGGACATCGAGTCATGATGACAACGCGTAACAAAGTTCTGGCTACTTATGCCAATTCAGATCCTCACGATCTGAAATTTTTGACTCCAAAAGAAAGTTTTGAATTGTTGGTAAAGAGAGTTTTTGGCAAGAAACCATGTCCTAAAGATTTAGTAGGACATGGAGAAAGCATTGCAGGAAAATGTGGTGGAGTACCACTTGCAGTAGTGGTAATTGCTGGTGCATTAAGAGGTCGTCCGAACACAAGTGATTGGATAAGAGTTGAGAGAAATGTGGTTCAGCATCTTTATACGAATAGCGAAGAAAGCTGCTTGAAATTTGTGGAGATGAGTTACGATCATTTGCCCCAAGAAGTACAGACATGCTTCTTGTATTGTGGTGTCTTTCCTCGAGGATTTGATATCCCTTCTTGGAAAGTGATTCGCTTGTGGATAGCAGAGGGGTTGATAAAGCCGCAGGAATCGTACACTCTGGAGGAGATAGCAGAGTTTTATTTGAACGATCTTGTCAATAGAAACTTAGTGATATTGCAGCAAAAGAGGTCTGATGGTCAAATAAAAACATGTCGTCTTCACGTCATGTTGCATCAGTTCTGCAAAAAGGAGGCTAGTAACAAATGGCTTTTTCAAGAAGTCAGTCTAACACCTGATCAAGCCATTCCTATTGAAGACCCAAATAAATCTCGTCGACTGTGCATTCAACCCTCTAATTTGAAAGACTTCCTCTCCAAAAAACCATCTGCAGAACATGTTAGATCTTTCTATTGTTTTTCCTCAAAAGAAAAACAAATCCGCGGGTTGACTCCTAATGACATTAAACTCATTCACAAAGCGTTTCCGCTTGTCAGGGTCTTGGACGTGGAATCCCTCAAATTTCTCTTCTCAAAGGATTTTAACCAGTTATTTCATTTGAGATATATTGCTATCTCAGGTGACTTCAATGCCATCCCTTTGACCTTTGGTAAATTTTGGAATTTACAAACTCTTATTCTTAATACAAGTACCTCAGAGTCCACCCTTGATGTAAAAGCAGACATATGGAACATGTTACAGTTGAGGCATCTTCACACCAACATACCTGCAAAATTGCAACCCCCTACTGCGACGACATCAGGTAAAGCTTCTTGTCTACAAACTCTTTGTATGGTTGCACCGGAAAGTTGCGAGAAAGAAGTGCTCGCAAAGGCTTGTCATCTTAAAAAATTGAGCATTCGAGGGCAAATGGCAGCTTTTCTTGGTGCTTACAAGGGTGGAATCAACAATCTTGTAGAGCTTAAGTGCCTGGAACAATTGAAATTGTTGAATGATGTTCTTTACATGAATAAAGCACCTCACCTCCCTCAAACATTCTCCCAACTTGTACGCACTGTGAAGAAGTTAACTTTGACAAACACAAGGTTTGCTTGGAGTGAGGCAGATAAATTGGGGCAATTGGAATCCCTTGAGATCCTAAAGTTTAAGGAAAATGCATTGATTGATTGA
>NRC4DV_TL31
ATGGCTGACGCTGTTGTTAACTTCTTAGTTGAAAATTTACTGCAATTGCTGACGGACAATGTTAAATTAATAGGGAGCGCTAAAGGGGAACTGGAAAACTTATTAAAGGAGGTGCAGCATTTGAAGGGTTTTCTGGATGACGCAGCTAAGCTGCCATCAGATTCAGAGCAATGGAAGGTTCTAGTTGAAGAAATTCAGAAGACTGTTCACACGGCTGAAGACGCAGTGGACAAATTCGTTGTGCAAGCTAAATTACATAAGGAAAAGAACAAAATGGCAAGAATTTTGGATGTGGGTCATCTGGCTACAGTCAGGAATCTTGCAGCTGAGGTCAAAGGAATTCATGACCAAGTCAAGGAACTTCGCCTAAACAATCAAGCTCTTCAAGCACGCCCAACTCTTGAGCTGCCTAAAAAGGGTTCCTCGGAAACAACTCAGCAGGGTCCTGCATTGGAGGATGATGAAGTTGTCGGCTTTGATGAGGAAGCGAACAAAGTGATCAATCGACTTGTTAAAGAATCAAAGGATCTAGATATTATTCCGGTGGTGGGTATGCCGGGACTTGGAAAAACCACACTAGCAAGAAAAATCTACAAGGATCCTAAGCTTTCATATGAATTTTTTGGCGTCCATTGGGTTTACGTCGGCCAATCTTACAAAATAAAGGATGTTTTTCTTAATATTCTCAAATTCTTCACAAGACGCACCGAAGATTATCAGCATGAGGATGTGGACGCATTAGCTAAGGTGATAGCCGGTTTTATCAATAAAGGAGGTAGATGTCTCATTTGTTTAGATGATGTTTGGGAAACAAAAGTCATTGACTATGTAAAGACAATTTTCCCAGAAAACGAAAAGGGACATCGAGTCATGATGACAACGCGTAACAAAGTTCTGGCTACTTATGCCAATTCAGATCCTCACGATCTGAAATTTTTGACTCCAAAAGAAAGTTTTGAATTGTTGGTAAAGAGAGTTTTTGGCAAGAAACCATGTCCTAAAGATTTAGTAGGACATGGAGAAAGCATTGCAGGAAAATGTGGTGGAGTACCACTTGCAGTAGTGGTAATTGCTGGTGCATTAAGAGGTCGTCCGAACACAAGTGATTGGATAAGAGTTGAGAGAAATGTGGTTCAGCATCTTTATACGAATAGCGAAGAAAGCTGCTTGAAATTTGTGGAGATGAGTTACGATCATTTGCCCCAAGAAGTACAGACATGCTTCTTGTATTGTGGTGTCTTTCCTCGAGGATTTGATATCCCTTCTTGGAAAGTGATTCGCTTGTGGATAGCAGAGGGGTTGATAAAGCCGCAGGAATCGTACACTCTGGAGGAGATAGCAGAGTTTTATTTGAACGATCTTGTCAATAGAAACTTAGTGATATTGCAGCAAAAGAGGTCTGATGGTCAAATAAAAACATGTCGTCTTCACGTCATGTTGCATCAGTTCTGCAAAAAGGAGGCTAGTAACAAATGGCTTTTTCAAGAAGTCAGTCTAACACCTGATCAAGCCATTCCTATTGAAGACCCAAATAAATCTCGTCGACTGTGCATTCAACCCTCTAATTTGAAAGACTTCCTCTCCAAAAAACCATCTGCAGAACATGTTAGATCTTTCTATTGTTTTTCCTCAAAAGAAAAACAAATCCGCGGGTTGACTCCTAATGACATTAAACTCATTCACAAAGCGTTTCCGCTTGTCAGGGTCTTGGACGTGGAATCCCTCAAATTTCTCTTCTCAAAGGATTTTAACCAGTTATTTCATTTGAGATATATTGCTATCTCAGGTGACTTCAATGCCATCCCTTTGACCTTTGGTAAATTTTGGAATTTACAAACTCTTATTCTTAATACAAGTACCTCAGAGTCCACCCTTGATGATTGATTGA
>NRC4DV_TL32
ATGGCTGACGCTGTTGTTAACTTCTTAGTTGAAAATTTACTGCAATTGCTGACGGACAATGTTAAATTAATAGGGAGCGCTAAAGGGGAACTGGAAAACTTATTAAAGGAGGTGCAGCATTTGAAGGGTTTTCTGGATGACGCAGCTAAGCTGCCATCAGATTCAGAGCAATGGAAGGTTCTAGTTGAAGAAATTCAGAAGACTGTTCACACGGCTGAAGACGCAGTGGACAAATTCGTTGTGCAAGCTAAATTACATAAGGAAAAGAACAAAATGGCAAGAATTTTGGATGTGGGTCATCTGGCTACAGTCAGGAATCTTGCAGCTGAGGTCAAAGGAATTCATGACCAAGTCAAGGAACTTCGCCTAAACAATCAAGCTCTTCAAGCACGCCCAACTCTTGAGCTGCCTAAAAAGGGTTCCTCGGAAACAACTCAGCAGGGTCCTGCATTGGAGGATGATGAAGTTGTCGGCTTTGATGAGGAAGCGAACAAAGTGATCAATCGACTTGTTAAAGAATCAAAGGATCTAGATATTATTCCGGTGGTGGGTATGCCGGGACTTGGAAAAACCACACTAGCAAGAAAAATCTACAAGGATCCTAAGCTTTCATATGAATTTTTTGGCGTCCATTGGGTTTACGTCGGCCAATCTTACAAAATAAAGGATGTTTTTCTTAATATTCTCAAATTCTTCACAAGACGCACCGAAGATTATCAGCATGAGGATGTGGACGCATTAGCTAAGGTGATAGCCGGTTTTATCAATAAAGGAGGTAGATGTCTCATTTGTTTAGATGATGTTTGGGAAACAAAAGTCATTGACTATGTAAAGACAATTTTCCCAGAAAACGAAAAGGGACATCGAGTCATGATGACAACGCGTAACAAAGTTCTGGCTACTTATGCCAATTCAGATCCTCACGATCTGAAATTTTTGACTCCAAAAGAAAGTTTTGAATTGTTGGTAAAGAGAGTTTTTGGCAAGAAACCATGTCCTAAAGATTTAGTAGGACATGGAGAAAGCATTGCAGGAAAATGTGGTGGAGTACCACTTGCAGTAGTGGTAATTGCTGGTTGATTGATTGA
>NRC4DV_TL33
ATGGCTGACGCTGTTGTTAACTTCTTAGTTGAAAATTTACTGCAATTGCTGACGGACAATGTTAAATTAATAGGGAGCGCTAAAGGGGAACTGGAAAACTTATTAAAGGAGGTGCAGCATTTGAAGGGTTTTCTGGATGACGCAGCTAAGCTGCCATCAGATTCAGAGCAATGGAAGGTTCTAGTTGAAGAAATTCAGAAGACTGTTCACACGGCTGAAGACGCAGTGGACAAATTCGTTGTGCAAGCTAAATTACATAAGGAAAAGAACAAAATGGCAAGAATTTTGGATGTGGGTCATCTGGCTACAGTCAGGAATCTTGCAGCTGAGGTCAAAGGAATTCATGACCAAGTCAAGGAACTTCGCCTAAACAATCAAGCTCTTCAAGCACGCCCAACTCTTGAGCTGCCTAAAAAGGGTTCCTCGGAAACAACTCAGCAGGGTCCTGCATTGGATGATTGATTGA
>NRC4DV_TL34
ATGGCTGACGCTGTTGTTAACTTCTTAGTTGAAAATTTACTGCAATTGCTGACGGACAATGTTAAATTAATAGGGAGCGCTAAAGGGGAACTGGAAAACTTATTAAAGGAGGTGCAGCATTTGAAGGGTTTTCTGGATGACGCAGCTAAGCTGCCATCAGATTCAGAGCAATGGAAGGTTCTAGTTGAAGAAATTCAGAAGACTGTTCACACGGCTGAAGACGCAGTGGACAAATTCGTTGTGCAAGCTAAATTACATAAGGAAAAGAACAAAATGGCAAGAATTTTGGATGTGGGTCATCTGGCTACAGTCAGGAATCTTGCAGCTGAGGTCAAAGGAATTCATGACCAAGTCAAGGAACTTCGCCTAAACAATCAAGCTCTTCAAGCACGCCCAACTCTTGAGCTGCCTAAAAAGGGTTCCTCGGAAACAACTCAGCAGGGTCCTGCATTGGAGGATGATGAAGTTGTCGGCTTTGATGAGGAAGCGAACAAAGTGATCAATCGACTTGTTAAAGAATCAAAGGATCTAGATATTATTCCGGTGGTGGGTATGCCGGGACTTGGAAAAACCACACTAGCAAGAAAAATCTACAAGGATCCTAAGCTTTCATATGAATTTTTTGGCGTCCATTGGGTTTACGTCGGCCAATCTTACAAAATAAAGGATGTTTTTCTTAATATTCTCAAATTCTTCACAAGACGCACCGAAGATTATCAGCATGAGGATGTGGACGCATTAGCTAAGGTGATAGCCGGTTTTATCAATAAAGGAGGTAGATGTCTCATTTGTTTAGATGATGTTTGGGAAACAAAAGTCATTGACTATGTAAAGACAATTTTCCCAGAAAACGAAAAGGGACATCGAGTCATGATGACAACGCGTAACAAAGTTCTGGCTACTTATGCCAATTCAGATCCTCACGATCTGAAATTTTTGACTCCAAAAGAAAGTTTTGAATTGTTGGTAAAGAGAGTTTTTGGCAAGAAACCATGTCCTAAAGATTTAGTAGGACATGGAGAAAGCATTGCAGGAAAATGTGGTGGAGTACCACTTGCAGTAGTGGTAATTGCTGGTGCATTAAGAGGTCGTCCGAACACAAGTGATTGGATAAGAGTTGAGAGAAATGTGGTTCAGCATCTTTATACGAATAGCGAAGAAAGCTGCTTGAAATTTGTGGAGATGAGTTACGATCATTTGCCCCAAGAAGTACAGACATGCTTCTTGTATTGTGGTGTCTTTCCTCGAGGATTTGATATCCCTTCTTGGAAAGTGATTCGCTTGTGGATAGCAGAGGGGTTGATAAAGCCGCAGGAATCGTACACTCTGGAGGAGATAGCAGAGTTTTATTTGAACGATCTTGTCAATAGAAACTTAGTGATATTGCAGCAAAAGAGGTCTGATGGTCAAATAAAAACATGTCGTCTTCACGTCATGTTGCATCAGTTCTGCAAAAAGGAGGCTAGTAACAAATGGCTTTTTCAAGAAGTCAGTCTAACACCTGATCAAGCCATTCCTATTGAAGACCCAAATAAATCTCGTCGACTGTGCATTCAACCCTCTAATTTGAAAGACTTCCTCTCCAAAAAACCATCTGCAGAACATGTTAGATCTTTCTATTGTTTTTCCTCAAAAGAAAAACAAATCCGCGGGTTGACTCCTAATGACATTAAACTCATTCACAAAGCGTTTCCGCTTGTCAGGGTCTTGGACGTGGAATCCCTCAAATTTCTCTTCTCAAAGGATTTTAACCAGTTATTTCATTTGAGATATATTGCTATCTCAGGTGACTTCAATGCCATCCCTTTGACCTTTGGTAAATTTTGGAATTTACAAACTCTTATTCTTAATACAAGTACCTCAGAGTCCACCCTTGATGTAAAAGCAGACATATGGAACATGTTACAGTTGAGGCATCTTCACTGATTGATTGA
>NRC4DV_TL35
ATGGCTGACGCTGTTGTTAACTTCTTAGTTGAAAATTTACTGCAATTGCTGACGGACAATGTTAAATTAATAGGGAGCGCTAAAGGGGAACTGGAAAACTTATTAAAGGAGGTGCAGCATTTGAAGGGTTTTCTGGATGACGCAGCTAAGCTGCCATCAGATTCAGAGCAATGGAAGGTTCTAGTTGAAGAAATTCAGAAGACTGTTCACACGGCTGAAGACGCAGTGGACAAATTCGTTGTGCAAGCTAAATTACATAAGGAAAAGAACAAAATGGCAAGAATTTTGGATGTGGGTCATCTGGCTACAGTCAGGAATCTTGCAGCTGAGGTCAAAGGAATTCATGACCAAGTCAAGGAACTTCGCCTAAACAATCAAGCTCTTCAAGCACGCCCAACTCTTGAGCTGCCTAAAAAGGGTTCCTCGGAAACAACTCAGCAGGGTCCTGCATTGGAGGATGATGAAGTTGTCGGCTTTGATGAGGAAGCGAACAAAGTGATCAATCGACTTGTTAAAGAATCAAAGGATCTAGATATTATTCCGGTTGATTGATTGA
>NRC4DV_TL36
ATGGCTGACGCTGTTGTTAACTTCTTAGTTGAAAATTTACTGCAATTGCTGACGGACAATGTTAAATTAATAGGGAGCGCTAAAGGGGAACTGGAAAACTTATTAAAGGAGGTGCAGCATTTGAAGGGTTTTCTGGATGACGCAGCTAAGCTGCCATCAGATTCAGAGCAATGGAAGGTTCTAGTTGAAGAAATTCAGAAGACTGTTCACACGGCTGAAGACGCAGTGGACAAATTCGTTGTGCAAGCTAAATTACATAAGGAAAAGAACAAAATGGCAAGAATTTTGGATGTGGGTCATCTGGCTACAGTCAGGAATCTTGCAGCTGAGGTCAAAGGAATTCATGACCAAGTCAAGGAACTTCGCCTAAACAATCAAGCTCTTCAAGCACGCCCAACTCTTGAGCTGCCTAAAAAGGGTTCCTCGGAAACAACTCAGCAGGGTCCTGCATTGGAGGATGATGAAGTTGTCGGCTTTGATGAGGAAGCGAACAAAGTGATCAATCGACTTGTTAAAGAATCAAAGGATCTAGATATTATTCCGGTGGTGGGTATGCCGGGACTTGGAAAAACCACACTAGCAAGAAAAATCTACAAGGATCCTAAGCTTTCATATGAATTTTTTGGCGTCCATTGGGTTTACGTCGGCCAATCTTACAAAATAAAGGATGTTTTTCTTAATATTCTCAAATTCTTCACAAGACGCACCGAAGATTATCAGCATGAGGATGTGGACGCATTAGCTAAGGTGATAGCCGGTTTTATCAATAAAGGAGGTAGATGTCTCATTTGTTTAGATGATGTTTGGGAAACAAAAGTCATTGACTATGTAAAGACAATTTTCCCAGAAAACGAAAAGGGACATCGAGTCATGATGACAACGCGTAACAAAGTTCTGGCTACTTATGCCAATTCAGATCCTCACGATCTGAAATTTTTGACTCCAAAAGAAAGTTTTGAATTGTTGGTAAAGAGAGTTTTTGGCAAGAAACCATGTCCTAAAGATTTAGTAGGACATGGAGAAAGCATTGCAGGAAAATGTGGTGGAGTACCACTTGCAGTAGTGGTAATTGCTGGTGCATTAAGAGGTCGTCCGAACACAAGTGATTGGATAAGAGTTGAGAGAAATGTGGTTCAGCATCTTTATACGAATAGCGAAGAAAGCTGCTTGAAATTTGTGGAGATGAGTTACGATCATTTGCCCCAAGAAGTACAGACATGCTTCTTGTATTGTGGTGTCTTTCCTCGAGGATTTGATATCCCTTCTTGGAAAGTGATTCGCTTGTGGATAGCAGAGGGGTTGATAAAGCCGCAGGAATCGTACACTCTGGAGGAGATAGCAGAGTTTTATTTGAACGATCTTGTCAATAGAAACTTAGTGATATTGCAGCAAAAGAGGTCTGATGGTCAAATAAAAACATGTCGTCTGATTGATTGA
>NRC4DV_TL37
ATGGCTGACGCTGTTGTTAACTTCTTAGTTGAAAATTTACTGCAATTGCTGACGGACAATGTTAAATTAATAGGGAGCGCTAAAGGGGAACTGGAAAACTTATTAAAGGAGGTGCAGCATTTGAAGGGTTTTCTGGATGACGCAGCTAAGCTGCCATCAGATTCAGAGCAATGGAAGGTTCTAGTTGAAGAAATTCAGAAGACTGTTCACACGGCTGAAGACGCAGTGGACAAATTCGTTGTGCAAGCTAAATTACATAAGGAAAAGAACAAAATGGCAAGAATTTTGGATGTGGGTCATCTGGCTACAGTCAGGAATCTTGCAGCTGAGGTCAAAGGAATTCATGACCAAGTCAAGGAACTTCGCCTAAACAATCAAGCTCTTCAAGCACGCCCAACTCTTGAGCTGCCTAAAAAGGGTTCCTCGGAAACAACTCAGCAGGGTCCTGCATTGGAGGATGATGAAGTTGTCGGCTTTGATGAGGAAGCGAACAAAGTGATCAATCGACTTGTTAAAGAATCAAAGGATCTAGATATTATTCCGGTGGTGGGTATGCCGGGACTTGGAAAAACCACACTAGCAAGAAAAATCTACAAGGATCCTAAGCTTTCATATGAATTTTTTGGCGTCCATTGGGTTTACGTCGGCCAATCTTACAAAATAAAGGATGTTTTTCTTAATATTCTCAAATTCTTCACAAGACGCACCGAAGATTATCAGCATGAGGATGTGGACGCATTAGCTAAGGTGATAGCCGGTTTTATCAATAAAGGAGGTAGATGTCTCATTTGTTTAGATGATGTTTGGGAAACAAAAGTCATTGACTATGTAAAGACAATTTTCCCAGAAAACGAAAAGGGACATCGAGTCATGATGACAACGCGTAACAAAGTTCTGGCTACTTATGCCAATTCAGATCCTCACGATCTGAAATTTTTGACTCCAAAAGAAAGTTTTGAATTGTTGGTAAAGAGAGTTTTTGGCAAGAAACCATGTCCTAAAGATTTAGTAGGACATGGAGAAAGCATTGCAGGAAAATGTGGTGGAGTACCACTTGCAGTAGTGGTAATTGCTGGTGCATTAAGAGGTCGTCCGAACACAAGTGATTGGATAAGAGTTGAGAGAAATGTGGTTCAGCATCTTTATACGAATAGCGAAGAAAGCTGCTTGAAATTTGTGGAGATGAGTTACGATCATTTGCCCCAAGAAGTACAGACATGCTTCTTGTATTGTGGTGTCTTTCCTCGAGGATTTGATATCCCTTCTTGGAAAGTGATTCGCTTGTGGATAGCAGAGGGGTTGATAAAGCCGCAGGAATCGTACACTCTGGAGGAGATAGCAGAGTTTTATTTGAACGATCTTGTCAATAGAAACTTAGTGATATTGCAGCAAAAGAGGTCTGATGGTCAAATAAAAACATGTCGTCTTCACGTCATGTTGCATCAGTTCTGCAAAAAGGAGGCTAGTAACAAATGGCTTTTTCAAGAAGTCAGTCTAACACCTGATCAAGCCATTCCTATTGAAGACCCAAATAAATCTCGTCGACTGTGCATTCAACCCTCTAATTTGAAAGACTTCCTCTCCAAAAAACCATCTGCAGAACATGTTAGATGATTGATTGA
>NRC4DV_TL38
ATGGCTGACGCTGTTGTTAACTTCTTAGTTGAAAATTTACTGCAATTGCTGACTGATTGATTGA
>NRC4DV_TL39
ATGGCTGACGCTGTTGTTAACTTCTTAGTTGAAAATTTACTGCAATTGCTGACGGACAATGTTAAATTAATAGGGAGCGCTAAAGGGGAACTGGAAAACTTATTAAAGGAGGTGCAGCATTTGAAGGGTTTTCTGGATGACGCAGCTAAGCTGCCATCAGATTCAGAGCAATGGAAGGTTCTAGTTGAAGAAATTCAGAAGACTGTTCACACGGCTGAAGACGCAGTGGACAAATTCGTTGTGCAAGCTAAATTACATAAGGAAAAGAACAAAATGGCAAGAATTTTGGATGTGGGTCATCTGGCTACAGTCAGGAATCTTGCAGCTGAGGTCAAAGGAATTCATGACCAAGTCAAGGAACTTCGCCTAAACAATCAAGCTCTTCAAGCACGCCCAACTCTTGAGCTGCCTAAAAAGGGTTCCTCGGAAACAACTCAGCAGGGTCCTGCATTGGAGGATGATGAAGTTGTCGGCTTTGATGAGGAAGCGAACAAAGTGATCAATCGACTTGTTAAAGAATCAAAGGATCTAGATATTATTCCGGTGGTGGGTATGCCGGGACTTGGAAAAACCACACTAGCAAGAAAAATCTACAAGGATCCTAAGCTTTCATATGAATTTTTTGGCGTCCATTGGGTTTACGTCGGCCAATCTTACAAAATAAAGGATGTTTTTCTTAATATTCTCAAATTCTTCACAAGACGCACCGAAGATTATCAGCATGAGGATGTGGACGCATTAGCTAAGGTGATAGCCGGTTTTATCAATAAAGGAGGTAGATGTCTCATTTGTTTAGATGATGTTTGGGAAACAAAAGTCATTGACTATGTAAAGACAATTTTCCCAGAAAACGAAAAGGGACATCGAGTCATGATGACAACGCGTAACAAAGTTCTGGCTACTTATGCCAATTCAGATCCTCACGATCTGAAATTTTTGACTCCAAAAGAAAGTTTTGAATTGTTGGTAAAGAGAGTTTTTGGCAAGAAACCATGTCCTAAAGATTTAGTAGGACATGGAGAAAGCATTGCAGGAAAATGTGGTGGAGTACCACTTGCAGTAGTGGTAATTGCTGGTGCATTAAGAGGTCGTCCGAACACAAGTGATTGGATAAGAGTTGAGAGAAATGTGGTTCAGCATCTTTATACGAATAGCGAAGAAAGCTGCTTGAAATTTGTGGAGATGAGTTACGATCATTTGCCCCAAGAAGTACAGACATGCTTCTTGTATTGTGGTGTCTGATTGATTGA
>NRC4DV_TL40
ATGGCTGACGCTGTTGTTAACTTCTTAGTTGAAAATTTACTGCAATTGCTGACGGACAATGTTAAATTAATAGGGAGCGCTAAAGGGGAACTGGAAAACTTATTAAAGGAGGTGCAGCATTTGAAGGGTTTTCTGGATGACGCAGCTAAGCTGCCATCAGATTCAGAGCAATGGAAGGTTCTAGTTGAAGAAATTCAGAAGACTGTTCACACGGCTGAAGACGCAGTGGACAAATTCGTTGTGCAAGCTAAATTACATAAGGAAAAGAACAAAATGGCAAGAATTTTGGATGTGGGTCATCTGGCTACAGTCAGGAATCTTGCAGCTGAGGTCAAAGGAATTCATGACCAAGTCAAGGAACTTCGCCTAAACAATCAAGCTCTTCAAGCACGCCCAACTCTTGAGCTGCCTAAAAAGGGTTCCTCGGAAACAACTCAGCAGGGTCCTGCATTGGAGGATGATGAAGTTGTCGGCTTTGATGAGGAAGCGAACAAAGTGATCAATCGACTTGTTAAAGAATCAAAGGATCTAGATATTATTCCGGTTGATTGATTGA
>NRC4DV_TL41
ATGGCTGACGCTGTTGTTAACTTCTTAGTTGAAAATTTACTGCAATTGCTGACGGACAATGTTAAATTAATAGGGAGCGCTAAAGGGGAACTGGAAAACTTATTAAAGGAGGTGCAGCATTTGAAGGGTTTTCTGGATGACGCAGCTAAGCTGCCATCAGATTCAGAGCAATGGAAGGTTCTAGTTGAAGAAATTCAGAAGACTGTTCACACGGCTGAAGACGCAGTGGACAAATTCGTTGTGCAAGCTAAATTACATAAGGAAAAGAACAAAATGGCAAGAATTTTGGATGTGGGTCATCTGGCTACAGTCAGGAATCTTGCAGCTGAGGTCAAAGGAATTCATGACCAAGTCAAGGAACTTCGCCTAAACAATCAAGCTCTTCAAGCACGCCCAACTCTTGAGCTGCCTAAAAAGGGTTCCTCGGAAACAACTCAGCAGGGTCCTGCATTGGAGGATGATGAAGTTGTCGGCTTTGATGAGGAAGCGAACAAAGTGATCAATCGACTTGTTAAAGAATCAAAGGATCTAGATATTATTCCGGTGGTGGGTATGCCGGGACTTGGAAAAACCACACTAGCAAGAAAAATCTACAAGGATCCTAAGCTTTCATATGAATTTTTTGGCGTCCATTGGGTTTACGTCGGCCAATCTTACAAAATAAAGGATGTTTTTCTTAATATTCTCAAATTCTTCACAAGACGCACCGAAGATTATCAGCATGAGGATGTGGACGCATTAGCTAAGGTGATAGCCGGTTTTATCAATAAAGGAGGTAGATGTCTCATTTGTTTAGATGATGTTTGGGAAACAAAAGTCATTGACTATGTAAAGACAATTTTCCCAGAAAACGAAAAGGGACATCGAGTCATGATGACAACGCGTAACAAAGTTCTGGCTACTTATGCCAATTCAGATCCTCACGATCTGAAATTTTTGACTCCAAAAGAAAGTTTTGAATTGTTGGTAAAGAGAGTTTTTGGCAAGAAACCATGTCCTAAAGATTTAGTAGGACATGGAGAAAGCATTGCAGGAAAATGTGGTGGAGTACCACTTGCAGTAGTGGTAATTGCTGGTGCATTAAGAGGTCGTCCGAACACAAGTGATTGGATAAGAGTTGAGAGAAATGTGGTTCAGCATCTTTATACGAATAGCGAAGAAAGCTGCTTGAAATTTGTGGAGATGAGTTACGATCATTTGCCCCAAGAAGTACAGACATGCTTCTTGTATTGTGGTGTCTTTCCTCGAGGATTTGATATCCCTTCTTGGAAAGTGATTCGCTTGTGGTGATTGATTGA
>NRC4DV_TL42
ATGGCTGACGCTGTTGTTAACTTCTTAGTTGAAAATTTACTGCAATTGCTGACGGACAATGTTAAATTAATAGGGAGCGCTAAAGGGGAACTGGAAAACTTATTAAAGGAGGTGCAGCATTTGAAGGGTTTTCTGGATGACGCAGCTAAGCTGCCATCAGATTCAGAGCAATGGAAGGTTCTAGTTGAAGAAATTCAGAAGACTGTTCACACGGCTGAAGACGCAGTGGACAAATTCGTTGTGCAAGCTAAATTACATAAGGAAAAGAACAAAATGGCAAGAATTTTGGATGTGGGTCATCTGGCTACAGTCAGGAATCTTGCAGCTGAGGTCAAAGGAATTCATGACCAAGTCAAGGAACTTCGCCTAAACAATCAAGCTCTTCAAGCACGCCCAACTCTTGAGCTGCCTAAAAAGGGTTCCTCGGAAACAACTCAGCAGGGTCCTGCATTGGAGGATGATGAAGTTGTCGGCTTTGATGAGGAAGCGAACAAAGTGATCAATCGACTTGTTAAAGAATCAAAGGATCTAGATATTATTCCGGTGGTGGGTATGCCGGGACTTGGAAAAACCACACTAGCAAGAAAAATCTACAAGGATCCTAAGCTTTCATATGAATTTTTTGGCGTCCATTGGGTTTACGTCGGCCAATCTTACAAAATAAAGGATGTTTTTCTTAATATTCTCAAATTCTTCACAAGACGCACCGAAGATTATCAGCATGAGGATGTGGACGCATTAGCTAAGGTGATAGCCGGTTTTATCAATAAAGGAGGTAGATGTCTCATTTGTTTAGATGATGTTTGGGAAACAAAAGTCATTGACTATGTAAAGACAATTTTCCCAGAAAACGAAAAGGGACATCGAGTCATGATGACAACGCGTAACAAAGTTCTGGCTACTTATGCCAATTCAGATCCTCACGATCTGAAATTTTTGACTCCAAAAGAAAGTTTTGAATTGTTGGTAAAGAGAGTTTTTGGCAAGAAACCATGTCCTAAAGATTTAGTAGGACATGGAGAAAGCATTGCAGGAAAATGTGGTGGAGTACCACTTGCAGTAGTGGTAATTGCTGGTGCATTAAGAGGTCGTCCGAACACAAGTGATTGGATAAGAGTTGAGAGAAATGTGGTTCAGCATCTTTATACGAATAGCGAAGAAAGCTGCTTGAAATTTGTGGAGATGAGTTACGATCATTTGCCCCAAGAAGTACAGACATGCTTCTTGTATTGTGGTGTCTTTCCTCGAGGATTTGATATCCCTTCTTGGAAAGTGATTCGCTTGTGGATAGCAGAGGGGTTGATAAAGCCGCAGGAATCGTACACTCTGGAGGAGATAGCAGAGTTTTATTTGAACGATCTTGTCAATAGAAACTTAGTGATATTGCAGCAAAAGAGGTCTGATGGTCAAATAAAAACATGTCGTCTTCACGTCATGTTGCATCAGTTCTGCAAAAAGGAGGCTAGTAACAAATGGCTTTTTCAAGAAGTCAGTCTAACACCTGATCAAGCCATTCCTATTGAAGACCCAAATAAATCTCGTCGACTGTGCATTCAACCCTCTAATTTGAAAGACTTCCTCTCCAAAAAACCATCTGCAGAACATGTTAGATCTTTCTATTGTTTTTCCTCAAAAGAAAAACAAATCCGCGGGTTGACTCCTAATGACATTAAACTCATTCACAAAGCGTTTCCGCTTGTCAGGGTCTTGGACGTGGAATCCCTCAAATTTCTCTTCTCAAAGGATTTTAACCAGTTATTTCATTTGAGATATATTGCTATCTCAGGTGACTTCAATGCCATCCCTTTGACCTTTGGTAAATTTTGGAATTTACAAACTCTTATTCTTAATACAAGTACCTCAGAGTCCACCCTTGATGTAAAAGCAGACATATGGAACATGTTACAGTTGAGGCATCTTCACACCAACATACCTGCAAAATTGCAACCCCCTACTGCGACGACATCAGGTAAAGCTTCTTGTCTACTGATTGATTGA
>NRC4DV_TL43
ATGGCTGACGCTGTTGTTAACTTCTTAGTTGAAAATTTACTGCAATTGCTGACGGACAATGTTAAATTAATAGGGAGCGCTAAAGGGGAACTGGAAAACTTATTAAAGGAGGTGCAGCATTTGAAGGGTTTTCTGGATGACGCAGCTAAGCTGCCATCAGATTCAGAGCAATGGAAGGTTCTAGTTGAAGAAATTCAGAAGACTGTTCACACGGCTGAAGACGCAGTGGACAAATTCGTTGTGCAAGCTAAATTACATAAGGAAAAGAACAAAATGGCAAGAATTTTGGATGTGGGTCATCTGGCTACAGTCAGGAATCTTGCAGCTGAGGTCAAAGGAATTCATGACCAAGTCAAGGAACTTCGCCTAAACAATCAAGCTCTTCAAGCACGCCCAACTCTTGAGCTGCCTAAAAAGGGTTCCTCGGAAACAACTCAGCAGGGTCCTGCATTGGAGGATGATGAAGTTGTCGGCTTTGATGAGGAAGCGAACAAAGTGATCAATCGACTTGTTAAAGAATCAAAGGATCTAGATATTATTCCGGTGGTGGGTATGCCGGGACTTGGAAAAACCACACTAGCAAGAAAAATCTACAAGGATCCTAAGCTTTCATATGAATTTTTTGGCGTCCATTGGGTTTACGTCGGCCAATCTTACAAAATAAAGGATGTTTTTCTTAATATTCTCAAATTCTTCACAAGACGCACCGAAGATTATCAGCATGAGGATGTGGACGCATTAGCTAAGGTGATAGCCGGTTTTATCAATAAAGGAGGTAGATGTCTCATTTGTTTAGATGATGTTTGGGAAACAAAAGTCATTGACTATGATTGATTGA
>NRC4DV_TL45
ATGGCTGACGCTGTTGTTAACTTCTTAGTTGAAAATTTACTGCAATTGCTGACGGACAATGTTAAATTAATAGGGAGCGCTAAAGGGGAACTGGAAAACTTATTAAAGGAGGTGCAGCATTTGAAGGGTTTTCTGGATGACGCAGCTAAGCTGCCATCAGATTCAGAGCAATGGAAGGTTCTAGTTGAAGAAATTCAGAAGACTGTTCACACGGCTGAAGACGCAGTGGACAAATTCGTTGTGCAAGCTAAATTACATAAGGAAAAGAACAAAATGGCAAGAATTTTGGATGTGGGTCATCTGGCTACAGTCAGGAATCTTGCAGCTGAGGTCAAAGGAATTCATGACCAAGTCAAGGAACTTCGCCTAAACAATCAAGCTCTTCAAGCACGCCCAACTCTTGAGCTGCCTAAAAAGGGTTCCTCGGAAACAACTCAGCAGGGTCCTGCATTGGAGGATGATGAAGTTGTCGGCTTTGATGAGGAAGCGAACAAAGTGATCAATCGACTTGTTAAAGAATCAAAGGATCTAGATATTATTCCGGTGGTGGGTATGCCGGGACTTGGAAAAACCACACTAGCAAGAAAAATCTACAAGGATCCTAAGCTTTCATATGAATTTTTTGGCGTCCATTGGGTTTACGTCGGCCAATCTTACAAAATAAAGGATGTTTTTCTTGATTGATTGA
>NRC4DV_TL46
ATGGCTGACGCTGTTGTTAACTTCTTAGTTGAAAATTTACTGCAATTGCTGACGGACAATGTTAAATTAATAGGGAGCGCTAAAGGGGAACTGGAAAACTTATTAAAGGAGGTGCAGCATTTGAAGGGTTTTCTGGATGACGCAGCTAAGCTGCCATCAGATTCAGAGCAATGGAAGGTTCTAGTTGAAGAAATTCAGAAGACTGTTCACACGGCTGAAGACGCAGTGGACAAATTCGTTGTGCAAGCTAAATTACATAAGGAAAAGAACAAAATGGCAAGAATTTTGGATGTGGGTCATCTGGCTACAGTCAGGAATCTTGCAGCTGAGGTCAAAGGAATTCATGACCAAGTCAAGGAACTTCGCCTAAACAATCAAGCTCTTCAAGCACGCCCAACTCTTGAGCTGCCTAAAAAGGGTTCCTCGGAAACAACTCAGCAGGGTCCTGCATTGGAGGATGATGAAGTTGTCGGCTTTGATGAGGAAGCGAACAAAGTGATCAATCGACTTGTTAAAGAATCAAAGGATCTAGATATTATTCCGGTGGTGGGTATGCCGGGACTTGGAAAAACCACACTAGCAAGAAAAATCTACAAGGATCCTAAGCTTTCATATGAATTTTTTGGCGTCCATTGGGTTTACGTCGGCCAATCTTACAAAATAAAGGATGTTTTTCTTTGATTGATTGA
>NRC4DV_TL50
ATGGCTGACGCTGTTGTTAACTTCTTAGTTGAAAATTTACTGCAATTGCTGACGGACAATGTTAAATTAATAGGGAGCGCTAAAGGGGAACTGGAAAACTTATTAAAGGAGGTGCAGCATTTGAAGGGTTTTCTGGATGACGCAGCTAAGCTGCCATCAGATTCAGAGCAATGGAAGGTTCTAGTTGAAGAAATTCAGAAGACTGTTCACACGGCTGAAGACGCAGTGGTGATTGATTGA
>NRC4DV_TL51
ATGGCTGACGCTGTTGTTAACTTCTTAGTTGAAAATTTACTGCAATTGCTGACGGACAATGTTAAATTAATAGGGAGCGCTAAAGGGGAACTGGAAAACTTATTAAAGGAGGTGCAGCATTTGAAGGGTTTTCTGGATGACGCAGCTAAGCTGCCATCAGATTCAGAGCAATGGAAGGTTCTAGTTGAAGAAATTCAGAAGACTGTTCACACGGCTGAAGACGCAGTGGACAAATTCGTTGTGCAAGCTAAATTACATAAGGAAAAGAACAAAATGGCAAGAATTTTGGATGTGGGTCATCTGGCTACAGTCAGGAATCTTGCAGCTGAGGTCAAAGGAATTCATGACCAAGTCAAGGAACTTCGCCTAAACAATCAAGCTCTTCAAGCACGCCCAACTCTTGAGCTGCCTAAAAAGGGTTCCTCGGAAACAACTCAGCAGGGTCCTGCATTGGAGGATGATGAAGTTGTCGGCTTTGATGAGGAAGTGATTGATTGA
>NRC4DV_TL55
ATGGCTGACGCTGTTGTTAACTTCTTAGTTGAAAATTTACTGCAATTGCTGACGGACAATGTTAAATTAATAGGGAGCGCTAAAGGGGAACTGGAAAACTTATTAAAGGAGGTGCAGCATTTGAAGGGTTTTCTGGATGACGCAGCTAAGCTGCCATCAGATTCAGAGCAATGGAAGGTTCTAGTTGAAGAAATTCAGAAGACTGTTCACACGGCTGAAGACGCAGTGGACAAATTCGTTGTGCAAGCTAAATTACATAAGGAAAAGAACAAAATGGCAAGAATTTTGGATGTGGGTCATCTGGCTACAGTCAGGAATCTTGCAGCTGAGGTCAAAGGAATTCATGACCAAGTCAAGGAACTTCGCCTAAACAATCAAGCTCTTCAAGCACGCCCAACTCTTGAGCTGCCTAAAAAGGGTTCCTCGGAAACAACTCAGCAGGGTCCTGCATTGGAGGATGATGAAGTTGTCGGCTTTGATGAGGAAGCGAACAAAGTGATCAATCGACTTGTTAAAGAATCAAAGGATCTAGATATTATTCCGGTGGTGGGTATGCCGGGACTTGGAAAAACCACACTAGCAAGAAAAATCTACAAGGATCCTAAGCTTTCATATGAATTTTTTGGCGTCCATTGGGTTTACGTCGGCCAATCTTACAAAATAAAGGATGTTTTTCTTAATATTCTCAAATTCTTCACAAGACGCACCGAAGATTATCAGCATGAGGATGTGGACGCATTAGCTAAGGTGATAGCCGGTTTTATCAATAAAGGAGGTAGATGTCTCATTTGTTTAGATGATGTTTGGGAAACAAAAGTCATTGACTATGTAAAGACAATTTTCCCAGAAAACGAAAAGGGACATCGAGTCATGATGACAACGCGTAACAAAGTTCTGGCTACTTATGCCAATTCAGATCCTCACGATCTGAAATTTTTGACTCCAAAAGAAAGTTTTGAATTGTTGGTAAAGAGAGTTTTTGGCAAGAAACCATGTCCTAAAGATTTAGTAGGACATGGAGAAAGCATTGCAGGAAAATGTGGTGGAGTACCACTTGCAGTAGTGGTAATTGCTGGTGCATTAAGAGGTCGTCCGAACACAAGTGATTGGATAAGAGTTGAGAGAAATGTGGTTCAGCATCTTTATACGAATAGCGAAGAAAGCTGCTTGAAATTTGTGGAGATGAGTTACGATCATTTGCCCCAAGAAGTACAGACATGCTTCTTGTATTGTGGTGTCTTTCCTCGAGGATTTGATATCCCTTCTTGGAAAGTGATTCGCTTGTGGATAGCAGAGGGGTTGATAAAGCCGCAGGAATCGTACACTCTGGAGGAGATAGCAGAGTTTTATTTGAACGATCTTGTCAATAGAAACTTAGTGATATTGCAGCAAAAGAGGTCTGATGGTCAAATAAAAACATGTCGTCTTCACGTCATGTTGCATCAGTTCTGCAAAAAGGAGGCTAGTAACAAATGGCTTTTTCAAGAAGTCAGTCTAACACCTGATCAAGCCATTCCTATTGAAGACCCAAATAAATCTCGTCGACTGTGCATTCAACCCTCTAATTTGAAAGACTTCCTCTCCAAAAAACCATCTGCAGAACATGTTAGATCTTTCTATTGTTTTTCCTCAAAAGAAAAACAAATCCGCGGGTTGACTCCTAATGACATTAAACTCATTCACAAAGCGTTTCCGCTTGTCAGGGTCTTGGACGTGGAATCCCTCAAATTTCTCTTCTCAATGATTGATTGA
>NRC4DV_TL57
ATGGCTGACGCTGTTGTTAACTTCTTAGTTGAAAATTTACTGCAATTGCTGACGGACAATGTTAAATTAATAGGGAGCGCTAAAGGGGAACTGGAAAACTTATTAAAGGAGGTGCAGCATTTGAAGGGTTTTCTGGATGACGCAGCTAAGCTGCCATCAGATTCAGAGCAATGGAAGGTTCTAGTTGAAGAAATTCAGAAGACTGTTCACACGGCTGAAGACGCAGTGGACAAATTCGTTGTGCAAGCTAAATTACATAAGGAAAAGAACAAAATGGCAAGAATTTTGGATGTGGGTCATCTGGCTACAGTCAGGAATCTTGCAGCTGAGGTCAAAGGAATTCATGACCAAGTCAAGGAACTTCGCCTAAACAATCAAGCTCTTCAAGCACGCCCAACTCTTGAGCTGCCTAAAAAGGGTTCCTCGGAAACAACTCAGCAGGGTCCTGCATTGGAGGATGATGAAGTTGTCGGCTTTGATGAGGAAGCGAACAAAGTGATCAATCGACTTGTTAAAGAATCAAAGGATCTAGATATTATTCCGGTGGTGGGTATGCCGGGACTTGGAAAAACCACACTAGCAAGAAAAATCTACAAGGATCCTAAGCTTTCATATGAATTTTTTGGCGTCCATTGGGTTTACGTCGGCCAATCTTACAAAATAAAGGATGTTTTTCTTAATATTCTCAAATTCTTCACAAGACGCACCGAAGATTATCAGCATGAGGATGTGGACGCATTAGCTAAGGTGATAGCCGGTTTTATCAATAAAGGAGGTAGATGTCTCATTTGTTTAGATGATGTTTGGGAAACAAAAGTCATTGACTATGTAAAGACAATTTTCCCAGAAAACGAAAAGGGACATCGAGTCATGATGACAACGCGTAACAAAGTTCTGGCTACTTATGCCAATTCAGATCCTCACGATCTGAAATTTTTGACTCCAAAAGAAAGTTTTGAATTGTTGGTAAAGAGAGTTTTTGGCAAGAAACCATGTCCTAAAGATTTAGTAGGACATGGAGAAAGCATTGCAGGAAAATGTGGTGGAGTACCACTTGCAGTAGTGGTAATTGCTGGTGCATTAAGAGGTCGTCCGAACACAAGTGATTGGATAAGAGTTGAGAGAAATGTGGTTCAGCATCTTTATACGAATAGCGAAGAAAGCTGCTTGAAATTTGTGGAGATGAGTTACGATCATTTGCCCCAAGAAGTACAGACATGCTTCTTGTATTGTGGTGTCTTTCCTCGAGGATTTGATATCCCTTCTTGGAAAGTGATTCGCTTGTGGATAGCAGAGGGGTTGATAAAGCCGCAGGAATCGTACACTCTGGAGGAGATAGCAGAGTTTTATTTGAACGATCTTGTCAATAGAAACTTAGTGATATTGCAGCAAAAGAGGTCTGATGGTCAAATAAAAACATGTCGTCTTCACGTCATGTTGCATCAGTTCTGCAAAAAGGAGGCTAGTAACAAATGGCTTTTTCAAGAAGTCAGTCTAACTGATTGATTGA
>NRC4DV_TL58
ATGGCTGACGCTGTTGTTAACTTCTTAGTTGAAAATTTACTGCAATTGCTGACGGACAATGTTAAATTAATAGGGAGCGCTAAAGGGGAACTGGAAAACTTATTAAAGGAGGTGCAGCATTTGAAGGGTTTTCTGGATGACGCAGCTAAGCTGCCATCAGATTCAGAGCAATGGAAGGTTCTAGTTGAAGAAATTCAGAAGACTGTTCACACGGCTGAAGACGCAGTGGACAAATTCGTTGTGCAAGCTAAATTACATAAGGAAAAGAACAAAATGGCAAGAATTTTGGATGTGGGTCATCTGGCTACAGTCAGGAATCTTGCAGCTGAGGTCAAAGGAATTCATGACCAAGTCAAGGAACTTCGCCTAAACAATCAAGCTCTTCAAGCACGCCCAACTCTTGAGCTGCCTAAAAAGGGTTCCTCGGAAACAACTCAGCAGGGTCCTGCATTGGAGGATGATGAAGTTGTCGGCTTTGATGAGGAAGCGAACAAAGTGATCAATCGACTTGTTAAAGAATCAAAGGATCTAGATATTATTCCGGTGGTGGGTATGCCGGGACTTGGAAAAACCACACTAGCAAGAAAAATCTACAAGGATCCTAAGCTTTCATATGAATTTTTTGGCGTCCATTGGGTTTACGTCGGCCAATCTTACAAAATAAAGGATGTTTTTCTTAATATTCTCAAATTCTTCACAAGACGCACCGAAGATTATCAGCATGAGGATGTGGACGCATTAGCTAAGGTGATAGCCGGTTTTATCAATAAAGGAGGTAGATGTCTCATTTGTTTAGATGATGTTTGGGAAACAAAAGTCATTGACTATGTAAAGACAATTTTCCCAGAAAACGAAAAGGGACATCGAGTCATGATGACAACGCGTAACAAAGTTCTGGCTACTTATGCCAATTCAGATCCTCACGATCTGAAATTTTTGACTCCAAAAGAAAGTTTTGAATTGTTGGTAAAGAGAGTTTTTGGCAAGAAACCATGTCCTAAAGATTTAGTAGGACATGGAGAAAGCATTGCAGGAAAATGTGGTGGAGTACCACTTGCAGTAGTGGTAATTGCTGGTGCATTAAGAGGTCGTCCGAACACAAGTGATTGGATAAGAGTTGAGAGAAATGTGGTTCAGCATCTTTATACGAATAGCGAAGAAAGCTGCTTGAAATTTGTGGAGATGAGTTACGATCATTTGCCCCAAGAAGTACAGACATGCTTCTTGTATTGTGGTGTCTTTCCTCGAGGATTTGATATCCCTTCTTGGAAAGTGATTCGCTTGTGGATAGCAGAGGGGTTGATAAAGCCGCAGGAATCGTACACTCTGGAGGAGATAGCAGAGTTTTATTTGAACGATCTTGTCAATAGAAACTTAGTGATATTGCAGCAAAAGAGGTCTGATGGTCAAATAAAAACATGTCGTCTTCACGTCATGTTGCATCAGTTCTGCAAAAAGGAGGCTAGTAACAAATGGCTTTTTCAAGAAGTCAGTCTAACACCTGATCAAGCCATTCCTATTGAAGACCCAAATAAATCTCGTCGACTGTGCATTCAACCCTCTAATTTGAAAGACTTCCTCTCCAAAAAACCATCTGCAGAACATGTTAGATCTTTCTATGATTGATTGA
>NRC4DV_TL61
ATGGCTGACGCTGTTGTTAACTTCTTAGTTGAAAATTTACTGCAATTGCTGACGGACAATGTTAAATTAATAGGGAGCGCTAAAGGGGAACTGGAAAACTTATTAAAGGAGGTGCAGCATTTGAAGGGTTTTCTGGATGACGCAGCTAAGCTGCCATCAGATTCAGAGCAATGGAAGGTTCTAGTTGAAGAAATTCAGAAGACTGTTCACACGGCTGAAGACGCAGTGGACAAATTCGTTGTGCAAGCTAAATTACATAAGGAAAAGAACAAAATGGCAAGAATTTTGGATGTGGGTCATCTGGCTACAGTCAGGAATCTTGCAGCTGAGGTCAAAGGAATTCATGACCAAGTCAAGGAACTTCGCCTAAACAATCAAGCTCTTCAAGCACGCCCAACTCTTGAGCTGCCTAAAAAGGGTTCCTCGGAAACAACTCAGCAGGGTCCTGCATTGGAGGATGATGAAGTTGTCGGCTTTGATGAGGAAGCGAACAAAGTGATCAATCGACTTGTTAAAGAATCAAAGGATCTAGATATTATTCCGGTGGTGGGTATGCCGGGACTTGGAAAAACCACACTAGCAAGAAAAATCTACAAGGATCCTAAGCTTTCATATGAATTTTTTGGCGTCCATTGGGTTTACGTCGGCCAATCTTACAAAATAAAGGATGTTTTTCTTAATATTCTCAAATTCTTCACAAGACGCACCGAAGATTATCAGCATGAGGATGTGGACGCATTAGCTAAGGTGATAGCCGGTTTTATCAATAAAGGAGGTAGATGTCTCATTTGTTTAGATGATGTTTGGGAAACAAAAGTCATTGACTATGTAAAGACAATTTTCCCAGAAAACGAAAAGGGACATCGAGTCATGATGACAACGCGTAACAAAGTTCTGGCTACTTATGCCAATTCAGATCCTCACGATCTGAAATTTTTGACTCCAAAAGAAAGTTTTGAATTGTTGGTAAAGAGAGTTTTTGGCAAGAAACCATGTCCTAAAGATTTAGTAGGACATGGAGAAAGCATTGCAGGAAAATGTGGTGGAGTACCACTTGCAGTAGTGGTAATTGCTGGTGCATTAAGAGGTCGTCCGAACACAAGTGATTGGATAAGAGTTGAGAGAAATGTGGTTCAGCATCTTTATACGAATAGCGAAGAAAGCTGCTTGAAATTTGTGGAGATGAGTTACGATCATTTGCCCCAAGAAGTACAGACATGCTTCTTGTATTGTGGTGTCTTTCCTCGAGGATTTGATATCCCTTCTTGGAAAGTGATTCGCTTGTGGATAGCAGAGGGGTTGATAAAGCCGCAGGAATCGTACACTCTGGAGGAGATTGATTGATTGA
>NRC4DV_TL62
ATGGCTGACGCTGTTGTTAACTTCTTAGTTGAAAATTTACTGCAATTGCTGACGGACAATGTTAAATTAATAGGGAGCGCTAAAGGGGAACTGGAAAACTTATTAAAGGAGGTGCAGCATTTGAAGGGTTTTCTGGATGACGCAGCTAAGCTGCCATCAGATTCAGAGCAATGGAAGGTTCTAGTTGAAGAAATTCAGAAGACTGTTCACACGGCTGAAGACGCAGTGGACAAATTCGTTGTGCAAGCTAAATTACATAAGGAAAAGAACAAAATGGCAAGAATTTTGGATGTGGGTCATCTGGCTACAGTCAGGAATCTTGCAGCTGAGGTCAAAGGAATTCATGACCAAGTCAAGGAACTTCGCCTAAACAATCAAGCTCTTCAAGCACGCCCAACTCTTGAGCTGCCTAAAAAGGGTTCCTCGGAAACAACTCAGCAGGGTCCTGCATTGGAGGATGATGAAGTTGTCGGCTTTGATGAGGAAGCGAACAAAGTGATCAATCGACTTGTTAAAGAATCAAAGGATCTAGATATTATTCCGGTGGTGGGTATGCCGGGACTTGGAAAAACCACACTAGCAAGAAAAATCTACAAGGATCCTAAGCTTTCATATGAATTTTTTGGCGTCCATTGGGTTTACGTCGGCCAATCTTACAAAATAAAGGATGTTTTTCTTAATATTCTCAAATTCTTCACAAGACGCACCGAAGATTATCAGCATGAGGATGTGGACGCATTAGCTAAGGTGATAGCCGGTTTTATCAATAAAGGAGGTAGATGTCTCATTTGTTTAGATGATGTTTGGGAAACAAAAGTCATTGACTATGTAAAGACAATTTTCCCAGAAAACGAAAAGGGACATCGAGTCATGATGACAACGCGTAACAAAGTTCTGGCTACTTATGCCAATTCAGATCCTCACGATCTGAAATTTTTGACTCCAAAAGAAAGTTTTGAATTGTTGGTAAAGAGAGTTTTTGGCAAGAAACCATGTCCTAAAGATTTAGTAGGACATGGAGAAAGCATTGCAGGAAAATGTGGTGGAGTACCACTTGCAGTAGTGGTAATTGCTGGTGCATTAAGAGGTCGTCCGAACACAAGTGATTGGATAAGAGTTGAGAGAAATGTGGTTCAGCATCTTTATACGAATAGCGAAGAAAGCTGCTTGAAATTTGTGGAGATGAGTTACGATCATTTGCCCCAAGAAGTACAGACATGCTTCTTGTATTGTGGTGTCTTTCCTCGAGGATTTGATATCCCTTCTTGGAAAGTGATTCGCTTGTGGATAGCAGAGGGGTTGATAAAGCCGCAGGAATCGTACACTCTGGAGGAGATAGCAGAGTTTTATTTGAACGATCTTGTCAATAGAAACTTAGTGATATTGCAGCAAAAGAGGTCTGATGGTCAAATAAAAACATGTCGTCTTCACGTCATGTTGCATCAGTTCTGCAAAAAGGAGGCTAGTAACAAATGGCTTTTTCAAGAAGTCAGTCTAACACCTGATCAAGCCATTCCTATTGAAGACCCAAATAAATCTCGTCGACTGTGCATTCAACCCTCTAATTTGAAAGACTTCCTCTCCAAAAAACCATCTGCAGAACATGTTAGATCTTTCTATTGTTTTTCCTCAAAAGAAAAACAAATCCGCGGGTTGACTCCTAATGACATTAAACTCATTCACAAAGCGTTTCCGCTTGTCAGGGTCTTGGACGTGGAATCCCTCAAATTTCTCTTCTCAAAGGATTTTAACCAGTTATTTCATTTGAGATATATTGCTATCTCAGGTGACTTCAATGCCATCCCTTTGACCTTTGGTAAATTTTGGAATTTACAAACTCTTATTCTTAATACAAGTACCTCAGAGTCCACCCTTGATGTAAAAGCAGACATATGGAACATGTTACAGTTGAGGCATCTTCACACCAACATACCTGCATGATTGATTGA
>NRC4DV_TL64
ATGGCTGACGCTGTTGTTAACTTCTTAGTTGAAAATTTACTGCAATTGCTGACGGACAATGTTAAATTAATAGGGAGCGCTAAAGGGGAACTGGAAAACTTATTAAAGGAGGTGCAGCATTTGAAGGGTTTTCTGGATGACGCAGCTAAGCTGCCATCAGATTCAGAGCAATGGAAGGTTCTAGTTGAAGAAATTCAGAAGACTGTTCACACGGCTGAAGACGCAGTGGACAAATTCGTTGTGCAAGCTAAATTACATAAGGAAAAGAACAAAATGGCAAGAATTTTGGATGTGGGTCATCTGGCTACAGTCAGGAATCTTGCAGCTGAGGTCAAAGGAATTCATGACCAAGTCAAGGAACTTCGCCTAAACAATCAAGCTCTTCAAGCACGCCCAACTCTTGAGCTGCCTAAAAAGGGTTCCTCGGAAACAACTCAGCAGGGTCCTGCATTGGAGGATGATGAAGTTGTCGGCTTTGATGAGGAAGCGAACAAAGTGATCAATCGACTTGTTAAAGAATCAAAGGATCTAGATATTATTCCGGTGGTGGGTATGCCGGGACTTGGAAAAACCACACTAGCAAGAAAAATCTACAAGGATCCTAAGCTTTCATATGAATTTTTTGGCGTCCATTGGGTTTACGTCGGCCAATCTTACAAAATAAAGGATGTTTTTCTTAATATTCTCAAATTCTTCACAAGACGCACCGAAGATTATCAGCATGAGGATGTGGACGCATTAGCTAAGGTGATAGCCGGTTTTATCAATAAAGGAGGTAGATGTCTCATTTGTTTAGATGATGTTTGGGAAACAAAAGTCATTGACTATGTAAAGACAATTTTCCCAGAAAACGAAAAGGGACATCGAGTCATGATGACAACGCGTAACAAAGTTCTGGCTACTTATGCCAATTCAGATCCTCACGATCTGAAATTTTTGACTCCAAAAGAAAGTTTTGAATTGTTGGTAAAGAGAGTTTTTGGCAAGAAACCATGTCCTAAAGATTTAGTAGGACATGGAGAAAGCATTGCAGGAAAATGTGGTGGAGTACCACTTGCAGTAGTGGTAATTGCTGGTGCATTAAGAGGTCGTCCGAACACAAGTGATTGGATAAGAGTTGAGAGAAATGTGGTTCAGCATCTTTATACGAATAGCGAAGAAAGCTGCTTGAAATTTGTGGAGATGAGTTACGATCATTTGCCCCAAGAAGTACAGACATGCTTCTTGTATTGTGGTGTCTTTCCTCGAGTGATTGATTGA
>NRC4DV_TL65
ATGGCTGACGCTGTTGTTAACTTCTTAGTTGAAAATTTACTGCAATTGCTGACGGACAATGTTAAATTAATAGGGAGCGCTAAAGGGGAACTGGAAAACTTATTAAAGGAGGTGCAGCATTTGAAGGGTTTTCTGGATGACGCAGCTAAGCTGCCATCAGATTCAGAGCAATGGAAGGTTCTAGTTGAAGAAATTCAGAAGACTGTTCACACGGCTGAAGACGCAGTGGACAAATTCGTTGTGCAAGCTAAATTACATAAGGAAAAGAACAAAATGGCAAGAATTTTGGATGTGGGTCATCTGGCTACAGTCAGGAATCTTGCAGCTGAGGTCAAAGGAATTCATGACCAAGTCAAGGAACTTCGCCTAAACAATCAAGCTCTTCAAGCACGCCCAACTCTTGAGCTGCCTAAAAAGGGTTCCTCGGAAACAACTCAGCAGGGTCCTGCATTGGAGGATGATGAAGTTGTCGGCTTTGATGAGGAAGCGAACAAAGTGATCAATCGACTTGTTAAAGAATCAAAGGATCTAGATATTATTCCGGTGGTGGGTATGCCGGGACTTGGAAAAACCACACTAGCAAGAAAAATCTACAAGGATCCTAAGCTTTCATATGAATTTTTTGGCGTCCATTGGGTTTACGTCGGCCAATCTTACAAAATAAAGGATGTTTTTCTTAATATTCTCAAATTCTTCACAAGACGCACCGAAGATTATCAGCATGAGGATGTGGACGCATTAGCTAAGGTGATAGCCGGTTTTATCAATAAAGGAGGTAGATGTCTCATTTGTTTAGATGATGTTTGGGAAACAAAAGTCATTGACTATGTAAAGACAATTTTCCCAGAAAACGAAAAGGGACATCGAGTCATGATGACAACGCGTAACAAAGTTCTGGCTACTTATGCCAATTCAGATCCTCACGATCTGAAATTTTTGACTCCAAAAGAAAGTTTTGAATTGTTGGTAAAGAGAGTTTTTGGCAAGAAACCATGTCCTAAAGATTTAGTAGGACATGGAGAAAGCATTGCAGGAAAATGTGGTGGAGTACCACTTGCAGTAGTGGTAATTGCTGGTGCATTAAGAGGTCGTCCGAACACAAGTGATTGGATAAGAGTTGAGAGAAATGTGGTTCAGCATCTTTATACGAATAGCGAAGAAAGCTGCTTGAAATTTGTGGAGATGAGTTACGATCATTTGCCCCAAGAAGTACAGACATGCTTCTTGTATTGTGGTGTCTTTCCTCGAGGATTTGATATCCCTTCTTGGAAAGTGATTCGCTTGTGGATAGCAGAGGGGTTGATAAAGCCGCAGGAATCGTACACTCTGGAGGAGATAGCAGAGTTTTATTTGAACGATCTTGTCAATAGAAACTTAGTGATATTGCAGCAAAAGAGGTCTGATGGTCAAATAAAAACATGTCGTCTTCACGTCATGTTGCATCAGTTCTGCAAAAAGGAGGCTAGTAACAAATGGCTTTTTCAAGAAGTCAGTCTAACACCTGATCAAGCCATTCCTATTGAAGACCCAAATAAATCTCGTCGACTGTGCATTCAACCCTCTAATTTGAAAGACTTCCTCTCCAAAAAACCATCTGCAGAACATGTTAGATCTTTCTATTGTTTTTCCTCAAAAGAAAAACAAATCCGCGGGTTGACTCCTAATGACATTAAACTCATTCACAAAGCGTTTCCGCTTGTCAGGGTCTTGGACGTGGAATCCCTCAAATTTCTCTTCTCAAAGGATTTTAACCAGTTATTTCATTTGAGATATATTGCTATCTCAGGTGACTTCAATGCCATCCCTTTGACCTTTGGTAAATTTTGGAATTTACAAACTCTTATTCTTAATACAAGTACCTCAGAGTCCACCCTTGATGTAAAAGCAGACATATGGAACATGTTACAGTTGAGGCATCTTCACACCAACATACCTGCAAAATTGCAACCCCCTACTGCGACGACATCAGGTAAAGCTTCTTGTCTACAAACTCTTTGTATGGTTGCACCGGAAAGTTGCGAGAAAGAAGTGCTCGCAAAGGCTTGTCATTGATTGATTGA
>NRC4DV_TL66
ATGGCTGACGCTGTTGTTAACTTCTTAGTTGAAAATTTACTGCAATTGCTGACGGACAATGTTAAATTAATAGGGAGCGCTAAAGGGGAACTGGAAAACTTATTAAAGGAGGTGCAGCATTTGAAGGGTTTTCTGGATGACGCAGCTAAGCTGCCATCAGATTCAGAGCAATGGAAGGTTCTAGTTGAAGAAATTCAGAAGACTGTTCACACGGCTGAAGACGCAGTGGACAAATTCGTTGTGCAAGCTAAATTACATAAGGAAAAGAACAAAATGGCAAGAATTTTGGATGTGGGTCATCTGGCTACAGTCAGGAATCTTGCAGCTGAGGTCAAAGGAATTCATGACCAAGTCAAGGAACTTCGCCTAAACAATCAAGCTCTTCAAGCACGCCCAACTCTTGAGCTGCCTAAAAAGGGTTCCTCGGAAACAACTCAGCAGGGTCCTGCATTGGAGGATGATGAAGTTGTCGGCTTTGATGAGGAAGCGAACAAAGTGATCAATCGACTTGTTAAAGAATCAAAGGATCTAGATATTATTCCGGTGGTGGGTATGCCGGGACTTGGAAAAACCACACTAGCAAGAAAAATCTACAAGGATCCTAAGCTTTCATATGAATTTTTTGGCGTCCATTGGGTTTACGTCGGCCAATCTTACAAAATAAAGGATGTTTTTCTTAATATTCTCAAATTCTTCACAAGACGCACCGAAGATTATCAGCATGAGGATGTGGACGCATTAGCTAAGGTGATAGCCGGTTTTATCAATAAAGGAGGTAGATGTCTCATTTGTTTAGATGATGTTTGGGAAACAAAAGTCATTGACTATGTAAAGACAATTTTCCCAGAAAACGAAAAGGGACATCGAGTCATGATGACAACGCGTAACAAAGTTCTGGCTACTTATGCCAATTCAGATCCTCACGATCTGAAATTTTTGACTCCAAAAGAAAGTTTTGAATTGTTGGTAAAGAGAGTTTTTGGCAAGAAACCATGTCCTAAAGATTTAGTAGGACATGGAGAAAGCATTGCAGGAAAATGTGGTGGAGTACCACTTGCAGTAGTGGTAATTGCTGGTGCATTAAGAGGTCGTCCGAACACAAGTGATTGGATAAGAGTTGAGAGAAATGTGGTTCAGCATCTTTATACGAATAGCGAAGAAAGCTGCTTGAAATTTGTGGAGATGAGTTACGATCATTTGCCCCAAGAAGTACAGACATGCTTCTTGTATTGTGGTGTCTTTCCTCGAGGATTTGATATCCCTTCTTGGAAAGTGATTCGCTTGTGGATAGCAGAGGGGTTGATAAAGCCGCAGGAATCGTACACTCTGGAGGAGATAGCAGAGTTTTATTTGAACGATCTTGTCAATAGAAACTTAGTGATATTGCAGCAAAAGAGGTCTGATGGTCAAATAAAAACATGTCGTCTTCACGTCATGTTGCATCAGTTCTGCAAAAAGGAGGCTAGTAACAAATGGCTTTTTCAAGAAGTCAGTCTAACACCTGATCAAGCCATTCCTATTGAAGACCCAAATAAATCTCGTCGACTGTGCATTCAACCCTCTAATTTGAAAGACTTCCTCTCCAAAAAACCATCTGCAGAACATGTTAGATCTTTCTATTGTTGATTGATTGA
>NRC4DV_TL67
ATGGCTGACGCTGTTGTTAACTTCTTAGTTGAAAATTTACTGCAATTGCTGACGGACAATGTTAAATTAATAGGGAGCGCTAAAGGGGAACTGGAAAACTTATTAAAGGAGGTGCAGCATTTGAAGGGTTTTCTGGATGACGCAGCTAAGCTGCCATCAGATTCAGAGCAATGGAAGGTTCTAGTTGAAGAAATTCAGAAGACTGTTCACACGGCTGAAGACGCAGTGGACAAATTCGTTGTGCAAGCTAAATTACATAAGGAAAAGAACAAAATGGCAAGAATTTTGGATGTGGGTCATCTGGCTACAGTCAGGAATCTTGCAGCTGAGGTCAAAGGAATTCATGACCAAGTCAAGGAACTTCGCCTAAACAATCAAGCTCTTCAAGCACGCCCAACTCTTGAGCTGCCTAAAAAGGGTTCCTCGGAAACAACTCAGCAGGGTCCTGCATTGGAGGATGATGAAGTTGTCGGCTTTGATGAGGAAGCGAACAAAGTGATCAATCGACTTGTTAAAGAATCAAAGGATCTAGATATTATTCCGGTGGTGGGTATGCCGGGACTTGGAAAAACCACACTAGCAAGAAAAATCTACAAGGATCCTAAGCTTTCATATGAATTTTTTGGCGTCCATTGGGTTTACGTCGGCCAATCTTACAAAATAAAGGATGTTTTTCTTAATATTCTCAAATTCTTCACAAGACGCACCGAAGATTATCAGCATGAGGATGTGGACGCATTAGCTAAGGTGATAGCCGGTTTTATCAATAAAGGAGGTAGATGTCTCATTTGTTTAGATGATGTTTGGGAAACAAAAGTCATTGACTATGTAAAGACAATTTTCCCAGAAAACGAAAAGGGACATCGAGTCATGATGACAACGCGTAACAAAGTTCTGGCTACTTATGCCAATTCAGATCCTCACGATGATTGATTGA
>NRC4DV_TL68
ATGGCTGACGCTGTTGTTAACTTCTTAGTTGAAAATTTACTGCAATTGCTGACGGACAATGTTAAATTAATAGGGAGCGCTAAAGGGGAACTGGAAAACTTATTAAAGGAGGTGCAGCATTTGAAGGGTTTTCTGGATGACGCAGCTAAGCTGCCATCAGATTCAGAGCAATGGAAGGTTCTAGTTGAAGAAATTCAGAAGACTGTTCACACGGCTGAAGACGCAGTGGACAAATTCGTTGTGCAAGCTAAATTACATAAGGAAAAGAACAAAATGGCAAGAATTTTGGATGTGGGTCATCTGGCTACAGTCAGGAATCTTGCAGCTGAGGTCAAAGGAATTCATGACCAAGTCAAGGAACTTCGCCTAAACAATCAAGCTCTTCAAGCACGCCCAACTCTTGAGCTGCCTAAAAAGGGTTCCTCGGAAACAACTCAGCAGGGTCCTGCATTGGAGGATGATGAAGTTGTCGGCTTTGATGAGGAAGCGAACAAAGTGATCAATCGACTTGTTAAAGAATCAAAGGATCTAGATATTATTCCGGTGGTGGGTATGCCGGGACTTGGAAAAACCACACTAGCAAGAAAAATCTACAAGGATCCTAAGCTTTCATATGAATTTTTTGGCGTCCATTGGGTTTACGTCGGCCAATCTTACAAAATAAAGGATGTTTTTCTTAATATTCTCAAATTCTTCACAAGACGCACCGAAGATTATCAGCATGAGGATGTGGACGCATTAGCTAAGGTGATAGCCGGTTTTATCAATAAAGGAGGTAGATGTCTCATTTGTTTAGATGATGTTTGGGAAACAAAAGTCATTGACTATGTAAAGACAATTTTCCCAGAAAACGAAAAGGGACATCGAGTCATGATGACAACGCGTAACAAAGTTCTGGCTACTTATGCCAATTCAGATCCTCACGATCTGAAATTTTTGACTCCAAAAGAAAGTTTTGAATTGTTGGTAAAGAGAGTTTTTGGCAAGAAACCATGTCCTAAAGATTTAGTAGGACATGGAGAAAGCATTGCAGGAAAATGTGGTGGAGTACCACTTGCAGTAGTGGTAATTGCTGGTGCATTAAGAGGTCGTCCGAACACAAGTGATTGGATAAGAGTTGAGAGAAATGTGGTTCAGCATCTTTATACGAATAGCGAAGAAAGCTGCTTGAAATTTGTGGAGATGAGTTACGATCATTTGCCCCAAGAAGTACAGACATGCTTCTTGTATTGTGGTGTCTTTCCTCGAGGATTTGATATCCCTTCTTGGAAAGTGATTCGCTTGTGGATAGCAGAGGGGTTGATAAAGCCGCAGGAATCGTACACTCTGGATGATTGATTGA
>NRC4DV_TL69
ATGGCTGACGCTGTTGTTAACTTCTTAGTTGAAAATTTACTGCAATTGCTGACGGACAATGTTAAATTAATAGGGAGCGCTAAAGGGGAACTGGAAAACTTATTAAAGGAGGTGCAGCATTTGAAGGGTTTTCTGGATGACGCAGCTAAGCTGCCATCAGATTCAGAGCAATGGAAGGTTCTAGTTGAAGAAATTCAGAAGACTGTTCACACGGCTGAAGACGCAGTGGACAAATTGATTGATTGA
>NRC4DV_TL70
ATGGCTGACGCTGTTGTTAACTTCTGATTGATTGA
>NRC4DV_TL71
ATGGCTGACGCTGTTGTTAACTTCTTAGTTGAAAATTTACTGCAATTGCTGACGGACAATGTTAAATTAATAGGGAGCGCTAAAGGGGAACTGGAAAACTTATTAAAGGAGGTGCAGCATTTGAAGGGTTTTCTGGATGACGCAGCTAAGCTGCCATCAGATTCAGAGCAATGGAAGGTTCTAGTTGAAGAAATTCAGAAGACTGTTCACACGGCTGAAGACGCAGTGGACAAATTCGTTGTGCAAGCTAAATTACATAAGGAAAAGAACAAAATGGCAAGAATTTTGGATGTGGGTCATCTGGCTACAGTCAGGAATCTTGCAGCTGAGGTCAAAGGAATTCATGACCAAGTCAAGGAACTTCGCCTAAACAATCAAGCTCTTCAAGCACGCCCAACTCTTGAGCTGCCTAAAAAGGGTTCCTCGGAAACAACTCAGCAGGGTCCTGCATTGGAGGATGATGAAGTTGTCGGCTTTGATGAGGAAGCGAACAAAGTGATCAATCGACTTGTTAAAGAATCAAAGGATCTAGATATTATTCCGGTGGTGGGTATGCCGGGACTTGGAAAAACCACACTAGCAAGAAAAATCTACAAGGATCCTAAGCTTTCATATGAATTTTTTGGCGTCCATTGGGTTTACGTCGGCCAATCTTACAAAATAAAGGATGTTTTTCTTAATATTCTCAAATTCTTCACAAGACGCACCGAAGATTATCAGCATGAGGATGTGGACGCATTAGCTAAGGTGATAGCCGGTTTTATCAATAAAGGAGGTAGATGTCTCATTTGTTTAGATGATGTTTGGGAAACAAAAGTCATTGACTATGTAAAGACAATTTTCCCAGAAAACGAAAAGGGACATCGAGTCATGATGACAACGCGTAACAAAGTTCTGGCTACTTATGCCAATTCAGATCCTCACGATCTGAAATTTTTGACTCCAAAAGAAAGTTTTGAATTGTTGGTAAAGAGAGTTTTTGGCAAGAAACCATGTCCTAAAGATTTAGTAGGACATGGAGAAAGCATTGCAGGAAAATGTGGTGGAGTACCACTTGCAGTAGTGGTAATTGCTGGTGCATTAAGAGGTCGTCCGAACACAAGTGATTGGATAAGAGTTGAGAGAAATGTGGTTCAGCATCTTTATACGAATAGCGAAGAAAGCTGCTTGAAATTTGTGGAGATGAGTTACGATCATTTGCCCCAAGAAGTACAGACATGCTTCTTGTATTGTGGTGTCTTTCCTCGAGGATTTGATATCCCTTCTTGGAAAGTGATTCGCTTGTGGATAGCAGAGGGGTTGATAAAGCCGCAGGAATCGTACACTCTGGAGGAGATAGCAGTGATTGATTGA
>NRC4DV_TL73
ATGGCTGACGCTGTTGTTAACTTCTTAGTTGAAAATTTACTGCAATTGCTGACGGACAATGTTAAATTAATAGGGAGCGCTAAAGGGGAACTGGAAAACTTATTAAAGGAGGTGCAGCATTTGAAGGGTTTTCTGGATGACGCAGCTAAGCTGCCATCAGATTCAGAGCAATGGAAGGTTCTAGTTGAAGAAATTCAGAAGACTGTTCACACGGCTGAAGACGCAGTGGACAAATTCGTTGTGCAAGCTAAATTACATAAGGAAAAGAACAAAATGGCAAGAATTTTGGATGTGGGTCATCTGGCTACAGTCAGGAATCTTGCAGCTGAGGTCAAAGGAATTCATGACCAAGTCAAGGAACTTCGCCTAAACAATCAAGCTCTTCAAGCACGCCCAACTCTTGAGCTGCCTAAAAAGGGTTCCTCGGAAACAACTCAGCAGGGTCCTGCATTGGAGGATGATGAAGTTGTCGGCTTTGATGAGGAAGCGAACAAAGTGATCAATCGACTTGTTAAAGAATCAAAGGATCTAGATATTATTCCGGTGGTGGGTATGCCGGGACTTGGAAAAACCACACTAGCAAGAAAAATCTACAAGGATCCTAAGCTTTCATATGAATTTTTTGGCGTCCATTGGGTTTACGTCGGCCAATCTTACAAAATAAAGGATGTTTTTCTTAATATTCTCAAATTCTTCACAAGACGCACCGAAGATTATCAGCATGAGGATGTGGACGCATTAGCTAAGGTGATAGCCGGTTTTATCAATAAAGGAGGTAGATGTCTCATTTGTTTAGATGATGTTTGGGAAACAAAAGTCATTGACTATGTAAAGACAATTTTCCCAGAAAACGAAAAGGGACATCGAGTCATGATGACAACGCGTAACAAAGTTCTGGCTACTTATGCCTGATTGATTGA
>NRC4DV_TL75
ATGGCTGACGCTGTTGTTAACTTCTTAGTTGAAAATTTACTGCAATTGCTGACGGACAATGTTAAATTAATAGGGAGCGCTAAAGGGGAACTGGAAAACTTATTAAAGGAGGTGCAGCATTTGAAGGGTTTTCTGGATGACGCAGCTAAGCTGCCATCAGATTCAGAGCAATGGAAGGTTCTAGTTGAAGAAATTCAGAAGACTGTTCACACGGCTGAAGACGCAGTGGACAAATTCGTTGTGCAAGCTAAATTACATAAGGAAAAGAACAAAATGGCAAGAATTTTGGATGTGGGTCATCTGGCTACAGTCAGGAATCTTGCAGCTGAGGTCAAAGGAATTCATGACCAAGTCAAGGAACTTCGCCTAAACAATCAAGCTCTTCAAGCACGCCCAACTCTTGAGCTGCCTAAAAAGGGTTCCTCGGAAACAACTCAGCAGGGTCCTGCATTGGAGGATGATGAAGTTGTCGGCTTTGATGAGGAAGCGAACAAAGTGATCAATCGACTTGTTAAAGAATCAAAGGATCTAGATATTATTCCGGTGGTGGGTATGCCGGGACTTGGAAAAACCACACTAGCAAGAAAAATCTACAAGGATCCTAAGCTTTCATATGAATTTTTTGGCGTCCATTGGGTTTACGTCGGCCAATCTTACAAAATAAAGGATGTTTTTCTTAATATTCTCAAATTCTTCACAAGACGCACCGAAGATTATCAGCATGAGGATGTGGACGCATTAGCTAAGGTGATAGCCGGTTTTATCAATAAAGGAGGTAGATGTCTCATTTGTTTAGATGATGTTTGGGAAACAAAAGTCATTGACTATGTAAAGACAATTTTCCCAGAAAACGAAAAGGGACATCGAGTCATGATGACAACGCGTAACAAAGTTCTGGCTACTTATGCCAATTCAGATCCTCACGATCTGAAATTTTTGACTCCAAAAGAAAGTTTTGAATTGTTGGTAAAGAGAGTTTTTGGCAAGAAACCATGTCCTAAAGATTTAGTAGGACATGGAGAAAGCATTGCAGGAAAATGTGGTGGAGTACCACTTGCAGTAGTGGTAATTGCTGGTGCATTAAGAGGTCGTCCGAACACAAGTGATTGGATAAGAGTTGAGAGAAATGTGGTTCAGCATCTTTATACGAATAGCGAAGAAAGCTGCTTGAAATTTGTGGAGATGAGTTACGATCATTTGCCCCAAGAAGTACAGACATGCTTCTTGTATTGTGGTGTCTTTCCTCGAGGATTTGATATCCCTTCTTGGAAAGTGATTCGCTTGTGGATAGCAGAGGGGTTGATAAAGCCGCAGGAATCGTACACTCTGGAGGAGATAGCAGAGTTTTATTTGAACGATCTTGTCAATAGAAACTTAGTGATATTGCAGCAAAAGAGGTCTGATGGTCAAATAAAAACATGTCGTCTTCACGTCATGTTGCATCAGTTCTGCAAAAAGGAGGCTAGTAACAAATGGCTTTTTCAAGAAGTCAGTCTAACACCTGATCAAGCCATTCCTATTGAAGACCCAAATAAATCTCGTCGACTGTGCATTCAACCCTCTAATTTGAAAGACTTCCTCTCCAAAAAACCATCTGCAGAACATGTTAGATCTTTCTATTGTTTTTCCTCAAAAGAAAAACAAATCCGCGGGTTGACTCCTAATGACATTAAACTCATTCACAAAGCGTTTCCGCTTGTCAGGGTCTTGGACGTGGAATCCCTCAAATTTCTCTTCTCAAAGGATTTTAACCAGTTATTTCATTTGAGATATATTGCTATCTCAGGTGACTTCAATGCCATCCCTTTGACCTTTGGTAAATTTTGGAATTTACAAACTCTTATTCTTAATACAAGTACCTCAGAGTCCACCCTTGATGTAAAAGCAGACATATGGAACATGTTACAGTTGAGGCATCTTCACACCAACATACCTGCAAAATTGCAACCCCCTACTGCGACGACATCAGGTAAAGCTTCTTGTCTACAAACTCTTTGTATGGTTGCACCGGAAAGTTGCGAGAAAGAAGTGCTCGCAAAGGCTTGTCATCTTAAAAAATTGAGCATTCGAGGGCAAATGGCAGCTTTTCTTGGTGCTTACAAGGGTGGAATCAACAATCTTGTAGAGCTTAAGTGCCTGGATGATTGATTGA
>NRC4DV_TL76
ATGGCTGACGCTGTTGTTAACTTCTTAGTTGAAAATTTACTGCAATTGCTGACGGACAATGTTAAATTAATAGGGAGCGCTAAAGGGGAACTGGAAAACTTATTAAAGGAGGTGCAGCATTTGAAGGGTTTTCTGGATGACGCAGCTAAGCTGCCATCAGATTCAGAGCAATGGAAGGTTCTAGTTGAAGAAATTCAGAAGACTGTTCACACGGCTGAAGACGCAGTGGACAAATTCGTTGTGCAAGCTAAATTACATAAGGAAAAGAACAAAATGGCAAGAATTTTGGATGTGGGTCATCTGGCTACAGTCAGGAATCTTGCAGCTGAGGTCAAAGGAATTCATGACCAAGTCAAGGAACTTCGCCTAAACAATCAAGCTCTTCAAGCACGCCCAACTCTTGAGCTGCCTAAAAAGGGTTCCTCGGAAACAACTCAGCAGGGTCCTGCATTGGAGGATGATGAAGTTGTCGGCTTTGATGAGGAAGCGAACAAAGTGATCAATCGACTTGTTAAAGAATCAAAGGATCTAGATATTATTCCGGTGGTGGGTATGCCGGGACTTGGAAAAACCACACTAGCAAGAAAAATCTACAAGGATCCTAAGCTTTCATATGAATTTTTTGGCGTCCATTGGGTTTACGTCGGCCAATCTTACAAAATAAAGGATGTTTTTCTTAATATTCTCAAATTCTTCACAAGACGCACCGAAGATTATCAGCATGAGGATGTGGACGCATTAGCTAAGGTGATAGCCGGTTTTATCAATAAAGGAGGTAGATGTCTCATTTGTTTAGATGATGTTTGGGAAACAAAAGTCATTGACTATGTAAAGACAATTTTCCCAGAAAACGAAAAGGGACATCGAGTCATGATGACAACGCGTAACAAAGTTCTGGCTACTTATGCCAATTCAGATCCTCACGATCTGAAATTTTTGACTCCAAAAGAAAGTTTTGAATTGTTGGTAAAGAGAGTTTTTGGCAAGAAACCATGTCCTAAAGATTTAGTAGGACATGGAGAAAGCATTGCAGGAAAATGTGGTGGAGTACCACTTGCAGTAGTGGTAATTGCTGGTGCATTAAGAGGTCGTCCGAACACAAGTGATTGGATAAGAGTTGAGAGAAATGTGGTTCAGCATCTTTATACGAATAGCGAAGAAAGCTGCTTGAAATTTGTGGAGATGAGTTACGATCATTTGCCCCAAGAAGTACAGACATGCTTCTTGTATTGTGGTGTCTTTCCTCGAGGATTTGATATCCCTTCTTGGAAAGTGATTCGCTTGTGGATAGCAGAGGGGTTGATAAAGCCGCAGGAATCGTACACTCTGGAGGAGATAGCAGAGTTTTATTTGAACGATCTTGTCAATAGAAACTTAGTGATATTGCAGCAAAAGAGGTCTGATGGTCAAATAAAAACATGTCGTCTTCACGTCATGTTGCATCAGTTCTGCAAAAAGGAGGCTAGTAACAAATGGCTTTTTCAAGAAGTCAGTCTAACACCTGATCAAGCCATTCCTATTGAAGACCCAAATAAATCTCGTCGACTGTGCATTCAACCCTCTAATTTGAAAGACTTCCTCTCCAAAAAACCATCTGCAGAACATGTTAGATCTTTCTATTGTTTTTCCTCAAAAGAAAAACAAATCCGCGGGTTGACTCCTAATGACATTAAACTCATTCACAAAGCGTTTCCGCTTGTCAGGGTCTTGGACGTGGAATCCCTCAAATTTCTCTTCTCAAAGGATTTTAACCAGTTATTTCATTTGAGATATATTGCTATCTCAGGTGACTTCAATGCCATCCCTTTGACCTTTGGTAAATTTTGGAATTTACAAACTCTTATTCTTAATACAAGTACCTCAGAGTCCACCCTTGATGTAAAAGCAGACATATGGAACATGTTACAGTTGAGGCATCTTCACACCAACATACCTGCAAAATTGCAACCCCCTACTGCGACGACATCAGGTAAAGCTTCTTGTCTACAAACTCTTTGTATGGTTGCACCGGAAAGTTGCGAGAAAGAAGTGCTCGCAAAGGCTTGTCATCTTAAAAAATTGAGCATTCGAGGGCAAATGGCAGCTTTTCTTGGTGCTTACAAGGGTGGAATCAACAATCTTGTAGAGCTTAAGTGCCTGGAACAATTGAAATTGTTGAATGATGTTCTTTACATGAATAAAGCACCTCATGATTGATTGA
>NRC4DV_TL77
ATGGCTGACGCTGTTGTTAACTTCTTAGTTGAAAATTTACTGCAATTGCTGACGGACAATGTTAAATTAATAGGGAGCGCTAAAGGGGAACTGGAAAACTTATTAAAGGAGGTGCAGCATTTGAAGGGTTTTCTGGATGACGCAGCTAAGCTGCCATCAGATTCAGAGCAATGGAAGGTTCTAGTTGAAGAAATTCAGAAGACTGTTCACACGGCTGAAGACGCAGTGGACAAATTCGTTGTGCAAGCTAAATTACATAAGGAAAAGAACAAAATGGCAAGAATTTTGGATGTGGGTCATCTGGCTACAGTCAGGAATCTTGCAGCTGAGGTCAAAGGAATTCATGACCAAGTCAAGGAACTTCGCCTAAACAATCAAGCTCTTCAAGCACGCCCAACTCTTGAGCTGCCTAAAAAGGGTTCCTCGGAAACAACTCAGCAGGGTCCTGCATTGGAGGATGATGAAGTTGTCGGCTTTGATGAGGAAGCGAACAAAGTGATCAATCGACTTGTTAAAGAATCAAAGGATCTAGATATTATTCCGGTGGTGGGTATGCCGGGACTTGGAAAAACCACACTAGCAAGAAAAATCTACAAGGATCCTAAGCTTTCATATGAATTTTTTGGCGTCCATTGGGTTTACGTCGGCCAATCTTACAAAATAAAGGATGTTTTTCTTAATATTCTCAAATTCTTCACAAGACGCACCGAAGATTATCAGCATGAGGATGTGGACGCATTAGCTAAGGTGATAGCCGGTTTTATCAATAAAGGAGGTAGATGTCTCATTTGTTTAGATGATGTTTGGGAAACAAAAGTCATTGACTATGTAAAGACAATTTTCCCAGAAAACGAAAAGGGACATCGAGTCATGATGACAACGCGTAACAAAGTTCTGGCTACTTATGCCAATTCAGATCCTCACGATCTGAAATTTTTGACTCCAAAAGAAAGTTTTGAATTGTTGGTAAAGAGAGTTTTTGGCAAGAAACCATGTCCTAAAGATTTAGTAGGACATGGAGAAAGCATTGCAGGAAAATGTGGTGGAGTACCACTTGCAGTAGTGGTAATTGCTGGTGCATTAAGAGGTCGTCCGAACACAAGTGATTGGATAAGAGTTGAGAGAAATGTGGTTCAGCATCTTTATACGAATAGCGAAGAAAGCTGCTTGAAATTTGTGGAGATGAGTTACGATCATTTGCCCCAATGATTGATTGA
>NRC4DV_TL80
ATGGCTGACGCTGTTGTTAACTTCTTAGTTGAAAATTTACTGCAATTGCTGACGGACAATGTTAAATTAATAGGGAGCGCTAAAGGGGAACTGGAAAACTTATTAAAGGAGGTGCAGCATTTGAAGGGTTTTCTGGATGACGCAGCTAAGCTGCCATCAGATTCAGAGCAATGGAAGGTTCTAGTTGAAGAAATTCAGAAGACTGTTCACACGGCTGAAGACGCAGTGGACAAATTCGTTGTGCAAGCTAAATTACATAAGGAAAAGAACAAAATGGCAAGAATTTTGGATGTGGGTCATCTGGCTACAGTCAGGAATCTTGCAGCTGAGGTCAAAGGAATTCATGACCAAGTCAAGGAACTTCGCCTAAACAATCAAGCTCTTCAAGCACGCCCAACTCTTGAGCTGCCTAAAAAGGGTTCCTCGGAAACAACTCAGCAGGGTCCTGCATTGGAGGATGATGAAGTTGTCGGCTTTGATGAGGAAGCGAACAAAGTGATCAATCGACTTGTTAAAGAATCAAAGGATCTAGATATTATTCCGGTGGTGGGTATGCCGGGACTTGGAAAAACCACACTAGCAAGAAAAATCTACAAGGATCCTAAGCTTTCATATGAATTTTTTGGCGTCCATTGGGTTTACGTCGGCCAATCTTACAAAATAAAGGATGTTTTTCTTAATATTCTCAAATTCTTCACAAGACGCACCGAAGATTATCAGCATGAGGATGTGGACGCATTAGCTAAGGTGATAGCCGGTTTTATCAATAAAGGAGGTAGATGTCTCATTTGTTTAGATGATGTTTGGGAAACAAAAGTCATTGACTATGTAAAGACAATTTTCCCAGAAAACGAAAAGGGACATCGAGTCATGATGACAACGCGTAACAAAGTTCTGGCTACTTATGCCAATTCAGATCCTCACGATCTGAAATTTTTGACTCCAAAAGAAAGTTTTGAATTGTTGGTAAAGAGAGTTTTTGGCAAGAAACCATGTCCTAAAGATTTAGTAGGACATGGAGAAAGCATTGCAGGAAAATGTGGTGGAGTACCACTTGCAGTAGTGGTAATTGCTGGTGCATTAAGAGGTCGTCCGAACACAAGTGATTGGATAAGAGTTGAGAGAAATGTGGTTCAGCATCTTTATACGAATAGCGAAGAAAGCTGCTTGAAATTTGTGGAGATGAGTTACGATCATTTGCCCCATGATTGATTGA
>NRC4DV_TL81
ATGGCTGACGCTGTTGTTAACTTCTTAGTTGAAAATTTACTGCAATTGCTGACGGACAATGTTAAATTAATAGGGAGCGCTAAAGGGGAACTGGAAAACTTATTAAAGGAGGTGCAGCATTTGAAGGGTTTTCTGGATGACGCAGCTAAGCTGCCATCAGATTCAGAGCAATGGAAGGTTCTAGTTGAAGAAATTCAGAAGACTGTTCACACGGCTGAAGACGCAGTGGACAAATTCGTTGTGCAAGCTAAATTACATAAGGAAAAGAACAAAATGGCAAGAATTTTGGATGTGGGTCATCTGGCTACAGTCAGGAATCTTGCAGCTGAGGTCAAAGGAATTCATGACCAAGTCAAGGAACTTCGCCTAAACAATCAAGCTCTTCAAGCACGCCCAACTCTTGAGCTGCCTAAAAAGGGTTCCTCGGAAACAACTCAGCAGGGTCCTGCATTGGAGGATGATGAAGTTGTCGGCTTTGATGAGGAAGCGAACAAAGTGATCAATCGACTTGTTAAAGAATCAAAGGATCTAGATATTATTCCGGTGGTGGGTATGCCGGGACTTGGAAAAACCACACTAGCAAGAAAAATCTACAAGGATCCTAAGCTTTCATATGAATTTTTTGGCGTCCATTGGGTTTACGTCGGCCAATCTTACAAAATAAAGGATGTTTTTCTTAATATTCTCAAATTCTTCACAAGACGCACCGAAGATTATCAGCATGAGGATGTGGACGCATTAGCTAAGGTGATAGCCGGTTTTATCAATAAAGGAGGTAGATGTCTCATTTGTTTAGATGATGTTTGGGAAACAAAAGTCATTGACTATGTAAAGACAATTTTCCCAGAAAACGAAAAGGGACATCGAGTCATGATGACAACGCGTAACAAAGTTCTGGCTACTTATGCCAATTCAGATCCTCACGATCTGAAATTTTTGACTCCAAAAGAAAGTTTTGAATTGTTGGTAAAGAGAGTTTTTGGCAAGAAACCATGTCCTAAAGATTTAGTAGGACATGGAGAAAGCATTGCAGGAAAATGTGGTGGAGTACCACTTGCAGTAGTGGTAATTGCTGGTGATTGATTGA
>NRC4DV_TL83
ATGGCTGACGCTGTTGTTAACTTCTTAGTTGAAAATTTACTGCAATTGCTGACGGACAATGTTAAATTAATAGGGAGCGCTAAAGGGGAACTGGAAAACTTATTAAAGGAGGTGCAGCATTTGAAGGGTTTTCTGGATGACGCAGCTAAGCTGCCATCAGATTCAGAGCAATGGAAGGTTCTAGTTGAAGAAATTCAGAAGACTGTTCACACGGCTGAAGACGCAGTGGACAAATTCGTTGTGCAAGCTAAATTACATAAGGAAAAGAACAAAATGGCAAGAATTTTGGATGTGGGTCATCTGGCTACAGTCAGGAATCTTGCAGCTGAGGTCAAAGGAATTCATGACCAAGTCAAGGAACTTCGCCTAAACAATCAAGCTCTTCAAGCACGCCCAACTCTTGAGCTGCCTAAAAAGGGTTCCTCGGAAACAACTCAGCAGGGTCCTGCATTGGAGGATGATGAAGTTGTCGGCTTTGATGAGGAAGCGAACAAAGTGATCAATCGACTTGTTAAAGAATCAAAGGATCTAGATATTATTCCGGTGGTGGGTATGCCGGGACTTGGAAAAACCACACTAGCAAGAAAAATCTACAAGGATCCTAAGCTTTCATATGAATTTTTTGGCGTCCATTGGGTTTACGTCGGCCAATCTTACAAAATAAAGGATGTTTTTCTTAATATTCTCAAATTCTTCACAAGACGCACCGAAGATTATCAGCATGAGGATGTGGACGCATTAGCTAAGGTGATAGCCGGTTTTATCAATAAAGGAGGTAGATGTCTCATTTGTTTAGATGATGTTTGGGAAACAAAAGTCATTGACTATGTAAAGACAATTTTCCCAGAAAACGAAAAGGGACATCGAGTCATGATGACAACGCGTAACAAAGTTCTGGCTACTTATGCCAATTCAGATCCTCACGATCTGAAATTTTTGACTCCAAAAGAAAGTTTTGAATTGTTGGTAAAGAGAGTTTTTGGCAAGAAACCATGTCCTAAAGATTTAGTAGGACATGGAGAAAGCATTGCAGGAAAATGTGGTGGAGTACCACTTGCAGTAGTGGTAATTGCTGGTGCATTAAGAGGTCGTCCGAACACAAGTGATTGGATAAGAGTTGAGAGAAATGTGGTTCAGCATCTTTATACGAATAGCGAAGAAAGCTGCTTGAAATTTGTGGAGATGAGTTACGATCATTTGCCCCAAGAAGTACAGACATGCTTCTTGTATTGTGGTGTCTTTCCTCGAGGATTTGATATCCCTTCTTGGAAAGTGATTCGCTTGTGGATAGCAGAGGGGTTGATAAAGCCGCAGGAATCGTACACTCTGGAGGAGATAGCAGAGTTTTATTTGAACGATCTTGTCAATAGAAACTTAGTGATATTGCAGCAAAAGAGGTCTGATGGTCAAATAAAAACATGTCGTCTTCACGTCATGTTGCATCAGTTCTGCAAAAAGGAGGCTAGTAACAAATGGCTTTTTCAAGAAGTCAGTCTAACACCTGATCAAGCCATTCCTATTGAAGACCCAAATAAATCTCGTCGACTGTGCATTCAACCCTCTAATTTGAAAGACTTCCTCTCCAAAAAACCATCTGCAGAACATGTTAGATCTTTCTATTGTTTTTCCTCAAAAGAAAAACAAATCCGCGGGTTGACTCCTAATGACATTAAACTCATTCACAAAGCGTTTCCGCTTGTCAGGGTCTTGGACGTGGAATCCCTCAAATTTCTCTTCTCAAAGGATTTTAACCAGTTATTTCATTTGAGATATATTGCTATCTCAGGTGACTTCAATGCCATCCCTTTGACCTTTGGTAAATTTTGGAATTTACAAACTCTTATTCTTAATACAAGTACCTCAGAGTCCACCCTTGATGTAAAAGCAGACATATGGAACATGTTACAGTTGAGGCATCTTCACACCAACATACCTGCAAAATTGCAACCCCCTACTGCGACGACATCAGGTAAAGCTTCTTGTCTACAAACTCTTTGTATGGTTGCACCGGAAAGTTGCGAGAAAGAAGTGCTCGCAAAGGCTTGTCATCTTAAAAAATTGAGCATTCGAGGGCAAATGGCAGCTTTTCTTGGTGCTTACAAGGGTGGAATCAACAATCTTGTAGAGCTTAAGTGCCTGGAACAATTGAAATTGTTGAATGATTGATTGA
>NRC4DV_TL84
ATGGCTGACGCTGTTGTTAACTTCTTAGTTGAAAATTTACTGCAATTGCTGACGGACAATGTTAAATTAATAGGGAGCGCTAAAGGGGAACTGGAAAACTTATTAAAGGAGGTGCAGCATTTGAAGGGTTTTCTGGATGACGCAGCTAAGCTGCCATCAGATTCAGAGCAATGGAAGGTTCTAGTTGAAGAAATTCAGAAGACTGTTCACACGGCTGAAGACGCAGTGGACAAATTCGTTGTGCAAGCTAAATTACATAAGGAAAAGAACAAAATGGCAAGAATTTTGGATGTGGGTCATCTGGCTACAGTCAGGAATCTTGCAGCTGAGGTCAAAGGAATTCATGACCAAGTCAAGGAACTTCGCCTAAACAATCAAGCTCTTCAAGCACGCCCAACTCTTGAGCTGCCTAAAAAGGGTTCCTCGGAAACAACTCAGCAGGGTCCTGCATTGGAGGATGATGAAGTTGTCGGCTTTGATGAGGAAGCGAACAAAGTGATCAATCGACTTGTTAAAGAATCAAAGGATCTAGATATTATTCCGGTGGTGGGTATGCCGGGACTTGGAAAAACCACACTAGCAAGAAAAATCTACAAGGATCCTAAGCTTTCATATGAATTTTTTGGCGTCCATTGGGTTTACGTCGGCCAATCTTACAAAATAAAGGATGTTTTTCTTAATATTCTCAAATTCTTCACAAGACGCACCGAAGATTATCAGCATGAGGATGTGGACGCATTAGCTAAGGTGATAGCCGGTTTTATCAATAAAGGAGGTAGATGTCTCATTTGTTTAGATGATGTTTGGGAAACAAAAGTCATTGACTATGTAAAGACAATTTTCCCAGAAAACGAAAAGGGACATCGAGTCATGATGACAACGCGTAACAAAGTTCTGGCTACTTATGCCAATTCAGATCCTCACGATCTGAAATTTTTGACTCCAAAAGAAAGTTTTGAATTGTTGGTAAAGAGAGTTTTTGGCAAGAAACCATGTCCTAAAGATTTAGTAGGACATGGAGAAAGCATTGCAGGAAAATGTGGTGGAGTACCACTTGCAGTAGTGGTAATTGCTGGTGCATTAAGAGGTCGTCCGAACACAAGTGATTGGATAAGAGTTGAGAGAAATGTGGTTCAGCATCTTTATACGAATAGCTGATTGATTGA
>NRC4DV_TL86
ATGGCTGACGCTGTTGTTAACTTCTTAGTTGAAAATTTACTGCAATTGCTGACGGACAATGTTAAATTAATAGGGAGCGCTAAAGGGGAACTGGAAAACTTATTAAAGGAGGTGCAGCATTTGAAGGGTTTTCTGGATGACGCAGCTAAGCTGCCATCAGATTCAGAGCAATGGAAGGTTCTAGTTGAAGAAATTCAGAAGACTGTTCACACGGCTGAAGACGCAGTGGACAAATTCGTTGTGCAAGCTAAATTACATAAGGAAAAGAACAAAATGGCAAGAATTTTGGATGTGGGTCATCTGGCTACAGTCAGGAATCTTGCAGCTGAGGTCAAAGGAATTCATGACCAAGTCAAGGAACTTCGCCTAAACAATCAAGCTCTTCAAGCACGCCCAACTCTTGAGCTGCCTAAAAAGGGTTCCTCGGAAACAACTCAGCAGGGTCCTGCATTGGAGGATGATGAAGTTGTCGGCTTTGATGAGGAAGCGAACAAAGTGATCAATCGACTTGTTAAAGAATCAAAGGATCTAGATATTATTCCGGTGGTGGGTATGCCGGGACTTGGAAAAACCACACTAGCAAGAAAAATCTACAAGGATCCTAAGCTTTCATATGAATTTTTTGGCGTCCATTGGGTTTACGTCGGCCAATCTTACAAAATAAAGGATGTTTTTCTTAATATTCTCAAATTCTTCACAAGACGCACCGAAGATTATCAGCATGAGGATGTGGACGCATTAGCTAAGGTGATAGCCGGTTTTATCAATAAAGGAGGTAGATGTCTCATTTGTTTAGATGATGTTTGGGAAACAAAAGTCATTGACTATGTAAAGACAATTTTCCCAGAAAACGAAAAGGGACATCGAGTCATGATGACAACGCGTAACAAAGTTCTGGCTACTTATGCCTGATTGATTGA
