# Supplementary material for: An N-terminal motif in NLR immune receptors is functionally conserved across distantly related plant species
Source: eLife. 2019 Nov 27;8:e49956. doi: 10.7554/eLife.49956 (PMC6944444; doi:10.7554/eLife.49956)
Supplement: Figure 3—source data 1. — 988 NLR sequences used for HMMER analysis are listed. [file elife-49956-fig3-data1.txt]

>MLA10
MDIVTGAISNLIPKLGELLTEEFKLHKGVKKNIEDLGKELDSMNAALIKIGEVPREQLDS
QDKLWADEVRELSYVIEDVVDKFLVQVDGIKSDDNNNKFKGLMKRTTELLKKVKHKHGIA
HAIKDIQEQLQKVADRRDRNKVFVPHPTRTIAIDPCLRALYAEATELVGIYGKRDQGLMR
LLSMEGDDASNKRLKKVSIVGFGGLGKTTLARAVYEKIKGDFDCRAFVPVGQNPDMKKVL
RDILIDLGNPHSDLAMLDANQLIKKLHEFLENKRYLVIIDDIWDEKLWEGINFAFSNRNN
LGSRLITTTRIVSVSNSCCSSDGDSVYQMEPLSVDDSRMLFYKRIFPDENACINEFEQVS
RDILKKCGGVPLAIITIASALAGDQKMKPKCEWDILLRSLGSGLTEDNSLEEMRRILSFS
YSNLPSNLKTCLLYLCVYPEDSMISRDKLIWKWVAEGFVHHENQGNSLYLLGLNYFNQLI
NRSMIQPIYNYSGEAYACRVHDMVLDLICNLSNEAKFVNLLDGTGNSMSSQSNCRRLSLQ
KRNEDHQARPFTDIKSMSRVRSITIFPSAIEVMPSLSRFDVLRVLDLSRCNLGENSSMQL
NLKGVGHLTHLRYLGLEGTNISKLPAEIGKLQFLEVLDLENNHNLKELPSTVCNFRRLIY
LNLVGCQVVPPVGVLQNLTSIEVLSGILVSLNIIAQELGNLKRLRELNILFNDGSLDFYE
GFVKSLCNLHHIESLIFDCKSIETSSFELMDLLGERWIPPVHLREFKSFMPSQLSALRGW
IQRDPSHLSNLSELTLTSVKEVQQDDVVIIGALSSLRRLCIRSTHQTQRLLVIHADGFRC
IVYFQLDCGSATQILFEPGALPRAEVVAFSLAVRVAKEDGNCGFDLGLQGNLFSLRQFVS
VIIYCGGARVGEAKEAEAAVRRALDAHPNHPQIAIFMHPPIAEGAQDDDLM*
>Sr33
MDIVTGAIAKLIPKLGELLVGEYKLHKGVKKNIEDLLKELKTMNAALIKIGEVPPDQLDS
QDKLWADEVRELSYVIEDAVDKFLVRVHGVEPDDNTNGFKGLMKRTTKLLKKVVDKHGIA
HAIKDIKKELQEVAARRDRNKFDGIASIPTEAIDPRLRALYIEAAELVGIYGKRDQELMS
LLSLEGDDASTKKLKKVSIVGFGGLGKTTLAKAVYEKIKGDFDCHAFVPVGQNPDKKKVF
RDILMDLSNSNSDLALLDERQLINKLHKFLENKRYLVIIDDVWDEGLWKDINLAFSNRNN
LGSRLIITTRIFGVSESCCSSADDPVYEIEPLSIDDSSKLFYTRIFSDSGCPKEFEQVSK
DILKKCGGVSLAIITIASALASGQQVKPKHEWDILLQSLGSGVTKDNSLVEMRRILSFSY
YNLPSHLKTCLLYLCIYPEDSMIHRDRLIWKWVAEGFVHHGDQGTSLFLVGLNYFNQLIN
RSMLQPIYSDMGNVYACRVHDMVLDLICNLSHEAKFVNVFDGTGNIMSSQSNVRRLSLQN
KNEDHQAKPLTNIMSISQVRSITIFPPAVSIMPALSRFEVLRVLDLSDCNLGESSSLQPN
LKGVGHLIHLRYLGLSGTRISKLPAEIGTLQFLEVLDLGYNHELDELPSTLFKLRRLIYL
NVSPYKVVPTPGVLQNMTSIEVLRGIFVSLNIIAQELGKLARLRELQIYFKDGSLDLYEG
FVKSLCNLHHIESLIVSCNSGETSFELMDLLGEQWVPPVHLREFVSEMPSQLSALRGWIK
RDPSHLSNLSELILPTVKEVQQEDVEIIGGLLSLRRLLIESTHQTQRLLVIRADGFRCMV
DFYLNCGSATQIMFESGALPRAEEVCFSLGVRVAKEDGNRGFDLGLQGNLLSLRRVVWVK
MYCGGARVGEAKEAKAAVRHALEDHPNHPPIQINMFPRIAEGAQDDDLMCYPVGGPISDA
E*
>Sr50
MNIVTGAMGSLIPKLGELLMDEYKLHKRIKKDVEFLKKELESMHAALIKVGEVPRDQLDR
QVKLWADEVRELSYNMEDVVDKFLVRVDGDGIQQPHDNSGRFKELKNKMIGLFKKGRNHH
RIADAIKEIKEQLQEVAARRDRNKVAVPNPMEPITIDPCLRALYAEATELVGIYGKRDEE
LMRLLSMEGDDASNKRLKKVSIVGFGGLGKTTLARAVYDKIKGDFDCRAFVPVGQNPDMK
KVLRDILIDLGNPHSDLAILDDKQLVKKLHDFLENKRYLVIIDDIWDEMLWEGINFAFSN
RNNLGSRLITTTRNFDVSKSCCLSADDSIYKMKPLSTDDSRRLFHKRIFPDAGGCPSEFQ
QVSEDILKKCGGVPLAIITIASALASGQHVKPKHEWDILLQSLGSGVTKDNSLVEMRRIL
SFSYYNLPSHLKTCLLYLCIYPEDSTIGRDRLIWKWVAEGFVHHGDQGTSLFLVGLNYFN
QLINRSMIQPIYDELGQVHACRVHDMVLDLICNFSHEAKFVNVLDGTGNSISSQSNVRRL
SLQNKMEDHQAKPLTNIMSMSRVRSITIFPPAVSIMPSLSMFEVLRVLDLSNCDLGKSSS
LQLNLKGVGHLIHLRYLDLQGTQISELPTEIGNLQFLEVLDLDNNYELDELPSTLFKLRR
LIYLNVMLYKVVPTPGVLQNMTSIEVLRGVLVSLNIIAQELGNLTRLRELKICFKDGNLD
SYKLFVKSLGNLHHIESLSISYNSKETSFELMDLLGERWVPPVHLREFVSWMPSQLSALR
GWIKRDPSHLSNLSELILWPVKEVQQEDVEIIGGLLSLRRLWIKSTHQTQRLLVIRADGF
RCMMDFELNCGSAAQIMFEPGALPRAEVLVFSLGVRVAQEDGNCGFDLGLQGNLLSLRHD
VFVRIYCGGARVGEAKEAEAAVRHALEAHPNHPPIDIEMTPYIAEGARDDDLCEEN*
>Pikp2
MELVVGASEATMKSLLGKLGNLLAQEYALISGIRGDIQYINDELASMQAFLRDLSNVPEG
HSHGHRMKDWMKQIRDIAYDVEDCIDDFAHRLPQDSISDAKWSFLLTKIYELWTWWPRRV
IASNIAQLKVRAQQIADRRSRYGVNNPEHLDSSSSARTRAVNYEIAEYQVTSPQIIGIKE
PVGMKTVMEELEVWLTNPQAENGQAVLSIVGFGGVGKTTIATALYRKVSDKFQCRASVAV
SQNYDQGKVLNSILSQVSNQEQGSSTTISEKKNLTSGAKSMLKTALSLLRGNCICQPEND
GNPDNTPIRLQETTDDDQNPRKLEQLLAEKSYILLIDDIWSAETWESIRSILPKNNKGGR
IIVTTRFQAVGSTCSPLETDRLHTVDFLTDDESQNLFNTSICESKIRKDSNKVDEQVPEE
IWKICGGLPLAIVTMAGLVACNPRKACCDWSKLCKSLFPEQETPLTLDGVTRILDCCYND
LPADLKTCLLYLSIFPKGWKISRKRLSRRWIAEGFANEKQGLTQERVAEAYFNQLTRRNL
VRPMEHGSNGKVKTFQVHDMVLEYIMSKSIEENFITVVGGHWQMTAPSNKVRRLSMQSSG
SNRGSSTKGLNLAQVRSLTVFGNLNHMPFHSFNYGIIQVLDLEDWKGLKERHMTEICQML
LLKYLSIRRTEISKIPSKIQKLEYLETLDIRETYVRDLPKSIVQLKRIISILGGNKNTRK
GLRLPQEKSKKPIKNPSPQGKTKEPAKKGFLSQEKGKGAMKALRVLSGIEIVEESSEVAA
GLHQLTGLRKLAIYKLNITKGGDTFKQLQSSIEYLGSCGLQTLAINDENSEFINSLGDMP
APPRYLVALELSGKLEKLPKWITSITTLNKLTISVTVLRTETLEILHILPSLFSLTFAFS
LSAAKQDQDIIKDILENNKLDSDGEIVIPAEGFKSLKLLRFFAPLVPKLSFLDKNAMPAL
EIIEMRFKDFEGLFGIEILENLREVHLKVSDGAEAITKFLVNDLKVNTEKPKVFVDGIVT
*
>Pikp1
MEAAAMAVTAATGALAPVLVKLAALLDDGECNLLEGSRSDAEFIRSELEAVHSLLTPNIL
GRMGDDDAACKDGLIAEVRELSYDLDDAVDDFLELNFEQRRSASPFGELKARVEEHVSNR
FSDWKLPAASLPPSSVHRRAGLPPPDAELVGMDKRMEELTKLLEQGSNDASRWRKRKPHF
PLRKTGLKQKIVIKVAMEGNNCRSKAMALVASTGGVDSVALVGDLRDKIEVVGYGIDPIK
LISALRKKVGDAELLQVSQANKDVKETTPMLAPVKSICEFHKVKTVCILGLPGGGKTTVA
RELYDALGTHFPCRVFVSVSPSSSPSPNLTKTLADIFAQAQLGVTDTLSTPYGGSGTGRA
LQQHLIDNISAFLLNKKYLIVIDDIWHWEEWEVIRKSIPKNDLGGRIIMTTRLNSIAEKC
HTDDNDVFVYEVGDLDNNDALSLSWGIATKSGAGNRIGTGEDNPCYDIVNMCYGMPLALI
WLSSALVGEIEELGGAEVKKCRDLRHIEDGILDIPSLQPLAESLCLGYNHLPLYLRTLLL
YCSAYHWSNRIERGRLVRRWIAEGFVSEEKEAEGYFGELINRGWITQHGDNNSYNYYEIH
PVMLAFLRCKSKEYNFLTCLGLGSDTSTSASSPRLIRRLSLQGGYPVDCLSSMSMDVSHT
CSLVVLGDVARPKGIPFYMFKRLRVLDLEDNKDIQDSHLQGICEQLSLRVRYLGLKGTRI
RKLPQEMRKLKHLEILYVGSTRISELPQEIGELKHLRILDVRNTDITELPLQIRELQHLH
TLDVRNTPISELPPQVGKLQNLKIMCVRSTGVRELPKEIGELNHLQTLDVRNTRVRELPW
QAGQISQSLRVLAGDSGDGVRLPEGVCEALINGIPGATRAKCREVLSIAIIDRFGPPLVG
IFKVPGSHMRIPKMIKDHFRVLSCLDIRLCHKLEDDDQKFLAEMPNLQTLVLRFEALPRQ
PITINGTGFQMLESFRVDSRVPRIAFHEDAMPNLKLLEFKFYAGPASNDAIGITNLKSLQ
KVVFRCSPWYKSDAPGISATIDVVKKEAEEHPNRPITLLINAGYKEISTESHGSSENIAG
SSGIDTEPAQAQHDNLPAVRDDYKGKGILLDGRCPTCGRATKIEEETQDRVADIEIQTET
TS*
>RGA4
MEAALLSGFIKAILPRLFSLVDDKHKLHKGVKGDIDFLIKELRMIVGAIDDDLSLDHPAA
AAVQTLCMEDLRELAHGIEDCIDGVLYRAARDQQQSPVRRAVQAPKKLQRNLQLAQQLQR
LKRMAAEANQRKQRYTAAAPGQHGQVYSSAAAQVDEPWPSCSSASDPRIHEADLVGVDAD
REELLEQLAERQPEQLKVIAIVGFCGLGKTALAAEAYNRETGGGRFERHAWVCAGHRSAR
EVLGELLRRLDADGRSFHGDSDAGQLCVDIRQQLEKNRYFIVIDDIQTEDQWKSIKSAFP
TDKDIGSRIVVTTTIQSVANACCSANGYLHKMSRLDKNCSKQLLSKKACPERYSHYKQPD
SAAILKKCDGQPLALVTIGEFLQANGWPTGPNCEDLCNRLHYHLENDKTLERMWRVLVRN
YTSLPGHALKACLLYFGMFPSDHPIRRKSLLRRWLAEGFVEPLSSSSNIDSTAAFNVLMD
RNIIEPINVSNNDKVKTCQTYGMMREFISHMSISQNFVTFFCDDKFVPKYVRRLSLHGDT
VVNGDNFNGIDLSLVRSLAVFGEAGTTVLDFSKYQLLRVLDLEKCDDLKDDHLKEICNLV
LLKYLSLGGNISKLPKDIAKLKDLEALDVRRSKVKIMPVEVFGLPCLIHLLGKFKLSDKV
KQKTEVQEFLLKGKSNLQTLAGFASNGSEGFLHLMRYMNKLRKLKIWCTSSAGSTDWTDL
REAIQQFILDEKEANIGTRSLSLHFSGCSEDAINSLKEPCYLSSLKLHGNFPQLPQFVTS
LRGLKELCLSSTKFTTGLLEALSNLSYLQYLKLVADELEKFIIKVQGFPRLLRLCIVLQY
PTFPVIEEGALPFLVTLQLLCKDLHGLSDIQIECFKHLQEVTLHSGVTPATRQEWVKAAK
EHPNRPKVLLLKSVDTAESEHTDVDSVMEAVKSETTEYSIAPEGPEQVNNKMQLDHGLES
SSVLNKQNNFADQSSSKDQLHYSFNNMGLSDVSCCE*
>RGA5
MDAPASFSLGAMGPLLRKLDSLLVAPEIRLPKPLKEGIELLKEDLEEIGVSLVEHSVVDS
PTHKARFWMDEVRDLSYHIEDCIDTMFSMRSGGDDGKPRSERRHKVGRAKIDGFSKKPKP
CTRMARIAELRALVREASERLERYQLGDVCGSSSPVVFTADGRARPLHHGVSANLVGVDE
FKTKLNRWLSDEEGPHLKVAAIVGPAGIGKTALATELYRDHRWQFECRAFVRASRKPDMQ
RLLGGILSQVQRRQRSSDAYADSTVQSLIDNLREHLQDRRYLIIIDGLWETAVWNIANSA
FPDVNSFSRILITADIEQVALECCGYKYDYIMRMEPLGSLDSKKVFFNKVFGSEDQCPPE
LKEVSNTILEKCGGLPLAIISIAGLLGSQPENPVLWDYVTKYLCSSLGTNPTLKDVVKET
LNLSYNSLPHPFKTCLLYLGMYPDGHIMLKADLMKQWSAEGFVSANEAKDTEEIVDKYFD
ELVNRGILEPVEINKNGKVLSCTLHHAVHDLVMPKFNDDKFTMSVDYSQTITGPSTMVRR
LSLHFSSTRYATKPAGIILSRVRSLAFFGLLNCMPCIGEFKLLRVLILEFWGSHGEQRSL
NLIPVCRLFQLRYLKTSGDVVVQLPAQISGLQYLETLEIDARVSAVPFDLVHLPNLLHLQ
LQDETKLPDGIGCMRSLRTLQYFDLGNNSVDNLRGLGELTNLQDLHLSYSAPSSNEGLMI
NLNAITSSLSRLSNLKSLILSPGAISMVIFFDISSIISVVPVFLQRLELLPPICIFCRLP
KSIGQLHKLCILKVSVRELLTTDIDNLTGLPSLTVLSLYAQTAPEGRFIFKDGTLPVLKY
FKFGCGELCLAFMAGAMPNLQRLKLVFNIRKSEKYRHTLFGIEHLVSLQDIATRIGVDTS
TGESDRRAAESAFKETVNKHPRCLRSSLQWVVSTEEESHPLEKQHHKREKGSSAGHGVLE
KESVEDSEKNTDRVQTLLSPQLSNMESVVESALTGQRTKIVVKVHMPCGKSRAKAMALAA
SVNGVDSVEITGEDKDRLVVVGRGIDPVRLVALLREKCGLAELLMVELVEKEKTQLAGGK
KGAYKKHPTYNLSPFDYVEYPPSAPIMQDINPCSTM*
>AT5G63020.1
MGGCVSVSISCDQLTKNVCSCLNRNGDYIHGLEENLTALQRALEQIEQRREDLLRKILSE
ERRGLQRLSVVQGWVSKVEAIVPRVNELVRMRSVQVQRLCLCGFCSKNLVSSYRYGKRVM
KMIEEVEVLRYQGDFAVVAERVDAARVEERPTRPMVAMDPMLESAWNRLMEDEIGILGLH
GMGGVGKTTLLSHINNRFSRVGGEFDIVIWIVVSKELQIQRIQDEIWEKLRSDNEKWKQK
TEDIKASNIYNVLKHKRFVLLLDDIWSKVDLTEVGVPFPSRENGCKIVFTTRLKEICGRM
GVDSDMEVRCLAPDDAWDLFTKKVGEITLGSHPEIPTVARTVAKKCRGLPLALNVIGETM
AYKRTVQEWRSAIDVLTSSAAEFSGMEDEILPILKYSYDNLKSEQLKLCFQYCALFPEDH
NIEKNDLVDYWIGEGFIDRNKGKAENQGYEIIGILVRSCLLMEENQETVKMHDVVREMAL
WIASDFGKQKENFIVQAGLQSRNIPEIEKWKVARRVSLMFNNIESIRDAPESPQLITLLL
RKNFLGHISSSFFRLMPMLVVLDLSMNRDLRHLPNEISECVSLQYLSLSRTRIRIWPAGL
VELRKLLYLNLEYTRMVESICGISGLTSLKVLRLFVSGFPEDPCVLNELQLLENLQTLTI
TLGLASILEQFLSNQRLASCTRALRIENLNPQSSVISFVATMDSLQELHFADSDIWEIKV
KRNETVLPLHIPTTTTFFPNLSQVSLEFCTRLRDLTWLIFAPNLTVLRVISASDLKEVIN
KEKAEQQNLIPFQELKELRLENVQMLKHIHRGPLPFPCLQKILVNGCSELRKLPLNFTSV
PRGDLVIEAHKKWIEILEWEDEATKARFLPTLKAFPENIDADGYEISF
>AT1G59620.1
MAETLLSFGVEKLWDLLVRESDRFQGVKKQFNELRSDLNKLRCFLEDADAKKHQSAMVSN
TVKEVKEIVYDTEDIIETFLRKKQLGRTRGMKKRIKEFACVLPDRRKIAIDMEGLSKRIA
KVICDMQSLGVQQENVKKLVGHLVEVEDSSQVVSITGMGGIGKTTLARQVFNHETVKSHF
AQLAWVCVSQQFTRKYVWQTILRKVGPEYIKLEMTEDELQEKLFRLLGTRKALIVLDDIW
REEDWDMIEPIFPLGKGWKVLLTSRNEGVALRANPNGFIFKPDCLTPEESWTIFRRIVFP
GENTTEYKVDEKMEELGKQMIKHCGGLPLALKVLGGLLVVHFTLDEWKRIYGNIKSHIVG
GTSFNDKNMSSVYHILHLSFEELPIYLKHCFLYLAQFPEDFTIDLEKLSYYWAAEGMPRP
RYYDGATIRKVGDGYIEELVKRNMVISERDARTRRFETCHLHDIVREVCLLKAEEENLIE
TENSKSPSKPRRLVVKGGDKTDMEGKLKNPKLRSLLFIEELGGYRGFEVWFTRLQLMRVL
DLHGVEFGGELPSSIGLLIHLRYLSLYRAKASHLPSSMQNLKMLLYLNLCVQESCYIYIP
NFLKEMLELKYLSLPLRMDDKSMGEWGDLQFMTRLRALSIYIRGRLNMKTLSSSLSKLRD
LENLTICYYPMYAPMSGIEGLVLDCDQLKHLNLRIYMPRLPDEQHFPWHLRNISLAECCL
KEDPMPILEKLLQLNEVSLSHQSFCGKRMVCSDGGFPQLQKLDLCGLEEWEEWIVEEGSM
PRLHKLTIRNDPKLKELPDGLKFITSLKEVHVILNNWDFKKKLSRGGEDYYKVQHIPLVR
FL
>AT5G43730.1
MVDWLSLLPWNKIFTAACGCFLSDSNYIHLMESNLDALQKTMEELKNGRDDLLARVSIEE
DKGLQRLALVNGWLSRVQIVESEFKDLLEAMSIETGRLCLFGYCSEDCISSYNYGGKVMK
NLEEVKELLSKKNFEVVAQKIIPKAEKKHIQTTVGLDTMVGIAWESLIDDEIRTLGLYGM
GGIGKTTLLESLNNKFVELESEFDVVIWVVVSKDFQLEGIQDQILGRLRPDKEWERETES
KKASLINNNLKRKKFVLLLDDLWSEVDLIKIGVPPPSRENGSKIVFTTRSKEVCKHMKAD
KQIKVDCLSPDEAWELFRLTVGDIILRSHQDIPALARIVAAKCHGLPLALNVIGKAMVCK
ETVQEWRHAINVLNSPGHKFPGMEERILPILKFSYDSLKNGEIKLCFLYCSLFPEDFEIE
KDKLIEYWICEGYINPNRYEDGGTNQGYDIIGLLVRAHLLIECELTDKVKMHDVIREMAL
WINSDFGNQQETICVKSGAHVRLIPNDISWEIVRQMSLISTQVEKIACSPNCPNLSTLLL
PYNKLVDISVGFFLFMPKLVVLDLSTNWSLIELPEEISNLGSLQYLNLSLTGIKSLPVGL
KKLRKLIYLNLEFTNVLESLVGIATTLPNLQVLKLFYSLFCVDDIIMEELQRLKHLKILT
ATIEDAMILERVQGVDRLASSIRGLCLRNMSAPRVILNSVALGGLQQLGIVSCNISEIEI
DWLSKERRDHRSTSSPGFKQLASITVIGLVGPRDLSWLLFAQNLKDIQVQYSPTIEEIIN
KQKGMSITKVHRDIVVPFGKLESLHLYQLAELTEICWNYQTLPNLRESYVNYCPKLLEDI
ANFPKLKG
>AT3G46730.1
MVDAVTGFVLNKIGGYLINEVLALMGVKDDLEELKTELTCIHGYLKDVEAREREDEVSKE
WTKLVLDIAYDIEDVLDTYFLKLEERSLRRGLLRLTNKIGKKRDAYNIVEDIRTLKRRIL
DITRKRETFGIGSFNEPRGENITNVRVRQLRRAPPVDQEELVVGLEDDVKILLVKLLSDN
EKDKSYIISIFGMGGLGKTALARKLYNSGDVKRRFDCRAWTYVSQEYKTRDILIRIIRSL
GIVSAEEMEKIKMFEEDEELEVYLYGLLEGKNYMVVVDDVWDPDAWESLKRALPCDHRGS
KVIITTRIRAIAEGVEGTVYAHKLRFLTFEESWTLFERKAFSNIEKVDEDLQRTGKEMVK
KCGGLPLAIVVLSGLLSRKRTNEWHEVCASLWRRLKDNSIHISTVFDLSFKEMRHELKLC
FLYFSVFPEDYEIKVEKLIHLLVAEGFIQEDEEMMMEDVARCYIDELVDRSLVKAERIER
GKVMSCRIHDLLRDLAIKKAKELNFVNVYNEKQHSSDICRREVVHHLMNDYYLCDRRVNK
RMRSFLFIGERRGFGYVNTTNLKLKLLRVLNMEGLLFVSKNISNTLPDVIGELIHLRYLG
IADTYVSILPASISNLRFLQTLDASGNDPFQYTTDLSKLTSLRHVIGKFVGECLIGEGVN
LQTLRSISSYSWSKLNHELLRNLQDLEIYDHSKWVDQRRVPLNFVSFSKPKNLRVLKLEM
RNFKLSSESRTTIGLVDVNFPSLESLTLVGTTLEENSMPALQKLPRLEDLVLKDCNYSGV
KIMSISAQGFGRLKNLEMSMERRGHGLDELRIEEEAMPSLIKLTVKGRLELTKLMIPDRL
KAFVRRN
>AT5G56220.1
MKGIEEEASLVGLTIRTSSPASSSSKKGKEDLLQANNNASDSSPSIKNSPFYSPSLVSPP
SSAFVSALQSPYISPRATTPSITTHKPSPPLSYKGSQSDDVPSSSYTPPSDQYEFSDEQP
SDRKLKLSASCTPDPAPPRISFSFPVPRVSLAKVSVSSPATNTKLRSSDVFIGFHGQNPN
LVRFCKWLKSELELQGIACFVADRAKYSDTQSHEIADRVICSVTYGIVVVSCSSLLNYLS
LEEVRFFAQKKNLIPIFYGTGPSEIMGLLNCNAIDKECKEAIDGLIKSHEFKLEANESNW
RSCVGKTATILRAKLGRKSVADKEIVEGIDELPFPRNRSFLGREKEIIEMEMALFGNGEY
LESTTPSTRGEASGQSEGLADEESDVVPTRNGKFISLELGRCSDSRSEAWSDPNGGKNSL
KRLLKTKKCRNNSNCKSSTSVVCVNGVPGIGKTELALEFAYRYSQRYKMVLWVGGEARYF
RQNLLNLSFSLGLDVSADAEKDRGRLRSFDEQEFEAFKRIKRELFRDMPYLLIIDNLEIE
KDWWEGKDLNDLIPRNTGGTHVLITTRLPKVMTFDTVQLSILPSSDAMVLLRGRRKKDYP
VEEVEVLKLFDEKLGRLSYGLWVVGSLLSELAILPSALFEAVNKVQIEERSASPFLNLND
EQYCKSNPFVAKVLAFSLAVLEQAEGNRNLLSLKMLLVGAWFAPVPIPVNLLAAAAKNMP
TGGNRFSKWNKCLSHTFAWCGGCGLGRRSEEDAAFLLVRLGLARLTNRQPGCWIQFHPIT
QTFARRRDYILAPKATVQGVRKIDNPLLNLDHLWASAFLVFGFKSEPPLVQLQAMDMVLY
IKRTALPLAITAFTTFSRCNSALELLKVCTNVLEEVEKSFVSQIQDWRQGSLCWKKKTNK
KVDEYVWQDVTLLKALLLETRAKLLLRGGHFDSGEELCRTCISIRTVMLGHNHDLTLAAQ
ETLAKLVRMRSKI
>ADR1L1
MAITDFFAGEIATELLKQLFTISTTAWRYKNTAKQLLTLIDSIRPTIKEIQYSGVELPAH
RQAQIGMLFDTLEKGKKLTDKVLSSKRWNLYRQLTLARKMEKLEKTISNFLKNEVFTHIL
ADVHHLRADTSVRLDRVDMSLDRVIQQVGSMKIGGGGLISEAMKRAEAMEIETNDDSEKF
GVGLELGKVKVKKMMFESQGGVFGISGMGGVGKTTLAKELQRDHEVQCHFENRILFLTVS
QSPLLEELRELIWGFLSGCEAGNPVPDCNFPFDGARKLVILDDVWTTQALDRLTSFKFPG
CTTLVVSRSKLTEPKFTYDVEVLSEDEAISLFCLCAFGQKSIPLGFCKDLVKQVANECKG
LPLALKVTGASLNGKPEMYWKGVLQRLSKGEPADDSHESRLLRQMEASLDNLDQTTKDCF
LDLGAFPEDRKIPLDVLINIWIELHDIDEGNAFAILVDLSHKNLLTLGKDPRLGSLYASH
YDIFVTQHDVLRDLALHLSNAGKVNRRKRLLMPKRELDLPGDWERNNDEHYIAQIVSIHT
GEMNEMQWFDMEFPKAEILILNFSSDKYVLPPFISKMSRLKVLVIINNGMSPAVLHDFSI
FAHLSKLRSLWLERVHVPQLSNSTTPLKNLHKMSLILCKINKSFDQTGLDVADIFPKLGD
LTIDHCDDLVALPSSICGLTSLSCLSITNCPRLGELPKNLSKLQALEILRLYACPELKTL
PGEICELPGLKYLDISQCVSLSCLPEEIGKLKKLEKIDMRECCFSDRPSSAVSLKSLRHV
ICDTDVAFMWEEVEKAVPGLKIEAAEKCFSLDWLDE
>AT1G61310.1
MGSCFSFQIAVGDQTMNRIFDCLIGKSYIRTLEQNLRALQREMEDLRATQHEVQNKVARE
ESRHQQRLEAVQVWLDRVNSIDIECKDLLSVSPVELQKLCLCGLCTKYVCSSYKYGKKVF
LLLEEVKILKSEGNFDEVSQPPPRSEVEERPTQPTIGQEEMLEKAWNRLMEDGVGIMGLH
GMGGVGKTTLFKKIHNKFAEIGGTFDIVIWIVVSQGAKLSKLQEDIAEKLHLCDDLWKNK
NESDKATDIHRVLKGKRFVLMLDDIWEKVDLEAIGIPYPSEVNKCKVAFTTRSREVCGEM
GDHKPMQVNCLEPEDAWELFKNKVGDNTLSSDPVIVGLAREVAQKCRGLPLALNVIGETM
ASKTMVQEWEYAIDVLTRSAAEFSGMENKILPILKYSYDSLGDEHIKSCFLYCALFPEDG
QIYTETLIDKLICEGFIGEDQVIKRARNKGYAMLGTLTRANLLTKVGTELANLLTKVSIY
HCVMHDVVREMALWIASDFGKQKENFVVQASAGLHEIPEVKDWGAVRRMSLMRNEIEEIT
CESKCSELTTLFLQSNQLKNLSGEFIRYMQKLVVLDLSDNRDFNELPEQISGLVSLQYLD
LSFTRIEQLPVGLKELKKLTFLDLAYTARLCSISGISRLLSLRVLSLLGSKVHGDASVLK
ELQQLENLQDLAITLSAELISLDQRLAKVISILGIEGFLQKPFDLSFLASMENLSSLWVK
NSYFSEIKCRESETDSSYLHINPKIPCFTNLSRLDIVKCHSMKDLTWILFAPNLVVLFIE
DSREVGEIINKEKATNLTSITPFLKLERLILCYLPKLESIYWSPLPFPLLLNIDVEECPK
LRKLPLNATSAPKVEEFRILMYPPELEWEDEDTKNRFLPEMVSTSTSSKDPLLRNGIPRC
LKSESTLLLLILLYLSSCRAFGLYN
>RPS5
MGGCFSVSLPCDQVVSQFSQLLCVRGSYIHNLSKNLASLQKAMRMLKARQYDVIRRLETE
EFTGRQQRLSQVQVWLTSVLIIQNQFNDLLRSNEVELQRLCLCGFCSKDLKLSYRYGKRV
IMMLKEVESLSSQGFFDVVSEATPFADVDEIPFQPTIVGQEIMLEKAWNRLMEDGSGILG
LYGMGGVGKTTLLTKINNKFSKIDDRFDVVIWVVVSRSSTVRKIQRDIAEKVGLGGMEWS
EKNDNQIAVDIHNVLRRRKFVLLLDDIWEKVNLKAVGVPYPSKDNGCKVAFTTRSRDVCG
RMGVDDPMEVSCLQPEESWDLFQMKVGKNTLGSHPDIPGLARKVARKCRGLPLALNVIGE
AMACKRTVHEWCHAIDVLTSSAIDFSGMEDEILHVLKYSYDNLNGELMKSCFLYCSLFPE
DYLIDKEGLVDYWISEGFINEKEGRERNINQGYEIIGTLVRACLLLEEERNKSNVKMHDV
VREMALWISSDLGKQKEKCIVRAGVGLREVPKVKDWNTVRKISLMNNEIEEIFDSHECAA
LTTLFLQKNDVVKISAEFFRCMPHLVVLDLSENQSLNELPEEISELASLRYFNLSYTCIH
QLPVGLWTLKKLIHLNLEHMSSLGSILGISNLWNLRTLGLRDSRLLLDMSLVKELQLLEH
LEVITLDISSSLVAEPLLCSQRLVECIKEVDFKYLKEESVRVLTLPTMGNLRKLGIKRCG
MREIKIERTTSSSSRNKSPTTPCFSNLSRVFIAKCHGLKDLTWLLFAPNLTFLEVGFSKE
VEDIISEEKAEEHSATIVPFRKLETLHLFELRGLKRIYAKALHFPCLKVIHVEKCEKLRK
LPLDSKSGIAGEELVIYYGEREWIERVEWEDQATQLRFLPSSRWRWRET
>AT1G58848.2
MAGELISFGIQNLWNLLSQECELFQGVEDQVTELKRDLNLLSSFLKDADAKKHTSAVVKN
CVEEIKEIIYDGEDTIETFVLEQNLGKTSGIKKSIRRLACIIPDRRRYALGIGGLSNRIS
KVIRDMQSFGVQQAIVDGGYKQPQGDKQREMRPRFSKDDDSDFVGLEANVKKLVGYLVDE
ANVQVVSITGMGGLGKTTLAKQVFNHEDVKHQFDGLSWVCVSQDFTRMNVWQKILRDLKP
KEEEKKIMEMTQDTLQGELIRLLETSKSLIVLDDIWEKEDWELIKPIFPPTKGWKVLLTS
RNESVAMRRNTSYINFKPECLTTEDSWTLFQRIALPMKDAAEFKIDEEKEELGKLMIKHC
GGLPLAIRVLGGMLAEKYTSHDWRRLSENIGSHLVGGRTNFNDDNNNTCNYVLSLSFEEL
PSYLKHCFLYLAHFPDDYEINVKNLSYYWAAEGIFQPRHYDGEIIRDVGDVYIEELVRRN
MVISERDVKTSRFETCHLHDMMREVCLLKAKEENFLQITSSRTSTGNSLSIVTSRRLVYQ
YPITLDVEKDINDPKLRSLVVVANTYMFWGGWSWMLLGSSFIRLELLRVLDIHRAKLKGG
KLASSIGQLIHLRYLNLKHAEVTHIPYSLGNLKLLIYLNLVILVSGSTLVPNVLKEMQQL
RYLALPKDMGRKTKLELSNLVKLETLKNFSTKNCSLEDLRGMVRLRTLTIELRKETSLET
LAASIGGLKYLESLTITDLGSEMRTKEAGIVFDFVYLKTLTLKLYMPRLSKEQHFPSHLT
TLYLQHCRLEEDPMPILEKLHQLKELELRRKSFSGKEMVCSSGGFPQLQKLSIKGLEEWE
DWKVEESSMPVLHTLDIRDCRKLKQLPDEHLPSHLTSISLFFCCLEEDPMPTLERLVHLK
ELQLLFRSFSGRIMVCAGSGFPQLHKLKLSELDGLEEWIVEDGSMPQLHTLEIRRCPKLK
KLPNGFPQLQNLELNELEEWEEWIVEDGSMPLLHTLRIWNCPKLKQLPDGLRFIYSLKNL
TVPKRWKKRLSKGGEDYYKVQHIPSVEFY
>AT4G10780.1
MGSCISLQISCDQVLTRAYSCFFSLGNYIHKLKDNIVALEKAIEDLTATRDDVLRRVQME
EGKGLERLQQVQVWLKRVEIIRNQFYDLLSARNIEIQRLCFYSNCSTNLSSSYTYGQRVF
LMIKEVENLNSNGFFEIVAAPAPKLEMRPIQPTIMGRETIFQRAWNRLMDDGVGTMGLYG
MGGVGKTTLLTQIHNTLHDTKNGVDIVIWVVVSSDLQIHKIQEDIGEKLGFIGKEWNKKQ
ESQKAVDILNCLSKKRFVLLLDDIWKKVDLTKIGIPSQTRENKCKVVFTTRSLDVCARMG
VHDPMEVQCLSTNDAWELFQEKVGQISLGSHPDILELAKKVAGKCRGLPLALNVIGETMA
GKRAVQEWHHAVDVLTSYAAEFSGMDDHILLILKYSYDNLNDKHVRSCFQYCALYPEDYS
IKKYRLIDYWICEGFIDGNIGKERAVNQGYEILGTLVRACLLSEEGKNKLEVKMHDVVRE
MALWTLSDLGKNKERCIVQAGSGLRKVPKVEDWGAVRRLSLMNNGIEEISGSPECPELTT
LFLQENKSLVHISGEFFRHMRKLVVLDLSENHQLDGLPEQISELVALRYLDLSHTNIEGL
PACLQDLKTLIHLNLECMRRLGSIAGISKLSSLRTLGLRNSNIMLDVMSVKELHLLEHLE
ILTIDIVSTMVLEQMIDAGTLMNCMQEVSIRCLIYDQEQDTKLRLPTMDSLRSLTMWNCE
ISEIEIERLTWNTNPTSPCFFNLSQVIIHVCSSLKDLTWLLFAPNITYLMIEQLEQLQEL
ISHAKATGVTEEEQQQLHKIIPFQKLQILHLSSLPELKSIYWISLSFPCLSGIYVERCPK
LRKLPLDSKTGTVGKKFVLQYKETEWIESVEWKDEATKLHFLPSTKLVYILS
>AT5G48620.1
MAEGFVSFGLEKLWDLLSRESERLQGIDEQLDGLKRQLRSLQSLLKDADAKKHGSDRVRN
FLEDVKDLVFDAEDIIESYVLNKLRGEGKGVKKHVRRLARFLTDRHKVASDIEGITKRIS
DVIGEMQSFGIQQIIDGVRSLSLQERQRVQREIRQTYPDSSESDLVGVEQSVEELVGHLV
ENDIYQVVSIAGMGGIGKTTLARQVFHHDLVRRHFDGFAWVCVSQQFTLKHVWQRILQEL
QPHDGNILQMDESALQPKLFQLLETGRYLLVLDDVWKKEDWDRIKAVFPRKRGWKMLLTS
RNEGVGIHADPTCLTFRASILNPEESWKLCERIVFPRRDETEVRLDEEMEAMGKEMVTHC
GGLPLAVKALGGLLANKHTVPEWKRVSDNIGSQIVGGSCLDDNSLNSVNRILSLSYEDLP
THLKHRFLYLAHFPEDSKIYTQDLFNYWAAEGIYDGSTIQDSGEYYLEELVRRNLVIADN
RYLSLEFNFCQMHDMMREVCLSKAKEENFLQIIKDPTSTSTINAQSPSRSRRFSIHSGKA
FHILGHRNNPKVRSLIVSRFEEDFWIRSASVFHNLTLLRVLDLSRVKFEGGKLPSSIGGL
IHLRYLSLYGAVVSHLPSTMRNLKLLLFLNLRVDNKEPIHVPNVLKEMLELRYLSLPQEM
DDKTKLELGDLVNLEYLWYFSTQHSSVTDLLRMTKLRNLGVSLSERCNFETLSSSLRELR
NLEMLNVLFSPEIVMVDHMGEFVLDHFIHLKQLGLAVRMSKIPDQHQFPPHLAHIHLVHC
VMKEDPMPILEKLLHLKSVALSYGAFIGRRVVCSKGGFPQLCALGISGESELEEWIVEEG
SMPCLRTLTIHDCEKLKELPDGLKYITSLKELKIREMKREWKEKLVPGGEDYYKVQHIPD
VQFINCDL
>AT1G50180.1
MAEAIVSVTVQKLGQLLLEEPLFLFGIGDQVKQLQDELKRLNCFLKDADEKQHESERVRN
WVAGIREASYDAEDILEAFFLKAESRKQKGMKRVLRRLACILNEAVSLHSVGSEIREITS
RLSKIAASMLDFGIKESMGREGLSLSDSLREQRQSFPYVVEHNLVGLEQSLEKLVNDLVS
GGEKLRVTSICGMGGLGKTTLAKQIFHHHKVRRHFDRFAWVYVSQDCRRRHVWQDIFLNL
SYKDENQRILSLRDEQLGEELHRFLKRNKCLIVLDDIWGKDAWDCLKHVFPHETGSEIIL
TTRNKEVALYADPRGVLHEPQLLTCEESWELLEKISLSGRENIEPMLVKKMEEIGKQIVV
RCGGLPLAITVLGGLLATKSTWNEWQRVCENIKSYVSNGGSSNGSKNMLVADVLCLSYEY
LPPHVKQCFLYFAHYPEDYEVHVGTLVSYCIAEGMVMPVKHTEAGTTVEDVGQDYLEELV
KRSMVMVGRRDIVTSEVMTCRMHDLMREVCLQKAKQESFVQVIDSRDQDEAEAFISLSTN
TSRRISVQLHGGAEEHHIKSLSQVSFRKMKLLRVLDLEGAQIEGGKLPDDVGDLIHLRNL
SVRLTNVKELTSSIGNLKLMITLDLFVKGQLYIPNQLWDFPVGKCNPRDLLAMTSLRRLS
INLSSQNTDFVVVSSLSKVLKRLRGLTINVPCEPMLPPVDVTQLVSAFTNLCELELFLKL
EKLPGEQSFSSDLGALRLWQCGLVDDPFMVLEKLPNLKILQLFEGSFVGSKLCCSKNLEN
LEEWTVEDGAMMRLVTVELKCCNKLKSVPEGTRFLKNLQEVEIGNRTKAFKDKLISGGED
FYKVQHVPCVVFENCEL
>AT5G47260.1
MGNNFSVESPSLAPFLCGKRKYLYNLERNLEALHKVMQDLNAMRNDLLKRLSKEEEIGLQ
GLQEVKEWISMVEEIEPKANRLLDESVSEIQRLSRYGYCSLIPASTYRYSEKVLTTMEGV
ETLRSKGVFEAVVHRALPPLVIKMPPIQLTVSQAKLLDTAWARLMDINVGTLGIYGRGGV
GKTTLLTKLRNKLLVDAFGLVIFVVVGFEEVESIQDEIGKRLGLQWRRETKERKAAEILA
VLKEKRFVLLLDGIQRELDLEEIGVPFPSRDNGCKIVFTTQSLEACDESKWVDAKVEITC
LSPEEAWDLFQETVGENTLRSHQDIPKLARVVASTCRGLPLALNLIGEAMSGKRTVREWR
YTIHVLASSTAEFPDMEDGTLPILKSIYDNMSDEIIRLCFLYCALFPENLDIGKEDLVNY
WICEGILAKEDREEAEIQGYEIICDLVRMRLLMESGNGNCVKMHGMVREMALWIASEHFV
VVGGERIHQMLNVNDWRMIRRMSVTSTQIQNISDSPQCSELTTLVFRRNRHLKWISGAFF
QWMTGLVVLDLSFNRELAELPEEVSSLVLLRFLNLSWTCIKGLPLGLKELKSLIHLDLDY
TSNLQEVDVIASLLNLQVLRLFHSVSMDLKLMEDIQLLKSLKELSLTVRGSSVLQRLLSI
QRLASSIRRLHLTETTIVDGGILSLNAIFSLCELDILGCNILEITIDWRCTIQREIIPQF
QNIRTMTIHRCEYLRDLTWLLLAPCLGELSVSECPQMEEVISKDKAMAKLGNTSEQPFQN
LTKLVLDGLPKLESIYWTPLPFPVLEYLVIRRCPELRRLPFNSESTIGNQVETIIEEQVI
KIVEWEDEATKQRFSHFNNRDFVQMAEDPKMDGLTSESHPIQTIDLVGTTGSGETATANN
IQGKKVVQSGTHATVVTMECQTYKVFTPDCPINNMIDTPGTNFLLCYT
>AT1G59780.1
MQDLYMVDSIVSFGVEKLWKLLSQEYERFQGVEEQITELRDDLKMLMAFLSDADAKKQTR
ALARNCLEEIKEITYDAEDIIEIFLLKGSVNMRSLACFPGGRREIALQITSISKRISKVI
QVMQNLGIKSDIMDGVDSHAQLERKRELRHTFSSESESNLVGLEKNVEKLVEELVGNDSS
HGVSITGLGGLGKTTLARQIFDHDKVKSHFDGLAWVCVSQEFTRKDVWKTILGNLSPKYK
DSDLPEDDIQKKLFQLLETKKALIVFDDLWKREDWYRIAPMFPERKAGWKVLLTSRNDAI
HPHCVTFKPELLTHDECWKLLQRIAFSKQKTITGYIIDKEMVKMAKEMTKHCKRLPLAVK
LLGGLLDAKHTLRQWKLISENIISHIVVGGTSSNENDSSSVNHVLSLSFEGLPGYLKHCL
LYLASYPEDHEIEIERLSYVWAAEGITYPGNYEGATIRDVADLYIEELVKRNMVISERDA
LTSRFEKCQLHDLMREICLLKAKEENFLQIVTDPTSSSSVHSLASSRSRRLVVYNTSIFS
GENDMKNSKLRSLLFIPVGYSRFSMGSNFIELPLLRVLDLDGAKFKGGKLPSSIGKLIHL
KYLSLYQASVTYLPSSLRNLKSLLYLNLRINSGQLINVPNVFKEMLELRYLSLPWERSSL
TKLELGNLLKLETLINFSTKDSSVTDLHRMTKLRTLQILISGEGLHMETLSSALSMLGHL
EDLTVTPSENSVQFKHPKLIYRPMLPDVQHFPSHLTTISLVYCFLEEDPMPTLEKLLQLK
VVSLWYNAYVGRRMVCTGGGFPPLHRLEIWGLDALEEWIVEEGSMPLLHTLHIVDCKKLK
EIPDGLRFISSLKELAIRTNEKVFQKKVSKGGEDYYKMQHVPLIRYNWPQEPENNEVIYS
FPSPII
>AT1G59218.1
MAGELISFGIQNLWNLLSQECELFQGVEDQVTELKRDLNLLSSFLKDADAKKHTSAVVKN
CVEEIKEIIYDGEDTIETFVLEQNLGKTSGIKKSIRRLACIIPDRRRYALGIGGLSNRIS
KVIRDMQSFGVQQAIVDGGYKQPQGDKQREMRPRFSKDDDSDFVGLEANVKKLVGYLVDE
ANVQVVSITGMGGLGKTTLAKQVFNHEDVKHQFDGLSWVCVSQDFTRMNVWQKILRDLKP
KEEEKKIMEMTQDTLQGELIRLLETSKSLIVLDDIWEKEDWELIKPIFPPTKGWKVLLTS
RNESVAMRRNTSYINFKPECLTTEDSWTLFQRIALPMKDAAEFKIDEEKEELGKLMIKHC
GGLPLAIRVLGGMLAEKYTSHDWRRLSENIGSHLVGGRTNFNDDNNNTCNYVLSLSFEEL
PSYLKHCFLYLAHFPDDYEINVKNLSYYWAAEGIFQPRHYDGEIIRDVGDVYIEELVRRN
MVISERDVKTSRFETCHLHDMMREVCLLKAKEENFLQITSSRTSTGNSLSIVTSRRLVYQ
YPITLDVEKDINDPKLRSLVVVANTYMFWGGWSWMLLGSSFIRLELLRVLDIHRAKLKGG
KLASSIGQLIHLRYLNLKHAEVTHIPYSLGNLKLLIYLNLVILVSGSTLVPNVLKEMQQL
RYLALPKDMGRKTKLELSNLVKLETLKNFSTKNCSLEDLRGMVRLRTLTIELRKETSLET
LAASIGGLKYLESLTITDLGSEMRTKEAGIVFDFVYLKTLTLKLYMPRLSKEQHFPSHLT
TLYLQHCRLEEDPMPILEKLHQLKELELRRKSFSGKEMVCSSGGFPQLQKLSIKGLEEWE
DWKVEESSMPVLHTLDIRDCRKLKQLPDEHLPSHLTSISLFFCCLEEDPMPTLERLVHLK
ELQLLFRSFSGRIMVCAGSGFPQLHKLKLSELDGLEEWIVEDGSMPQLHTLEIRRCPKLK
KLPNGFPQLQNLELNELEEWEEWIVEDGSMPLLHTLRIWNCPKLKQLPDGLRFIYSLKNL
TVPKRWKKRLSKGGEDYYKVQHIPSVEFY
>RPS2
MDFISSLIVGCAQVLCESMNMAERRGHKTDLRQAITDLETAIGDLKAIRDDLTLRIQQDG
LEGRSCSNRAREWLSAVQVTETKTALLLVRFRRREQRTRMRRRYLSCFGCADYKLCKKVS
AILKSIGELRERSEAIKTDGGSIQVTCREIPIKSVVGNTTMMEQVLEFLSEEEERGIIGV
YGPGGVGKTTLMQSINNELITKGHQYDVLIWVQMSREFGECTIQQAVGARLGLSWDEKET
GENRALKIYRALRQKRFLLLLDDVWEEIDLEKTGVPRPDRENKCKVMFTTRSIALCNNMG
AEYKLRVEFLEKKHAWELFCSKVWRKDLLESSSIRRLAEIIVSKCGGLPLALITLGGAMA
HRETEEEWIHASEVLTRFPAEMKGMNYVFALLKFSYDNLESDLLRSCFLYCALFPEEHSI
EIEQLVEYWVGEGFLTSSHGVNTIYKGYFLIGDLKAACLLETGDEKTQVKMHNVVRSFAL
WMASEQGTYKELILVEPSMGHTEAPKAENWRQALVISLLDNRIQTLPEKLICPKLTTLML
QQNSSLKKIPTGFFMHMPVLRVLDLSFTSITEIPLSIKYLVELYHLSMSGTKISVLPQEL
GNLRKLKHLDLQRTQFLQTIPRDAICWLSKLEVLNLYYSYAGWELQSFGEDEAEELGFAD
LEYLENLTTLGITVLSLETLKTLFEFGALHKHIQHLHVEECNELLYFNLPSLTNHGRNLR
RLSIKSCHDLEYLVTPADFENDWLPSLEVLTLHSLHNLTRVWGNSVSQDCLRNIRCINIS
HCNKLKNVSWVQKLPKLEVIELFDCREIEELISEHESPSVEDPTLFPSLKTLRTRDLPEL
NSILPSRFSFQKVETLVITNCPRVKKLPFQERRTQMNLPTVYCEEKWWKALEKDQPNEEL
CYLPRFVPN
>AT1G15890.1
MGNCVALEISCDQTLNHACGCLFGDRNYILKMEANLEALQNTMQELEERRDDLLRRVVIE
EDKGLQRLAQVQGWLSRVKDVCSQVNDLLKAKSIQTERLCLCGYCSKNFISGRNYGINVL
KKLKHVEGLLAKGVFEVVAEKIPAPKVEKKHIQTTVGLDAMVGRAWNSLMKDERRTLGLY
GMGGVGKTTLLASINNKFLEGMNGFDLVIWVVVSKDLQNEGIQEQILGRLGLHRGWKQVT
EKEKASYICNILNVKKFVLLLDDLWSEVDLEKIGVPPLTRENGSKIVFTTRSKDVCRDME
VDGEMKVDCLPPDEAWELFQKKVGPIPLQSHEDIPTLARKVAEKCCGLPLALSVIGKAMA
SRETVQEWQHVIHVLNSSSHEFPSMEEKILPVLKFSYDDLKDEKVKLCFLYCSLFPEDYE
VRKEELIEYWMCEGFIDGNEDEDGANNKGHDIIGSLVRAHLLMDGELTTKVKMHDVIREM
ALWIASNFGKQKETLCVKPGVQLCHIPKDINWESLRRMSLMCNQIANISSSSNSPNLSTL
LLQNNKLVHISCDFFRFMPALVVLDLSRNSSLSSLPEAISKLGSLQYINLSTTGIKWLPV
SFKELKKLIHLNLEFTDELESIVGIATSLPNLQVLKLFSSRVCIDGSLMEELLLLEHLKV
LTATIKDALILESIQGVDRLVSSIQALCLRNMSAPVIILNTVALGGLQHLEIVGSKISEI
KIDWERKGRGELKCTSSPGFKHLSVVEIFNLEGPRDLTWLLFAQNLRRLSVTLSLTIEEI
INKEKGMSITNVHPNIVVPFGKLEFLEVRGLDELKRICWNPPALPNLRQFDVRSCLKLPE
AATEFPRHANE
>AT5G43740.1
MLGWLVIPWNQIFTAACGCFLSDRNYIHMMESNLDALQKTMEELKNGRDDLLGRVSIEED
KGLQRLAQVNGWLSRVQIVESEFKDLLEAMSIETGRLCLLGYCSEDCISSYNYGEKVSKM
LEEVKELLSKKDFRMVAQEIIHKVEKKLIQTTVGLDKLVEMAWSSLMNDEIGTLGLYGMG
GVGKTTLLESLNNKFVELESEFDVVIWVVVSKDFQFEGIQDQILGRLRSDKEWERETESK
KASLIYNNLERKKFVLLLDDLWSEVDMTKIGVPPPTRENGSKIVFTTRSTEVCKHMKADK
QIKVACLSPDEAWELFRLTVGDIILRSHQDIPALARIVAAKCHGLPLALNVIGKAMSCKE
TIQEWSHAINVLNSAGHEFPGMEERILPILKFSYDSLKNGEIKLCFLYCSLFPEDSEIPK
EKWIEYWICEGFINPNRYEDGGTNHGYDIIGLLVRAHLLIECELTDNVKMHDVIREMALW
INSDFGKQQETICVKSGAHVRMIPNDINWEIVRTMSFTCTQIKKISCRSKCPNLSTLLIL
DNRLLVKISNRFFRFMPKLVVLDLSANLDLIKLPEEISNLGSLQYLNISLTGIKSLPVGL
KKLRKLIYLNLEFTGVHGSLVGIAATLPNLQVLKFFYSCVYVDDILMKELQDLEHLKILT
ANVKDVTILERIQGDDRLASSIRSLCLEDMSTPRVILSTIALGGLQQLAILMCNISEIRI
DWESKERRELSPTEILPSTGSPGFKQLSTVYINQLEGQRDLSWLLYAQNLKKLEVCWSPQ
IEEIINKEKGMNITKLHRDIVVPFGNLEDLALRQMADLTEICWNYRTLPNLRKSYINDCP
KLPEDIFVPLLPEKSPSRFFFF
>AT5G47250.1
MNCCWQVVEPCYKSALSYLCVKVGNICMLKENLVLLKSAFDELKAEKEDVVNRVNAGELK
GGQRLAIVATWLSQVEIIEENTKQLMDVASARDASSQNASAVRRRLSTSGCWFSTCNLGE
KVFKKLTEVKSLSGKDFQEVTEQPPPPVVEVRLCQQTVGLDTTLEKTWESLRKDENRMLG
IFGMGGVGKTTLLTLINNKFVEVSDDYDVVIWVESSKDADVGKIQDAIGERLHICDNNWS
TYSRGKKASEISRVLRDMKPRFVLLLDDLWEDVSLTAIGIPVLGKKYKVVFTTRSKDVCS
VMRANEDIEVQCLSENDAWDLFDMKVHCDGLNEISDIAKKIVAKCCGLPLALEVIRKTMA
SKSTVIQWRRALDTLESYRSEMKGTEKGIFQVLKLSYDYLKTKNAKCFLYCALFPKAYYI
KQDELVEYWIGEGFIDEKDGRERAKDRGYEIIDNLVGAGLLLESNKKVYMHDMIRDMALW
IVSEFRDGERYVVKTDAGLSQLPDVTDWTTVTKMSLFNNEIKNIPDDPEFPDQTNLVTLF
LQNNRLVDIVGKFFLVMSTLVVLDLSWNFQITELPKGISALVSLRLLNLSGTSIKHLPEG
LGVLSKLIHLNLESTSNLRSVGLISELQKLQVLRFYGSAAALDCCLLKILEQLKGLQLLT
VTVNNDSVLEEFLGSTRLAGMTQGIYLEGLKVSFAAIGTLSSLHKLEMVNCDITESGTEW
EGKRRDQYSPSTSSSEITPSNPWFKDLSAVVINSCIHLKDLTWLMYAANLESLSVESSPK
MTELINKEKAQGVGVDPFQELQVLRLHYLKELGSIYGSQVSFPKLKLNKVDIENCPNLHQ
RPL
>AT5G45490.2
MPSKNLQQAVLTNEFTTNFITTCKDWLDVNGLAKGNLEKKRDDNEEEERLKTESKLPGHD
IHGFDNEIKSLQHFLLDQKVRREFKSLVIVGEYGVGKTALCQKIFNDEAVKSVYAPRVWV
SMENKESKEGLDGKICVLKKILKGLGVEELILETISTDAKQEFKDNEEVASNQEAGEIDR
ETEKEKELSALLYALHLNLRWKKYLIVFDDVRENDNWDEKLDAKLKEDEKWGKYLSDGFP
KGSGGRVIYTTRDENLAKNLVAQKHEIHRLWPLSDHQSVWKIYDAVVKDKQKESPRNDKK
CIDELMNKSRGLPLAARLLAERDPVFVDDEVGPVGSTHGQTDSSNRQPANQASS
>ADR1
MASFIDLFAGDITTQLLKLLALVANTVYSCKGIAERLITMIRDVQPTIREIQYSGAELSN
HHQTQLGVFYEILEKARKLCEKVLRCNRWNLKHVYHANKMKDLEKQISRFLNSQILLFVL
AEVCHLRVNGDRIERNMDRLLTERNDSLSFPETMMEIETVSDPEIQTVLELGKKKVKEMM
FKFTDTHLFGISGMSGSGKTTLAIELSKDDDVRGLFKNKVLFLTVSRSPNFENLESCIRE
FLYDGVHQRKLVILDDVWTRESLDRLMSKIRGSTTLVVSRSKLADPRTTYNVELLKKDEA
MSLLCLCAFEQKSPPSPFNKYLVKQVVDECKGLPLSLKVLGASLKNKPERYWEGVVKRLL
RGEAADETHESRVFAHMEESLENLDPKIRDCFLDMGAFPEDKKIPLDLLTSVWVERHDID
EETAFSFVLRLADKNLLTIVNNPRFGDVHIGYYDVFVTQHDVLRDLALHMSNRVDVNRRE
RLLMPKTEPVLPREWEKNKDEPFDAKIVSLHTGEMDEMNWFDMDLPKAEVLILNFSSDNY
VLPPFIGKMSRLRVLVIINNGMSPARLHGFSIFANLAKLRSLWLKRVHVPELTSCTIPLK
NLHKIHLIFCKVKNSFVQTSFDISKIFPSLSDLTIDHCDDLLELKSIFGITSLNSLSITN
CPRILELPKNLSNVQSLERLRLYACPELISLPVEVCELPCLKYVDISQCVSLVSLPEKFG
KLGSLEKIDMRECSLLGLPSSVAALVSLRHVICDEETSSMWEMVKKVVPELCIEVAKKCF
TVDWLDD
>AT1G58848.1
MAGELISFGIQNLWNLLSQECELFQGVEDQVTELKRDLNLLSSFLKDADAKKHTSAVVKN
CVEEIKEIIYDGEDTIETFVLEQNLGKTSGIKKSIRRLACIIPDRRRYALGIGGLSNRIS
KVIRDMQSFGVQQAIVDGGYKQPQGDKQREMRPRFSKDDDSDFVGLEANVKKLVGYLVDE
ANVQVVSITGMGGLGKTTLAKQVFNHEDVKHQFDGLSWVCVSQDFTRMNVWQKILRDLKP
KEEEKKIMEMTQDTLQGELIRLLETSKSLIVLDDIWEKEDWELIKPIFPPTKGWKVLLTS
RNESVAMRRNTSYINFKPECLTTEDSWTLFQRIALPMKDAAEFKIDEEKEELGKLMIKHC
GGLPLAIRVLGGMLAEKYTSHDWRRLSENIGSHLVGGRTNFNDDNNNTCNYVLSLSFEEL
PSYLKHCFLYLAHFPDDYEINVKNLSYYWAAEGIFQPRHYDGEIIRDVGDVYIEELVRRN
MVISERDVKTSRFETCHLHDMMREVCLLKAKEENFLQITSSRTSTGNSLSIVTSRRLVYQ
YPITLDVEKDINDPKLRSLVVVANTYMFWGGWSWMLLGSSFIRLELLRVLDIHRAKLKGG
KLASSIGQLIHLRYLNLKHAEVTHIPYSLGNLKLLIYLNLVILVSGSTLVPNVLKEMQQL
RYLALPKDMGRKTKLELSNLVKLETLKNFSTKNCSLEDLRGMVRLRTLTIELRKETSLET
LAASIGGLKYLESLTITDLGSEMRTKEAGIVFDFVYLKTLTLKLYMPRLSKEQHFPSHLT
TLYLQHCRLEEDPMPILEKLHQLKELELRRKSFSGKEMVCSSGGFPQLQKLSIKGLEEWE
DWKVEESSMPVLHTLDIRDCRKLKQLPDEHLPSHLTSISLFFCCLEEDPMPTLERLVHLK
ELQLLFRSFSGRIMVCAGSGFPQLHKLKLSELDGLEEWIVEDGSMPQLHTLEIRRCPKLK
KLPNGFPQLQNLELNELEEWEEWIVEDGSMPLLHTLRIWNCPKLKQLPDGLRFIYSLKNL
TVPKRWKKRLSKGGEDYYKVQHIPSVEFY
>AT1G58400.1
MVEAIVSFGVEKLWDRLTQEYEQFQGVEDRIAELKSNLNLLKSFLKDAEAKKNTSQMVRH
CVEEIKEIVYDTENMIETFILKEAARKRSGIIRRITKLTCIKVHRWEFASDIGGISKRIS
KVIQDMHSFGVQQMISDGSQSSHLLQEREREMRQTFSRGYESDFVGLEVNVKKLVGYLVE
EDDIQIVSVTGMGGLGKTTLARQVFNHEDVKHQFDRLAWVCVSQEFTRKNVWQMILQNLT
SRETKDEILQMEEAELHDELFQLLETSKSLIVFDDIWKEEDWGLINPIFPPKKETIAMHG
NRRYVNFKPECLTILESWILFQRIAMPRVDESEFKVDKEMEMMGKQMIKYCGGLPLAVKV
LGGLLAAKYTFHDWKRLSENIGCHIVGRTDFSDGNNSSVYHVLSLSFEELPSYLKHCFLY
LAHFPEDHNIKVEKLSYCWAAEGILEPRHYHGQTIRDVGESYIEELVRRNMVIAERDVTT
LRFEACHLHDMMREVCLLKAKEENFVQIASILPPTANSQYPGTSRRFVSQNPTTLHVSRD
INNPKLQSLLIVWENRRKSWKLLGSSFIRLELLRVLDLYKAKFEGRNLPSGIGKLIHLRY
LNLDLARVSRLPSSLGNLRLLIYLDINVCTKSLFVPNCLMGMHELRYLRLPFNTSKEIKL
GLCNLVNLETLENFSTENSSLEDLRGMVSLRTLTIGLFKHISKETLFASILGMRHLENLS
IRTPDGSSKFKRIMEDGIVLDAIHLKQLNLRLYMPKLPDEQHFPSHLTSISLDGCCLVED
PLPILEKLLELKEVRLDFRAFCGKRMVSSDGGFPQLHRLYIWGLAEWEEWIVEEGSMPRL
HTLTIWNCQKLKQLPDGLRFIYSIKDLDMDKKWKEILSEGGEEYYKVQHIPSVKFEKDYK
>AT4G27220.1
MFRSNARALNRALERLKNVQTKVNEALKRSGIQEKSLERKLRIWLRKVEENVPLGELILE
KRSSCAIWLSDKDVEILEKVKRLEEQGQDLIKKISVNKSSREIVERVLGPSFHPQKTALE
MLDKLKDCLKKKNVQKIGVWGMGGVGKTTLVRTLNNDLLKYAATQQFALVIWVTVSKDFD
LKRVQMDIAKRLGKRFTREQMNQLGLTICERLIDLKNFLLILDDVWHPIDLDQLGIPLAL
ERSKDSKVVLTSRRLEVCQQMMTNENIKVACLQEKEAWELFCHNVGEVANSDNVKPIAKD
VSHECCGLPLAIITIGRTLRGKPQVEVWKHTLNLLKRSAPSIDTEEKIFGTLKLSYDFLQ
DNMKSCFLFCALFPEDYSIKVSELIMYWVAEGLLDGQHHYEDMMNEGVTLVERLKDSCLL
EDGDSCDTVKMHDVVRDFAIWFMSSQGEGFHSLVMAGRGLIEFPQDKFVSSVQRVSLMAN
KLERLPNNVIEGVETLVLLLQGNSHVKEVPNGFLQAFPNLRILDLSGVRIRTLPDSFSNL
HSLRSLVLRNCKKLRNLPSLESLVKLQFLDLHESAIRELPRGLEALSSLRYICVSNTYQL
QSIPAGTILQLSSLEVLDMAGSAYSWGIKGEEREGQATLDEVTCLPHLQFLAIKLLDVLS
FSYEFDSLTKRLTKFQFLFSPIRSVSPPGTGEGCLAISDVNVSNASIGWLLQHVTSLDLN
YCEGLNGMFENLVTKSKSSFVAMKALSIHYFPSLSLASGCESQLDLFPNLEELSLDNVNL
ESIGELNGFLGMRLQKLKLLQVSGCRQLKRLFSDQILAGTLPNLQEIKVVSCLRLEELFN
FSSVPVDFCAESLLPKLTVIKLKYLPQLRSLCNDRVVLESLEHLEVESCESLKNLPFVPG
NTGMINEQMAWEYMSRTLG
>AT3G14460.1
MANSYLSSCANVMVERINTSQELVELCKGKSSSALLKRLKVALVTANPVLADADQRAEHV
REVKHWLTGIKDAFFQAEDILDELQTEALRRRVVAEAGGLGGLFQNLMAGREAIQKKIEP
KMEKVVRLLEHHVKHIEVIGLKEYSETREPQWRQASRSRPDDLPQGRLVGRVEDKLALVN
LLLSDDEISIGKPAVISVVGMPGVGKTTLTEIVFNDYRVTEHFEVKMWISAGINFNVFTV
TKAVLQDITSSAVNTEDLPSLQIQLKKTLSGKRFLLVLDDFWSESDSEWESFQVAFTDAE
EGSKIVLTTRSEIVSTVAKAEKIYQMKLMTNEECWELISRFAFGNISVGSINQELEGIGK
RIAEQCKGLPLAARAIASHLRSKPNPDDWYAVSKNFSSYTNSILPVLKLSYDSLPPQLKR
CFALCSIFPKGHVFDREELVLLWMAIDLLYQPRSSRRLEDIGNDYLGDLVAQSFFQRLDI
TMTSFVMHDLMNDLAKAVSGDFCFRLEDDNIPEIPSTTRHFSFSRSQCDASVAFRSICGA
EFLRTILPFNSPTSLESLQLTEKVLNPLLNALSGLRILSLSHYQITNLPKSLKGLKLLRY
LDLSSTKIKELPEFVCTLCNLQTLLLSNCRDLTSLPKSIAELINLRLLDLVGTPLVEMPP
GIKKLRSLQKLSNFVIGRLSGAGLHELKELSHLRGTLRISELQNVAFASEAKDAGLKRKP
FLDGLILKWTVKGSGFVPGSFNALACDQKEVLRMLEPHPHLKTFCIESYQGGAFPKWLGD
SSFFGITSVTLSSCNLCISLPPVGQLPSLKYLSIEKFNILQKVGLDFFFGENNSRGVPFQ
SLQILKFYGMPRWDEWICPELEDGIFPCLQKLIIQRCPSLRKKFPEGLPSSTEVTISDCP
LRAVSGGENSFRRSLTNIPESPASIPSMSRRELSSPTGNPKSDASTSAQPGFASSSQSND
DNEVTSTSSLSSLPKDRQTEDFDQYETQLGSLPQQFEEPAVISARYSGYISDIPSTLSPY
MSRTSLVPDPKNEGSILPGSSSYQYHQYGIKSSVPSPRSSEAIKPSQYDDDETDMEYLKV
TDISHLMELPQNLQSLHIDSCDGLTSLPENLTESYPNLHELLIIACHSLESFPGSHPPTT
LKTLYIRDCKKLNFTESLQPTRSYSQLEYLFIGSSCSNLVNFPLSLFPKLRSLSIRDCES
FKTFSIHAGLGDDRIALESLEIRDCPNLETFPQGGLPTPKLSSMLLSNCKKLQALPEKLF
GLTSLLSLFIIKCPEIETIPGGGFPSNLRTLCISLCDKLTPRIEWGLRDLENLRNLEIDG
GNEDIESFPEEGLLPKSVFSLRISRFENLKTLNRKGFHDTKAIETMEISGCDKLQISIDE
DLPPLSCLRISSCSLLTETFAEVETEFFKVLNIPYVEIDGEIFS
>AT1G12290.1
MGGCVSVQVSCDQLLNHLGRCFCRKLYYIQNIKENLTSLEEAMEDLKALRDDLLRKVQTA
EEGGLQRLHQIKVWLKRVKTIESQFNDLDSSRTVELQRLCCCGVGSRNLRLSYDYGRRVF
LMLNIVEDLKSKGIFEEVAHPATRAVGEERPLQPTIVGQETILEKAWDHLMDDGTKIMGL
YGMGGVGKTTLLTQINNRFCDTDDGVEIVIWVVVSGDLQIHKIQKEIGEKIGFIGVEWNQ
KSENQKAVDILNFLSKKRFVLLLDDIWKRVELTEIGIPNPTSENGCKIAFTTRCQSVCAS
MGVHDPMEVRCLGADDAWDLFKKKVGDITLSSHPDIPEIARKVAQACCGLPLALNVIGET
MACKKTTQEWDRAVDVSTTYAANFGAVKERILPILKYSYDNLESESVKTCFLYCSLFPED
DLIEKERLIDYWICEGFIDGDENKKGAVGEGYEILGTLVCASLLVEGGKFNNKSYVKMHD
VVREMALWIASDLRKHKDNCIVRAGFRLNEIPKVKDWKVVSRMSLVNNRIKEIHGSPECP
KLTTLFLQDNRHLVNISGEFFRSMPRLVVLDLSWNVNLSGLPDQISELVSLRYLDLSYSS
IGRLPVGLLKLKKLMHLNLESMLCLESVSGIDHLSNLKTVRLLNLRMWLTISLLEELERL
ENLEVLTIEIISSSALEQLLCSHRLVRCLQKVSVKYLDEESVRILTLPSIGDLREVFIGG
CGMRDIIIERNTSLTSPCFPNLSKVLITGCNGLKDLTWLLFAPNLTHLNVWNSRQIEEII
SQEKASTADIVPFRKLEYLHLWDLPELKSIYWNPLPFPCLNQINVQNKCRKLTKLPLDSQ
SCIVAGEELVIQYGDEEWKERVEWEDKATRLRFLPSCKLVLCNR
>AT4G19060.1
MDIAKKFISEIDDKLESKSEFDKELEKIKSSFNEEYEKWSSGKQRGSSSKHGNQSTHGDS
SPTRNSSGSSKKGRPKANRVETSSELPDHLIRGFINEKLFLKNFLLKQKESEEFKTLAIV
GKYGVGKTTLCQAVFNDEDVKQVYFPRIWVSMYSKETKEDEDPKIDVVKRILRSLGVEDE
MFKHIKTEAEEEKSIKDEAGEREEETVKEKELARLLYALHLNLIGKKYLIVLDDVWEDNE
WDQRLDDEKKQQEKSHLSCGFPKGFGGKVIMTSRDERLAKAIVGEEENLQRLFPRSDAES
LWEIYIDAVPTKVDDAAATNLGDAVATNAGDAVAPKVNPRYPGRYKQELMDKSCGIPLAA
RMLAKIEPVKVDEIGNIDRKQSF
>AT5G35450.1
MAEGVVSFGVQKLWALLNRESERLNGIDEQVDGLKRQLRGLQSLLKDADAKKHGSDRVRN
FLEDVKDLVFDAEDIIESYVLNKLRGEGKGVKNHVRRLACFLTDRHKVASDIEGITKRIS
KVIGEMQSLGIQQQIIDGGRSLSLQDIQREIRQTFPNSSESDLVGVEQSVEELVGPMVEI
DNIQVVSISGMGGIGKTTLARQIFHHDLVRRHFDGFAWVCVSQQFTQKHVWQRILQELRP
HDGEILQMDEYTIQGKLFQLLETGRYLVVLDDVWKEEDWDRIKEVFPRKRGWKMLLTSRN
EGVGLHADPTCLSFRARILNPKESWKLFERIVPRRNETEYEEMEAIGKEMVTYCGGLPLA
VKVLGGLLANKHTASEWKRVSENIGAQIVGKSCLDDNSLNSVYRILSLSYEDLPTDLKHC
FLYLAHFPEDYKIKTRTLYSYWAAEGIYDGLTILDSGEDYLEELVRRNLVIAEKSNLSWR
LKLCQMHDMMREVCISKAKVENFLQIIKVPTSTSTIIAQSPSRSRRLTVHSGKAFHILGH
KKKVRSLLVLGLKEDLWIQSASRFQSLPLLRVLDLSSVKFEGGKLPSSIGGLIHLRFLSL
HQAVVSHLPSTIRNLKLMLYLNLHVAIGVPVHVPNVLKEMLELRYLSLPLDMHDKTKLEL
GDLVNLEYLWCFSTQHSSVTDLLRMTKLRFFGVSFSERCTFENLSSSLRQFRKLETLSFI
YSRKTYMVDYVGEFVLDFIHLKKLSLGVHLSKIPDQHQLPPHIAHIYLLFCHMEEDPMPI
LEKLLHLKSVELRRKAFIGRRMVCSKGGFPQLRALQISEQSELEEWIVEEGSMPCLRDLI
IHSCEKLEELPDGLKYVTSLKELKIEGMKREWKEKLVGEDYYKVQHIPDVQFFNCDDEQR
E
>AT4G19050.1
MEKQDQTSREEILKKIMDSLGQDGVPSKTVLVGEAGIGKTWLAKEVSQRVTQEKYNVLWL
HLNKKIEDEKSLYEILAAQLSIIYEFEEGEEPDELDYPLESLKEKIKEEMIKHKKDNLLL
ILDDEGSMTTEEDVMQELNLQDFLKEYSAVKILVTRRDEREEKESTTIKVGPLTEKESLD
LLHDAEDLLTSFTSEDWPVLLKRLCDNKEIKEPTLMSCILSKSKGLPAAIVVLIKSLNSI
KSMSAKQRKIFKELILSSKSLDEAAASKNAIDRSRYNPVLQLSYELLKPDETVKRPVIAC
FWHILDFYKYSGCAYYRDLIVHWMLEGYFDPVKSVDKAYQEGHSILMDFMNRGILKIQED
NMVVPEFSMSNLLDLQDCGFFGRSSLGFDRVYGGDKRKGLGKIILIDDMIQTIQSKKKNI
TTIIASGNRLRREVHGKFFEKPEMQDLEVVVLFEPTFHELVLSLSKLKKLRVLVIRDCDL
IDNIDKLSGLQGLHVLEVSGASSLVNIPDDFFKNMTQLQSLNLSGLAIKSSPSTIEKLSM
LRCFILRHCSELQDLPNFIVETRKLEVIDIHGARKLESYFDRVKDWKDYKGKNKNFAQLQ
LLEHLDFSETKIIRLPIFHLKDSTNDFSTMPILTRLLLRNCTRLKRLPQLRPLTNLQILD
ACGATDLVEMLEVCLEEKKELRILDMSKTSLPELADTIADVVNLNKLLLRNCSLIEELPS
IEKLTHLEVFDVSGCIKLKNINGSFGEMSYLHEVNLSETNLSELPDKISELSNLKELIIR
KCSKLKTLPNLEKLTNLEIFDVSGCTELETIEGSFENLSCLHKVNLSETNLGELPNKISE
LSNLKELILRNCSKLKALPNLEKLTHLVIFDVSGCTNLDKIEESFESMSYLCEVNLSGTN
LKTFPELPKQSILCSSKRIVLADSSCIERDQWSQIKECLTSKSEGSSFSNVGEKTREKLL
YHGNRYRVIDPEVPLNIDIVDIKRSTDLKTEYIAKAEYVSIAENGSKSVSSLFDELQMAS
VKGCWVERCKNMDVLFESDEQLEKEKSSSPSLQTLWISNLPLLTSLYSSKGGFIFKNLKK
LSVDCCPSIKWLFPEIPDNLEILRVKFCDKLERLFEVKAGELSKLRKLHLLDLPVLSVLG
ANFPNLEKCTIEKCPKLKAREDEPRIGARITDEISEDQPHKNTIGPETQTPTQPTKATDT
V
>AT5G45240.1
MDKKEETKQPDNIIYDKNDSSVASFISYLMAGFGCRGIKQFLGIYLVILSRDYASSVLCL
ENLELCCDDKKSYEVVPVFYGVSRSDVRQQSGPFSDAFTKLERSNPADHVTKWRRMFAKI
AELKGHEYDEELSEESEFVEEIVEDVYELLNPTEEIRIHSRQLDIQNLLCKQQWGLRTLG
ILGKPGIGKTTLARAVFRRMVGGYDASHFVKDFHTRYSEMTLEPLPAHFLCMTQVEEFDL
NNSGSEQCHRQKRVLIVLDDVRNEQDAMSFLGEIDQFGPGSLIIITSRDRQVLEKCHLNE
IYELNGLNGEDARKLFTRCAFGKDVIVKNLPMIVIKGFEGNPSALRSYANKFKGKTTEDS
MRILFKDAVFNTKKNTSMCIYSNIAIHEHKSIFLNKTVLHAIQNIIFDLEEHPDLDLPNH
VAESISDLRSPCVHHPSVQVQSLPKHFHRRQLVLLHGLACQFYKLWEGYKRFSRLRKINL
GHCEKLVQVVELSNACYLEEINLQDCKNLDTFPDTDQLENLQFLDLSNCSGIKYFQENAS
KLEKLWDGAQSTGFLIPERNPRSTNLERLDLSVCSSLMLLPPSIGHLQQLKDLNMEEISR
NISYLYLDKTAIEEVPQWIEDISGLSDLSMSDSWQNHPEEISTSLMRVDMSGNSFERLPD
TWTSIQPKDLILGNCKNLVSLPELPATLSLLTANNCVSLESLYVHGNVLTVSLPRISLSK
QILRYKACIVVESRPGPVNDPPAELSYGDVQFEFLCLDHRKEIIKIKECGIQLMEVYSRK
RSGTEDGNKPAENDEELRRIRKQMRVRMTKHW
>AT1G58602.2
MAGELVSFAVNKLWDLLSHEYTLFQGVEDQVAELKSDLNLLKSFLKDADAKKHTSALVRY
CVEEIKDIVYDAEDVLETFVQKEKLGTTSGIRKHIKRLTCIVPDRREIALYIGHVSKRIT
RVIRDMQSFGVQQMIVDDYMHPLRNREREIRRTFPKDNESGFVALEENVKKLVGYFVEED
NYQVVSITGMGGLGKTTLARQVFNHDMVTKKFDKLAWVSVSQDFTLKNVWQNILGDLKPK
EEETKEEEKKILEMTEYTLQRELYQLLEMSKSLIVLDDIWKKEDWEVIKPIFPPTKGWKL
LLTSRNESIVAPTNTKYFNFKPECLKTDDSWKLFQRIAFPINDASEFEIDEEMEKLGEKM
IEHCGGLPLAIKVLGGMLAEKYTSHDWRRLSENIGSHLVGGRTNFNDDNNNSCNYVLSLS
FEELPSYLKHCFLYLAHFPEDYEIKVENLSYYWAAEEIFQPRHYDGEIIRDVGDVYIEEL
VRRNMVISERDVKTSRFETCHLHDMMREVCLLKAKEENFLQITSNPPSTANFQSTVTSRR
LVYQYPTTLHVEKDINNPKLRSLVVVTLGSWNMAGSSFTRLELLRVLDLVQAKLKGGKLA
SCIGKLIHLRYLSLEYAEVTHIPYSLGNLKLLIYLNLHISLSSRSNFVPNVLMGMQELRY
LALPSLIERKTKLELSNLVKLETLENFSTKNSSLEDLRGMVRLRTLTIELIEETSLETLA
ASIGGLKYLEKLEIDDLGSKMRTKEAGIVFDFVHLKRLRLELYMPRLSKEQHFPSHLTTL
YLQHCRLEEDPMPILEKLLQLKELELGHKSFSGKKMVCSSCGFPQLQKLSISGLKEWEDW
KVEESSMPLLLTLNIFDCRKLKQLPDEHLPSHLTAISLKKCGLEDPIPTLERLVHLKELS
LSELCGRIMVCTGGGFPQLHKLDLSELDGLEEWIVEDGSMPRLHTLEIRRCLKLKKLPNG
FPQLQNLHLTEVEEWEEGMIVKQGSMPLLHTLYIWHCPKLPGEQHFPSHLTTVFLLGMYV
EEDPMRILEKLLHLKNVSLFQSFSGKRMVCSGGGFPQLQKLSIREIEWEEWIVEQGSMPL
LHTLYIGVCPNLKELPDGLRFIYSLKNLIVSKRWKKRLSEGGEDYYKVQHIPSVEFDD
>AtNRG1A
MNDWASLGIGSIGEAVFSKLLKVVIDEAKKFKAFKPLSKDLVSTMEILFPLTQKIDSMQK
ELDFGVKELKELRDTIERADVAVRKFPRVKWYEKSKYTRKIERINKDMLKFCQIDLQLLQ
HRNQLTLLGLTGNLVNSVDGLSKRMDLLSVPAPVFRDLCSVPKLDKVIVGLDWPLGELKK
RLLDDSVVTLVVSAPPGCGKTTLVSRLCDDPDIKGKFKHIFFNVVSNTPNFRVIVQNLLQ
HNGYNALTFENDSQAEVGLRKLLEELKENGPILLVLDDVWRGADSFLQKFQIKLPNYKIL
VTSRFDFPSFDSNYRLKPLEDDDARALLIHWASRPCNTSPDEYEDLLQKILKRCNGFPIV
IEVVGVSLKGRSLNTWKGQVESWSEGEKILGKPYPTVLECLQPSFDALDPNLKECFLDMG
SFLEDQKIRASVIIDMWVELYGKGSSILYMYLEDLASQNLLKLVPLGTNEHEDGFYNDFL
VTQHDILRELAICQSEFKENLERKRLNLEILENTFPDWCLNTINASLLSISTDDLFSSKW
LEMDCPNVEALVLNLSSSDYALPSFISGMKKLKVLTITNHGFYPARLSNFSCLSSLPNLK
RIRLEKVSITLLDIPQLQLSSLKKLSLVMCSFGEVFYDTEDIVVSNALSKLQEIDIDYCY
DLDELPYWISEIVSLKTLSITNCNKLSQLPEAIGNLSRLEVLRLCSSMNLSELPEATEGL
SNLRFLDISHCLGLRKLPQEIGKLQNLKKISMRKCSGCELPESVTNLENLEVKCDEETGL
LWERLKPKMRNLRVQEEEIEHNLNLLQMF
>AT1G59124.1
MAGELISFGIQNLWNLLSQECELFQGVEDQVTELKRDLNMLSSFLKDANAKKHTSAVVKN
CVEEIKEIIYDGEDTIETFVLEQNLGKTSGIKKSIRRLACIIPDRRRYALGIGGLSNRIS
KVIRDMQSFGVQQAIVDGGYKQPQGDKQREMRQKFSKDDDSDFVGLEANVKKLVGYLVDE
ANVQVVSITGMGGLGKTTLAKQVFNHEDVKHQFDGLSWVCVSQDFTRMNVWQKILRDLKP
KEEEKKIMEMTQDTLQGELIRLLETSKSLIVLDDIWEKEDWELIKPIFPPTKGWKVLLTS
RNESVAMRRNTSYINFKPECLTTEDSWTLFQRIALPMKDAAEFKIDEEKEELGKLMIKHC
GGLPLAIRVLGGMLAEKYTSHDWRRLSENIGSHLVGGRTNFNDDNNNTCNNVLSLSFEEL
PSYLKHCFLYLAHFPEDYEIKVENLSYYWAAEGIFQPRHYDGETIRDVGDVYIEELVRRN
MVISERDVKTSRFETCHLHDMMREVCLLKAKEENFLQITSSRPSTANLQSTVTSRRFVYQ
YPTTLHVEKDINNPKLRALVVVTLGSWNLAGSSFTRLELLRVLDLIEVKIKGGKLASCIG
KLIHLRYLSLEYAEVTHIPYSLGNLKLLIYLNLASFGRSTFVPNVLMGMQELRYLALPSD
MGRKTKLELSNLVKLETLENFSTENSSLEDLCGMVRLSTLNIKLIEETSLETLAASIGGL
KYLEKLEIYDHGSEMRTKEAGIVFDFVHLKRLWLKLYMPRLSTEQHFPSHLTTLYLESCR
LEEDPMPILEKLLQLKELELGFESFSGKKMVCSSGGFPQLQRLSLLKLEEWEDWKVEESS
MPLLRTLDIQIHCRL
>AT1G61180.2
MGSCFSLQVSDQTLNRIFNCLIGKSYIRTLEKNLRALQREMEDLRAIQHEVQNKVARDEA
RHQRRLEAVQVWLDRVNSVDIECKDLLSVTPVELQKLCLCGLCSKYVCSSYKYGKKVFLL
LEEVKKLNSEGNFDEVSQPPPRSEVEERPTQPTIGQEDMLEKAWNRLMEDGVGIMGLHGM
GGVGKTTLFKKIHNKFAEIGGTFDIVIWIVVSKGVMISKLQEDIAEKLHLCDDLWKNKNE
SDKATDIHRVLKGKRFVLMLDDIWEKVDLEAIGIPYPSEVNKCKVAFTTRSREVCGEMGD
HKPMQVNCLEPEDAWELFKNKVGDNTLSSDPVIVELAREVAQKCRGLPLALNVIGETMSS
KTMVQEWEHAIHVFNTSAAEFSDMQNKILPILKYSYDSLGDEHIKSCFLYCALFPEDGEI
YNEKLIDYWICEGFIGEDQVIKRARNKGYAMLGTLTRANLLTKVGTYYCVMHDVVREMAL
WIASDFGKQKENFVVQAGVGLHEIPKVKDWGAVRKMSLMDNDIEEITCESKCSELTTLFL
QSNKLKNLPGAFIRYMQKLVVLDLSYNRDFNKLPEQISGLVSLQFLDLSNTSIEHMPIGL
KELKKLTFLDLTYTDRLCSISGISRLLSLRLLRLLGSKVHGDASVLKELQQLQNLQELAI
TVSAELISLDQRLAKLISNLCIEGFLQKPFDLSFLASMENLSSLRVENSYFSEIKCRESE
TESSYLRINPKIPCFTNLSRLEIMKCHSMKDLTWILFAPNLVVLLIEDSREVGEIINKEK
ATNLTSITPFLKLEWLILYNLPKLESIYWSPLPFPVLLTMDVSNCPKLRKLPLNATSVSK
VEEFEIHMYPPPEQENELEWEDDDTKNRFLPSIKPVIISFNLLCLSYLYFLLMFLSRLA
>ADR1L2
MADIIGGEVVTELVRQLYAVSQKTLRCRGIAKNLATMIDGLQPTIKEIQYSGVELTPHRQ
AQLRMFSETLDKCRKLTEKVLKSSRWNMVRQLLHVRKMENLQSKVSSFLNGQLLVHVLAD
VHHVRADSEFRFDRIDRKVDSLNEKLGSMKLRGSESLREALKTAEATVEMVTTDGADLGV
GLDLGKRKVKEMLFKSIDGERLIGISGMSGSGKTTLAKELARDEEVRGHFGNKVLFLTVS
QSPNLEELRAHIWGFLTSYEAGVGATLPESRKLVILDDVWTRESLDQLMFENIPGTTTLV
VSRSKLADSRVTYDVELLNEHEATALFCLSVFNQKLVPSGFSQSLVKQVVGECKGLPLSL
KVIGASLKERPEKYWEGAVERLSRGEPADETHESRVFAQIEATLENLDPKTRDCFLVLGA
FPEDKKIPLDVLINVLVELHDLEDATAFAVIVDLANRNLLTLVKDPRFGHMYTSYYDIFV
TQHDVLRDVALRLSNHGKVNNRERLLMPKRESMLPREWERNNDEPYKARVVSIHTGEMTQ
MDWFDMELPKAEVLILHFSSDKYVLPPFIAKMGKLTALVIINNGMSPARLHDFSIFTNLA
KLKSLWLQRVHVPELSSSTVPLQNLHKLSLIFCKINTSLDQTELDIAQIFPKLSDLTIDH
CDDLLELPSTICGITSLNSISITNCPRIKELPKNLSKLKALQLLRLYACHELNSLPVEIC
ELPRLKYVDISQCVSLSSLPEKIGKVKTLEKIDTRECSLSSIPNSVVLLTSLRHVICDRE
ALWMWEKVQKAVAGLRVEAAEKSFSRDWLDD
>AT1G10920.2
MKSLGIQEIIDGASSMSLQERQREQKEIRQTFANSSESDLVGVEQSVEALAGHLVENDNI
QVVSISGMGGIGKTTLARQVFHHDMVQRHFDGFAWVFVSQQFTQKHVWQRIWQELQPQNG
DISHMDEHILQGKLFKLLETGRYLVVLDDVWKEEDWDRIKAVFPRKRGWKMLLTSRNEGV
GIHADPKSFGFKTRILTPEESWKLCEKIVFHRRDETGTLSEVRVDEDMEAMGKEMVTCCG
GLPLAVKVLGGLLATKHTVPEWKRVYDNIGPHLAGRSSLDDNLNSIYRVLSLSYENLPMC
LKHCFLYLAHFPEYYEIHVKRLFNYLAAEGIITSSDDGTTIQDKGEDYLEELARRNMITI
DKNYMFLRKKHCQMHDMMREVCLSKAKEENFLEIFKVSTATSAINARSLSKSRRLSVHGG
NALPSLGQTINKKVRSLLYFAFEDEFCILESTTPCFRSLPLLRVLDLSRVKFEGGKLPSS
IGDLIHLRFLSLHRAWISHLPSSLRNLKLLLYLNLGFNGMVHVPNVLKEMQELRYLQLPM
SMHDKTKLELSDLVNLESLMNFSTKYASVMDLLHMTKLRELSLFITDGSSDTLSSSLGQL
RSLEVLHLYDRQEPRVAYHGGEIVLNCIHLKELELAIHMPRFPDQYLFHPHLSHIYLWCC
SMEEDPIPILERLLHLKSVILTFGAFVGRRMVCSKGGFPQLCFLKLEELEELEEWIVEEG
RCHFFVL
>AT5G05400.1
MGACFSVAISCDQAVNNLTSCLSRNQNRFRNLVDHVAALKKTVRQLEARRDDLLKRIKVQ
EDRGLNLLDEVQQWLSEVESRVCEAHDILSQSDEEIDNLCCGQYCSKRCKYSYDYSKSVI
NKLQDVENLLSKGVFDEVAQKGPIPKVEERLFHQEIVGQEAIVESTWNSMMEVGVGLLGI
YGMGGVGKTTLLSQINNKFRTVSNDFDIAIWVVVSKNPTVKRIQEDIGKRLDLYNEGWEQ
KTENEIASTIKRSLENKKYMLLLDDMWTKVDLANIGIPVPKRNGSKIAFTSRSNEVCGKM
GVDKEIEVTCLMWDDAWDLFTRNMKETLESHPKIPEVAKSIARKCNGLPLALNVIGETMA
RKKSIEEWHDAVGVFSGIEADILSILKFSYDDLKCEKTKSCFLFSALFPEDYEIGKDDLI
EYWVGQGIILGSKGINYKGYTIIGTLTRAYLLKESETKEKVKMHDVVREMALWISSGCGD
QKQKNVLVVEANAQLRDIPKIEDQKAVRRMSLIYNQIEEACESLHCPKLETLLLRDNRLR
KISREFLSHVPILMVLDLSLNPNLIELPSFSPLYSLRFLNLSCTGITSLPDGLYALRNLL
YLNLEHTYMLKRIYEIHDLPNLEVLKLYASGIDITDKLVRQIQAMKHLYLLTITLRNSSG
LEIFLGDTRFSSYTEGLTLDEQSYYQSLKVPLATISSSRFLEIQDSHIPKIEIEGSSSNE
SEIVGPRVRRDISFINLRKVRLDNCTGLKDLTWLVFAPHLATLYVVCLPDIEHIISRSEE
SRLQKTCELAGVIPFRELEFLTLRNLGQLKSIYRDPLLFGKLKEINIKSCPKLTKLPLDS
RSAWKQNVVINAEEEWLQGLQWEDVATKERFFPS
>AT3G14470.1
MTGIGEMFLAAFLQALFQTLVSEPFRSFFKRRELNENLLERLSTALLTITAVLIDAEEKQ
ITNPVVEKWVNELRDVVYHAEDALDDIATEALRLNIGAESSSSNRLRQLRGRMSLGDFLD
GNSEHLETRLEKVTIRLERLASQRNILGLKELTAMIPKQRLPTTSLVDESEVFGRDDDKD
EIMRFLIPENGKDNGITVVAIVGIGGVGKTTLSQLLYNDQHVRSYFGTKVWAHVSEEFDV
FKITKKVYESVTSRPCEFTDLDVLQVKLKERLTGTGLPFLLVLDDLWNENFADWDLLRQP
FIHAAQGSQILVTTRSQRVASIMCAVHVHNLQPLSDGDCWSLFMKTVFGNQEPCLNREIG
DLAERIVHKCRGLPLAVKTLGGVLRFEGKVIEWERVLSSRIWDLPADKSNLLPVLRVSYY
YLPAHLKRCFAYCSIFPKGHAFEKDKVVLLWMAEGFLQQTRSSKNLEELGNEYFSELESR
SLLQKTKTRYIMHDFINELAQFASGEFSSKFEDGCKLQVSERTRYLSYLRDNYAEPMEFE
ALREVKFLRTFLPLSLTNSSRSCCLDQMVSEKLLPTLTRLRVLSLSHYKIARLPPDFFKN
ISHARFLDLSRTELEKLPKSLCYMYNLQTLLLSYCSSLKELPTDISNLINLRYLDLIGTK
LRQMPRRFGRLKSLQTLTTFFVSASDGSRISELGGLHDLHGKLKIVELQRVVDVADAAEA
NLNSKKHLREIDFVWRTGSSSSENNTNPHRTQNEAEVFEKLRPHRHIEKLAIERYKGRRF
PDWLSDPSFSRIVCIRLRECQYCTSLPSLGQLPCLKELHISGMVGLQSIGRKFYFSDQQL
RDQDQQPFRSLETLRFDNLPDWQEWLDVRVTRGDLFPSLKKLFILRCPELTGTLPTFLPS
LISLHIYKCGLLDFQPDHHEYSYRNLQTLSIKSSCDTLVKFPLNHFANLDKLEVDQCTSL
YSLELSNEHLRGPNALRNLRINDCQNLQLLPKLNALPQNLQVTITNCRYLRQPMEQQPQY
HHPQFHLPRSNVSGSPKSHGSHRSYDSRSSSRYD
>AT1G58410.1
MELVSFGVEKLWDRLSQEYDQFKGVEDQVTELKSNLNLLKSFLKDADAKKHISEMVRHCV
EEIKDIVYDTEDIIETFILKEKVEMKRGIMKRIKRFASTIMDRRELASDIGGISKRISKV
IQDMQSFGVQQIITDGSRSSHPLQERQREMRHTFSRDSENDFVGMEANVKKLVGYLVEKD
DYQIVSLTGMGGLGKTTLARQVFNHDVVKDRFDGFAWVSVSQEFTRISVWQTILQNLTSK
ERKDEIQNMKEADLHDDLFRLLESSKTLIVLDDIWKEEDWDLIKPIFPPKKGWKVLLTSR
TESIAMRGDTTYISFKPKCLSIPDSWTLFQSIAMPRKDTSEFKVDEEMENMGKKMIKHCG
GLSLAVKVLGGLLAAKYTLHDWKRLSENIGSHIVERTSGNNSSIDHVLSVSFEELPNYLK
HCFLYLAHFPEDHEIDVEKLHYYWAAEGISERRRYDGETIRDTGDSYIEELVRRNMVISE
RDVMTSRFETCRLHDMMREICLFKAKEENFLQIVSNHSPTSNPQTLGASRRFVLHNPTTL
HVERYKNNPKLRSLVVVYDDIGNRRWMLSGSIFTRVKLLRVLDLVQAKFKGGKLPSDIGK
LIHLRYLSLKDAKVSHLPSSLRNLVLLIYLDIRTDFTDIFVPNVFMGMRELRYLELPRFM
HEKTKLELSNLEKLEALENFSTKSSSLEDLRGMVRLRTLVIILSEGTSLQTLSASVCGLR
HLENFKIMENAGVNRMGEERMVLDFTYLKKLTLSIEMPRLPKIQHLPSHLTVLDLSYCCL
EEDPMPILEKLLELKDLSLDYLSFSGRKMVCSAGGFPQLRKLALDEQEEWEEWIVEEGSM
SRLHTLSIWSSTLKELPDGLRFIYSLKNLIMGKSWMERLSERGEEFYKVQNIPFIKFSS
>AtZAR1
MVDAVVTVFLEKTLNILEEKGRTVSDYRKQLEDLQSELKYMQSFLKDAERQKRTNETLRT
LVADLRELVYEAEDILVDCQLADGDDGNEQRSSNAWLSRLHPARVPLQYKKSKRLQEINE
RITKIKSQVEPYFEFITPSNVGRDNGTDRWSSPVYDHTQVVGLEGDKRKIKEWLFRSNDS
QLLIMAFVGMGGLGKTTIAQEVFNDKEIEHRFERRIWVSVSQTFTEEQIMRSILRNLGDA
SVGDDIGTLLRKIQQYLLGKRYLIVMDDVWDKNLSWWDKIYQGLPRGQGGSVIVTTRSES
VAKRVQARDDKTHRPELLSPDNSWLLFCNVAFAANDGTCERPELEDVGKEIVTKCKGLPL
TIKAVGGLLLCKDHVYHEWRRIAEHFQDELRGNTSETDNVMSSLQLSYDELPSHLKSCIL
TLSLYPEDCVIPKQQLVHGWIGEGFVMWRNGRSATESGEDCFSGLTNRCLIEVVDKTYSG
TIITCKIHDMVRDLVIDIAKKDSFSNPEGLNCRHLGISGNFDEKQIKVNHKLRGVVSTTK
TGEVNKLNSDLAKKFTDCKYLRVLDISKSIFDAPLSEILDEIASLQHLACLSLSNTHPLI
QFPRSMEDLHNLQILDASYCQNLKQLQPCIVLFKKLLVLDMTNCGSLECFPKGIGSLVKL
EVLLGFKPARSNNGCKLSEVKNLTNLRKLGLSLTRGDQIEEEELDSLINLSKLMSISINC
YDSYGDDLITKIDALTPPHQLHELSLQFYPGKSSPSWLSPHKLPMLRYMSICSGNLVKMQ
EPFWGNENTHWRIEGLMLSSLSDLDMDWEVLQQSMPYLRTVTANWCPELESFAIEDVGFR
GGVWMKTPLHRT
>RPP13
MVDAITEFVVGKIGNYLIEEASMFMAVKEDLEELKTELTCIHGYLKDVEAREREDEVSKE
WSKLVLDFAYDVEDVLDTYHLKLEERSQRRGLRRLTNKIGRKMDAYSIVDDIRILKRRIL
DITRKRETYGIGGLKEPQGGGNTSSLRVRQLRRARSVDQEEVVVGLEDDAKILLEKLLDY
EEKNRFIISIFGMGGLGKTALARKLYNSRDVKERFEYRAWTYVSQEYKTGDILMRIIRSL
GMTSGEELEKIRKFAEEELEVYLYGLLEGKKYLVVVDDIWEREAWDSLKRALPCNHEGSR
VIITTRIKAVAEGVDGRFYAHKLRFLTFEESWELFEQRAFRNIQRKDEDLLKTGKEMVQK
CRGLPLCIVVLAGLLSRKTPSEWNDVCNSLWRRLKDDSIHVAPIVFDLSFKELRHESKLC
FLYLSIFPEDYEIDLEKLIHLLVAEGFIQGDEEMMMEDVARYYIEELIDRSLLEAVRRER
GKVMSCRIHDLLRDVAIKKSKELNFVNVYNDHVAQHSSTTCRREVVHHQFKRYSSEKRKN
KRMRSFLYFGEFDHLVGLDFETLKLLRVLDFGSLWLPFKINGDLIHLRYLGIDGNSINDF
DIAAIISKLRFLQTLFVSDNYFIEETIDLRKLTSLRHVIGNFFGGLLIGDVANLQTLTSI
SFDSWNKLKPELLINLRDLGISEMSRSKERRVHVSWASLTKLESLRVLKLATPTEVHLSL
ESEEAVRSMDVISRSLESVTLVGITFEEDPMPFLQKMPRLEDLILLSCNYSGKMSVSEQG
FGRLRKLDLLMRSLDELQIEEEAMPNLIELEISVSKRETKLIIPNRLRAFGQIYC
>AT4G27190.1
MECCAPVIGEILRLMYESTFSRVANAIKFKSNVKALNESLERLTELKGNMSEDHETLLTK
DKPLRLKLMRWQREAEEVISKARLKLEERVSCGMSLRPRMSRKLVKILDEVKMLEKDGIE
FVDMLSVESTPERVEHVPGVSVVHQTMASNMLAKIRDGLTSEKAQKIGVWGMGGVGKTTL
VRTLNNKLREEGATQPFGLVIFVIVSKEFDPREVQKQIAERLDIDTQMEESEEKLARRIY
VGLMKERKFLLILDDVWKPIDLDLLGIPRTEENKGSKVILTSRFLEVCRSMKTDLDVRVD
CLLEEDAWELFCKNAGDVVRSDHVRKIAKAVSQECGGLPLAIITVGTAMRGKKNVKLWNH
VLSKLSKSVPWIKSIEEKIFQPLKLSYDFLEDKAKFCFLLCALFPEDYSIEVTEVVRYWM
AEGFMEELGSQEDSMNEGITTVESLKDYCLLEDGDRRDTVKMHDVVRDFAIWIMSSSQDD
SHSLVMSGTGLQDIRQDKLAPSLRRVSLMNNKLESLPDLVEEFCVKTSVLLLQGNFLLKE
VPIGFLQAFPTLRILNLSGTRIKSFPSCSLLRLFSLHSLFLRDCFKLVKLPSLETLAKLE
LLDLCGTHILEFPRGLEELKRFRHLDLSRTLHLESIPARVVSRLSSLETLDMTSSHYRWS
VQGETQKGQATVEEIGCLQRLQVLSIRLHSSPFLLNKRNTWIKRLKKFQLVVGSRYILRT
RHDKRRLTISHLNVSQVSIGWLLAYTTSLALNHCQGIEAMMKKLVSDNKGFKNLKSLTIE
NVIINTNSWVEMVSTNTSKQSSDILDLLPNLEELHLRRVDLETFSELQTHLGLKLETLKI
IEITMCRKLRTLLDKRNFLTIPNLEEIEISYCDSLQNLHEALLYHQPFVPNLRVLKLRNL
PNLVSICNWGEVWECLEQVEVIHCNQLNCLPISSTCGRIKKIKGELSWWERLEWDDPSAL
TTVQPFFNPVREVPLLIADATTQML
>AT1G59218.2
MAGELISFGIQNLWNLLSQECELFQGVEDQVTELKRDLNLLSSFLKDADAKKHTSAVVKN
CVEEIKEIIYDGEDTIETFVLEQNLGKTSGIKKSIRRLACIIPDRRRYALGIGGLSNRIS
KVIRDMQSFGVQQAIVDGGYKQPQGDKQREMRPRFSKDDDSDFVGLEANVKKLVGYLVDE
ANVQVVSITGMGGLGKTTLAKQVFNHEDVKHQFDGLSWVCVSQDFTRMNVWQKILRDLKP
KEEEKKIMEMTQDTLQGELIRLLETSKSLIVLDDIWEKEDWELIKPIFPPTKGWKVLLTS
RNESVAMRRNTSYINFKPECLTTEDSWTLFQRIALPMKDAAEFKIDEEKEELGKLMIKHC
GGLPLAIRVLGGMLAEKYTSHDWRRLSENIGSHLVGGRTNFNDDNNNTCNYVLSLSFEEL
PSYLKHCFLYLAHFPDDYEINVKNLSYYWAAEGIFQPRHYDGEIIRDVGDVYIEELVRRN
MVISERDVKTSRFETCHLHDMMREVCLLKAKEENFLQITSSRTSTGNSLSIVTSRRLVYQ
YPITLDVEKDINDPKLRSLVVVANTYMFWGGWSWMLLGSSFIRLELLRVLDIHRAKLKGG
KLASSIGQLIHLRYLNLKHAEVTHIPYSLGNLKLLIYLNLVILVSGSTLVPNVLKEMQQL
RYLALPKDMGRKTKLELSNLVKLETLKNFSTKNCSLEDLRGMVRLRTLTIELRKETSLET
LAASIGGLKYLESLTITDLGSEMRTKEAGIVFDFVYLKTLTLKLYMPRLSKEQHFPSHLT
TLYLQHCRLEEDPMPILEKLHQLKELELRRKSFSGKEMVCSSGGFPQLQKLSIKGLEEWE
DWKVEESSMPVLHTLDIRDCRKLKQLPDEHLPSHLTSISLFFCCLEEDPMPTLERLVHLK
ELQLLFRSFSGRIMVCAGSGFPQLHKLKLSELDGLEEWIVEDGSMPQLHTLEIRRCPKLK
KLPNGFPQLQNLELNELEEWEEWIVEDGSMPLLHTLRIWNCPKLKQLPDGLRFIYSLKNL
TVPKRWKKRLSKGGEDYYKVQHIPSVEFY
>AT1G12210.1
MGGCVSVSLSCDREVNQFSQWLCVSGSYIQNLSENLASLQKAMGVLNAKRDDVQGRINRE
EFTGHRRRLAQVQVWLTRIQTIENQFNDLLSTCNAEIQRLCLCGFCSKNVKMSYLYGKRV
IVLLREVEGLSSQGVFDIVTEAAPIAEVEELPIQSTIVGQDSMLDKVWNCLMEDKVWIVG
LYGMGGVGKTTLLTQINNKFSKLGGGFDVVIWVVVSKNATVHKIQKSIGEKLGLVGKNWD
EKNKNQRALDIHNVLRRKKFVLLLDDIWEKVELKVIGVPYPSGENGCKVAFTTHSKEVCG
RMGVDNPMEISCLDTGNAWDLLKKKVGENTLGSHPDIPQLARKVSEKCCGLPLALNVIGE
TMSFKRTIQEWRHATEVLTSATDFSGMEDEILPILKYSYDSLNGEDAKSCFLYCSLFPED
FEIRKEMLIEYWICEGFIKEKQGREKAFNQGYDILGTLVRSSLLLEGAKDKDVVSMHDMV
REMALWIFSDLGKHKERCIVQAGIGLDELPEVENWRAVKRMSLMNNNFEKILGSPECVEL
ITLFLQNNYKLVDISMEFFRCMPSLAVLDLSENHSLSELPEEISELVSLQYLDLSGTYIE
RLPHGLHELRKLVHLKLERTRRLESISGISYLSSLRTLRLRDSKTTLDTGLMKELQLLEH
LELITTDISSGLVGELFCYPRVGRCIQHIYIRDHWERPEESVGVLVLPAIHNLCYISIWN
CWMWEIMIEKTPWKKNLTNPNFSNLSNVRIEGCDGLKDLTWLLFAPNLINLRVWGCKHLE
DIISKEKAASVLEKEILPFQKLECLNLYQLSELKSIYWNALPFQRLRCLDILNNCPKLRK
LPLDSKSVVKVEEFVIKYKEKKWIERVEWEDEATQYRFLPTCRLR
>AT5G43470.1
MAEAFVSFGLEKLWDLLSRESERLQGIDGQLDGLKRQLRSLQSLLKDADAKKHGSDRVRN
FLEDVKDLVFDAEDIIESYVLNKLSGKGKGVKKHVRRLACFLTDRHKVASDIEGITKRIS
EVIGEMQSFGIQQIIDGGRSLSLQERQRVQREIRQTYPDSSESDLVGVEQSVKELVGHLV
ENDVHQVVSIAGMGGIGKTTLARQVFHHDLVRRHFDGFAWVCVSQQFTQKHVWQRILQEL
QPHDGDILQMDEYALQRKLFQLLEAGRYLVVLDDVWKKEDWDVIKAVFPRKRGWKMLLTS
RNEGVGIHADPTCLTFRASILNPEESWKLCERIVFPRRDETEVRLDEEMEAMGKEMVTHC
GGLPLAVKALGGLLANKHTVPEWKRVFDNIGSQIVGGSWLDDNSLNSVYRILSLSYEDLP
THLKHCFLNLAHFPEDSEISTYSLFYYWAAEGIYDGSTIEDSGEYYLEELVRRNLVIADD
NYLSWQSKYCQMHDMMREVCLSKAKEENFLQIIIDPTCTSTINAQSPSRSRRLSIHSGKA
FHILGHKNKTKVRSLIVPRFEEDYWIRSASVFHNLTLLRVLDLSWVKFEGGKLPCSIGGL
IHLRYLSLYEAKVSHLPSTMRNLKLLLYLNLRVDTEEPIHVPNVLKEMIQLRYLSLPLKM
DDKTKLELGDLVNLEYLYGFSTQHSSVTDLLRMTKLRYLAVSLSERCNFETLSSSLRELR
NLETLNFLFSLETYMVDYMGEFVLDHFIHLKQLGLAVRMSKIPDQHQFPPHLVHLFLIYC
GMEEDPMPILEKLLHLKSVRLARKAFLGSRMVCSKGGFPQLCVIEISKESELEEWIVEEG
SMPCLRTLTIDDCKKLKELPDGLKYITSLKELKIEGMKREWKEKLVPGGEDYYKVQHIPD
VQFINCDQ
>AT5G43740.2
MLGWLVIPWNQIFTAACGCFLSDRNYIHMMESNLDALQKTMEELKNGRDDLLGRVSIEED
KGLQRLAQVNGWLSRVQIVESEFKDLLEAMSIETGRLCLLGYCSEDCISSYNYGEKVSKM
LEEVKELLSKKDFRMVAQEIIHKVEKKLIQTTVGLDKLVEMAWSSLMNDEIGTLGLYGMG
GVGKTTLLESLNNKFVELESEFDVVIWVVVSKDFQFEGIQDQILGRLRSDKEWERETESK
KASLIYNNLERKKFVLLLDDLWSEVDMTKIGVPPPTRENGSKIVFTTRSTEVCKHMKADK
QIKVACLSPDEAWELFRLTVGDIILRSHQDIPALARIVAAKCHGLPLALNVIGKAMSCKE
TIQEWSHAINVLNSAGHEFPGMEERILPILKFSYDSLKNGEIKLCFLYCSLFPEDSEIPK
EKWIEYWICEGFINPNRYEDGGTNHGYDIIGLLVRAHLLIECELTDNVKMHDVIREMALW
INSDFGKQQETICVKSGAHVRMIPNDINWEIVRTMSFTCTQIKKISCRSKCPNLSTLLIL
DNRLLVKISNRFFRFMPKLVVLDLSANLDLIKLPEEISNLGSLQYLNISLTGIKSLPVGL
KKLRKLIYLNLEFTGVHGSLVGIAATLPNLQVLKFFYSCVYVDDILMKELQDLEHLKILT
ANVKDVTILERIQGDDRLASSIRSLCLEDMSTPRVILSTIALGGLQQLAILMCNISEIRI
DWESKERRELSPTEILPSTGSPGFKQLSTVYINQLEGQRDLSWLLYAQNLKKLEVCWSPQ
IEEIINKEKGMNITKLHRDIVVPFGNLEDLALRQMADLTEICWNYRTLPNLRKSYINDCP
KLPEDIFVPLLPEKSPSRFFFF
>AT1G58390.1
MAGELVSFGIKKLWDLLSQECEQFQGVEDQVTGLKRDLNLLSSFLKDADAKKHTTAVVRN
VVEEIKEIVYDAEDIIETYLLKEKLWKTSGIKMRIRRHACIISDRRRNALDVGGIRTRIS
DVIRDMQSFGVQQAIVDGGYMQPQGDRQREMRQTFSKDYESDFVGLEVNVKKLVGYLVDE
ENVQVVSITGMGGLGKTTLARQVFNHEDVKHQFDRLAWVCVSQEFTRKNVWQMILQNLTS
REKKDEILQMEEAELHDKLFQLLETSKSLIVFDDIWKDEDWDLIKPIFPPNKGWKVLLTS
QNESVAVRGDIKYLNFKPECLAIEDSWTLFQRIAFPKKDASESKVDEEMEDMGKQMLKHC
GGLPLAIKVLGGLLAAKYTMHDWERLSVNIGSDIVGRTSSNNSSIYHVLSMSFEELPSYL
KHCFLYLAHFPEDHKINVEKLSYCWAAEGISTAEDYHNGETIQDVGQSYLEELVRRNMII
WERDATASRFGTCHLHDMMREVCLFKAKEENFLQIAVKSVGVTSSSTGNSQSPCRSRRLV
YQCPTTLHVERDINNPKLRSLVVLWHDLWVENWKLLGTSFTRLKLLRVLDLFYVDFEGMK
LPFGIGNLIHLRYLSLQDAKVSHLPSSLGNLMLLIYLNLDVDTEFIFVPDVFMRMHELRY
LKLPLHMHKKTRLSLRNLVKLETLVYFSTWHSSSKDLCGMTRLMTLAIRLTRVTSTETLS
ASISGLRNLEYLYIVGTHSKKMREEGIVLDFIHLKHLLLDLYMPRQQHFPSRLTFVKLSE
CGLEEDPMPILEKLLHLKGVILLKGSYCGRRMVCSGGGFPQLKKLEIVGLNKWEEWLVEE
GSMPLLETLSILDCEELKEIPDGLRFIYSLELVMLGTRWKKKFSVGGEDYYKVQHIPSVE
FIGGYLK
>AtNRG1B
MVVVDWLGLGLGSVAGALVSEGLKVLISEAKKVLAFKSVSNELASTMESLLPVIKEIESM
QDGMELQDLKDTIDKALLLVEKCSHVEKWNIILKSKYTRKVEEINRKMLKFCQVQLQLLL
FRNQLKSMPSMEAILNNYFQNINKKLDRLSGSPAPPLVSKRCSVPKLDNMVLVGLDWPLV
ELKKKLLDNSVVVVSGPPGCGKTTLVTKLCDDPEIEGEFKKIFYSVVSNTPNFRAIVQNL
LQDNGCGAITFDDDSQAETGLRDLLEELTKDGRILLVLDDVWQGSEFLLRKFQIDLPDYK
ILVTSQFDFTSLWPTYHLVPLKYEYARSLLIQWASPPLHTSPDEYEDLLQKILKRCNGFP
LVIEVVGISLKGQALYLWKGQVESWSEGETILGNANPTVRQRLQPSFNVLKPHLKECFMD
MGSFLQDQKIRASLIIDIWMELYGRGSSSTNKFMLYLNELASQNLLKLVHLGTNKREDGF
YNELLVTQHNILRELAIFQSELEPIMQRKKLNLEIREDNFPDECLNQPINARLLSIYTDD
LFSSKWLEMDCPNVEALVLNISSLDYALPSFIAEMKKLKVLTIANHGFYPARLSNFSCLS
SLPNLKRIRFEKVSVTLLDIPQLQLGSLKKLSFFMCSFGEVFYDTEDIDVSKALSNLQEI
DIDYCYDLDELPYWIPEVVSLKTLSITNCNKLSQLPEAIGNLSRLEVLRMCSCMNLSELP
EATERLSNLRSLDISHCLGLRKLPQEIGKLQKLENISMRKCSGCELPDSVRYLENLEVKC
DEVTGLLWERLMPEMRNLRVHTEETEHNLKLLLTF
>AT3G46710.1
MVDAITEFVVGKIDNYLIEEAPMLIGVKDDLEELKTELTCIQVYLKNVEVCDKEDEVSKE
WTKLVLDIAYDVEDVLDTYFLKLEKRLHRLGLMRLTNIISDKKDAYNILDDIKTLKRRTL
DVTRKLEMYGIGNFNEHRVVASTSRVREVRRARSDDQEERVVGLTDDAKVLLTKLLDDDG
DNKIYMISIFGMEGLGKTSLARKLFNSSDVKESFEYRVWTNVSGECNTRDILMRIISSLE
ETSEGELEKMAQQELEVYLHDILQEKRYLVVVDDIWESEALESLKRALPCSYQGSRVIIT
TSIRVVAEGRDKRVYTHNIRFLTFKESWNLFEKKAFRYILKVDQELQKIGKEMVQKCGGL
PRTTVVLAGLMSRKKPNEWNDVWSSLRVKDDNIHVSSLFDLSFKDMGHELKLCFLYLSVF
PEDYEVDVEKLIQLLVAEGFIQEDEEMTMEDVARYYIEDLVYISLVEVVKRKKGKLMSFR
IHDLVREFTIKKSKELNFVNVYDEQHSSTTSRREVVHHLMDDNYLCDRRVNTQMRSFLFF
GKRRNDITYVETITLKLKLLRVLNLGGLHFICQGYSPWSLPDVIGGLVHLRYLGIADTVV
NNLPDFISNLRFLQTLDASGNSFERMTDLSNLTSLRHLTGRFIGELLIGDAVNLQTLRSI
SSYSWSKLKHELLINLRDLEIYEFHILNDQIKVPLDLVSLSKLKNLRVLKIEVVSFSLFS
EETVRFELLVKLTLHCDVRRLPRDMDLIFPSLESLTLVTNLQEDPMPTLQKLQRLENLVL
YSCVYPGAKMFINAQGFGRLRKLKVIIKRLDELEIEEEAMPCLMKLNLDNKDGATKLMIP
DRMRAFV
>AT5G45440.1
MTQEDSSRGLTSVGRVDFTNRFADRYNEWLGTTGDETKQVEDRVETDSGLPGHDIYGFEN
EIKSLQHFLLDQKSYKLFKSLVVVGEYGVGKTALCQQIFNDYDVRNAYAPRIWVSMHSNE
SKEGLDGKICVLKTILKGLGVEESMFESIHREVVEEVSNRQEAGEIDGETAKEKEISALL
YALHLNLRWKKYLIVFDDVQEIDNWDEKLDAKLNEGEKWGKYLSDGFPKGSGGRVIYTTR
DENLAKNLVVQKHEIHRLWPLSDSNSVWKIYEAMIQKREKESPRNDKKCIDELMNKSRGL
PLAARLLAELDPMLFDDGKANQNGSKDGKTDSVDNPNSEESKTKPL
>AT3G15700.1
MGKDFKSMVTRCIYVGKENDNVKKLKTATEELKDLRNIVMKRVKMYEDQQKLKRLEKVQV
WLRQADVAIKEAEEMLITLMSSSSSNGSSMMSFHKLDKKLCKKLKEVQEIKSRGTFDVVV
ENSGIGSGSMMISNVDRDDQTVGLEAVSGLVWRCMTVDNTGIIGLYGVEGVGKTTVLTQV
NNRLLQHKLNGFDFVIWVFVSKNVNLEKIQDTIREKIGFLDRSWMSKTEEEKAGKIFEIL
SKRRFALFLDDVWEKVDLVKAGVPPPDGLNRSKIVFTTCSDEVCQEMGAQTKIKMEKLPW
ERAWDLFKMNAGEEIVKSHPDITKVAQEVAAKCDGLPLALVTIGRAMASKKTPQEWRDAL
YILSTSPPNFSGPIL
>AT1G61300.1
MGCCFSVQFSFDDQTLVRIFNFLCGNINRNSFGVEERPTQPTIGQEEMLEKAWNRLMEDR
VGIMGLHGMGGVGKTTLFKKIHNKFAKMSSRFDIVIWIVVSKGAKLSKLQEDIAEKLHLC
DDLWKNKNESDKATDIHRVLKGKRFVLMLDDIWEKVDLEAIGVPYPSEVNKCKVAFTTRD
QKVCGEMGDHKPMQVKCLEPEDAWELFKNKVGDNTLRSDPVIVELAREVAQKCRGLPLAL
SVIGETMASKTMVQEWEHAIDVLTRSAAEFSNMGNKILPILKYSYDSLGDEHIKSCFLYC
ALFPEDDEIYNEKLIDYWICEGFIGEDQVIKRARNKGYEMLGTLTLANLLTKVGTEHVVM
HDVVREMALWIASDFGKQKENFVVRARVGLHERPEAKDWGAVRRMSLMDNHIEEITCESK
CSELTTLFLQSNQLKNLSGEFIRYMQKLVVLDLSYNRDFNKLPEQISGLVSLQFLDLSNT
SIKQLPVGLKKLKKLTFLNLAYTVRLCSISGISRLLSLRLLRLLGSKVHGDASVLKELQK
LQNLQHLAITLSAELSLNQRLANLISILGIEGFLQKPFDLSFLASMENLSSLWVKNSYFS
EIKCRESETASSYLRINPKIPCFTNLSRLGLSKCHSIKDLTWILFAPNLVYLYIEDSREV
GEIINKEKATNLTSITPFLKLERLILYNLPKLESIYWSPLHFPRLLIIHVLDCPKLRKLP
LNATSVPLVEEFQIRMYPPGLGNELEWEDEDTKNRFVLSIKK
>AT1G61180.1
MGSCFSLQVSDQTLNRIFNCLIGKSYIRTLEKNLRALQREMEDLRAIQHEVQNKVARDEA
RHQRRLEAVQVWLDRVNSVDIECKDLLSVTPVELQKLCLCGLCSKYVCSSYKYGKKVFLL
LEEVKKLNSEGNFDEVSQPPPRSEVEERPTQPTIGQEDMLEKAWNRLMEDGVGIMGLHGM
GGVGKTTLFKKIHNKFAEIGGTFDIVIWIVVSKGVMISKLQEDIAEKLHLCDDLWKNKNE
SDKATDIHRVLKGKRFVLMLDDIWEKVDLEAIGIPYPSEVNKCKVAFTTRSREVCGEMGD
HKPMQVNCLEPEDAWELFKNKVGDNTLSSDPVIVELAREVAQKCRGLPLALNVIGETMSS
KTMVQEWEHAIHVFNTSAAEFSDMQNKILPILKYSYDSLGDEHIKSCFLYCALFPEDGEI
YNEKLIDYWICEGFIGEDQVIKRARNKGYAMLGTLTRANLLTKVGTYYCVMHDVVREMAL
WIASDFGKQKENFVVQAGVGLHEIPKVKDWGAVRKMSLMDNDIEEITCESKCSELTTLFL
QSNKLKNLPGAFIRYMQKLVVLDLSYNRDFNKLPEQISGLVSLQFLDLSNTSIEHMPIGL
KELKKLTFLDLTYTDRLCSISGISRLLSLRLLRLLGSKVHGDASVLKELQQLQNLQELAI
TVSAELISLDQRLAKLISNLCIEGFLQKPFDLSFLASMENLSSLRVENSYFSEIKCRESE
TESSYLRINPKIPCFTNLSRLEIMKCHSMKDLTWILFAPNLVVLLIEDSREVGEIINKEK
ATNLTSITPFLKLEWLILYNLPKLESIYWSPLPFPVLLTMDVSNCPKLRKLPLNATSVSK
VEEFEIHMYPPPEQENELEWEDDDTKNRFLPSIKPYKYFVYPGMSFLTV
>AT5G45490.1
MPSKNLQQAVLTNEFTTNFITTCKDWLDVNGLAKGNLEKKRDDNEEEERLKTESKLPGHD
IHGFDNEIKSLQHFLLDQKVRREFKSLVIVGEYGVGKTALCQKIFNDEAVKSVYAPRVWV
SMENKESKEGLDGKICVLKKILKGLGVEELILETISTDAKQEFKDNEEVASNQEAGEIDR
ETEKEKELSALLYALHLNLRWKKYLIVFDDVRENDNWDEKLDAKLKEDEKWGKYLSDGFP
KGSGGRVIYTTRDENLAKNLVAQKHEIHRLWPLSDHQSVWKIYDAVVKDKQKESPRNDKK
CIDELMNKSRGLPLAARLLAERDPVFVDDEVGPVGSTHGQTDSSNRQPANQASS
>AT1G51480.1
MVQHWDGDPAVRTKSHIEMLHPACEMSWNLKQHDDTAASLMVIQSPTSDPVFNPVHTIKQ
FGERYTQDFVIRERDKSFGVLIHCFCKMADWLLLIPWNKIFTAACGCFFSDRNYIHKMEA
NLDDLHTTMEELKNGRDDLLRRVSIEEDKGLQQLAQVKGWISRVEIVESRFKDLLEDKST
ETGRLCLFGFCSENCISSYNYGEKVMKNLEEVKELLSKKHFEVVAHKIPVPKVEEKNIHT
TVGLYAMVEMAWKSLMNDEIRTLCLHGMGGVGKTTLLACINNKFVELESEFDVVIWVVVS
KDFQLEGIQDQILGRLRLDKEWERETENKKASLINNNLKRKKFVLLLDDLWSEVDLNKIG
VPPPTRENGAKIVFTKRSKEVSKYMKADMQIKVSCLSPDEAWELFRITVDDVILSSHEDI
PALARIVAAKCHGLPLALIVIGEAMACKETIQEWHHAINVLNSPAGHKFPGMEERILLVL
KFSYDSLKNGEIKLCFLYCSLFPEDFEIEKEKLIEYWICEGYINPNRYEDGGTNQGYDII
GLLVRAHLLIECELTTKVKMHYVIREMALWINSDFGKQQETICVKSGAHVRMIPNDINWE
IVRQVSLISTQIEKISCSSKCSNLSTLLLPYNKLVNISVGFFLFMPKLVVLDLSTNMSLI
ELPEEISNLCSLQYLNLSSTGIKSLPGGMKKLRKLIYLNLEFSYKLESLVGISATLPNLQ
VLKLFYSNVCVDDILMEELQHMDHLKILTVTIDDAMILERIQGIDRLASSIRGLCLTNMS
APRVVLSTTALGGLQQLAILSCNISEIKMDWKSKERREVSPMEIHPSTSTSSPGFKQLSS
VNIMKLVGPRDLSWLLFAQNLKSLHVGFSPEIEEIINKEKGSSITKEIAFGKLESLVIYK
LPELKEICWNYRTLPNSRYFDVKDCPKLPEDIANFPMHAEE
>AT1G12220.2
MGGCFSVSLPCDQVVSQFSQLLCVRGSYIHNLSKNLASLQKAMRMLKARQYDVIRRLETE
EFTGRQQRLSQVQVWLTSVLIIQNQFNDLLRSNEVELQRLCLCGFCSKDLKLSYRYGKRV
IMMLKEVESLSSQGFFDVVSEATPFADVDEIPFQPTIVGQEIMLEKAWNRLMEDGSGILG
LYGMGGVGKTTLLTKINNKFSKIDDRFDVVIWVVVSRSSTVRKIQRDIAEKVGLGGMEWS
EKNDNQIAVDIHNVLRRRKFVLLLDDIWEKVNLKAVGVPYPSKDNGCKVAFTTRSRDVCG
RMGVDDPMEVSCLQPEESWDLFQMKVGKNTLGSHPDIPGLARKVARKCRGLPLALNVIGE
AMACKRTVHEWCHAIDVLTSSAIDFSGMEDEILHVLKYSYDNLNGELMKSCFLYCSLFPE
DYLIDKEGLVDYWISEGFINEKEGRERNINQGYEIIGTLVRACLLLEEERNKSNVKMHDV
VREMALWISSDLGKQKEKCIVRAGVGLREVPKVKDWNTVRKISLMNNEIEEIFDSHECAA
LTTLFLQKNDVVKISAEFFRCMPHLVVLDLSENQSLNELPEEISELASLRYFNLSYTCIH
QLPVGLWTLKKLIHLNLEHMSSLGSILGISNLWNLRTLGLRDSRLLLDMSLVKELQLLEH
LEVITLDISSSLVAEPLLCSQRLVECIKEVDFKYLKEESVRVLTLPTMGNLRKLGIKRCG
MREIKIERTTSSSSRNKSPTTPCFSNLSRVFIAKCHGLKDLTWLLFAPNLTFLEVGFSKE
VEDIISEEKAEEHSATIVPFRKLETLHLFELRGLKRIYAKALHFPCLKVIHVEKCEKLRK
LPLDSKSGIAGEELVIYYGEREWIERVEWEDQATQLRFLPSSRWRWRET
>AT3G50950.2
MVDAVVTVFLEKTLNILEEKGRTVSDYRKQLEDLQSELKYMQSFLKDAERQKRTNETLRT
LVADLRELVYEAEDILVDCQLADGDDGNEQRSSNAWLSRLHPARVPLQYKKSKRLQEINE
RITKIKSQVEPYFEFITPSNVGRDNGTDRWSSPVYDHTQVVGLEGDKRKIKEWLFRSNDS
QLLIMAFVGMGGLGKTTIAQEVFNDKEIEHRFERRIWVSVSQTFTEEQIMRSILRNLGDA
SVGDDIGTLLRKIQQYLLGKRYLIVMDDVWDKNLSWWDKIYQGLPRGQGGSVIVTTRSES
VAKRVQARDDKTHRPELLSPDNSWLLFCNVAFAANDGTCERPELEDVGKEIVTKCKGLPL
TIKAVGGLLLCKDHVYHEWRRIAEHFQDELRGNTSETDNVMSSLQLSYDELPSHLKSCIL
TLSLYPEDCVIPKQQLVHGWIGEGFVMWRNGRSATESGEDCFSGLTNRCLIEVVDKTYSG
TIITCKIHDMVRDLVIDIAKKDSFSNPEGLNCRHLGISGNFDEKQIKVNHKLRGVVSTTK
TGEVNKLNSDLAKKFTDCKYLRVLDISKSIFDAPLSEILDEIASLQHLACLSLSNTHPLI
QFPRSMEDLHNLQILDASYCQNLKQLQPCIVLFKKLLVLDMTNCGSLECFPKGIGSLVKL
EVLLGFKPARSNNGCKLSEVKNLTNLRKLGLSLTRGDQIEEEELDSLINLSKLMSISINC
YDSYGDDLITKIDALTPPHQLHELSLQFYPGKSSPSWLSPHKLPMLRYMSICSGNLVKMQ
EPFWGNENTHWRIEGLMLSSLSDLDMDWEVLQQSMPYLRTVTANWCPELESFAIEDVGFR
GGVWMKTPLHRT
>AT1G12290.2
MEDLKALRDDLLRKVQTAEEGGLQRLHQIKVWLKRVKTIESQFNDLDSSRTVELQRLCCC
GVGSRNLRLSYDYGRRVFLMLNIVEDLKSKGIFEEVAHPATRAVGEERPLQPTIVGQETI
LEKAWDHLMDDGTKIMGLYGMGGVGKTTLLTQINNRFCDTDDGVEIVIWVVVSGDLQIHK
IQKEIGEKIGFIGVEWNQKSENQKAVDILNFLSKKRFVLLLDDIWKRVELTEIGIPNPTS
ENGCKIAFTTRCQSVCASMGVHDPMEVRCLGADDAWDLFKKKVGDITLSSHPDIPEIARK
VAQACCGLPLALNVIGETMACKKTTQEWDRAVDVSTTYAANFGAVKERILPILKYSYDNL
ESESVKTCFLYCSLFPEDDLIEKERLIDYWICEGFIDGDENKKGAVGEGYEILGTLVCAS
LLVEGGKFNNKSYVKMHDVVREMALWIASDLRKHKDNCIVRAGFRLNEIPKVKDWKVVSR
MSLVNNRIKEIHGSPECPKLTTLFLQDNRHLVNISGEFFRSMPRLVVLDLSWNVNLSGLP
DQISELVSLRYLDLSYSSIGRLPVGLLKLKKLMHLNLESMLCLESVSGIDHLSNLKTVRL
LNLRMWLTISLLEELERLENLEVLTIEIISSSALEQLLCSHRLVRCLQKVSVKYLDEESV
RILTLPSIGDLREVFIGGCGMRDIIIERNTSLTSPCFPNLSKVLITGCNGLKDLTWLLFA
PNLTHLNVWNSRQIEEIISQEKASTADIVPFRKLEYLHLWDLPELKSIYWNPLPFPCLNQ
INVQNKCRKLTKLPLDSQSCIVAGEELVIQYGDEEWKERVEWEDKATRLRFLPSCKLVLC
NR
>RPM1
MASATVDFGIGRILSVLENETLLLSGVHGEIDKMKKELLIMKSFLEDTHKHGGNGSTTTT
TQLFQTFVANTRDLAYQIEDILDEFGYHIHGYRSCAKIWRAFHFPRYMWARHSIAQKLGM
VNVMIQSISDSMKRYYHSENYQAALLPPIDDGDAKWVNNISESSLFFSENSLVGIDAPKG
KLIGRLLSPEPQRIVVAVVGMGGSGKTTLSANIFKSQSVRRHFESYAWVTISKSYVIEDV
FRTMIKEFYKEADTQIPAELYSLGYRELVEKLVEYLQSKRYIVVLDDVWTTGLWREISIA
LPDGIYGSRVMMTTRDMNVASFPYGIGSTKHEIELLKEDEAWVLFSNKAFPASLEQCRTQ
NLEPIARKLVERCQGLPLAIASLGSMMSTKKFESEWKKVYSTLNWELNNNHELKIVRSIM
FLSFNDLPYPLKRCFLYCSLFPVNYRMKRKRLIRMWMAQRFVEPIRGVKAEEVADSYLNE
LVYRNMLQVILWNPFGRPKAFKMHDVIWEIALSVSKLERFCDVYNDDSDGDDAAETMENY
GSRHLCIQKEMTPDSIRATNLHSLLVCSSAKHKMELLPSLNLLRALDLEDSSISKLPDCL
VTMFNLKYLNLSKTQVKELPKNFHKLVNLETLNTKHSKIEELPLGMWKLKKLRYLITFRR
NEGHDSNWNYVLGTRVVPKIWQLKDLQVMDCFNAEDELIKNLGCMTQLTRISLVMVRREH
GRDLCDSLNKIKRIRFLSLTSIDEEEPLEIDDLIATASIEKLFLAGKLERVPSWFNTLQN
LTYLGLRGSQLQENAILSIQTLPRLVWLSFYNAYMGPRLRFAQGFQNLKILEIVQMKHLT
EVVIEDGAMFELQKLYVRACRGLEYVPRGIENLINLQELHLIHVSNQLVERIRGEGSVDR
SRVKHIPAIKHYFRTDNGSFYVSLSS
>AT1G58602.1
MAGELVSFAVNKLWDLLSHEYTLFQGVEDQVAELKSDLNLLKSFLKDADAKKHTSALVRY
CVEEIKDIVYDAEDVLETFVQKEKLGTTSGIRKHIKRLTCIVPDRREIALYIGHVSKRIT
RVIRDMQSFGVQQMIVDDYMHPLRNREREIRRTFPKDNESGFVALEENVKKLVGYFVEED
NYQVVSITGMGGLGKTTLARQVFNHDMVTKKFDKLAWVSVSQDFTLKNVWQNILGDLKPK
EEETKEEEKKILEMTEYTLQRELYQLLEMSKSLIVLDDIWKKEDWEVIKPIFPPTKGWKL
LLTSRNESIVAPTNTKYFNFKPECLKTDDSWKLFQRIAFPINDASEFEIDEEMEKLGEKM
IEHCGGLPLAIKVLGGMLAEKYTSHDWRRLSENIGSHLVGGRTNFNDDNNNSCNYVLSLS
FEELPSYLKHCFLYLAHFPEDYEIKVENLSYYWAAEEIFQPRHYDGEIIRDVGDVYIEEL
VRRNMVISERDVKTSRFETCHLHDMMREVCLLKAKEENFLQITSNPPSTANFQSTVTSRR
LVYQYPTTLHVEKDINNPKLRSLVVVTLGSWNMAGSSFTRLELLRVLDLVQAKLKGGKLA
SCIGKLIHLRYLSLEYAEVTHIPYSLGNLKLLIYLNLHISLSSRSNFVPNVLMGMQELRY
LALPSLIERKTKLELSNLVKLETLENFSTKNSSLEDLRGMVRLRTLTIELIEETSLETLA
ASIGGLKYLEKLEIDDLGSKMRTKEAGIVFDFVHLKRLRLELYMPRLSKEQHFPSHLTTL
YLQHCRLEEDPMPILEKLLQLKELELGHKSFSGKKMVCSSCGFPQLQKLSISGLKEWEDW
KVEESSMPLLLTLNIFDCRKLKQLPDEHLPSHLTAISLKKCGLEDPIPTLERLVHLKELS
LSELCGRIMVCTGGGFPQLHKLDLSELDGLEEWIVEDGSMPRLHTLEIRRCLKLKKLPNG
FPQLQNLHLTEVEEWEEGMIVKQGSMPLLHTLYIWHCPKLPGEQHFPSHLTTVFLLGMYV
EEDPMRILEKLLHLKNVSLFQSFSGKRMVCSGGGFPQLQKLSIREIEWEEWIVEQGSMPL
LHTLYIGVCPNLKELPDGLRFIYSLKNLIVSKRWKKRLSEGGEDYYKVQHIPSVEFDD
>AT1G63350.1
MGISFSIPFDPCVNKVSQWLDMKVSYTHNLEKNLVALETTMEELKAKRDDLLRKLKREED
RGLQTLGEIKVWLNRVETIESRVNDLLNARNAELQRLCLCGFCSKSLTTSYRYGKSVFLK
LREVEKLERRVFEVISDQASTSEVEEQQLQPTIVGQETMLDNAWNHLMEDGVGIMGLYGM
GGVGKTTLLTQINNKFSKYMCGFDSVIWVVVSKEVNVENILDEIAQKVHISGEKWDTKYK
YQKGVYLYNFLRKMRFVLFLDDIWEKVNLVEIGVPFPTIKNKCKVVFTTRSLDVCTSMGV
EKPMEVQCLADNDAYDLFQKKVGQITLGSDPEIRELSRVVAKKCCGLPLALNVVSETMSC
KRTVQEWRHAIYVLNSYAAKFSGMDDKILPLLKYSYDSLKGEDVKMCLLYCALFPEDAKI
RKENLIEYWICEEIIDGSEGIDKAENQGYEIIGSLVRASLLMEEVELDGANIVCLHDVVR
EMALWIASDLGKQNEAFIVRASVGLREILKVENWNVVRRMSLMKNNIAHLDGRLDCMELT
TLLLQSTHLEKISSEFFNSMPKLAVLDLSGNYYLSELPNGISELVSLQYLNLSSTGIRHL
PKGLQELKKLIHLYLERTSQLGSMVGISCLHNLKVLKLSGSSYAWDLDTVKELEALEHLE
VLTTTIDDCTLGTDQFLSSHRLMSCIRFLKISNNSNRNRNSSRISLPVTMDRLQEFTIEH
CHTSEIKMGRICSFSSLIEVNLSNCRRLRELTFLMFAPNLKRLHVVSSNQLEDIINKEKA
HDGEKSGIVPFPKLNELHLYNLRELKNIYWSPLPFPCLEKINVMGCPNLKKLPLDSKSGK
HGGNGLIITHREMEWITRVEWEDEATKTRFLANRSSFSSSLICFSNDLVSRDMNCFHL
>AT1G58807.1
MAGELISFGIQNLWNLLSQECELFQGVEDQVTELKRDLNMLSSFLKDANAKKHTSAVVKN
CVEEIKEIIYDGEDTIETFVLEQNLGKTSGIKKSIRRLACIIPDRRRYALGIGGLSNRIS
KVIRDMQSFGVQQAIVDGGYKQPQGDKQREMRQKFSKDDDSDFVGLEANVKKLVGYLVDE
ANVQVVSITGMGGLGKTTLAKQVFNHEDVKHQFDGLSWVCVSQDFTRMNVWQKILRDLKP
KEEEKKIMEMTQDTLQGELIRLLETSKSLIVLDDIWEKEDWELIKPIFPPTKGWKVLLTS
RNESVAMRRNTSYINFKPECLTTEDSWTLFQRIALPMKDAAEFKIDEEKEELGKLMIKHC
GGLPLAIRVLGGMLAEKYTSHDWRRLSENIGSHLVGGRTNFNDDNNNTCNNVLSLSFEEL
PSYLKHCFLYLAHFPEDYEIKVENLSYYWAAEGIFQPRHYDGETIRDVGDVYIEELVRRN
MVISERDVKTSRFETCHLHDMMREVCLLKAKEENFLQITSSRPSTANLQSTVTSRRFVYQ
YPTTLHVEKDINNPKLRALVVVTLGSWNLAGSSFTRLELLRVLDLIEVKIKGGKLASCIG
KLIHLRYLSLEYAEVTHIPYSLGNLKLLIYLNLASFGRSTFVPNVLMGMQELRYLALPSD
MGRKTKLELSNLVKLETLENFSTENSSLEDLCGMVRLSTLNIKLIEETSLETLAASIGGL
KYLEKLEIYDHGSEMRTKEAGIVFDFVHLKRLWLKLYMPRLSTEQHFPSHLTTLYLESCR
LEEDPMPILEKLLQLKELELGFESFSGKKMVCSSGGFPQLQRLSLLKLEEWEDWKVEESS
MPLLRTLDIQVCRKLKQLPDEHLPSHLTSISLFFCCLEKDPLPTLGRLVYLKELQLGFRT
FSGRIMVCSGGGFPQLQKLSIYRLEEWEEWIVEQGSMPFLHTLYIDDCPKLKKLPDGLQF
IYSLKNLKISERWKERLSEGGEEYYKVQHIPSVEFYHRVLHIFRSVGGDITGRLLMR
>AT1G61190.1
MGNFVCIEISGDQMLDRIIRCLCGKGYIRNLEKNLRALQREMEDLRATQHEVQNKVAREE
SRHQQRLEAVQVWLDRVNSIDIECKDLLSVSPVELQKLCLCGLCSKYVCSSYKYGKRVFL
LLEEVTKLKSEGNFDEVSQPPPRSEVEERPTQPTIGQEEMLKKAWNRLMEDGVGIMGLHG
MGGVGKTTLFKKIHNKFAETGGTFDIVIWIVVSQGAKLSKLQEDIAEKLHLCDDLWKNKN
ESDKATDIHRVLKGKRFVLMLDDIWEKVDLEAIGIPYPSEVNKCKVAFTTRDQKVCGQMG
DHKPMQVKCLEPEDAWELFKNKVGDNTLRSDPVIVGLAREVAQKCRGLPLALSCIGETMA
SKTMVQEWEHAIDVLTRSAAEFSDMQNKILPILKYSYDSLEDEHIKSCFLYCALFPEDDK
IDTKTLINKWICEGFIGEDQVIKRARNKGYEMLGTLIRANLLTNDRGFVKWHVVMHDVVR
EMALWIASDFGKQKENYVVRARVGLHEIPKVKDWGAVRRMSLMMNEIEEITCESKCSELT
TLFLQSNQLKNLSGEFIRYMQKLVVLDLSHNPDFNELPEQISGLVSLQYLDLSWTRIEQL
PVGLKELKKLIFLNLCFTERLCSISGISRLLSLRWLSLRESNVHGDASVLKELQQLENLQ
DLRITESAELISLDQRLAKLISVLRIEGFLQKPFDLSFLASMENLYGLLVENSYFSEINI
KCRESETESSYLHINPKIPCFTNLTGLIIMKCHSMKDLTWILFAPNLVNLDIRDSREVGE
IINKEKAINLTSIITPFQKLERLFLYGLPKLESIYWSPLPFPLLSNIVVKYCPKLRKLPL
NATSVPLVEEFEIRMDPPEQENELEWEDEDTKNRFLPSIKPLVRRLKIHYSGMGFLNVKN
QNPRFFFYCFIYLLVVHLDCIIDLHSDTSGMCCVVHLDYVFHFPFVFPKTFCILFRLHFY
TIKSLCV
>AT1G53350.1
MAEAVVSFGVEKLWELLSRESARLNGIDEQVDGLKRQLGRLQSLLKDADAKKNETERVRN
FLEDVKDIVYDADDIIESFLLNELRGKEKGIKKQVRTLACFLVDRRKFASDIEGITKRIS
EVIVGMQSLGIQHIADGGGRSLSLQERQREIRQTFSRNSESDLVGLDQSVEELVDHLVEN
DSVQVVSVSGMGGIGKTTLARQVFHHDIVRRHFDGFSWVCVSQQFTRKDVWQRILQDLRP
YDEGIIQMDEYTLQGELFELLESGRYLLVLDDVWKEEDWDRIKAVFPHKRGWKMLLTSRN
EGLGLHADPTCFAFRPRILTPEQSWKLFERIVSSRRDKTEFKVDEAMGKEMVTYCGGLPL
AVKVLGGLLAKKHTVLEWKRVHSNIVTHIVGKSGLSDDNSNSVYRVLSLSYEDLPMQLKH
CFFYLAHFPEDYKIDVKILFNYWVAEGIITPFHDGSTIQDTGESYLEELVRRNMVVVEES
YLTSRIEYCQMHDMMREVCLSKAKEENFIRVVKVPTTTSTTINAQSPCRSRRLVLHSGNA
LHMLGHKDNKKARSVLIFGVEEKFWKPRGFQCLPLLRVLDLSYVQFEGGKLPSSIGDLIH
LRFLSLYEAGVSHLPSSLGNLKLLLCLNLGVADRLLVHVPNVLKEMQELRYLRLPRSMPA
KTKLELGDLVNLESLTNFSTKHGSVTDLLRMTKLSVLNVIFSGECTFETLLLSLRELRNL
ETLSFHDFQKVSVANHGGELLVLDFIHLKDLTLSMHLPRFPDQYRFPPHLAHIWLIGCRM
EEDPMPILEKLLHLKSVYLSSGAFLGRRMVCSKGGFPQLLALKMSYKKELVEWRVEEGSM
PCLRTLTIDNCKKLKQLPDGLKYVTCLKELKIERMKREWTERLKDTDGLKHICLEKSRGA
FLRRSIDDIIFELGKRIVRHNPSISSY
>AT1G12280.1
MGACLTLSFSCDEVVNQISQGLCINVGYICELSKNVVAMKKDMEVLKKKRDDVKRRVDIE
EFTRRRERLSQVQGWLTNVSTVENKFNELLTTNDAELQRLCLFGFCSKNVKMSYLYGKRV
VLMLKEIESLSSQGDFDTVTLATPIARIEEMPIQPTIVGQETMLERVWTRLTEDGDEIVG
LYGMGGVGKTTLLTRINNKFSEKCSGFGVVIWVVVSKSPDIHRIQGDIGKRLDLGGEEWD
NVNENQRALDIYNVLGKQKFVLLLDDIWEKVNLEVLGVPYPSRQNGCKVVFTTRSRDVCG
RMRVDDPMEVSCLEPNEAWELFQMKVGENTLKGHPDIPELARKVAGKCCGLPLALNVIGE
TMACKRMVQEWRNAIDVLSSYAAEFPGMEQILPILKYSYDNLNKEQVKPCFLYCSLFPED
YRMEKERLIDYWICEGFIDENESRERALSQGYEIIGILVRACLLLEEAINKEQVKMHDVV
REMALWIASDLGEHKERCIVQVGVGLREVPKVKNWSSVRRMSLMENEIEILSGSPECLEL
TTLFLQKNDSLLHISDEFFRCIPMLVVLDLSGNSSLRKLPNQISKLVSLRYLDLSWTYIK
RLPVGLQELKKLRYLRLDYMKRLKSISGISNISSLRKLQLLQSKMSLDMSLVEELQLLEH
LEVLNISIKSSLVVEKLLNAPRLVKCLQILVLRGVQEESSGVLTLPDMDNLNKVIIRKCG
MCEIKIERKTLSLSSNRSPKTQFLHNLSTVHISSCDGLKDLTWLLFAPNLTSLEVLDSEL
VEGIINQEKAMTMSGIIPFQKLESLRLHNLAMLRSIYWQPLSFPCLKTIHITKCPELRKL
PLDSEIAIRDEELVIKYQEEEWLERVEWDNEATRLRFLPFFKFFGPEWQVSYVR
>AT1G58807.2
MAGELISFGIQNLWNLLSQECELFQGVEDQVTELKRDLNMLSSFLKDANAKKHTSAVVKN
CVEEIKEIIYDGEDTIETFVLEQNLGKTSGIKKSIRRLACIIPDRRRYALGIGGLSNRIS
KVIRDMQSFGVQQAIVDGGYKQPQGDKQREMRQKFSKDDDSDFVGLEANVKKLVGYLVDE
ANVQVVSITGMGGLGKTTLAKQVFNHEDVKHQFDGLSWVCVSQDFTRMNVWQKILRDLKP
KEEEKKIMEMTQDTLQGELIRLLETSKSLIVLDDIWEKEDWELIKPIFPPTKGWKVLLTS
RNESVAMRRNTSYINFKPECLTTEDSWTLFQRIALPMKDAAEFKIDEEKEELGKLMIKHC
GGLPLAIRVLGGMLAEKYTSHDWRRLSENIGSHLVGGRTNFNDDNNNTCNNVLSLSFEEL
PSYLKHCFLYLAHFPEDYEIKVENLSYYWAAEGIFQPRHYDGETIRDVGDVYIEELVRRN
MVISERDVKTSRFETCHLHDMMREVCLLKAKEENFLQITSSRPSTANLQSTVTSRRFVYQ
YPTTLHVEKDINNPKLRALVVVTLGSWNLAGSSFTRLELLRVLDLIEVKIKGGKLASCIG
KLIHLRYLSLEYAEVTHIPYSLGNLKLLIYLNLASFGRSTFVPNVLMGMQELRYLALPSD
MGRKTKLELSNLVKLETLENFSTENSSLEDLCGMVRLSTLNIKLIEETSLETLAASIGGL
KYLEKLEIYDHGSEMRTKEAGIVFDFVHLKRLWLKLYMPRLSTEQHFPSHLTTLYLESCR
LEEDPMPILEKLLQLKELELGFESFSGKKMVCSSGGFPQLQRLSLLKLEEWEDWKVEESS
MPLLRTLDIQIHCRL
>AT4G33300.2
MAITDFFAGEIATELLKQLFTISTTAWRYKNTAKQLLTLIDSIRPTIKEIQYSGVELPAH
RQAQIGMLFDTLEKGKKLTDKVLSSKRWNLYRQLTLARKMEKLEKTISNFLKNEVFTHIL
ADVHHLRADTSVRLDRVDMSLDRVIQQVGSMKIGGGGLISEAMKRAEAMEIETNDDSEKF
GVGLELGKVKVKKMMFESQGGVFGISGMGGVGKTTLAKELQRDHEVQCHFENRILFLTVS
QSPLLEELRELIWGFLSGCEAGNPVPDCNFPFDGARKLVILDDVWTTQALDRLTSFKFPG
CTTLVVSRSKLTEPKFTYDVEVLSEDEAISLFCLCAFGQKSIPLGFCKDLVKQVANECKG
LPLALKVTGASLNGKPEMYWKGVLQRLSKGEPADDSHESRLLRQMEASLDNLDQTTKDCF
LDLGAFPEDRKIPLDVLINIWIELHDIDEGNAFAILVDLSHKNLLTLGKDPRLGSLYASH
YDIFVTQHDVLRDLALHLSNAGKVNRRKRLLMPKRELDLPGDWERNNDEHYIAQIVSIHT
GEMNEMQWFDMEFPKAEILILNFSSDKYVLPPFISKMSRLKVLVIINNGMSPAVLHDFSI
FAHLSKLRSLWLERVHVPQLSNSTTPLKNLHKMSLILCKINKSFDQTGLDVADIFPKLGD
LTIDHCDDLVALPSSICGLTSLSCLSITNCPRLGELPKNLSKLQALEILRLYACPELKTL
PGEICELPGLKYLDISQCVSLSCLPEEIGKLKKLEKIDMRECCFSDRPSSAVSLKSLRHV
ICDTDVAFMWEEVEKAVPGLKIEAAEKCFSLDWLDE
>AT1G62630.1
MGISFSIPFDPCVNKVSQWLDMKGSYTHNLEKNLVALETTMEELKAKRDDLLRRLKREED
RGLQRLSEFQVWLNRVATVEDIIITLLRDRDVEIQRLCLCRFCSKNLTTSYRYGKSVFLR
LREVEKLKGEVFGVITEQASTSAFEERPLQPTIVGQKKMLDKAWKHLMEDGTGIMGMYGM
GGVGKTTLLTQLFNMFNKDKCGFDIGIWVVVSQEVNVEKIQDEIAQKLGLGGHEWTQRDI
SQKGVHLFNFLKNKKFVLFLDDLWDKVELANIGVPDPRTQKGCKLAFTSRSLNVCTSMGD
EEPMEVQCLEENVAFDLFQKKVGQKTLGSDPGIPQLARIVAKKCCGLPLALNVIGETMSC
KRTIQEWRNAIHVLNSYAAEFIGMEDKILPLLKYSYDNLKGEHVKSSLLYCALYPEDAKI
RKEDLIEHWICEEIIDGSEGIEKAEDKGYDIIGSLVRASLLMECVDLKGKSSVIMHDVVR
EMALWIASELGIQKEAFIVRAGVGVREIPKVKNWNVVRRMSLMGNKIHHLVGSYECMELT
TLLLGEGEYGSIWRWSEIKTISSEFFNCMPKLAVLDLSHNQSLFELPEEISNLVSLKYLN
LSHTGIRHLSKGIQELKKIIHLNLEHTSKLESIDGISSLHNLKVLKLYGSRLPWDLNTVK
ELETLEHLEILTTTIDPRAKQFLSSHRLMSRSRLLQIFGSNIFSPDRQLESLSVSTDKLR
EFEIMCCSISEIKMGGICNFLSLVDVTIYNCEGLRELTFLIFAPKLRSLSVVDAKDLEDI
INEEKACEGEDSGIVPFPELKYLNLDDLPKLKNIYRRPLPFLCLEKITIGECPNLRKLPL
DSRSGKQGENGCIIHYKDSRWLKGVKWADEATKKRFLPSCEHRLERCETIFED
>AT1G10920.1
MKSLGIQEIIDGASSMSLQERQREQKEIRQTFANSSESDLVGVEQSVEALAGHLVENDNI
QVVSISGMGGIGKTTLARQVFHHDMVQRHFDGFAWVFVSQQFTQKHVWQRIWQELQPQNG
DISHMDEHILQGKLFKLLETGRYLVVLDDVWKEEDWDRIKAVFPRKRGWKMLLTSRNEGV
GIHADPKSFGFKTRILTPEESWKLCEKIVFHRRDETGTLSEVRVDEDMEAMGKEMVTCCG
GLPLAVKVLGGLLATKHTVPEWKRVYDNIGPHLAGRSSLDDNLNSIYRVLSLSYENLPMC
LKHCFLYLAHFPEYYEIHVKRLFNYLAAEGIITSSDDGTTIQDKGEDYLEELARRNMITI
DKNYMFLRKKHCQMHDMMREVCLSKAKEENFLEIFKVSTATSAINARSLSKSRRLSVHGG
NALPSLGQTINKKVRSLLYFAFEDEFCILESTTPCFRSLPLLRVLDLSRVKFEGGKLPSS
IGDLIHLRFLSLHRAWISHLPSSLRNLKLLLYLNLGFNGMVHVPNVLKEMQELRYLQLPM
SMHDKTKLELSDLVNLESLMNFSTKYASVMDLLHMTKLRELSLFITDGSSDTLSSSLGQL
RSLEVLHLYDRQEPRVAYHGGEIVLNCIHLKELELAIHMPRFPDQYLFHPHLSHIYLWCC
SMEEDPIPILERLLHLKSVILTFGAFVGRRMVCSKGGFPQLCFLKLEELEELEEWIVEEG
RCHFFVL
>AT1G52660.1
MGKDFKSLVTRCIYVGKMNDNAKKLKIATEELKDLGNNVMKRVKLCEEQQQMKRLDKVQT
WLRQADTVIKEAEEYFLMSSSSSSSGLISSSHKMEKKICKKLKEVQEIKSRGMFEVVAES
TGGIGGGAGGGLTIKDSDEQTIGLEAVSGLVWRCLTMENTGIIGLYGVEGVGKTTVLTQV
NNRLLQQKANGFDFVLWVFVSKNLNLQKIQDTIREKIGFLDRTWTSKSEEEKAAKIFEIL
SKRRFALFLDDVWEKVDLVKAGVPPPDAQNRSKIVFTTCSEEVCKEMSAQTKIKVEKLAW
ERAWDLFKKNVGEDTIKSHPDIAKVAQEVAARCDGLPLALVTIGRAMASKKTPQEWRDAL
YILSNSPPNFSVLKLLDRN
>AT5G43470.2
MAEAFVSFGLEKLWDLLSRESERLQGIDGQLDGLKRQLRSLQSLLKDADAKKHGSDRVRN
FLEDVKDLVFDAEDIIESYVLNKLSGKGKGVKKHVRRLACFLTDRHKVASDIEGITKRIS
EVIGEMQSFGIQQIIDGGRSLSLQERQRVQREIRQTYPDSSESDLVGVEQSVKELVGHLV
ENDVHQVVSIAGMGGIGKTTLARQVFHHDLVRRHFDGFAWVCVSQQFTQKHVWQRILQEL
QPHDGDILQMDEYALQRKLFQLLEAGRYLVVLDDVWKKEDWDVIKAVFPRKRGWKMLLTS
RNEGVGIHADPTCLTFRASILNPEESWKLCERIVFPRRDETEVRLDEEMEAMGKEMVTHC
GGLPLAVKALGGLLANKHTVPEWKRVFDNIGSQIVGGSWLDDNSLNSVYRILSLSYEDLP
THLKHCFLNLAHFPEDSEISTYSLFYYWAAEGIYDGSTIEDSGEYYLEELVRRNLVIADD
NYLSWQSKYCQMHDMMREVCLSKAKEENFLQIIIDPTCTSTINAQSPSRSRRLSIHSGKA
FHILGHKNKTKVRSLIVPRFEEDYWIRSASVFHNLTLLRVLDLSWVKFEGGKLPCSIGGL
IHLRYLSLYEAKVSHLPSTMRNLKLLLYLNLRVDTEEPIHVPNVLKEMIQLRYLSLPLKM
DDKTKLELGDLVNLEYLYGFSTQHSSVTDLLRMTKLRYLAVSLSERCNFETLSSSLRELR
NLETLNFLFSLETYMVDYMGEFVLDHFIHLKQLGLAVRMSKIPDQHQFPPHLVHLFLIYC
GMEEDPMPILEKLLHLKSVRLARKAFLGSRMVCSKGGFPQLCVIEISKESELEEWIVEEG
SMPCLRTLTIDDCKKLKELPDGLKYITSLKELKIEGMKREWKEKLVPGGEDYYKVQHIPD
VQFINCDQ
>AT1G63360.1
MGISFSIPFDPCVNKVSQWLDMKVSYTHNLEKNLAALEKTMKELKAKRDDLERRLKREEA
RGLQRLSEFQVWLDSVATVEDIIITLLRDRNVEIQRLCLCRFCSKSLTRSYRYGKSVFLR
LREVEKLKGEVFGVITEQASTSAFEERPLQPTIVGQDTMLDKAGKHLMEDGVGIMGMYGM
GGVGKTTLLTQLYNMFNKDKCGFDIGIWVVVSQEFHVEKVQDEIAQKLGLGGDEWTQKDK
SQKGICLYNILREKSFVLFLDDIWEKVDLAEIGVPDPRTKKGRKLAFTTRSQEVCARMGV
EHPMEVQCLEENVAFDLFQKKVGQTTLGSDPGIPQLARIVAKKCCGLPLALNVIGETMSC
KRTIQEWRHAIHVLNSYAAEFIGMEDKVLPLLKYSYDNLKGEQVKSSLLYCALYPEDAKI
LKEDLIEHWICEEIIDGSEGIEKAEDKGYEIIGCLVRASLLMEWDDGDGRRAVCMHDVVR
EMALWIASELGIQKEAFIVRAGVGVREIPKIKNWNVVRRMSLMENKIHHLVGSYECMELT
TLLLGKREYGSIRSQLKTISSEFFNCMPKLAVLDLSHNKSLFELPEEISNLVSLKYLNLL
YTEISHLPKGIQELKKIIHLNLEYTRKLESITGISSLHNLKVLKLFRSRLPWDLNTVKEL
ETLEHLEILTTTIDPRAKQFLSSHRLLSHSRLLEIYGSSVSSLNRHLESLSVSTDKLREF
QIKSCSISEIKMGGICNFLSLVDVNIFNCEGLRELTFLIFAPKIRSLSVWHAKDLEDIIN
EEKACEGEESGILPFPELNFLTLHDLPKLKKIYWRPLPFLCLEEINIRECPNLRKLPLDS
TSGKQGENGCIIRNKDSRWFEGVKWADEATKKRFLPSCQLISLK
>Solyc06g064760
MEVVETCGKGTLSAGEPSTKRTITSIYDDDEVVGFENDAEVIMMKLIRGTKERDVISIYG
MPGLGKTTLARKVYNNPSIANYFDVKAWCAVSQAYNRRTLLVEIFKQATDDEIKIKEDDD
VADMLRRVLIGKRYLIVLDDIWDVEAWEDLGICFPLGEYESRVMVTTRIEQVTKHLQHHS
HPYSLKFLTSQESWELLEKKVFRGESCPPDLVEAGLQVALHCKGLPLAVVLIAGIIAKMK
REASLWVEVANDLSSFALGEQSMKVIQSSYHHLDDHLKPCLLYMALFPEDHKIPVDDLLK
LWMAEEFVLNSETENMEEASRNCLCGLLNKSLVMMYGRNDNRDVRYCSLHDVVREFCLRK
LTEDKYMQLIVPYNPYQHLHSTESRLCIYIHDDFFKQSDHPDYQLDKIPMLNFKETNSLE
FIAHPKLNTWNNQYWNPLDLIVKLRFVRALHLMDVALPDSWATAIQSLSELRYLAICVRQ
FELEWISHLHNLQTLQVKSSNKGIRLRAATLWEMKKLRHVNIYSFQVVWEDINDEGGFKT
SMLENMKTFRTSNVRLDNMNARLWWRFPNLEELGLKVEDEPKFPLFPVPEVHTRIHSLSL
SLPSMKFLDSVGWERYFEFPSNIRHLDLGGCLLTEEMALNIARLKKLESLKLFYGLTLGR
SMSLCWDVTNVEFPALKYLTLCRVKMKEWEASEESFPVLEKLVIIGGFITEMPPSFADIP
TLQLIQLIDCKDSLGVSVMNIKREIEENTGCDNLRVLMEKHK
>Solyc01g090430
MVDVGVEFLLENLKQLVLDNVELIGGAKDEIENLRDDLSEFNAFLKQAAMVRSENPVLKE
LVRSIRKVVNRAEDAVDKFVIEAKVHKDKGFKGVFDKPGHYRRVRDAAVEIKGIRDKMRE
IRQNKAHGLQALLQDHDDSISRGGEERQPPVVEEDDVVGFDDEAQTVIDRLLEGSGDLEV
IPVVGMPGLGKTTLATKIFKHPKIEYEFFTRLWLYVSQSYKTRELYLNIISKFTGNTKHC
RDMSEKDLALKVQEILEEGGKYLIVLDDVWSTDAWDRIKIAFPKNDKGNRVLLTTRDHRV
ARYCNRSPHDLKFLTDEESWILLEKRAFHKAKCLPELETNGKSIARKCKGLPLAIVVIAG
ALIGKSKTIKEWEQVDQSVGEHFINRDQPNSCDKLVRMSYDVLPYDWKACFLYFGTFPRG
YLIPARKLIRLWIAEGFIQYRGDLSPECKAEEYLNELVNRNLVMVMQRTVDGQIKTCRVH
DMLYEFCWQEATTEENLFHEVKFGGEQSVREVSTHRRLCIHSSVVEFISKKPSGEHVRSF
LCFSPEKIDTPPTVSANISKAFPLLRVFDTESIKINRFCKEFFQLYHLRYIAFSFDSIKV
IPKHVGELWNVQTLIVNTQQINLDIQADILNMPRLRHLLTNTSAKLPALANPKTSKTTLV
NQSLQTLSTIAPESCTEYVLSRAPNLKKLGIRGKIAKLMEPSQSVLLNNVKRLQFLENLK
LINVGQIDQTQLRLPPASIFPTKLRKLTLLDTWLEWDDMSVLKQLENLQVLKLKDNAFKG
ENWELNDGGFPFLQVLCIERANLVSWNASGDHFPRLKHLHISCDKLEKIPIGLADICSLQ
VMDLRNSTKSAAKSAREIQAKKNKLQPAKSQKFELSVFPPDSDVQTAS
>Solyc11g006630
MAYAAISSLMHTLNQLLKPDQSLVCRCCTQQHLESLCQNLSALQDFLDNNMTKDIGTLKV
IEKRIRNVVYKAEDGVDSSLRSIILADRAKRREKACRSFYQELLKVEEQVYFLNKEVMLI
EFNNHEKSKSAELAAISSSLEKSTIKENSIVGMEDDFNTILDRLTSQTHELTVVPIFGMG
GIGKTTLARKVYDNSSIRSRFDKQAWVTISEEYNERQMLLELVSSIMGSKQERSNDELME
IVYRGLKSRRFLIVIDDIWSTKAWDQMQRIFPNDDNRSRILLTTRLKYVADYVSCPGFPP
HSKSFLSLEDSWNLFTKKLFKNNPCPPLLEKTGKHIVKQCRGLPLSVVVVAGLVGKMDPT
HDNWKKVEENLSSFFGTVSERCQSILSLSYNYLPQYLKACFLYVGGFPEDMEIDVSKLVW
LWIAEQFVKARSNKRLEVVAEEYVEELIDRSLILAGEQRANGRMKSCKIHDLLRQMCLRE
AQTENVVHLMNGDALKAIDDQRRVILVFNVEEKHDYRLQYSSGTIIRTFISMDKTFPKGM
YSKLKLLKVLDVLSVQYDFFWIIPQLVHLRYVAARIGEGLSLAKLRNLQTLILREYDFSR
RKTMQQPVDISRMSEIRCLDLRSPLYMCNPVKAEYPLCLLNNLHTLCLYNSPFIAEIIRR
SPNLKKLTILDISKHPEWAVILNYQSILQDLETLTIDTQQNIDPMIISGDISLPNIKKLT
LIGTRIPWEDVKFLANLPNLEVFKGFRAFAGTDWKVDEDVVFHKLKYLLLSNCYNLERWE
LAAGSDNFPMLEQLKLIDFHELEEIPESIGDIMTLKLIQVRCCSSGVDNSAKRIQQEQES
LENYELQLQIIQPKSRRN
>Solyc08g076000
MAEAFLQVVLENLTSFIGGKLVLIFGFEKEFEKLSSVFSTIQAVLQDAQEKQLKDKSIEN
WLQKLNSAAYEVDDILGECKNEATRFEQSRLGFFHPGIINFRHKIGKRMKEIMEKLDAIA
EDRRKFHFLEKITERQAAAATRETGFVLTEPKVYGRDKEEDEIVKILINNINVAEELPVF
PIIGMGGLGKTTLAQMIFNDQRVTKHFDPKIWVCVSDDFDEKRLIKTIVGNIERSSPHVE
DLASFQKKLQELLNKKRYLLVLDDVWNDDLEKWAKLRAVLNVGARGASILATTRLEKVGS
IMGTSQPYHLSNLSPHDSLLLFMQRAFGQQREANPNLVAIGKEIVKKCGGVPLAAKTLGG
LLRFKREESEWEHVRDNEIWSLPQDESSILPALRLSYHHLPLDLRQCFAYCAVFPKDTKM
IKENLITLWMAHGFLLSKGNLELEDVGNEVWNELYLRCFFQEIEAKSGNTYFKIHDLIHD
LATSLFLASASSSNIREINVKDYKHTMSIGFAGVVSSYSPPLLKKFVSLRVLNLSYSKLE
QLPSSIGDLLHLRYLDLSRNNFHSLPERLCKLQNLQTLDVHNCYSLNCLPKQTSKLSSLR
NLVLDGCPLTSTPPRIGLLTCLKTLGFFIVGSKKGHQLGELKNLNLCGSISIAHLERVKN
DTDAEANLSAKANLQSLSMSWDNDGPNRYESEEVKVLEALKPHPNLKYLEIIAFGGFHFP
SWINHSVLKKVISIRIKSCKNCLCLPPFGELPCLESLELQNGSVEVEYVEEDDVHSRFST
RRRFPSLKKLRIWFFRNLKGLVKEEGEEKFPMLEEMAILHCPLFVFPTLSSVKKLEVHGN
IKARGLSSISNLSTLTSLRIGANYGSTSLPEEMFTSLTYLEYLSFFDFKNLKELPTSLTS
LNALKRLQIESCDSLESFPEQGLEGLTSLTQLFVKYCKMLKRLPEGLQHLTALTDLGVTG
CPEVEKRCDKEIGEDWHKIAHIPNLDIH
>Solyc03g078300
MDIGLTVGGAFLSSTLQVLFDRLTPQCDFLNLFRGRRQDQRLLKKLHTNLLALRAVVHHI
EIQQICDEDIRTWLNQLQDAVDTADNLLDEISYEVLRVSGEETSRFCYLDSMMPKLEETI
ETLQDLETQINCLTITLKAQLVTGKKDSPKRLPSTSLVDESGVFGRHQEVEEIISKLLSS
DDDAHGSGDVVPIVGLGGVGKTTLARAVYNDKRIKQHFNITAWVCVSEEYDAFRITTTLL
GEIIGSLDSKVSASNLNQLQIKLSHRLKGKRFLFVLDDVWNENYTDWDELRCPFVHGRKG
SRIILTTRKQSVAMMMASEMIQLKSLSDEDCWSLFKTHSFENRDPNKYPELEVVGRQIVG
KCKGLPLAVKTLAGLLRSKSTIEEWERLLQSEIWELPSDILPVLKLSYNDLSQVLKRCFA
YCALFPKDHPFGRDEVVQLWIANGLITQGESDETIEDTGNQYFLELRSRSLIQKASDLNL
LKWEARDVFLMHDLVNDLAQVVSAKLCLRLEDYPRTHILKRVRHLSYLRDCYGEFDKFKS
LSGLEYLRTLIPVRINFYSFLSKKVVYDILPTLTSLRALSLSGYQNNEFPDALFINMKHL
RYLDFSRTKITKIPDSVCTLYNLQTLLLLNCWGLVELPPEMGRLINLRHLDIRGTGISWN
IPLQKSKLQILLLSYSTRFVVGAFSDSRIEELGELQNLHGSLSISELQNVVNGREAIKGN
MKDKKHLEELSLSWSGINADDSQIEREILDKLKPDKNIKKLEINGYRGTKFPDWLGDHSF
SKLVSLNLRKCRDCDSLPALGQLPSLKHLSVSGMHRILQLTQEFYGSVSSVPPFRALTNL
VFKQMPELIEWHVLENGSFPQLKHLDLINCPKLIGELPKSLPFLATLRISGCPKLGVLPD
GQVAMFGIHLSLIHQNFTSLQKLRISDMPNLVELPSEICGLTNLGELRISNCASLRIIRI
QEMQQLIELVIRNCPDLMSLTILSLPVTLEKLHISRCGKLELEFPEDSMTGSCCNMFFEE
LRLENCESLRHLPFGFSLRVHTLIVYSCRHLQTLSFPHGIDTLEVERCGNLKALTVPKGI
HLKFLHSMKISGCDNLTSFPQKLVAPNLKYLWVYDCQKLKALPDCMHELLPSLKNLWISN
CPELESFPDGGLPFNIEILDISSCQNLITGREEWGLQRLPYLRCFRIYGSDETSILDVSW
KLPQSIQTITIEGLPRLKTLSGKALEGFKYLQVLEIKHCPQLQSLSAEGLQGLTSLATLE
IEDCCQLKSLPEVGLPSSLSVLKISSCPQFLSLPKKGLPSSVCRLEINDCPLLTPRLHNK
KAEDWLKIAGIHTLLIDYELV
>Solyc04g009240
MADAFVSFAVQKLGDFLIQEINLRLSLRDDIQWLRNELLFMQSFLRDAELKQCGDQRVQQ
WVFEINSIANDAVAILETYSFEAGKRRPSRLKACACICSKEKKFYNVAKEIKSLKKKIMD
ISRKRETYGITNIISGDEGPSNQVTTLRRTTSYVDDHDYIFVGLQDVVETLLAQLLKEEP
CRTVLSIYGMGGLGKTTLARNLYRSPRIVNTFPTRAWICVSQEYNTMDLLKTIIKSIQGC
TMGTLGLLEKMDERDLENHLRDLLKERKYLVVVDDIWQREAWESLKRAFPDGEKGSRVII
TTRKEDVAERADDRGFVHKLRFLSQEESWDLFCRKLLDVRAMVPEMESLAEDMVEKCRGL
PLAIVVLSGLLSHKKGLNEWKKVKDHLWKNIKEDKFIEISNILSLSYNDLSTALKQCFLY
FGIFPEDKVVKVDNIIWLWMAEGFIPRRGVERMEDVAEGFLNELIRRSLVQVANTFWEKV
TECRVHDLLHDLAIQKALEVNFFDIYDPTSHSISSSCIRHGIHNQGERYLSLDLSNLKLR
SIMFYDPGFHKMSLINFRSVFQYLYVLYLDILGATIPDVIGSLYHLKLLSLSCIHYLPSS
IGNLKNLQTLVVVAGAYSFQLPPETTDLINLRHLVVRCIKPLVHINKLTNLQVLQGIQCD
QWKDIDPVDLVNLRELSMSGIDKSYSLNNINSLKNLDTLKLFCGFDESFPSLEFVIHCEK
LQKLYLNGSIEKLPNLFSNSITMMTLTDSKLTQDPMLILGMLPNLRNLQLKEAYFGKEII
CSDNSFCQLQFLQLEYLRNLETWRLGTNAMPLIKGLCIDHCPNLKEIPERMKRVELLKRT
SKWSS
>Solyc08g005500
MAAYSAVTSLMGTMHLISQSALDFHESNKECSKSLYEKVGSLLEFLDNSDNELMKDLQKK
VKDVVNEVEDEVESQIVRIMEKDEHIQREANERLREILEQAIQDIYSVNQELIKQRNKNN
NSLSGNLSIGGSTSPRSRVSTLENEMVGHINEQANMRRRLITGHSSQLEVISIAGMGGIG
KSTFAKKLFSDPSVVGFFDVRGWITVSKDYSSRKMLISLLQDATGVKVEINPQYQEVEVI
NAELADRLQKSFKGKRYLIVVDDIWSTEAWDDISQWFPENNNRSRILLTTRSMEVARHAS
SPKNPFQMRFLDPEESWNLFCQKAFSKKDCPAEFESVGKVVVENCKGLPLMISVVAGSLS
SKRTLNEWNEVAQSVSSLVNLDDYQRCSGVLALSYNHLPPDLKVCFLYFGVFKKASEISV
ENLIRLWMAEGLFKLRGIRDLEKEACSLLHDLIDRSLIVVCKHSLDGKIKTCRIHDLLHD
LCLRESESESLLYVSNPSLSATNIPQDRRWVSFPQEPARDFFSLPFLTYGKIRSLHFLAV
KPYNLEFELGLDRFKLIRVLDLLGSGVWHLPNGLSNLVSLRYLRAHCSGYPPIYKLRNLQ
SVSFRKVNKFQPIEFHLPDGTWKMSQLRHLDSASFYLCSPPKVDGNKYRVLENLQSVYGL
RPVCCTKEMFEGIKKVKKLGICGRTGHFYDAPKCLDNLIYLPELEVTLPISPIDIRKVQG
TNCQYIKPKGK
>Solyc05g013280
MAKECRDAIGTINLVKGQHLDRRTTNQLEDAIKHLTHVAVFLTNLEKRHPANGISVHLRP
LFLEAHDGFSLMCSHPPRSQFTVKLDNIAEKFKSAKASRSTRQVIPELLQIIEPENIAKR
IKASKPSRSSSPITVDMVGFIESLLGSVHRALFFISAGPPVSMLDKKLRHLQVFFRLISK
RGIEHESMKDLFYHVEDVAYTAAQLCVLGSSCHMDNEFSKLLERISRPFSPGLRLVYLNA
LIGLNSSRSKTTMNAKYMLDFVSALQDDLRLRCDNRIRWLQRGLSYLCRFLRDIESYPVS
HRQLISLQLNMEDLAIGSANAIYSYDEDMDKTSEIDHELFHLQMKFNYVKVEVDLIRLQN
IQGTIIVPMKDLIDYVWEELMFFRSYFMDAFDQCKEQTRITVILNYIQSAVSQAWSVCDS
LCHDLNQNDLAREINCLHFQLLLKFKFIKVAIRQMCPSISASSTPDHPMIDLLNFLPMNF
EAIDSYSSMLKASFPSSPHRPNRDAESPNTSFLCGPNTDVYSFYSSSSRIPKMDEILKRF
HEYILVNLLRKDETNLTFTIADEVKKFYDGLLLMVTYLIEPPVPHTECRKQNDLSMRHEA
VAIEAESAVCLHYEDNMNNNRCREINQVLQFLTVTFWLIKSEGNLMDLLKHKSTLGNQVL
DLIESAHEELILLRSILMDLLRKKLYRLDDLLMHAEVTAKRLAIFSGSCYEYFMNGSSTE
KMRPLLSDFLQEIESVKVEFRNVCLQVLDISPFSLTDGEGLVNFLLKNQAKVPNDDAVSS
DGSLEDASSTEKMGLPSDFLREIESVEIKEARKLYDQVLDATHCETSKTDGKSFINIMLT
QQDKVLDYDAGSVSYLLNQISVVKDKLLHIGSLLVDIVQYRNMHIELTDLAERVQDKNYI
CFFSVKGYIPAWYYTLYLSDVKQLLKFVEAEVKIICLKVPDSSSYSFPKTNGLGYLNCFL
GKLEELLRSKLDLIIDLKHQIESVKEGLLCLRSFIDHFSESYDEHDEACGLIARVSVMAY
KAEYVIDSCLAYSHPLWYKVLWISEVLENIKLVNKVVGETCERRNTEVTVHEVAKTTTNV
APSFSAYTQRANEEMEGFQDTIDELKDKLLGGSPELDVISIVGMPGLGKTTLAKKIYNDP
EVTSRFDVHAQCVVTQLYSWRELLLTILNDVLEPSDRNEKEDGEIADELRRFLLTKRFLI
LIDDVWDYKVWDNLCMCFSDVSNRSRIILTTRLNDVAEYVKCESDPHHLRLFRDDESWTL
LQKEVFQGESCPPELEDVGFEISKSCRGLPLSVVLVAGVLKQKKKTLDSWKVVEQSLSSQ
RIGSLEESISIIGFSYKNLPHYLKPCFLYFGGFLQGKDIHVSKMTKLWVAEGFVQANNEN
GQEDTAQGFLDDLIGRNLVMAMEKRPNAKVKTCRIHDLLHKFCMEKAKQEDFLLQINSGE
GVFPERLEEYRLFVHSYQDEIDLWRPSRSNVRSLLFNAIDPDNLLWPRDISFIFESFKLV
KVLDLESFNIGGTFPTEIQYLIQMKYFAAQTDANSIPSSIAKLENLETFVVRGLGGEMIL
PCSLLKMVKLRHIHVNDRVSFGLHENMDVLTGNSQLSNLETFSTPRLFYGKDAEKILRKM
PKLRKLSCIFSGTFGYSRKLKGRCVRFPRLDFLSHLESLKLVSNSYPAKLPHKFNFPSQL
RELTLSKFRLPWTQISIIAELPNLVILKLLLRAFEGDHWEVKDSEFLELKYLKLDNLKVV
QWSISDDAFPKLEHLVLTKCKHLEKIPSRFEDAVCLNRVEVNWCNWNVANSAQDIQTMQH
EVIANDSFTVTIQPPDWSKEQPLDS
>Solyc04g008140
MEKGEKSLLLFEEQKTRITNLIDDFLNGLKQIMNKEEEFIASRLDGIEKLRMDLRFLRTF
VLFGNSTNLNGFYFRMYIHINKFERLTQIFICKDDLILEKYHMECLAPLLLKEIRNYLSL
NNNYVATTTEIKLYEYLIRHLHDLPKYHSNLLLPQTTEYKILQQVCRHLIDFYPILAANK
TSTEYLYPRFQFTTHRVTQFCFDLWTGQHDVYECSSKITSLLINLIPLELEVLYISTSKL
IKESRSKELEGFVKQILKTSPRILQNYLIHLQGRMAGVVAVNYAPTRSISVMMEFLLIFL
TDMPKRFIHREKLNNMLAHAGMLTRKIFFLVRKLLKEISEDNINEPDFSALDFLQEIEQM
KGDIRHIFLKAPESSQLRFPMDDGFLFMNLLLRHLNDLLTSNAYSVALIKKEIGMVKESL
EFLKSSFWNVRQTLNGTSGVVKDCWVRALDVVTRLQLEDKNGDGPLDAKSSSQPTQSTSS
PFVEVTVGHEKEEAWIIDQLLDEHESELDVISIVGMPGLGKTTLANKVYKNTLVYNKSKV
LREILKQVTGSGGKESEDDLAEKLRRALLDKRYLIVLDDVWDIETGEMLIACFPKVKRGN
RIILTSRSSKVGLQVKCHSDPLRLQLLTPEKSWDLFVKKVFGDKGSCPAELSKVGHQIVE
KCKGLPLAIVLIAGVIVRGKKKEKDFWLKILHNLDSFISTNINLVMQLSYDHLPCHLKPL
LLYFATTQKSQRTPVSTLMQLWMAEGFVDHDSLEEVTQSYLDALISSSLIMVDHIPSESI
WWTPLMIKVCYVHDVVHDFCSEKAKKEKLLKLINSGDTFHASDFLHHRLTIHTDNYQLHK
KCVLFNSNKCLAVSKHLISLKVSGPLDDFRYICHTRPFGLVRVLQLDFIVLKGSLIEEIG
SLFHLRFLSIHALGKAIPVSWLNLQNLETLLIDTHYSTMVLLPRILQLSKLKHVKIDMSS
FFEKKEDVQSRILEAGNSSNLTTLSGVVISYSEGMSDDALEKFPILQHLDCIIMESQYPP
THDYWFPKLDVLNKLESLKARYECNGYPSLIRQPNGYHFPTSLKELRLTGFLLRPDLLSV
IAALPELEIMEFSSCKFVDKKWDASEDIYLSLKTLILRDVQLSEWQVERETFPKLEKFIL
KLCITLWEIPCAFIDIDTLKSIDLRGVRRELGDSAIEIKKNVADFTGEDRLDVHTSYLIG
NQREKTEDEDEVENT
>Solyc04g015220
MNQLIIVGLNDECCGAKLDYVCQHVIQVTHSVNNISCPKKSVSPRLDDSIHENFMEGYNE
ERKNMVARLTYGSKKLQVVSVVGMAGIGKTTFAKTTLFDINKEDFPIRGWITVSENYDLR
ELLLRLLRDVIEMKDKDFDGMDNGQLAAHLKQVLQGKRYLIVVDDIWSNSDWDNIRHWFP
DCGDKSRILLTSRDKKVGAYAAKDGLVLMRPLTQDESRNLFYHRAFGKNNTIRRSDIGKF
KKVGEKVITNCKGLPLMITAVAGILRSKSKLYEWMEVAESVSSLVNDDAYKQCLQVVALS
YNNLPSLMKACFLHFGVFPKSHGIPVKKLTRLWIAEGLVYPNGVEEFEQAADRVLHDLIG
KSVVIVDKLSWDGKIKTCRIHDVFHDFCSKESESENLLCVCSSDSTTISQVHTKFRQGCR
WMSVQSMIDFSNYRRYTPIEIPSFYMLYDVVIFDPKVFHFKLLRVLDLEVHNIIGLNEVT
RDLVCLRYLAVGTSYLDFVDLPITNLWNLHALILGKSFVMNPRKRKVFTFPEDIWQMTQL
RHLYAKGIHLCSPGDNKVLGNLQSVSGLSPCCCTKEIFEGIKKVKKLVIRGTREEFPTDV
KWIDNLKYLQHLESVSIENIDFIFQKNTTSFFSLTSPDSFPQKLKELKLRCTYLPWECIS
IISKLPELEVLKLKSKSLIGNEWKATDQVGFPKLRFLLLDNLPLTEWENTTGSHDHFPSL
ERLIITNFKFLEEIPQGFADSKKLELIELHYCNPSLVDFAKNVQVEHEEVLGRNKLKVTA
FNTGLKWQRGIFASRNNRIPGLVPSSS
>Solyc05g047700
MERGKENEGQTEGEDNKSLVSSVVLREDIVNLIDFIERLSNGYVLTSLDIDQIEDLTLEL
TFLSAFCHLYYSFFSEGCNDEISCISNEIHDLVQSLLHRHGEDMVVNMNYHDLFENIKSY
IIYAEPSRVTTTEDRLVELLDAIFMYLQYLPKLCSEFIFTSMTQYELLQNVFGNLRDFHR
LKVNGCVEYETIEYVIPHLQLMAQRVVIPVELEVMHICCTNLKGSKSEEVGRFINQLVEA
SPDILRESLIHLQEHMVSSVTPSASTCNIHVMIEFLLIIVTDMPTDVICHDKLSVLLVRV
RELTKEVFILVRNLEENMNATSGTGLNLLENIELLKEDLKNVFLKACADSSQLRFPMSDG
PLFMTLLLTNLNDLVNSNACSVALIKEEIKQVKEDLETIRSFFGYAEQELHRDLWTRVLD
VAYEAEHVINSILARYHGLLQLIFILPDTVEKIKLVKKEVQEKIPKRSSIITANTPNKPV
ERNSLSTVGKIIVGFEEETEWIIRKLTSGPAEIDVISIVGMPGLGKTTLAYRVYNDKSIV
DHFDVCAWCTVDQEHNEKKLLQKIFNQVIGLKERFNEKDIDDEVADKLRKQLFGKRYLIV
LDDIWDTAIFDELTRPFPELQKGSRVILTSRKKEVALHGKCHSNPLYLRLLRSDESWELL
EKSVFGEERCPDELKYVGEKIAQKCDGLPLVLDLIGGVISRKEKKETLWLEVLNNLSSFI
FKDEEEVVKIIQLSYDHLSDHVKPCLVYLASYPKDEDIRISELKDLWIFQGLVQQIVMKS
AEEVVDVLISSSLVIPFDNSICKIHDLVHDFCYIKSRKEKLLHFIGGSKAPSSSSSDLMP
RGMIIRFDKYLFQFNEIFVVFDPEMKNPYVKHLLSLKVDEHCLPYNSHLKHLRLLQSLDL
HDITLTDSLLNEIGMLVHLKYLFIQTKSKALPPSFSNLCNLETLLVDNSEGSYILSPCFW
SLAKLRDVRINVCSFYDPYINEPTVLAKDSRLENLRTLHELYLHGSEDTENIFKRFPNLK
NLRVCIEQLSDCSAEKICFPRLDVLNELEELRLSSSWDTFNEYTQGFPSSLKKMRLQGLA
LTFDSMSRIARLPNLQKLSLEDAIIEEGKEWNMEDITFQNLKFLKLGRVEFSEWQVDAEK
SFPVLEKPDINSCDKLMEIPDSFGDIASLKLINVWYSPQLKESIFNIKEYVEEMTGEEVH
FHGS
>Solyc10g008230
MAHAAVVSLQQKLQEMLKGDDSRYPRLCEAVSSWHAFLEDSLSVRNAPEAVEHLEKWVED
LATQLLDGIHLYELEKRSPDFSPVGSKVFQEVVVTAGSDSIKAYVMKVMNAQNDNDALPT
QDTVESDSKCIPHLQATMLDLDNDLMTVKSRLIGPPSKLTVVSIVGMGGIGKTTLARKVY
DDIYMEHHFYIRAWITVSQMHQHREMLLGILRCFSLVNDNTYQKNIEQLAEQVYRSLKGR
RYLIGMDDVWDTNAWDVVKRSFPDEKNGSRVILTSRLANVGIYASSGSPPHYMRCLSVDQ
SLKLFNLKVFGRETCPLELEKATKQIVEKCQGLPLAIVVVAGFCSKISKTEDCWEDVAHK
IGLVVSRETEECMDLLALSYKHLPLHLKTCFLYMGAFPKDFEITVSKLMKLWIAAEFVKR
TPEKDFEEVAHGYLRDLIDRSLIMVKKLTSSGEVKTCKVHDLLHDLIIREAWKERLIYFT
KSNVILSPPVASFEHRIIFNFHRAPSTHLKHVYDKPLLPCASSFLCFGRDGTPRCCSQVD
SFVTFTNFKWLTVLDICFQPFDHLPCEIWKLSTLKYLALASFSVLPPSVCNLRYLQTLIR
YSHQASICLPAEIWEIKNLRHLYFRKCCYFPIVQSIQKDSLGSSRHSNLALTKLRTISYI
TFGSIKRRVLKRMHKLKKLGIRESEEECLTAEQMSGNLKKLVLLEHLETFKGFFIKPWLP
KQCDVFPPTLKKLTLRGSLQLTTLQIGFEKNKLAWEMMILWCGSTNSQTLNPKACICFKF
GVLP
>Solyc11g006640
MAYAAISSLMYTLEQLFKPNQSFVCPCSTQQHVENLNQNLSALQDFLDDTTTKDIETLKV
VEKRIRDVVYKAEDKVDSSLRSIILADSTESREGAAKFFEEELVKVEKDVDSLRKEVTVV
EFNKHGTKSAELATTPFSPDQKSTIVENTVVGMKDDFNIILDRLTAQTDELIVIPILGMG
GIGKTTLARKVYDDSCIRSRFDKLAWVTISQEYNERQMLLEVVSSITTKGSQEMSNDELM
EIVYRGLKGRRFLIVIDDIWSTEAWNQMQRIFPNDDNKSRILLTTRLKYVADYVNCPDFP
PHKIGKHIVQQCQGLPLSIVVVAGLLGKMDLTHDNWKNVEENLSSFFGTVSERCQSILSL
SYNYLPQYLKACFLYVGGFPEDREINVSQLIRLWIAEQFVKARNNKRLEVVAEEYVQELI
DRSLILMDSLTTNGRMKTFKIHDLLRQLCLSETHTENVVHIMNGNVPMFLLEAIDDQRRV
ILLSKLEEKQVYPPMHSNGITSIARTFISMQYFHYDDFPEGIYSIFSAFKLLKVLDVLTV
WYDFSSVIPELVHLRYVAAGIEEGLSLDKLRNLQTIILHKNIGANRPTKSEQPLDIWRMS
ELRHVDIDSPRYISNPLEAENPLFLNNLQNLYLYNSHFFEEIIKRTPNLKTLKFLDESEH
PDWSAILDSLILLEELEKLVIQLERMNVNIFCGDILYCKIKKLSPNIKKLKLLGTYIPWE
VVNLLAYLPNLEVIEGEYAFSGTDWKLDEDVVFSKLKYLLIGEADLERWEAAASDNFPML
EKLILYGFNKLDEIPESIGDIMTLKLIKIDDCSSSVENSAKRIQQEQQSLGNYELQLRIT
SKKSATSESSSS
>Solyc06g008770
MEKRKDNEEANNSLVLFSALSKDIADVLVFLENEENQKALDKDQVEKLKLKMAFIYTYVQ
LSYSDFEQFEDIMTRKRQEVENLLQPLLDDDVLTSLTSNMDDCISLYKSDAIMMDEQLDF
LLLNLYHLSKHRAKKMFPRLTQYEVLQNVCGNIRDFHGLIVNGCIKHEMVENVLPLFQLM
AERVGHFLWEDQTDEDSDEDHQNDRDSRLFQLTHLLLKIVPTELEVMHICYTNLKASTSA
EVGRFIKKLLETSPDILREYIIQLQGHMITVIHPSTSGARNIHVMMEFLLLILSDMPKDF
IHHDKLFDLLAHVGVLTREVSTLVRDLEEKLRNKEGNNQTNCATLDLLENIELLKKDLKH
VYLKAPDSSQCCFPMSDGPLFMHLLHMHLNDLLDSNAYSISLIKEEIELVRQDLEFIRSF
FVDAEQGLYKDIWARVLDVAYEAKDVIDSIIVRDDGLLHLIFSLPITIKKIKLIKEEIFA
LDENIPKDRGLIVVNSPKKPVERKSLTTDKIIVGFEEETNLILRKLTSGPADLDVISITG
MPGSGKTTLAYKVYNDKSVSSHFDLRAWCTVDQGYDDKKLLDTIFSQVSDSDSKLKVILI
VLDDVWDTTTWDELTRPFPEAKKGSRIILTTREKEVALHGKLKTDPLDLRLLRPDESWEL
LEKRAFGNEICPDELLDVGKEIAENCKGLPLVADLIAGVIAGREKKRSVWLKVQSSLSSF
ILNSEVEVMKVVELSYDHLPHHLKPCLLYFASMPKDTIMSIYELNIFLGGEGFVGKTEMK
SMEEVVKIYMDDLISSSLVICFNEIGDALNFKIHDLVHDFCLIKARKENLFDRIRSSAPS
DLLPRQITIDDKEHFGLNFVMFDSNKKRHSGKHLYSLGINGDQLDDSVSDAFHLRHLRLL
RVLDLDNSFIMVNDSLLNEICMLNHLRYLRIGTEVKYLPLSFSNLWNLEILSVEHNESTL
ILLPRIWDLVKLRVLFVDDCSFFDMDADESILIAEDIKLENLRILVKLLIFYSKDTKNIF
KRFPNLQMLQFVLEESWDYSTEQYWFPKLDCLTELETLSVSFKSSNTNHSGSSVATNRPW
DFHFPSNLKQLLLSDFPLTSDSLSTIARLPNLEELSLYDAIIQGEEWNMGEEDTFENLKF
LNLRLPTLSNWEVGEESFPNLEKLKLRGCGELEEIPPSFGDIYSLKIIKIVNSPQLEDSA
LKIKEYAEEMRGGGELQILGQKNIPLFK
>Solyc08g007250
MDILFNAVGGFVVEVGKFVSKCIYPKIENIVRFSSKIENLREEMGNLTKFRDEIKGKTEK
DEREGYKPKPEVVKWIEDVCELQNEWEDMQQRVAAAKTLAYKCCPKCSLRLGVTTQAHNI
RQQLFSLKQVGESFGSNLVVESYQMKKVEFIAGPSIKGQSAATRNLNEILRLLEDDKVCI
IGVWGAGGIGKTTLVKNLNNELLKIDVSIRPKLSFGVVVWVTVPKPPIAIRKVQAQIADR
LNLKVDAEGSEVRIASKISERLKQEKSFLVILDDVWEAINLDDVGVPQLKGSKVIITSRF
LGVCKKMKSDTEMSISTLDVNESWALFMENAGDVANRVDIEPLAKKIARECDGLPLAIIV
IATSMRGKNMVEQWEDALDSLKKSEPNDKDTREKVYQVIKWSFDSLEQTRNRDIQSCFLY
CSLYPAAIPTDDLIRCWWAEGFLGEHDTYENAYNRGITTIEELKDVCLLEKEAHDCVKLH
DVIRDVAKWIDDSSGLTDISRLKLVSASVKRLSFIIQDLPNNLTKCPKATSLLLQHNRYL
RKIPQTFLLAFPALRVLNLSGSRIRELPCSINELHQLRALILQRCFMLDELPAIGNLCNL
QLLDCDGTKLCCMPEGMDKLTNLMLLNMPLCGFKDNIDLGVFHELQRLEMLHLSISERGA
VGAACFDEISHLPNLKSLSIYLDRSSISNMKSDQTWMRRLKRFHITVGKTTTPEEVSFDN
NSTRAIRLLGFDIFNNKVWVSSMLQFASDLYLENCMGMTEFIRNHSFDGLKSLCIMNCSC
DFGAFTEECDDDPLPNLEHLKISYVNDIMNVPHFGQLLGLRFSKLRKLDLHHCYSLTCVF
YVGNGFSVPRHLEEISVSECGNLTELVEQLGSSSEIPRVRKLWLYSLVALRRFGEAERMW
EHLEELYVRSCHEIMKLPLSIQTSKNIKTIKGEPTWWSRLEWDDQKYKSSLEHCFTKIPW
FLTRDDWF
>Solyc04g079420
MAVTDFFAGEITTELIKYLLLIVKKSTLCRSSAENLIDNINGLLPIIQEIKQTGVELPQI
RQTQLDDFSKLLRDGYELAGKVLHSGRWNMYRNLQLARKMERLEKRVARFMQVTMQAHVL
ADVHHVRFNMEQRFDVLEHRLKAIKIGVDDRSGGGGGCLGEAVKRMEEDEKWFEDSFVNL
GAGIELGKRKVKEMLMGEQDRGVFEICGIGGSGKTTLAKEICKDDQVKSYFKDKIFFFTV
SQSPNVEQLRKMIWEKISGCNLHGYGYGEMFPQWNLQYQWNTKSASPVLLILDDVWSASV
LEPLVFKIPGCKILVVSRIKFPPSIIDCVYDLELLREDEAMSLFCHFAFGHNSFPRGFSQ
KLVKEIVDECEGLPLALKVIGSSLKGKPEMLWTSAKNRLSRCQPVCESHELQLLERMKLS
IDCLPEKVRECFLDLGAFPEDKRIPLDVLINMWVELHDIDEEEAFHILVELSDKNLLNLV
KDARAGDMYTSYYEISVFQHDVLRDLAIHMSNRDDINKRKRLVMPRRDTSFPREWERNVD
EPFHARVISVHTDEMREMDWFRMDCPKVEVLILNFASSEYFLPPFLENMPKLRALIIINY
SAGNAVLHNMSVFSHLTNLRSLWFEKISITHLSDSTNPLNNLRKISLVLCDMKNSLDESD
VDLPGLFPQLSEFTMDHCINFNKLPSSICRLHKLNSLSITNCDSLYELPSDLGELQTLQV
LRIYACPHLKRLPPGIGHLVKLKYLDISQCVGLRCLPEAIGCCRNLEKIDMRECPQIDSL
PSALSFLESLRCVICDDEIFCQWKDVEKAVPGLCVQVAEECHTLDWLSQ
>Solyc01g106410
MADLVLYPVLQVILEKLATPYVQKFHDLYHLKENIEKLQNTLPTARAFLDDAHKRQETDQ
RVENWLVKLKDIAYQLENLLDEFTAESVMCESRSGKAKQVRSLFLPFEPSKHLFDLAKML
PKKLKELDEIAKQGFSLNLRATTTERQVDNYDRTKVTGSFVITSKICGRDDDKKKLLELL
LTTCDGKTGGVVSIIPIVGIGGLGKTTLAQLVYNDEKVVHFFDIKIWVYVSRDFDVSKLM
LSIIQSATKRKCELLEMDLLQAHFQDSLGGKRFLIVLDDVWNEDQEEWDKLGDLFQSGGA
GSRIIVTTRSTKVASILGTTSPYCLQGLTEDDCWVLFKQRAFSKEEEGEYPNLLDIGKQI
IKKCGGVPLAAKTLGSLLRFKREKEDWMFVQESELWKLENCNSGILPALRLSYLQLPLHL
QRCFAFCSLYPKNYEIHKEKMIHIWIAEGLITCHEKNRQLEDIGNEYFNDLLCLSFFQEV
KKFDETDLVVYIMHDLIHDLARSVGSQDFVILGHDFTQGNMSQVHHLSILFHSDPTSFPK
ELYGAKHLRTLQFLFCTGDIPSSFPLNFKYLRVLDLSGCVKKVHESISDLICLRYLDLSS
TSIQTLPHTICNLSNLQTLNLSFCGNLMELPFGLANITGLRHLNIVGCNGLTRLPAGLGN
LVQLQTLPLYIVGKGIGESISEISSPHIRGELSIRGLENIRDKEEAALANLRAKKYVELL
RLQWGSENIVRMSTGSTSYEVCREVDGTSRSLSRDDDNVVEGIIECLQPHGYSGFRFPDW
DLPNLVLIALINCSGCDTLPTFGKLPFLKTLYLQGMDGVTHIGEEFYGGKPLKFPSLEDL
TIKDLPCLKEWSCIENEAAVFPRLQKLVVDKCPNLISAPTFQSLLYLELRDCHPKILESV
DNMSSLSNVVIDALQGLVHLSGKLLENNKSLETVEILSCKNFISLPQEIEHLTYLKSLTI
SNCEKLTHLPTGIRKLQALEFLEINGCHSLESLPSEEFAGFNSLKSLSIENCGNLIYLSS
GFLHLTVLEQLSIMSCPRLTLSRGSFQNLSSLRSLSIISCPELYPLPASLQHVTTLQSLV
IHSSPYLTDLPDWLAKLSSLRSLAISNCEHLISLPEGMKYLNALQHLSIQDCPHLERLCK
KKGMEWRKIAHIPHIYVGSLKFGR
>Solyc09g092280
MGEIVLSAVISKATEAAGNLLVEKWSNLTSLEESMNWLKTEMLLIQSYIIDARTKLTQGD
STVKNLIKYIEQLADDANDILDEFLPKIERKGTIGCRVSNVSSANKFVAEIEKIKRRVAE
IDGLRTTYGITDTSNNNNQHDYIPWDQRGVFLHADETEVVGLDDDFNKLQAKLIDHHLPY
KVVSIVGMPGLGKTTLAKKLYRHVRDQFECSGLLYVSQQPRAGEILLKIAKQVGLTEEER
KENLEDNLRSLLKRKRYVILLDDIWKVQIWDDLKLVLPECDSKIGSRIIITSRNNDVGRY
IGGDSSLHELQPFDSEKSYELFTKKIFIFDNNHSVDLVDIGKSIVKRCGSIPLAIVVTAG
VLRARERTEHAWNKVLESMGHRVEDGCAKVLALSYNDLPIALRPCFLYFGLFPKDHEIRA
FDLINMWIAEKLIVVNSGNTREAESKAEDFLNDLVSRNLIQVAKRRYDGRISTCRIHDLL
HSLCVELGKESNFFHTEDNAFGDPGNVSLVRRITFYSDINAMNKFFRSNPNPKKLRALFC
FIDDTCLFSQLARHDFKLLQVLVVVIANDYSMEIPNTFGKTSCLRYLQFEGQMRGKLPNS
MVKHVQTINIENSSTYLPTGVWESKQLRHLRYKGGFEASNCCFSISRKIYSLPPNNIQTL
MCVDDKFVEPRLFHRLINLRKLGIWSVSDSTVQILSTLPKELEALKLIFYYQSSEQLNLS
SCSYIVKLHLRGSVRLNSESFPPNLIKLTLCYIDVEGHLVALLKKLSKLRILKMIRCKHK
EEKMDLCGDGDSFPQLEVLHIQEPSGLSEVECMDDVSMPKLKKLLLKRTKFNIRLSEHVT
KLMIRI
>Solyc05g013260
MTKALKIFTLNNIAARLEAASKPIISGRKMISEVLKMLKPEKIAERIEASKSSSQITTME
MVRFVDFLLDYVKDPTLVKLRYLRAFFILSASRCIEHESMHYFFIHVENVAYTALKLRFK
WIDKYIDMISYELHSLRSSLSPNLTQNLLTALKSSKSETTLNSECMLDFVNVLLEDLKVH
LHCCQIWGLKEELLNSVHFLRCIEHGGTQLRIFSSLQSLIEDLVFEAALVINAYDEDLLF
VLKPKLNHVNLVIKMIQLRNSEATFLLRADSLKLIDYALEELIVVTNFLMDSLDQCKQQP
KITDLLTLIQSVTNEACSAVKNLLCYPRGEDFVREMNRSHFLLLLKFNFIKAAIRQMCST
ICASSTEIHLLNFLPINFEVIGSYLNSSEKSSSGYRNMNLVMMDFHQYIIDNLLLKHETD
LSFTVADDVKKFYDGLLLLLTHLVDTLSQCSEFGTTAIEAKSANSNKSNLILQFLTVAFK
LIGCERSLMDLQKQHTVHNVLMHAEVTANKIAQIIKRRSTEEIGLLLSEIESVKVEIRKV
CFQFLDASPYNMTDGEDLIRFLSKHQDWLLNFDAFSIPFLKKQIPEIKGKLFYLGSFIAD
IVQHRDMHQELKDLVKRVQDIKFVCLFPIRDSAPSWCYRLYLSDVKQLLKFVETEVEMIC
LKVPDFSSHSFPKINELGFLDCFLGKLDEMLSSKLESVIDLKCQIEPLKEGLLCLRTLTD
HFPEIYDEHDEVYSLITRVTAMAYKAEYVMDSCLTYSYPLWYKVCWISEAVENIKLVNEV
VRETCERKKVDVAVLKIRKTSIHLVPSLSSNTPGSDEEMESFQEAMDQMKMQLLGGSRQL
DVVSLVGMPGIGKTTLAEKIYNDPVITFHFDVRAQCRTTQVYSWRDLLLAILNGVLEPND
RNEKEDGELADELRRFLLTKRFLILIDDVWDDKVWDNIHMCFKDARNGSRIILTTRLSSV
ANYAKCESEPHHLRLFRDDESWTLLQQELFQGKSCPPEIVDVGFRIAKICGGLPLFIVLV
AGVLREKKIIKAELWKEIEESLCLLNIDSLEESMSIIGFSYRNLPQQLKPCFLYFGGLLK
GKDIHVSKLTRLWVAEGFVQANEENGLEDAACCAEFEIIRENINAKNKTTDLRGSPICWL
RPREEREQFYYGEAKTELQNRVSHSVYI
>Solyc10g085460
MADPVIGATVQVLLEKLLSLSIEEVKTLRNCKKNLSKLTKHVTMIQAYTHDAETRQVEDN
QAVEEWLKMLEKIAEDAENVFDKFTYVSIKARVMKNQMKLMEKVSHFFSQTVFKYKMSRK
INDINEELRAINELANNLGLQLLTVPSRKIPQIRETDSSASYVVGRDKDVAEVKEKILNM
RKDVVLCTIPIVGMGGLGKTTLVKRIFNDVEIEKHFVKRVWLCLPEMSDAKSFLELILHS
LTGQKLELQSRDIIVKKLQDALGEKRYLLVLDDLWRVGSTHWYEFMDTLKGINTSRGNCI
LVTTRMKQVASIVAADLHMLGKLADDHCLSIFKQRAFVDGEVPQEILSMEKKIVELCQGL
PLAASVLGCLLCNKEKHEWQAILVAGEDDNGENSLKKILKLSYDYLPSPHLKKCFAYFAM
FPKDFEFEKDQLIQLWMAEGFLRPCQETPVMEDVGIKFFQLLFQYSLLQDVKLDEYNNIT
HCKMHDLVHDLAGDILKSKLFDKKSVEGENLSQVRYFGWDSPSDQIDKISEPGRLCTLFW
ESNISDDMLLSFQFLRVLNLSASGIKELSAKISKLIFLRYLDISDTRIEDFPDSICKLYN
LQTFRVNDCSSLRKLPEEMANMISLRHIYCNGSDMQTPLNMGQLTSLQTLRVFYIGSEKG
RRIKELGRLKNLRGKLTINHLQLVRNKEEAQTANLQEKPNIYKLVYSWSHDESEGCEIND
EHVLDGLQPHPNLKALSVVDYLGTKLPSWFSEELLPNLVKLKLSGCKRCTEIPSLGQLKF
LRHLELVGFHELKCIGPALYGVEISNIGSSSIIQVFPSLKELVLEDMRSLIEWKGDEVGV
RMFLRLEKLRISNCPLLKSTPSQFEILHELIIEGVDSEMPLLNLCSNLISLVKLDVDNVK
ELTCLSDVMLRNNVSLQYISVVDCGEFREFPQSLYNLHSLESLRIQHCPNFSSFIVPCGE
NYLTSLQNFELQGCNGLTSLPSGMLEQCRSLKNLSVSWCDNLVSFPLHECEMPSLSWLDI
SQCPKLISVSTGCLHRLTGLIVLGIGPFSEKVDFEVFQLIFSGVQQLFSLRSLWVYGHLH
WDSLPYQIMQLSALKNLSIDDFGIEALPHRFDNLTSLETLSLKRCKRLRHVDFSDAITKL
RNLWIQDCPLLEALSDGLGNLASLEQLLILNCKKLEHLPSRDAMRRLTKLRILHIVGCPQ
LGESCTKQSGPNSQWSKISHIPDIEVRS
>Solyc12g009460
MAYASIASLIRTMELLLMSDSPMRSLICYHEEEIVDLHKKVSFLEAFLKEKQISDYGEMT
DLEARIKGFANVAEDRIEFGLREAMIAEDEMQRGKAHEELRESLLRVAKDIDCVLEESKK
IQHHKGRQASMWSLARETSSSENLQVSNNMMGRDKEEKRMLEELTRGSTDELKVIPIVGM
GGIGKTTLAKQVFNHPSIQSHFDVRAWATISKEYNVKEILVSLLQSIIKIDHNVYSRDES
ELADILQKKLKRKRYLIVMDDMWSYKAWDDMRQCFPVDDNRSRILLTSRHTEVAIYASSS
NLSLKMSLMNSDESWDLFKSKAFANESFPPELVPIGEQIANKCQGLSLTIVVAGILSKSK
RTKEEWENVAENIKSLKLVRLWIVEGFLKLEGDLEVEAENRLQDLVDRCLVLVSQRNADG
TKIKTCKIHDLVHEICLREAQNQNILFIRNDYLSDADGDDDEETKLVPPAGCRWISIQER
QQTDVDVQGFKSLSLQNHQLIRMSANDETSPLRRTRSIFLFASPYLSNNSNLELGHLNLI
RVLDLTSIFFSSFPLQILSLIWLRFLSLSTHTSFGIPRGIRNLWNLQTFIARGSASSFIK
FPGLIWETTQLRCLKLRKFYLSDPLSSSTDADRHLVWSNIETVSGLIPYCCTKKVISRIQ
NIKKLCIRGHVYDYSMREEDMNFHSLADLHQLETLSIKVDWFQVRRSDLRFQRSPVYVPS
AEHFPTKLKKLKLVGTRLAWEDLNIIGKCPNLEVLKLKPDACHGTEWYPIEGGFPQLKLL
LIEGTNLKYWKATDDHFPVLEHLVIRHCFHLEEIPAEFADIYSLQLIELQNCSAKLMASA
GRIQEEHEYIGNKPVEVRSDNDPG
>Solyc01g087200
MAYASVVSLAQTLGQLNTRIPGLFSDPKIQSLAASLDYFKAFLDDSSNSSYYHQENIKDL
VGKFRDALNEAENIIELKICEIHQRGNEDLVPVVQKIELLREELVLSLETCTSHDHDTEP
GEDHFETRVGSPSKPSFNANLENDVVGLDDDLEKVIERLLGYSSEREVVAITGMGGIGKT
TLAKKAYDYPRVRSRFDVHAWVTVSREYGMRRLLLSLARCIPGMTADKLVEKTEDQLAES
LYRKLKDRRYLIVIDDIWSTKVWDDVTRCFPDDDNGSRIILTSRLKDVAAYANPDSPLHE
MGVLSLDDSWKLLSIKVFGVNDLCPFELEDIGKQIAERCGGLPLAILVVAGHLSKISMRR
ESWITVAKTVNSVVANDPDKCLGVLGMSYNYLSNHLKPCFLSIGAFPEDFEIKARTLIQV
WVAEGFLKAERVESLEKVAEECLEDLISRNLIMIKKRRFNGEIRSCGMHDLLRDLSLREA
QKEKFLHVTSARYVSNFLAQRNEGRGFSFLSNISLNDSSELSSHVTRSMFFWGELSISSP
PHRQISLFASFKHIRVLAIISHMFPAFPAEITQLTHLRYLWIRSNGGLPASVSHLYNLQT
LVFQQPELYYMHKTLVLPRDIWNMTQLRRLRLLSGNYLSKPKRSTTTDDVLGLSNLEELS
HLCFASCTEEVFSCLPSIRKVSILDAASDDASEYLQNLVHLEKLETLKCVCYGQKRLTLS
NWCASLTSVKRLILSGCLLLSQDMASLAALPNLEVLKLRDNEFEGCAWTLSDEDEFSQLK
FLLLAEPRLLNWEAGSVNFPNLQKLVLRKCICLEEIPIDIGEICTLEMIELICCSSSAQN
SANEIREEQESMGNSCLDIRVYVDDDEPSSLFDFWRAVLD
>Solyc05g005130
MAMECGKVIGAMNFVRDVQHFDMSTFHQLEDARNNLEHAAGFLRKLEKRSPENTISTYLR
PLFLEALDGLSAISSHMKDQGQKSDIVERISKVLKIIKLKNIAERIKASKPSRSSSQVTL
EMVECSCVCSCQEAVDIRGFFTFIAKQCIEHESMKDFFTHAEDVAYTAAYLCFLGLNGTM
DTDISKFLKRISPFSPDVRQIYLSVLMGLNSFRSETTMNAKYMFDFVSALRNDLEELLSN
VHQSPCIRLQQGLSHLSRFLWDIKSDPFPLGELISLQSQMQAVAIEAAIAIYTSYDEKVK
MKTTETDHLPFILQLKLNHVKVEVSLIKLLKSKPTVIAPLKDLIDCVREELIFMNFFFMD
AFEQCKEQTNVTEFFNLIQSVTSQAWLVIYSLYRDIKKEGLAREISWSHFQLLLKFRFIR
AVIGQICPRISVSSILDHPTINLLNFLPLNFKVLDSYFSMLKSSTIDSSDSPMMDLVLMG
FHEYILDNLQLKNETSLTFTNTNEVKKFYYGLLLLVTYLFDPLVQCSGFGTIEIEAAGDS
NRNRRVSLVLQYLTVALKLIEPEETLMDMLTKATLKAPILDMVESAHEELIFLRAFLMDV
LRQQMKLNKYHHLLRNVEETANKLAQLSRFRNERFMDENSTWEVCLILSDFLYDIKFIKV
EIRKVCIQVLDASLMTLPDIKGLLNFLSNRLDTVLDCDAGSIAFLMNRSRVLKEKLMYLG
HFLADVVQHYNMHQGLKDLMKHVLDTKYVCLLSVGDYKSAWYYMLSLSDMKQLLKFVETE
VKTIIPKAPESSSYSFPKTNGLGFLQFFLGNLEELLCSKLDSVIDWKDQIGSVKEGILCL
RDHFAENFDELDEVYGFILKVTEMAYKAEFVIDSCLVSSHPLWYKSHRMSEVLKNIKLLN
KAVTETYERKEIDVIVNKVAKTSMNPVASLLAYTPRENEEMEGFHEAMDKIKRQLLRRSS
QLDIISIVGMPGIGKTFLAEKIYNNLIVTPHFDVHAKCRVTQLYSWKELLLTILNDVLDP
ADRTGKEDGELATELRQVLLTKRFLILVDDVWDKTVWDHLYMCFRDAKNGSRIILTTRLS
DIANYAKCKSEPHHLRLFRDDESWTLLQEEVFQGESCPTELVDVGFRIAKSCGGLPLSIV
LVGGVLKEKEKKEDLWKEVEESLGSKNIGSLQKSMSLIGFSYKNLPHHLKPCFLYFGGFF
KGKDIHVSKLTRLWQAEGFVQANKEKRTDTAHDFLEDLISRNLVMVMKERPNDKVKSCRI
HDLLHNFCLEKSKQENFLNQMNRGEDMLPEKPQDYRLFIHSYQDEIDSWRPCGSNVRSLQ
FKVADPDSLLWPRDISFIFDSFKLVKVLDLESFNIGGTFPSEVESLIHLRYFAVQTYANS
IPSFIAKLRNLETFVVRGLGGEVIIPSSILKMVKLRHLLVKNRASFSLQGNMGESFSNSQ
LDYLETFSTPRLSYGQDAEMILTKMPNLRKLNCIFLETFSYLEKLKGRCVRFPTLEFLSH
LESLKLVSNCYPSKLPHVFNFPSKLRELTLSKFRLPWYEISIVGELPNLEILRLLSRAFE
GNEWEVNDSEFRVLKYLNLDNINISQWSLSNDAFPKLEHLVLTKCKQLEEIPSHFGDAVT
LKSIEVNRCGRSVSNSLQYSLQIGLENHLLDSFLLSHLHIIKRERVEVCEPCKLHVHTTS
>Solyc08g075640
MAEAFLQILLKNLTSFIQEELGLFFGFKNEFENLKSTFTTIQAVLEDAQEKQLKDKPLEN
WLQKLNIAAYEVDDILDECQTEAARLNQTKYGSYHPKAIAFRYKIGKRMKEIMERLDAIA
AERSKFHLEKRTTEREAARRETGFVLTEPEPYGRDKEEDEIVKILINNAQQLSVLPILGM
GGLGKSTLAQMVFNDQRVTDHFHPKIWICVSEDFDEKKLIKAIVESIEGNPLGDHMDLAP
LQKKLQDRLNGKRYFLVLDDVWNENQEKWDKIKAVLEVGARGASVLTTTRLKKVGSIMGT
LQPYELSNLSQEDCWLLFMKRAFENQEKINPNLVAIGKEIVKKSGGVPLAAKTLGGLLRF
VDQEREWEHVRDNEIWNLPQDESSILPALRLSYHHLPVDLTQSFAYCAVFPKDTVMEKGN
LISLWMAHGFLLSKENLELEDVGNQVRNELYLRSFFQEIEFKDGKTYFKMHDLIHDLATS
LFSARASSNNIREINVKRNPHMMLIGFAKLVSSYSPSHLQKFVSLRVLNLSNLSLKRLPS
SIGDLVHLRYLNLSLNNMRSLPEQLCKLQNLQTLNLQNCWSLCCLPNQTSQLSSLRNLLL
DVCFELDSMPPRIGSLTCLKTLSRFAVGRRKSCPLGELRNLNLYGSIEITHLERVKNDRD
AKEANLSAEENLHSLSMEWKGPHRYESEEVEVLEALKPHSNMTCLTITGFRGIRLPEWMN
HSVLKNVVSIAIRGCENCSCLPPFGDLPCLESLELWSGSAEVEYVEDSGFPTRRRFPSLR
KLTIDDFDNLKGLLQFPVLEELTIRCCPVFVIPTLSSVKKLVVYGDKSDATVLRSIYNLR
KRCSKALQILKYLEISFFDNLKELPNSLASLNALKHLEISCCPKLESLPEEGVKGLTSLT
QLSITYCEMLKRLPEGLQQLTRLVQNCSHSSSADY
>Solyc03g005670
MSEIVLRSAGERLQNLLSEETAGLDSSVREDLNSILKKLQSSYILLKEKKRENEIENKVR
IIEKLNYQIEDEIESSKTWRFLSFRIPKIKSKMETILKQIDNIVINGVSTSLLPLRDQIT
NIVGLEEDIGRVCRSMLSDYSSFPSSSSSHIGVPVVIPIYGVVGSGKTTLARSVHENSAI
VERFENRIWIDVPREDFDVGYILENIMESVNHGWMRCSSSKKQLQERVGRIFNSKRSLFV
FDDVRYIQAWETLYGALPELYSGSYVLVTTRVEYVAKYISKKHSQPVHNMNSLNEDDSWR
LFDMVLSHSHRASSSDREMVRCCYGLPGLIKHLASYKTSDQSFISEYYCLLYKQELPKEL
QPCFIYLGHFLENQLIDPEKLSHLWMIEGLLSTRQSVVKGHQSMTERYLKELERMGVVEL
QPEEVPTTNKLFKAYRFVQGMEKFCVSNCEEKCFLKIIDLRRENCSLSSSDRPRRLVIYL
GNRTVEIPPKVSKTILSLRVVLLGNQHTPTEMLNLKEFKGLRVLDFDGIDFKTLKLLTGI
SNLELLRYLSLKGCILDALPSSISKLSYLRVFDLRVEKGASAIKIPNVLWELRRLKHLYL
PLEFATQNGEKLRLNSLTQLETLVNFNTSLCRANDVSTLCKLHYLEAKVENNFPDFESIT
SYLTSNKCPLHCSIDIIDLNCSAPERSTVLEEFLGCEVLQTLKFKGFIGPLLPSPKISPN
LTQLRLHKSCLKQDPMPILEKLPSLGILGLNDDAYMGKDMVCSASGFPQLKCLQLLNLSE
LQRIHVENTAMPILSNIEIDNCQKLDINSIQQFHAVLLEKKQTRI
>Solyc05g007610
MNHNILQSLQHLEDQWGLDMPESLEDVIKFLKREYTFLDFFLSLQNFTDLSYMPEIVHNV
QTLFHDAAVNLREISEMDHVDGVTDQLQVNIQKTKLEIKREYLFPKVNKDGIVVTAKFVI
DFIDTVVVNLGDLLKVFCSSSLLFVRGPNKEIRDVFKELKLLRNFVCFVTDRFKELKSQP
IDFFVHVLEVTSHAAMIAWLYLPSNEKENQETNDLLSDHLNMKIKPIDRSIGKIYIDVLQ
ALRSEWRPIISIDHVDNCVAGFVETLQHNLKAISVSNPNTHQIADLQEMLNLLIANLSIQ
ALEFHLKDIDTVMIDSGILVYSLCEDVVLGEVSIDLPGTIERIKILIYNIIRKEFQSSLS
RIHGLGYVDFALSNLHEFQRRYADSLDSVKTQLQIIQTELDGVQPFLKFVAEQQYNIHDK
FQNSVSLLIGKAYEVEYIVDACVSKRVPDWCLMRWLVDISSEVAEMQQKKMFEVDLVLPY
TIATDTSSKSSNLEKNPGIKEEMIGFEDEIKTLIRQLTRGSRMLDIISIVGMPGAGKTTL
ANRLYSYNSVVSHFDIRAQCHVFPVYSQRGLLLSLLAMLQVSIDETSLVSEETDELKDIL
SRILRSKRYLILVDDVWDHKAWDDLKCCFPDDNNGSRILLTTRYHDVADYVKSVYKPHHL
RSLTHEESWKLLKMEVFGNERCSPLLKKVGKKIARKCGGLPLSIFLVAGILSNMEETEEC
WNEVAKHLGINMSNALNDIIEQSYQHLPYYLKPCFLYFGTFLEDEEINVSKLTWLWIGEG
FVKDHEGKSLQDIAKVYLENLIRRNLVMNAKRSSDGNVKACRVHDLLLDFCKKKAEKEHF
LSWIKWDQNDKSLSSISSQKKLTQRRLVFIEEENLVGWSSSSCLVDSVLFRRIDVSSRQV
LQIFYHFKFLKVLNLESTVINSFPTVLVYLRYFAAQTDQDSITSLIANLWNLETLILKPT
KGKLKLPVTIMKMVRLRHLCIDNAYFTLNGEEGLLEKLEVLSTPCFTCAKDVELLVQKTP
NLRELRCSFVDFRQECLPCLDFVETLEIHLAADSTVSRPYIFPAVVRNLTLSNFFLGSSH
RSNIPKLPNLRVLKLVSIFFDNDEWEVRDDEFFQLEVLKLVKCEFLEEWNVSDDAFSSLK
HLVLRECPYLKKIPFRFRDKSLSIKVKSCSKSVERSAAEIKQNQENRDRLSDTSSQFARN
PGMNEEMVGRYYEMDKLRHKLIGGSSNLEVISICGAPGVGKTTLANYLYFDPSVVSRFHI
RAQCCLSQKHSRKDLLLALLGDITKDTTDFEGETDYVLADKLRKLLVSKRFLIFVDDIWG
SSVWADLKVCFSDFNNGSRIILTTQFYGVASRATKHDSDLYVLHMLSNEESWVLLQNKVF
NKERFPLVLEDVGRSIAQKCQGLPLSIVLVAGVLARMPKERHRWEQVATKLSVDIQAHFE
RTMELSYWYLPHHLRKCLLYLAVFSEGREIQVSKLTWLWISEGFVKTHSERLPEDIADDY
MENLVERNLVMVSKRSFDGKIKACHIHDLLLEFCRKKAELESFAQRIKGDIFDLYRKTRT
SWRFSLHSRCDNLTLCSYFSNLKSFQFREVRNTAFSSIDHASDIFKRFNTLSLPTDLLNV
ETLIVRGVGGRVSLPNTIWKMVKLRHLHIYDQAFFTLNNRKEFSETSSTMDDLQTISSVC
FSRVKNADKILEKTPNLRKMRCEVSKFEGSFPAFSKLNKLEMLKISSGEQLTWINDLNIP
RNLKKLTLSYFRIDLNEVATLSNLEVLKLLEVTIRSNVWEVNDEQFLRLRILKLENPSFS
RWYASDDAFPCLERLELKRCQHLKNIPYCFEHSSSLKSLKIISCNDMLANSVMQTKESSK
YLHGASGFEVFIH
>Solyc02g030290
MAEVLLSASVEVLLQKLLLLATSGTSHLWGSKKELKKLRRCLAMARAVLRDAERQQRKDQ
ALKLWLKKLEDLAYDADNLLDELNYTTLKKSEWKGMGGLGKTTLARLIYNDEQIVRYFDE
RIWVCVSEIFDANKIIRLVLESLTQRSIDVQSRTALLQILHKELGGTKHLLLLDDVWNEK
LEEWDDFKRSLVGINATKGNAIILTNRSERVASTVATHHLHFLEKLSADDCWSVFKERAF
PEGDVPMELVTIGKQIVHKCSGLPLSSNLLEGMLHLTKETSEWSSVLRNGLWNLNGDENA
VLQVLKLSFDHLP
>Solyc04g009150
MADAFVSLAVQKLGDFLIQQVSLRISLREEVTWLRNELLFIHSFLKDAEIKQCVDHRVQQ
WVFEINTIANDAVAILESYTFQADGDEFPSRLKACVCIYRKEKKLYNVAEEIQSLKQRII
DISRKRETYGITNINLGDQGPSNQVTTLRRTTSYIDDDHIFVGFQDVVQTLLAQLLKAEP
RRTVLSIYGMGGLGKTTLARNLYKNPNISSRFPTHAWICVSQEYNTMDLLKTIIKSIQGR
TMGTLGLLEKMDERDLENHLRDLLKERKYLVVVDDVWQREAWESLKRAFPDDKNGSRVII
TTRKEDIAERAADRGFVHKLRFLSQEESWDLFLRKLLDVRAMVAEMESLAKDMVEKCRGL
PLAIVVLSGLLSHKKDLDEWQKVKDHLWKSIKEDKSVEISNILSLSYNDLSIELKQCFLY
FGMFPEDRVVKAENTIWLWMAEGFIPRGEERMEDVAEGFLNELIRRSLVQVAKTFWGKVT
ECRVHDLLHDLVIQKALEVNFFDIYDPKRHSISSLSIRHVIHSQGERYPSLDLSNLKLRS
IMVFDPDFRKLRSVLFKHLYVLHLDIHVGNRPIVPDAIGSLYHLKFLRLRGIRRLPSSIG
NLKNLQTLCVNEGGQFNQLPLKTAELINLRHLVASYSEPLVHISKLTSLQVLQGVCCDQW
KDVDPIDLVNLRELDMYDIKKFYSLNNISSLKNLSTLTLHCSNMESLPSLEFVNCCENLQ
KLCLDGGIEKLPLFPNSITMIALWNSALREDPMPILGMLPKLKNLQLFRAYEGKEIMCSD
NSFIRLEFLILDYLWNLERWDLATSAMPLIKDLLIHRCSKLKEIPERMKDVKHFKHISHM
KSYS
>Solyc06g064680
MDVVETCGKGTLSSGEPSNKPSTASIYDDDEVVGFEKDAEIIMKKLIRGTKERDLISIYG
MPGLGKTTLARKVYNNPSIVNYFEVKAWCAVSQAYNRSTLLVEIFKQATNDKIKIKEDDD
VADMLRKVLIGKRYLIVLDDIWEVEAWEDLGICFPQGECGSRVMVTTRIEQVAKHLQHHS
HPYSLSFLSSKKSWELLEKKVFRGESCPPDLLEAGLQVALHCKGLPLVVVLIAGMIAKMD
REASLWLEVANDLSSLALGEQSMKVIQSSYDHLENHLKPCLLYMALFPEDHKITVDDLLK
LWMAEEFVLNVETENMEEASRVCLSDLLNRSLIIMVSGMRFYDNVQYCSLHDVVREFCLR
KLTEDKYMQLTVPYNPYQHLHSTESRLCIFIHDDFVKQLDHPDYQLDKIPRLDFKETNSL
EFIAHPKLNVWNNQYSNPLDLVLKLRFVRVLDLMDVELPDSWATAIQSLTELRYLALCVK
QFELKWISHLHNLQTLRLKSSEKLRLRAATLWEMTKLRHVNIDCFSVAWEDNEQESSSTS
LLENMKSFGTCNIRFDNMNARFWWRFPNLEELCLSVEDVPEFPYFPIVEVHSHLHFLSLE
FPLIELFNSFGWERFCVFPSNLRHLDLDKCFLTEEMVLNIARLKKLESLKLFLGFPSMRS
YCWDVTNVEFPSLKYLGLFFMKIEEWKASEESFPVLEKLVISAWPGFRGIKEIPPSFADI
LTLRRIELFDCTDSLGVSAMNMKREIEENTGCDSLQVVIQK
>Solyc10g047320
MANVAVEFLVENLMQLLRDNVELISGVKEAAESLLQDLNDFNAFLKQAAKCHINENEVLR
ELVKKIRTVVNSAEDAIDKFVIEAKLHKDKGVTRVLDLPHYKRVKEVAGEIKAIRNKVRE
IRQTDAIGLQALQDDDLSARGSEERKPPVVEEDDVVGFDEEADIVINRLLGESNHLEVVP
VVGMPGLGKTTLANKIYKHPKIGYEFFTRIWVYVSQSYRRRELFLNIISKFTRNTKQYHG
MCEEDLADEIQEFLGKGGKYLVVLDDVWSDEAWERIKIAFPNNNKPNRVLLTTRDSKVAK
QCNPIPHDLKFLTEDESWILLEKKVFHKDKCPPELVLSGKSIAKKCKGLPLAIVVIAGAL
IGKGKTPREWKQVDDSVSEHLINRDHPENCNKLVQMSYDRLPYDLKACFLYCSAFPGGFQ
IPAWKLIRLWIAEGFIQYKGHLSLECKGEDNLNDLINRNLVMVMERTSDGQIKTCRLHDM
LHEFCRQEAMKEENLFQEIKLGSEQYFPGKRELSTYRRLCIHSSVLDFFSTKPSAEHVRS
FLSFSSKKIEMPSADIPTIPKGFPLLRVLDVESINFSRFSREFYQLYHLRYVAFSSDSIK
ILPKLMGELWNIQTIIINTQQRTLDIQANIWNMERLRHLHTNSSAKLPVPVAPKNSKVTL
VNQSLQTLSTIAPESCTEEVFARTPNLKKLGIRGKISVLLDNKSAASLKNVKRLEYLENL
KLINDSSIQTSKLRLPPAYIFPTKLRKLTLLDTWLEWKDMSILGQLEHLEVLKMKENGFS
GESWESTGGFCSLLVLWIERTNLVSWKASADDFPRLKHLVLICCDNLKEVPIALADIRSF
QVMMLQNSTKTAAISARQIQAKKDNQTQQGTKNIAFKLSIFPPDL
>Solyc11g006530
MAYAALSSLIYTLNQLLKPNQSLICRCCTQQHLESLCQNLSALQDFLDNTMTKDIGTLKV
IEKRIRNVVYKAEDRVDLSLRSIILADHEDKRQKACRSFYEELLKVEEQVYFLKKEVMMV
EFNKHGSKSAELATNPSTLEKSKFEENIVGMEDDFNTILDSLTTQTDELIVIPILGMGGI
GKTTLARKVFGDSYIRSRFDKHAWVTISKEYNQRQMLLEVVSSVTGSKQEMSDDQLMEIA
YKGLKGRRFLIVIDDIWSTKAWDQIQRIFPNDDNKSRILLTTRLKNIADYVSCPDFPPHS
KSFLSLDDSWNLFTEKIFKKDPCPPLLVKIGKHIVQQCQGLPLSVIVVAGLLGKIDPTHN
NWKIVEGNLNSFFGTVSERCQSILSLSYNYLPQYLRACFLYVGGFSEDMEIDVSKLIRLW
IAEQFVKARRSNKRLEVVAEEYLQELIDRSLVLVGKQRANGRMKTCKIHDLLRQLCIREA
KTENGLNVMNGDVTRAIYYNMQQSSRITRTFIPTSSFGLVFPKRIFSIVSELKLLKVLDV
LSVECDFSCVIPHLVHLRYVAARIEKALSLDKLRNLQTIILQSLEETELKHPLDIWRMSE
IRHVDIGLPLYISNPLDSENHSIGGHPLFLNNLHTLYLHYSPFVPEIITRSPNLKELKIS
DRSEHPVFDSLSLLYDLETLHLATFDPMIFSGDIFPPNLKKLRLSYTRLPWEVVNLLANL
PNLEVLKGNDAFKGTNWRLNEDVVFRKLKHLKIVAGDLQRWEVAGSDNFPMLEQLILHQL
RDLEEIPVSIGEIMTLKFIQINCCGSGVDTSATKIQEEQQSLGNYELQLRITPMPDLSRA
TVPANSDREAKRMRLAKLDALTLLPT
>Solyc08g005440
MAESAVKILLMSIEFVLDNPGYVIGGVRHEISKVKLELESIGSFIKDAEKCKNQNEGVCI
WVVQVRNVAFEAEDIIDEFLYHVDSMKRSGFRGRLAGVFYIPKLLWLRYKTALELKRIRS
EIIDIAKRSKRYDLSHMEASSNAGSNSLSCCSCVQNIGESSLFIQNDEVIGIDKVKDSLL
SSLEREEAHRVVISVAGMGGSGKTTLVAKVYTSLTVRKNFDCCAWVSVSQNHTIEDMLKK
LISEFFVEKEDLIPKNLKSMDYRQLVETLVKFLHNKRYIVVFDDVWNNNFWRQITVALPD
DKNRSRVIITTRNEDIAAYPYGPGAKNVFRSKPLADEYAWKLFCNKAFSSQPDCKCPPEL
EEIGRALAKTCEGLPLAIVALGGLMGSKDRSEMKWREIYDSLSWHISNNKLLDEVKTVML
LSFDDLPYYLKNCFLYCCRFPMGKLIGAGRLIRMWMAEGFLEEKNNLNPEEVGKIYLKEL
ISRNLLQVVKHQSFIRPKTCKLHDLMWELARSISEKENFLSICSEEILEKDEIRARRLSV
HNVDGTDKIKGDLTHVRSFSMFNDKVESKFLLDGLLFRFRLLRVLELNDAKVDSLPDELG
NLFNLRYLSLGGTGIKELPTSVNRLRNLQTLDIRRTEVSVLPNGITELHNLRHLLAYGKE
IGSEHFAYVRGVQVPGKLWKMKNLQVLNCIQANADIARKIVKMTKLRRIELTNVKEEHMK
NLCLSINKLKFLHHLLVMTVDANTILKLDDLSGTPSIFRKLTLVGRMCKVPHWFPSMLNV
MHLHLHWSHFPEDQDPIPCISQLPCLEHLVLVNAYASQKQLHFESGFQKLEDLHISCLPE
LDEMVFLEGVMPKLVRLHIHDCPKLKEVPQGLEYLANLEQMNLKEASLELVQNVRGKGSS
SRSNVRRIPSIKHYYEVDGVHLYENWRGTLQ
>Solyc05g054340
MDKIRMLTFVSLFCHLYYSFFSESCNDEMCCISNEIHDFVHSLMLHPSGEDMLDRIKYHG
LMKNITSYISSHSYSEPTMTEDRLVEILDAILMFLQHLHKCSKLIFPSITTPFELLQNVF
GNLRDFCRLKVNEFLHEYKAIVYVLPLQLMVERVVNFCFTLLYSQLAIFDELDVSLVKSN
LANLLVEVIPVSLEVMHLCCTNLEGSKSEEVGHFIKQLLETSPDILRESLIHLQERMLNT
LTPSASTCNIHVMIEFLLIILTDALKDVIRHDKLLVLLARVIQLTKEVFVLFGNLEKSMN
EANLNLMENIELLKEDLKNDFLKECADSSQLRFPMSDGPLFMTLLLTNLNDLVNSNAYPV
YLIKEEIGRVKEDLEIIRSLFGYVEQELHKDLWAHVLDVSYEAQNAFNSILARDHGLLQL
IFILPDTVEKIKLVKKEVQEKIPKSSGIIVANAPNKPVERNSSSTVGKIIVGFEEETEWI
IRKLTSGSAEIDVISIVGMPGLGKTTLAYIVYNHKSIVDHFDVCAWCTVDQEHNEKKLLQ
NIFNQVIGLKEQSNEDHDIDDDVADKLRKRLCGKRYLIVLDDMWDTETLDELMRPFPEFH
KGSRVILTSRKKEVALHGKCHSDPLYLRLLRSEESWELLEKRVFGEEGCPDELKDVGKKI
ARKCDGLPLVVDLISGVISRNEKKEAFWLDILNNLSSFIFKDEKEVEKVIQLSYDHLSDH
VKPCLISLSTYPKDKDIRISELKKLWISQGFVDQIEMRSAEEVVDELISSSLVIPFDNSI
YKIHDLVHDFCYIKGRKENLFHFIEGSKALSSDLMPRGIIIHSNRHVFPLDDSFVVFDRE
KKNPYVKHLLYLKVYDNCLSYKSHLNHFRLLKSLDLDCRKLKYTLLNEIGMLLHLKYLSI
QTEASTLPLSFSNLCNLESLMVNNVERTCMLLSRWFWSLTKLRDVWMKCCADPFDPTALD
EDSRLENLTSLHDLYLPGSEDTEDIIFKRFPKLRNLRVYINTQIPENTCFPRLDVLNELE
QLLLFVSARNPFPEYTHGFPLSLKKLKLGGLTLTSDTLSRLPNLEKLSLEQVIIDEGKEW
NMENVIFQNLKSLKLVELSFSEWKVDAEKSFPVLEKLFIDSCDKLMEIPDSCGDIASLHL
IKVLHCPQLKKSISKIKKYVEEMTGEDKLKAYFFLWRLS
>Solyc09g098130
MAENEIEEMLEHLRRIKSGGDLDWFDILRIEELEMVLRVFRTFTKYHDVLLPDSLVKLTK
MAKLTGEILHRVLGRIPHKCKTNLNLERLESHLLEFFQGNTASLSRNYELNDFDLSKYMD
CLEKFLNDVLMMFLQKGRSCHSKRKLAIHRSIKELKIVQKKMRFLKYIYATEINGYVDYE
KQECLEIRIQFMTNTVGQYCVAVLDYVAEGELNDENDNFSKPPYLLSLIVFVELEMKKLF
HGEVKASKFTRSKTFKDKKLPKGFSHHLHNLLMYLRNKKLENFPNNIAAQNIDVAIEFLL
VFLDADVSNHVINGNWLKEVLLKVGAIAGDILYVIQKLLPRSINKDETSNISLCSIQILE
KTKDLKAQVETYYKSLKFTPSQFPTFGGLSFLDSLLRKLNEMSTSKSGLGFLTKPLLGNL
EKELSSLASILEKELSSIFSDVVHHEHNIPKDLQRRTINLACEAEVAIDSILAQYNVFLH
IFCSLPTIVKEIKQINAEVTEMWSADIPLNPHYVAAPLKHLPDRHSNLVTDEEVVGFENK
AEELIDYLIRGTNELDVVPIVGMGGQGKTTIARKLYNNDIIVSRFDVRAWCIISQTYNQR
ELLQDIFSQVTGFNDNGATVDVLADMLRRKLMGKRYLIVLDDMWDCMVWDDLRLSFPDVG
IRSRIVVTTRLEEVGKQVKYHTDPYSLPFLTTEESCQLLQKKVFQKEDCPPELQDVSQAV
AEKCKGLPLVVVLVAGIIKKRKMEESWWNEVKDALFDYLDSEFEEYSLATMQLSFDNLPH
CLKPCLLYMGMFSEDARIPASTLISLWIAEGFVENTESGTLMEEEAEGYLMDLISSNMVM
LSKRSYKGKVKYCQVHDVVHHFCLEKSREAKFMLAVKGQYIQFQPLDWKGTRVSFSFSEE
LSKFASLVSKTQKPFHQHLRSLITTNRAESIDVILFCQISELRLLKVLDLSSYTVEFLSL
ATFKPLNQLKYLAVQADKFYFDPGSHLPHIETFIVKNFPYGIGLPVSFWEMKKLRHAHFG
KAEFDKQGLSEGSSKLENLRILKNIIQFDRVDVLSTRCPNLQQLQITYFGNNEEPFCPKL
ENLTQLQQLQLSFVRPRTLSGLQLPSNLNKLVLEGIHIESVIPFIAGLPSLEYLRLQDVC
FPQSEEWCLGDMTFHKLKLLKLVKLNISRWDVSEESFPLLETLVIKKCGDLEEIPVSFAD
IPTLEQIKLIGSWKVSLEDSAVRMKEEIIQIEGCDRLHLVKQHSD
>Solyc04g005550
MEFLAIFVEKLTDSLIQPVARGIGYFYYYKRNMTSLDEESQKLENLRSGVQERAEAARKN
LQVISHTVEDWLTSVDTTTADAAIVTRRGRNGVKSGCFYGCCPNLKSRYLLSRRAKKITL
KAIELRNEANKYDVFSYPVPHVEAEAMVSNSGEAFDSRKVKEDEVIAALRDDAVTMIGIC
GMGGVGKTTLAEKIRQRAKLEKLFDDVVMVTVGQQPDFKRIQGEIAEGVGLTLEGDNLWS
RGDRLRLRLKGQDNILIIFDDVWEALHDLEKLGIPTGRNHKHRCKVTFTTRFRHVCESME
AQKIMEVGTLSEEEAWNLFRQKAGNSVVDPSLLDIAKDVAKECKGLPLAIVTVAGALKLK
TKPSWEDALKQLRNAETRNIPDVHTKVYRPLRLSYDHLESDEARYIFLLCSLFEEDSDIS
TEELLRYGMGLGIFLEIKNIEGARNRVCHLLETLKDRFLLSQGSNRNSVKMHDVVRDVAI
YIASEGKHIFMVSHDVNSEEFPRKDSYEQYSHVSIVANKFDEHPSPIIGPNLKLLMLKLY
FKEPIKLQDDFFDGMSKLNVLSLSGYEYSVWPFPVSIQRLSNLRTLCLSNLRLEDISIIG
QLVTLEILSIRDSQLEELPKEIGKLTNLIMLELRNEKKPLEMISPGVLSRLVRLEELHIM
NVRNCSYSTLKELESLSRLTALTLSECSGDVIYSNMGLTSKLTQFAITVGKAYRATPSMD
DYDKNISLEVTETAPLGDWIRHLLSKSELVHSTGEGTKNVLAELQLDEFQNVKYLCLKSF
DSLTHIQCQNNVSFPKLEKLEVRKCRSLQYVFFVSLAGESSTVACLDDEEGEISRRTHEV
IKFPNLYDLNLVSLKGFSHFCNDTVDGIEFPRLRNMNFMDLPEFKNFWPTANNFILGSNP
LFDEKVSCPNLEKLQLIRANNISSLCSHLLPTAYFGKLVKLKVDSCGKLRNLMSPSVARG
LLNLRKLKIENCESIKEVITEEELQGEEIMTSEPLFPLLEHLNLDNLPKLEHFFRTKHAL
EFQSLRELWIHHCPEIKTFVQQGSVSTPSLESVNNDDEVKVDDLNKAMFNSKVSCPSLVD
LVVVGVNSITALCSHQLSTAYFSKVETVYIENCGKLRNLTSPSVARGLLNLQVLTIEACQ
SIEEVITEEEHRQGEEIMTNEPLFPLLEELVLCKLPKLRHFFLAKHALEFPFLRVVWINS
CPEMETFVRQGIFVSTPQLKWMNNDVEMKVDDLNKWIQQTFNSKEQNASQGTTDGYQYEA
GDVDKSEATDGDESETSSNIA
>Solyc05g012910
MSLNISHPLKTLKYVEKQLVSRGDAHFIQILLKFKKEFSSPCSTVLVEEHQSHLYHFLDT
LQWVEEKWGSFRMFSDNIHLLETLNQIEDQWYSSDYDMFSEESDDILTTLQRFAQASNSF
NMFLEGFHFFKESLPLDTLQWIEEKDLLFPANCLPIVSHLCETLQRMEDECNSFYTFLVE
YLFSEELDTLSVLLRIEEDWGSFRMYLEEFRSKVSDFVETSQECREGCDSFIILLETYLL
SSEDYLLLMQDEWSSFDFFSEEHMSLFDRLRLLKRDSNFLSIIIELHIFKDQPDVSWGKV
RALFHGAADELIKMYSTEVSPWNHQFYDYICHLQYEFQQTKLEIMRANFPFPKISCQLLA
NEDGIVIPGSVMKFIDIVADSLSNLLKFDNPSSLLCIGGRCMVQIEMVLKGLDFLSSFVC
FVSDRCIETRVQHALFTHVVQVAWQTTMATWLYLPSNEYMYQDTAPNGENPLLSDLLQRK
IQLIQPSICKFYIHILQALNLVESQWNPVINVKYVFDCEVGFLESLRRTLKGLPVSSNCI
AIKAELQETLNFFGDTLVNLPTQVIELHLQDIDFSIVDAGLLVCSLNDDNENLDFTGKIQ
SMQSVIYLIARKKFLLQFNLPGIDRVDSANFVLDNREKFLSMYSNSVDSVQSQLPKIQKE
LQFFQAVVQQQDGLQHFATKTSHLVYEVEHMVDTCKKKDVPDWCLFIWILNIGEDIRMLM
AEVAEIAEIPNELLSSPNKLTSFVQLVLKGFVRIFGVASSQLASKQRINEEIVGFEDVKD
ELIGKLKGGPSGLDVISIVGMAGLGKTTLANKLYSDESVVSYFDIHAHCCVSQQYTRKDL
LLAILHDIITDERAKLGRETENELADKLRKLLMRKRYLLLIDDVWETSAWDDLKLCFPED
NNGSRIILTTRHYEVASHAKHDSDPHKLRSLNNDESWMLLNKKVFNNESCPLIPRDIGQE
IVRKCGGLPLSIILVAGILTRMKKDKHCWEQVATNLGPNIQDQMEGTLDLSYQHLPPYLK
PCFLYLGLFPEDREIQVSKLTWLWIAEGFIKPHAGKTLEEIAENHLENLVGRNLVMVKKR
SFDGRIKACRIHDLVHEFCRKKAKLENIIQRINGDAGSDPTQFFPPKCNTSRRLSLHSQC
DDIAKWCLCFSNLKSFQFRESRRTAFSLIDHASVILKRFKFLRVLDFEFTVIDSFPQELS
LLRYVTFRTDNDTLSLPANLWNLETLIVQGTRGRISLPETIGKMIKLRHLQINDQAFFSM
QNEQEFLVSPSKMEDLQTLSSVYFSCAGSADKILAKTPNLQRLTCEVSAFDDSFTAFNNL
AMLEILKISSGAALTSVDKLKLPSHLKKLTLSNFYINLNEVTTLSTLEVLKLLGVTICSN
TWKVKDEMGCLR
>Solyc04g007070
MADAVVNFLVENLLQLLVENVKLIGSAKGELENLLKISQQLKGFLDDAAKYGHTNSEQWK
VLVEQIHKTVYRAEDAIDKFLVQAKLHQDKNIAERTFDWLGNQIKVRNFAADIKGIHDQI
KDIRNNNQALQATPVLELPKKGEVTQGPSLENDAVVGFDDEANKVIKRLVEGPLDSVDII
PVVGMPGLGKTTLARKIYNDPKLTYEFYSIVWVYVGQEYKAKDIYLRILKFFKKNIEDHL
NDDVDTLAKAIGGYIKKGGRCLIVLDDVWEDDVIDHVMKVFAENKKGHRIMMTTRDTRLG
FFANKEPHKLKFLETEESFELLVMRVFGRGGCPNELVVTGTEIARKCGGVPLVVVVIAGA
LRGRSDKKDWERVEKSVVQYLGEHTEDSCLKYVKMSYDYLPREVQMCFLYCGVFPRGFDI
PCWKLIRLWIAEGLIKPQPESTLQVEEIAEFYLTDLLNRNLVIIMQKRSDGQIKTCRLHD
MLYQFCKKEASNKWLFEEPDQSKLDPDTCRRLCIQPSNLSDFLSTTPFAEHVRSFYCFSS
KQKPINLSPNETKLIHKAFPLMRVMDVESLRFIFSKDFKNLFHLRYIAISGDFKSLPPTF
GKFWNLQTLILNTSTLEPTLEVKADIWNLLQLRHLHTNIPAKLPSPTTTTGKPSCLQTLS
MVTPESCEKEVLAKACNVKKLSIRGQMAAFLGAYKGGINNLKELQCLEHLKLLNDVLFMN
KALHLPSTFSELVHTVKKLTLTNTRFTWSEAEKLGTLESLEVLKFKENAFTGDFWEPKSG
FSALQVLWIERSELESWEASVVNFPALRQLVLISCDKLDAVPLELADIPSLVEMRLDNTS
KAVKSAKNVRDSKTSKGMKLKLSIYPPEN
>Solyc06g048910
MEIIFNAVGGFFVEVGKNVCKCICPDVEHTASFSSKLENLRKEMEKLSKFRDDIKKSVEG
YEKNGYKSKLDVIQWIEDVHKLESEWETMQESMAAANKCTYKCCPKCIIGSEVSTQARIV
QDQLFRLIEVRKNFGSNLVVENYQMKEVKFMQRPLIEGQSAATKNLHKILQLLEDNKAQI
FWEVFGSRMRSRVRCQGGVGVRVEFRGRQVCIIGVWGAGGVGKTSLVNNLNNELLKNEVS
SFKLSFGVVLWVTVPKPPIDIRTIQTEIASRLNLKIDSEGNVKSIASKIYRRLEQEKSFL
LILDDVWEPIDLDDVGVPQLDDPSRSKVIITSRSLDVCKQMKIDAEMKVYTLDEDESWKL
FIKNAGDHANLEHIQPLAKEIARECDGLPLAVTVIGTSMRGKTRVELWEDALESLRMCEP
HNEDVKDKVYKVIEWSFDSLKSQDIELSSKQRSKHVKKKRGDIQNCFLYCSLYPAFIPTD
ELINCWWAEDCLGEHDTYEEVYNTGITMIETLKDACLLEIHNLDSVKMHDVVRDVSIWIA
KSFGVEHNSVFQDGIGVSYSVKRISFVGNKVQRLPDNIMERPETTTLLLQDNNRLLEIPH
EFFLAFPALRVLNLSETGITSLPSSINSLYQLHALILKNCHWLTELPPINNLRNLLLLDC
ENTRLHHLPQGMDKLTNLRLLNLPATDLEGIGREFFLNLSSIEMLNMMESKMVHPSTKFG
ATSFDEISSLHNLTSLFIRLDSSSIFNREHTWMSRLKRFRIEVGEIPFHVPFNMSTRTIC
ISGSDIFRYGKLSGMLQFASHLYLQSCLGLKKLFVYNNFDGLKSLYIRSCSCSFNPAEEG
SGTFDPLPNLEYLNLEYVYRLKSVSDFSQLLGLRFSKLRQLDMSNCSSLTCLFSVGNTFS
IPKHLEEITITSCKQLVELFVERSSSQATLVKSDVPKVRKLVLKNLTKLGNLGEQQSMWE
HLEVLTLMRCNEIRKLPLSIQTSKNIKLIRGASEWWSQLVWDNDKFKSNLEHCFRPLAI
>Solyc00g102400
MEKRKDNEETNNSLVLFSALSKDIADVLVYLENEENQKALDKDQVEKLKLKMAFICTYVQ
LSYSDFEQFEDIMTRKRQEVENLLQPLFDDDVLTSLTSNMDDCISLYHRSNKSDATMMDE
QLDFLLLNLYHLSKHHAEKIFPGVTQYEFLQNVCGNIRDFHGLIVNGCIKHEMVENVLPL
FQLMAERVGHFLWEDQTDEDSNGDDQNDRDARLFQLTHLLLKIVPTELEVMHICYTNLKA
STSAEVGRFNKKLLETSPDILRESIIQLQEHMIAVIPPSTSGARNIHVMMEFLLLILSDM
PKDFIHHDKLFDLLAHVGVLTREVSTLVRDLEEKLRNKEGNNQTNCATLDLLENIELLKK
DLKHVYLKSPDSSRCCFPMSDGPLFMHLLHMHLNDLLDSNDYSIALIKEEIKLVKQDLEF
IRSFFVDAAEQGLYKDIWARVLDVAYEAKDVIDSIIVRDNGLLHLIFSLPITIKKIKLIK
EEISALDENIPKDRGLIVVNSPKKPVERKSLTTDKIIVGFEEETNLILRKLTSGPADLDV
ISITGMPGSGKTTLAYKVYNDKSVSSHFDLRAWCTVDQGYDDKKLLDTIFSQVSDSDSKL
SENIDVADKLRKQLFGKRYFIVLDDVWDTTTWDELTRPFPEAKKGSRIILTTREKEVALH
GKLNTDPLDLRLLRPDESWELLEKRAFGNESCPDELLDVGKEIAKNCKGLPLVADLIAGV
IAGREKKRSVWLEVQSSLSSFILNSEVEVMKVIELSYDHLPHHLKPCLLYFASWPKDTTT
TIYELNIFLGAEGFVGKEEMKSMEEVVKIYMDDLISSSLVICFNEIGDSLNFQIHDLVHD
FCVIKARKENLLDQIRSSAPSDLLPRQITFDYDDDEEHFGLNFVMFDSNKKRHSGKHLYS
LKIDGDELDDSVSDTFHLRHLRLLRVLHLEPSFIMVNDSLLNEICMLNHLRYLRIGTQVK
YLPLSFSNLWNLEILSVNNKKSTLILLPRIWDLVKL
>Solyc02g084890
MVDAVVTVFLEKLLNVLTEESRFLSQHRQQFEKLKNELLFMQSFLKDVERLKRKHTTLKT
VMASLRDLIFEAEEILEDCQNQSADSDGSTRFSTRLHPKRLSHRHQTGKRLSEINDKITE
IKQNISTYLGVPLMKEGSIEAHDNLMTRWTSSLYNHTQVVGLEGDTEKIKDWLFEASDGL
LAVAFVGMGGLGKTTLAQKVFNERSMENHFERRIWVSVSQTFTDEQVMRSILKSLGDACI
GDDQGELLRKINQYLLGKRFLIVMDDVWSLDNAWWQKIYSGLPKGNGSSVIVTTRNELVA
RKMGVTEARTHWPKFLNEHYSWLLFRKIAFAATAGECNFPELEDMGKEIVEKCKGLPLAI
KAVGGVMLCKPPYYHEWRRIADHFRDELKENDNSVMASLQLSYDELPPYLKSCFLCFSLF
PEDCVILKDKLIRWWIGESFIPLRSGRLSTEVGEDCFSQLSNRCLIEVVDKAYNGVIHTC
KMHDMVRDLVIKIADDDSFSTPSDANCRHLGINSAMNGKQLLSNRKLRALLTTTKSGEVN
KIPSDIARKFCNSRHLQVLDLSKSIFDVPLSSLLEGIGSARQLAYLSLSNTHPLIGVPDS
ISNLEKLQILDFSYCQNMKMLPSCVLTFVELAILDLNHCGSLEYLPKGLSKLSNLQVLLG
FKPAKLSQRGGCRISELRSLTRLRRLSLRLTQDEEIGDDEGNALIGLQELQLLTISCFDS
QDDGLVTKLGKLYPPRQLHELILKFYPGKISPEWLNPTSLPMLRYMSINSGDMKEMHDNF
WGDHTTVWKIEGLMLEALTDLRLEWSAVNRVMPSLRILKASWCPEVEAFPIEDAGFRGGL
WKKEEYSHRC
>Solyc05g044490
MSRGFPRKLGLPTGGGLIQANSITALHVNLELGTGNVSKLTLMKLNDMLIVKMDQAETLT
LELTFISVFSHLFCAVLDDEMICLSYEVHNLVQLLFHQKGDVMLAKLMNHSVPSLLNNIE
SYIKSHDFSESSATKTEDHLVEHLDAVLVYLQYLPKCCAELIFPIMTQYELLQNVYGNLR
DFHELKVNGCVEYDTIEHVLRQFQIMVQSVGFFCLILLRCQLDERDENDEILVISQVESM
LANLLVDIIPVELEVMHICSTNLKASKSEKVGCFIKQLQKASPHILREYLIHLQENMANI
ATDSTSTPLTREVSICVSNLDKNLRNKENMIDTRYARLDSLENIELLKKDLKHVFLKPPA
DSSQLYFPMSDGPLFMNLLLRNLNDLLNSNTYSVDLIKEEIMLVKEGLEFVRSFFGIVEQ
EFDKDLRTRVIGLAYEAEHAINSIIVRDHGLLHLIFLLPDTIEKIKLIKEEVPARISKSK
GLTVGNTPSKPVEIKKSSTTDQIIVGFEEETEWIIRKLTSGPTEVDVISIVGMPGLGKTT
LAYRVFNNKSVVDHFDVRAWCTVDQEHNDKKLLQKIFNQVVGLKQTLNEDDIDEDIADKL
RKELFGKRYLIFLDDLWDIETWNELTRPFPQIQRRSRIILTSRKREVALQGKHHSDPLYL
RLLTPEESWDLLVKRVFGEERCPDELLVVGEEIARKCAGLPLLLDLIGGVIARQEKKKAL
WLEVLNNLNSLILKDEEEVMKVIQLSYDHLPNHLKPCLLYLASYPKDNYIKISELKHLWS
SEGLVEHIEMKSVDELLEVYVDELISSSLVVVFYGIHDRNPIFRIHDLVHDFCLIKSRNE
HLFDVIKSNTPSSSSDLMPRAMTIHYDQHLHSDENFVLFNPEKQNPYVKHLLSLKVYKAG
DIESWRPNHLRHLRLLKSLEIRQILLMDPLLNEIGMLVHLRYLNIWTKVEALPPSFSNLL
NLETLMVYNSASNMVLSPSIWSLAKLRHVHMFSFSVFESHADEQTVLEEDSKLENLRILS
GLKISDSQDTGGIFKRFPNIRSLRFAIKTSQYCPAEKICFPRLDVLSEREQVDANFHGEG
WRDKYQCDLYYFPLSLKILKMTRFDLSSNSLSEIARLPNLENLSLQEVIIEGGKEWNMED
VTFEKLKILTLYHVSFSEWQVREESFPMLEELQIEWCYELMEIPDSFWDIASLKSIKVLG
QRQLKDSALKIKEYVAEMTGDDKLVVM
>Solyc04g011990
MAAYSAVISLLRTLDERNIHELFHDHTAEALDSLRAITGYFQKVLDEFEPGKIKSFEEKI
RVAASEAEDVVELKTRQIIKGSSWTFGILQHQDLLPVVEKMDTIKKQVMETVSHDADQVH
ELVGDSLIDTSSTINPMRSDKSEDDIVQGIDDDLEIIVKRLIGPPSDLEIVTITGMGGIG
KTTLARKAYDHLQIRYHFDILAWVTITQEFRNRNVLLEALRCILKSTDSFNAKDYDDNEL
ADLVQKKLKGRRYLVVVDDIWTKNVWDSIRGIFPNYKNGSRILLTTRETEVAMYASTCSP
HEMIHLSLENGWRLLCDKVFGQKYEHPPELDEIGKEIVEKCQGLPLTISVIAGHLSKVAN
TLEGWKDVARNLSEIIASHPNQCLGVLGLSYYHLPNRLKPCFLSMSSFPEDFQVDTRRLI
QLWIAEGFIRTSAGSRKSLEEVAEHYLEDLISRNLIQARKRRFSGEIKACGIHDILREFC
LIEAEMTNHMHVERTHLTLPTQKNNVCRFSFQTESYSVDDCYKLIPPVSRSIYLFSRLNL
PLQPCIRLHRRLPIYRHDPIIHEFFSRFNLLRVLSIFNTNGYFKSFPLVITKLFHLKYLQ
VRFDGDIPNSISDLQDLQTLICSNYSFYVNLPREIWMMKNLRYICMGGVTYLPSPRRGSL
VTRMPNLEELSGVCFTSCTNEVFSGIPNIKRLIIHVPYFRKQFPHRKLDMSRLTKLVAFK
FKGSTLFQYTIKGFGFPTSLRRLSLTLCSFVWADISPIVMMLPNLEELKLKHCQTLSDEQ
CDEWSDNWGYNWRWTDKWSDDWRLSDEGKFKSLKLLQLSGSTLTHWDASSDNFPNLKCIV
LKECHWLREIPADFWEISTLELIELHDCCTSAEDSAKNIAQEHEDNMGNNFLKVDIYNYR
N
>Solyc04g009130
MTDAFVSFAVQKLGDFLIQEINLRLSLREDIQWLRNELLFMHSFLRDAELKQCGDQRVQQ
WVFEINSIANDAVAILETYSFKVAKGNDNGFSSRLKACACICRSEAGFYKVSTEIESLKQ
RIMDISRKRDTYGIRDINNAGEGPSYQSAMVRTLRRTTSYVDDQDYIFVGFQDVVQTLLA
QLLKAEPRRTVLSIYGMGGLGKTTLARNLYINPNIASSFSTHAWICVSQEYNTMDLLKTI
IKSIRGRTKETLDLLEKMDERDLENHLRDLLKERKYLVVVDDVWQREAWESLKRAFPDGK
NGSRVIVTTRKEDVAERAADRGFVHKLRFLSQEESWDHFLRKLLDVRAMVPEMESLELDE
WQKVKDHLWKNIKDDSTEISYILSLSYNDLSTALKQCFLYFGIFPEDQELEAENIIRLWV
AEGFIPRGEERIEDVAEGFLNELIRRSLVQVAGTFWERVILCRVHDVVRDLSIQKALEVN
FFDIYDPRNHSISFLCIRHAIHDQGEKYLSLDLSNLKLRSVMFFDFLNMSLINFSSVFQH
MYVLYLDVSGGTIPDSIGRLYHLKFLRLTGIRCLPSSICNLKNLQTLCVVNEKNGCLCQL
PSETADLIDLRYLDAPYSKPLKRISKLSSLQVLKSLMMNHSQPSSFLLLVKSSTSCGLKG
KLRNCLCPDAFPNSITMMVLVDSKLIEDPMSTLGMLPNLRNLDLFRAYEGNELTCSDNSF
SQLEFLRLDGLEKLERWHIGTSVMPLIKGLGIYDCPTLKEIPERMKDVERTPYR
>Solyc04g009110
MTDAFVSFAVQKLGDFLVQQVSLRKNLRKEVDSLRNELLFMQSFLREAEQKQSGDQRVQQ
WVFEINAIANDAVAILESFSFEAGKGDDDRFVSRLKACACICRKEKKLYNVAEEIQSLKQ
RIMDISRKRETYGITNINSGEGTSNQVRTMRRTTSYVDEQDNIFVGLQDVVEKLLAQLLK
AEPRRSVISIHGMGGLGKTTLARNLYNNPNIVSSFPTRAWICVSQEYNTMDLLKNIIKSI
QGRTKGTLDFLERMTESDLEIYLRDLLKEGKYLVVVDDVWQREAWESLKRAFPDSKKGSR
VIITTRKHDVAERADNRGFVHNLRFLSQKESWDLFCRKQLDVRAMVPEMVRIAKDMVEKC
RGLPLAIVVLSGLLSHKRGLDQWQKVKDHFWQNIQDDSIQISYILSLSYNDLSTTLKQCF
LYFGVFPEDQEVDAEKIILLWMAEGLIPNGEERMEDVAEGFLNELIRRSLIQEVRSFWEK
VTVCKVHDLLRDLAVQKAFDIKFFDIYDPKKHSISSLCIRHVIHGQGERYLSLDLSHLKL
RSIMFFDPDFRNIHLTNFSSVFRHIYVLYLDIGGYVMSDVIGSLYYLKLLSLRGVCNIPS
SISNLKNLQTLLVDDHGGFSRLSQKTVDLINLRHLVAPYSEPLKCINKLTSLQVLKGIRC
DQWKDVDPVDLVNLRELSMHDITESYSLYNISSLKNLSTLRLLCYADESFPSLEFVNSCQ
KLQKLRLRGTIKKLPLFPNSITMMVLWKSKLRVDPMPILGMLPNLRNLELEEAYEGKEIT
CSDNSFSQLEFLRLHRLEMLETWHLATSAMPHIKGLDIKYCPHLYHIPKRMQDVGITHFW
PVS
>Solyc08g074250
MEGYTAVISLLQTLEQLQQSRPDLIQGKMVKTLDSLIATAEYFQNVVEETSKSRFDVETI
KSLEEKIRASASYTEDVVELTIYEIIEGLSWTFGIAPTSLLHKNLLSVVGKIDTQKNEVM
EIVSEFTTRTHDDQILECDGYSSNATLQHSEDDIMRGLDDDLEIIVERLTGQLSDLDIVT
ISGMGGIGKTTLARKAYDHLKLRYHFDVRVWITISQEYGRRSVLLEALHCISKQTDNAIK
KDYDVKDDNELADLVQKSLKGRRYLVVVDDIWSTDVWDSIRGIFPDYNRRSRILLTTRET
KVAMYANPISPHEMNLLNLENSWKLLCDKVFGPNNCHPPELEEIGKKIAEKCQGLPLTIS
VIAGHLSKVSRTLGSWMDVSRTLGEIISSHPDKCLGVLGLSYHHLPNHLKPCFLSMGSFP
EDYHVETWRLIQLWITQGFIRRSGSDESLTEVAKDYLEDLISRNLIMVRKKRFNGEIKAC
GMHDLLREFCLTEVELTQFMYVETTKVVPTVSAQRHFSFQNSAIHLFHLFPSVARSIYLF
PDFTLRPDIDDFSHFKLLRVLAVFNEYNCFRSFPLVITKLFHLRYLQIRCDDNPPASIAE
LQNLQTLVYGRERGYTTLPEKIWMMKKLRCIHIREAFYLPSPGRKSILNKHLAIGMPNVE
ELYNLSITSCTNKVFSNIPNVKRLIIQNNALLRTGDRASSLVDTSSLTKLEALKFVKKLS
WSARTLISIRSLPISLKRLTLAGWHSFRWTDISALVMLPNLEELKLKNYAANGYVWRLND
EDKFQSLELLLFCNINVEHWEASSDNFPNLKRLVLKECRKLKEIPIDFGEICSLESIELH
NCSTLAEESARKIEQEQEDMGNNCLKVYINI
>Solyc12g044180
MEFLFVFVDKVIDCLIKPVARGIGYFVYYKRNITCMENESEKLENIRIGVDQRAETNRRN
LQVISPNVEAWFTSVATITTEVEDVMRRGRNEIDRYDWCPNLKSRCLLRRRAKKIALELI
ELQNEGNSYAVFCYPAVESEPLPINSGEEFDSRKLQEDEVMAALNDNGVTIIGICGLGGV
GKTTLAERIKRKAKKEKLFNDVVMVIVRQQQDPKRIQEEIARGVGLTLLGDDLWSRGDQL
RTRLMAHNSHTLVILDDVWEALYDLEKLGISTCSNHNYRCKVILTTRLRPVCYIMKAQKI
MEIGTLPEEKAWMLFKEKVDNSVDDPSLLDIAKNVSKECKGLPLAIITVAGALKRKTKPS
WEDALKKLCSADIRNIPGVHARVYGPLRLSYDYIESDEARYLFLLCSLFEEDSDIWIEEL
LRYGKGLGIFSEMKNLENAKNRVCLLIEILKDSFLLSQGSDKNYVEMNDVLCDVAIYIAS
EEEHKFMVRHDVNSKEFPKKDNYEQYCHMSIVANEFEELPKPIFCPKLKLLMLKLFSGNL
VKLQDNFFNDMGELKVLSFICRFPASICCFPATIQRLSSLRTLHLINLKLDDISIIGELV
NLEILSIRDTRLDELNVAYCKLVLPSKLTRCNIRVGFGYEERTYDYDKSIALEVTETTPL
ADWICHLLKKSEYVRSRGESSNNVLNELQLNEFQNVKYLHLSACNLVTHIFNISRTTHEV
IKFPNLYELKLQDLECLTHFCSDNVDGIEFPQLQKLTFRDLPKFQNLWPTANNFITHPNP
LFHEKVSCPNLEKLYVDVANNINVLCSDQLPTAYFSKLKRLHVSDRGKLRNLMSPSVARG
LLNL
>Solyc04g009290
MADAFVSFAVKKLGDFLIQEINLLTSLREDIQWLRNELLFMQSFLKDAELKQSGDQRIQQ
WVFEINSIANEAVAILETYSFEAGKRVNRLKACACICRKEKKLYNVTKEIQSLKKQIMDI
ARKRETYGITNINSNAGEGPNNQSAMVRTLRRTTSYVDDQDYIFVGFQDVVQTLLAQLLR
PEPRRSVVSIYGMGGLGKTTLARNLYTSPNIVSSFPKRAWICVSQEYNTTDLLKTIIKSI
QGRTKGTLELLGTMTEGDLEFHLRDLLKECKYLVVVDDVWQREAWESLKRAFPDGKNGSR
VIITTRKEDVAERADDRGFVHKLRFLSQQESWDLFLRKLLDIRAMVPEMESLAKDMVEKC
RGLPLAVVVLSGLLSHKKGLNEWQKVKDHLWKNIKEDKSIEISNILSLSYNDLSTALKQC
FLYFGIFPEDQVVEADNIIRLWMAEGFIPRGERMEDVAESFLNELIRRSLVQVANTFWEK
VTECRVHDLLHDLAIQKALEVNFFDVYDPTSHSISSVCIRHVIHSQGQRYPSLDLSNLKL
RSIMVFDPHFRNVFQHIDMFRHLYVLYLNIKYGGVVPGSIGSLYHLKFLSLRGIDELPSS
IGNLKNLQTLVVNEADYTFQLPRKTADLINLRHLVAQYSEPLVHISKLTSLQVLKGVGCD
QWKYVDPVDLVNVRELGMAYIKRSYSLNNISSLKNLSTLTLVCKNYDESFPSLEFVNSCQ
KLQKLWLEGRIEKLPNLFLSSITMMVLRFSVLKEDPMPILGMLPNLRNLDLFRAYEGKEI
MCSDNSFSQLEFLILYDLENLETWHLGTSAMPLIKGLRIHDCPNLKEIPERMKNVELLKR
NYTL
>Solyc05g012740
MSNLCRGRYFDISPLEKIVHEWDLGSSMEHKMDCLNIDFQFLNMLLSLQSFTRRDCLDTT
VEKVEALWDAAEFERINCIDDVKLVLDKMEEEIWETKIHIEAKYSFPIALISKIATLDPE
FVKRFIDTVIMNITDLPKINRLYTWSRLKQIQEAVKELKLLRNFVYFISDRCTNPQSQYT
FFSHVLVVAGHVAMISWFSINADMNFFFDPLKLDALFSDLQMRIQPIQPGIHEIYIDVLQ
ALKSGSHPNIDVHAADYKAGFVETLVHHMEVLRPIIHKHEKGVAFKDQITMLNFLRDNLI
NLPREAVEDFDTGIINVGLLVYSVFKSVALGKSKRLVPVLDFSGDIQSIQALVYFLTRNS
FCSNLPKIDGLGSIDIILDQLEEFLSCYSELTSSIRSQIQKIQQQLEHFQKQNDGFGSFG
MQVITKAYEVDHVVVGYINKDIPEWCLFLWTRDIIEEITQLIEAGEIHGKEVSDSVLHNT
TDVANADTSQLAQMTSMSEEMVGFQDVMYTLRGKLIRGSSKLDVISIVGMPGLGKTTIAN
KLFFDQLVVSHFDVRAQCCVSQVYTRKDLLLTILHSVKKDTVVSDKLPEDVLADKLRKLL
MVQRYLILIDDVWETVAWDDLKPSFYDANNGSRIILTTRLGDVANDAKFFSDPHFLRLFT
QEESWMLLKTKVFNTKSCPLVLEDVGQRIAKRCGGLPLSVVLVAGILETTEKETNCWEQV
AINLGSHIQAKSEDIINLSYQALPFHLKPCFLYFGVFLEDEEIRVSKLTWLWIAEGLVRS
HKEKPSEDIAEDHLKNLIGRNLVMVSKMSSDGKSKSCRIHDLLLDFCKKKAKVENFLQCI
KGDNDMNPSSVSCQKHNISRRLCLDVQADNLAEWSSICSDVQSFHLMKGRQIGSSSVSYA
SHIFNSFKFLWVLDLEFTVIDSFPKELTCLRYVAVKVAEDSSLSFSDNLWNLETLIVKGL
GGRVTLPDTLWKMVKLRHLHIYNRAVFNINNELQEMDGLTTLSSPWFSCAEDADRVFAEM
PNLQKLRCEVLSCNSSSPSFNNLTKLEMLKFSWGRRALAPTLKLPPSLKTLTLSSGCISS
LDEVATLPRLVVLKLLNISLTFDVWEVTDEQFPHLKFLKLQDLSFLEWNVSDDAFPCLER
LVLTKLRHIEQIPSRFEDMMTLKSIEVRECKESLVESAKNIRETQVEERQNSDFKLFVHK
>Solyc09g092310
MADILLTAVINKSVEIAANLLVQEGTRLYWLKEDIDWLQREMKHIRSYVDDAKAKEVGGD
SRVKNLLEDIQQLAGDVEDLLDEFLPKIQQSNKFICCLKTVYFANKFAMEIEKIKRRVAD
IDRVRTTYNITDTSNNNDDCIPMDRRRRFLHAYDETEVIGLDHDFNKLQHKLLLQDLPYG
VVSIVGMPGLGKTTLAKKLYRHVRHQFECSGLVYVSQQPRAGEILLNIAKQVGLTEEERK
ENLEHNLRSLLKIKRYVILLDDIWDVEIWDDLKLVLPESDSKIGSRIIITSRNSNVGRYI
GGDFSIHVLQPLDSENSFELFTKKICNFVDDNWANTSPDLVNIGRCIVERCGGIPLAIVV
TAGMLRARGRTEHAWNRVLDSMTHKIQEGCAKVLALSYNDLPIALRPCFLYFGLFPEDYE
IRAFDLINMWIAEKLIVVNSGNTREAESKAEDFLNDLVSRNLIQVAKRRYDGRISTCRIH
DLLHSLCVELGKESNFFHTEHNAFGDPGNVSRVRRITFYSNINAMNDFFRSNPKPKKLRA
LFCFINDTCLFSQLARHDFKLLQVLVVVIAYDYFLSYIGIPKTFGKTSCLRYLQLEGHMY
GELPNSMVKHMQTLNIENSWAILPTGVWESTQLRHLRCKGNLQESNCCFSISRNICSLPP
TNLQTLMCVDDKFVEPRLFHRLINLRKLGIWRVSDSTIQILSTLPKELEALKLIFLYQSS
EQINLSPFPNIVKLHLNGSEHLNSETFPPNLVKLTLSCIEVEGHLVALLKKLPKLRILKM
IYCQHKEEKMDLSGDNDSFLQLEVLHIQKPFGLSEVECTDDVSMPKLKKLLLKHTKFNIR
LSERLTKLRV
>Solyc06g008790
MEKRKDNEETNNSLVLFSALSKDIADVLVYLENEENQKALDKDQVEKLKLKMAFICTYVQ
LSYSDFEQFEDIMTRKRQEVEKLLQPLLDDDVFTSLTSNMDDCISLYKSDAIMMDEQLDF
LLLNLYHLSKHHAEKIFPGVTQYEVLQNVCGNLRDFHGLIVNGCIKHETVENVLPLFQLM
AERVGHFLWEDQTDEDSRLSELDADEPNDRVSRLFKLAHLLLKIVPVELEVMHICYTNLK
ASTSAEVGLFIKQLLETSPDILREYLIHLQEHMVSVITPSTSGARNIHVMLEFLLIILSD
MPKGFIHHDKLFDLLDRVGTLTRDVSTLVHDLEEKLRNKQGNDQTNRATLDLLKDIELLK
EDLKHVYLKSPDSYQCFFPMSDGPLFMHMLHLHVNDLLDSNAYSVSLIKEEIELVKQDLE
FIRSFFVDAEQGLYKDIWARILDVAYEAKDVIDSIIVRDNGLLHLLFSLPITIKKMKLIK
EEVSDLHEKILKNRGLIVVNSPKKPVESKSLTTDKIVVGFEEETKWILRKLTSGPTDLDV
ISITGMPGSGKTTLAYKVYNDKSVSSHFDLHAWCTVDQGCDEKKLLNKIFKQVSDSDSKL
SEDIDVADKLRKQLYGKRYLIVLDDVWDTTTWDELTRPFPESKKGSRIILTTREKEVALH
GKLNTDPLDLRLLRSEESWELLQKRAFGNESCPNELLDVGKEIAENCKGLPLVADLIAGV
IAGREKKRSVWLEVLNNSHSFILKNEVEVMKVIEISYDHLSDHLKPCLLYFASWPKDTIM
TIYELNGFLGGEGFVGKTEMKSMEEVVKIYMDDLISSSLVICFNEIGEYPTYQLHDLVHD
YCLIKARKENLFDRIRSSAPSDLLPRQITIDDKEHFGLNFVMFDSNKKRHSGKHLYSLGI
NGDQLDDSVSDAFHLRHLRLLRVLDLDNSFIMVNDSLLNEICMLNHLRYLRIGTEVKYLP
LSFSNLWNLEILSVNNKESTLILLPRIWDLVKLRALFVSACSFFDMDADESILIAEDTKL
ENLRILGELVISYLKDTKNIFKRFPNLQVLQFELKESWDYSTEQYWFPKLDCLTELEQLS
VSFESSNTNHIGSSVATNRPWDFHFPSNLKQLLLSDFPLTSDSLSTIARLHNLEELSLYD
AIIQGEEWNMGEEDTFMNLKFLNLCLPTLSKWEVGEESFPNLEKLKLQGCGKLEEIPPSF
GDIYSLKFIKIVKSPQLEYSALKIKEYAEEMRGGSELQILGQKNIPLFK
>Solyc09g005290
MAEVLVSIVVEQLGNFVVEQVKEQVEELKMAIGIKEEIQSLSLKLKMIREALDDAERKRV
KDENVKHWLEVLEIFSYDADNVLDEWRTRILQKEIERHDSLLVAGAGAGAGAAVSIPKKK
VSCFSLSCCFTFKKLEINRDIVRKIKELDVKLEEIVRGKDQFNFVVNATGGGVSDQDVFR
RVMTTGIVDESEVHGRDSDKEVVMRKLVESSDLENVPVVVSVVGTGGIGKTTLAQLAYGD
EELKGHFDKRIWICVSNPFDEVKVAKAILEGLTKSSPNLSQFHMLLERIQECVSKIRFFL
VLDDVWSEDYSRWEPLKNSLKNGAPGSRILVTSRSERVVGMMGSSYMHRLGQISDSDCWA
LFSRIAFSGRSNEDRENLEDIGRRVVRKCKGLPLAAKTMGSLLRFKVTEQEWQTVLDNPI
WEQKEVTVDLFPHLYLSYDDLPPILKRCFSYCAIFPKDTVINVDKLVRIWMAQGFLSTVE
NNQQEVRGREYFVNLAMRSFFHELETDDKNTSVIISCKMHDVVHDFAQFLSRNDCYSISG
TESTEKVLNVHHLCWERTDTAVTPVSICDVGKIRSLFAEHLLAKELTLDLVKGLKCLRVL
NLHGCGIQELPQEIGNLFHLRYIDLSSSRVQNLPEAICRLCNLQTLDLQGCKRLSGLPQH
IGKLINLRHLITTDTPKLESFPQDIGNLTHLRTLSDFAVGKGSSKLGYIGKLNQLQGYVS
IHVIDSLNSAEDVVEAQNAALRMKPHIKELRLSFYWASEVSMDVMEALVPPPNLRFLTIN
GYRGTQFPTWITLSLNNLRVLTLSECFNCTFLPPLGKLPFLEILWIRLMDELKHVGNEFL
GLPGTINTFPKLKKLRFSYCSEWEEWTDIKPEVGFSVMPSLKELELNCCEKLNSLPYCLL
QRVSSLESLKIKMCPCLELDWTEITHIQSIETDDGM
>Solyc04g051210
MAGAVAVNHAPTQSINMIMEFLLIFLSDIPKHYIHGEKLDDMLTHVGVLTMKISILVSKL
MEETFENNINETDFSDPYLLDSALTHLIFSLPSVTDKIKLIVEEITSLQLHDENGDDNPL
DAKSSDESIESTSSSFVEVTVGHEEDEACTIDQLLDKHESKLDVISIVEMPGFSKITLAN
KVYKNTLVASHFNVCAWCTISQKFIKSKVLQVILQQVAGSEDNKESNEGDKVVDLAEKLV
FGDQGRCSSELSEFGHQIVERCQGLPLAVILIAGVIVRGKKKEKDLWLKIQHNMDSLISA
NNNLQIMKVMQLSYDHLPHHLKLLLFYFERSQKNKRTPLSKLMQLWMAEEFVDHCIPYKS
SLEDNSNYLEALIYSSLVMVDPSVSKSSHRFSVAIKVCYVHDVVHDFCSVIAKKEIFFKL
INSGAPFFILWIQYTIV
>Solyc06g008480
MDDCISLYHRSYKSDATMMDEQLDFLLLNLFHLSKHHAEKIFPEVTQYEVLQNVCGNIRD
FHGLIVNGCIKHETVENVLPLFQLMAERVGHFLWEDQTDEDSRLSELDEDDQNDRDSRLF
KLLLKIVPTELEVMHICYTNLKASTSAEVGRFIKKLLEPSPDILREYIIQLQEHMITVIP
PSTSGDFIHHDKLFDLLAHVEVLTREVSTLVCDLEEKLRNKEGNNQTNCVTLDLLENIEL
LKKDLKHVYLKAPDSSQCCSPMSDGPLFMHLLHMHLNDLLESNAYSISLIKEEIELVRQD
LEFIRSFFVDAEQGLYKDIWARVLDVAYEAKDVIDSIIVRDNGLLHLIFSLPITIKKIKL
IKEEISALDENIPKDRGLIVVNSPKKPVERKSLTTDKIIVGFEEETNLILRKLTSGPADL
DVISITGMPGSGKTTLAYKVYSDKSVSSHFNLRAWCTVDQGYDEKKLLNKIVNQVSDSDS
KLSENIDVPDKLRKKLYGKRYLIVLDDVWDTTTWDELTRPFLEAKKGSRIILTTREKEVP
LHGKLNTDPLDLRLLRPDESWELLEKRAFGNESCPDELLDVGKEIAKNCKGLPLVADLIA
GVIAGREKKKSVWLEVQNSLSSFILNSEVEVMKVIELSYDHLPHHLKPCLLHFTEMKSME
EVLKICMDDLISSSLVILLNEIGDEPSCQVHDLVHDFCLIKARKEKLFDRIRSSAPSDLL
PRKITIDYDDSLFDTFHLRHLRLLRVLDLESSLIMVNDSLLNEICMLNHLRYLRIRTQVK
YLPLSFSNLWNLESLFVSNKGSTLILLPRILDLVKLRVLSADACSFFDMDADESILIAED
TKLENLRILRELLISYSKDTKNIFKRFPNLKVLEFVLKESWDYSTEQYWFPKLDCLTELE
ILSVGFKSSNTNHIGSSVATNRPWDFHFPSNLKELSWRDFPLTSDSLSTIARLPNLEGLS
LCDAIIHGEEWNMGEEDTFENLKFLNLRLPTLSKWEVGEESFPNLEKLKLQECGKFEEIP
PSFGDIYSLKFIKIVKSPQLEDSALKIKEYAEEMRGGSELQILGQKNIPLFK
>Solyc01g086810
MSIDTCEDQVEMADCAVVFILDKLTNLLAEEAILLQGVKHDIQYIKDELERMIAFLGVAD
AFEEGDAEVKVWVRQVRDVANDIEDVLDESMLLSYDHHYRGSCCFIAKLVFSIRNIKFRH
KLVVEIQAIKSRVDNIAMGHQRYRYKLYVPEQGSNSNHAYDAANDRRGDALLLEEAELVG
IENPTQQLIGWLVEDDPRLKVVSVVGMGGSGKTTLVKKVYEDATVKKNFNSLAWITVSKS
FKVEEVLKDMIQQLYDEVKQPAPEGLNTMSSNRLKTIAKVFLQSRTYVLVFDDVWSIQAW
EAIRYALPDVNDGSRVILTTRLLDVASFCSIETNGYVYEVKPLSTEESWILFCQKAFHGF
SCPSHLESISRNILKKCGGLPLAIVAVGGVLATKNRNNIREWGMLNHSLGPELDCNDKFE
SMRIVLLLSFNDLPYYLKPCFLYLSIYPEDYLIERNTLIYRWITEGFVKQKERRTVEDVA
DGYLNELINRSLIHPVQYNDDGSMKLGRIHDLYRELILSKSRDDNFTATVDEHNKLWPEK
TRRLSMHGMLGNLQVKRSVTKLRSLLTFGVADPQSLSCISQVLGSSRMLRVLDLRGAPLK
MIPETVFQLFHLRYLSLRNTNVKVLPRSIGRLKQLEILDLKQTHVTELPVEILKLENLRH
LLVYSHVSYSYLPYNCSPGFKAFRGIGALRALQKLVYIEATPGSGILREVGMLGELRRLC
ILKLRKEDGRTVCSSIQKLRKLESLNLKSVEEHEILDLSYMASPPPLLQRLYLTGHIVKL
PAWIQDLNSLVKIYFRWTHLSEDPLKYLQDLPNLVHLEFLVGYTGRELYFEQGKFQRLKL
LNFDMLEGLRQVTIGEGAVPHLEKLVIQRCALLETVPTGIECLLNLKVLEFFDMPDEFIM
TLRPDKLGADAWKVSHIREVFYTYWRDGCWMVHSLKEKENNHISDPSGAVTRTYGRRNSL
>Solyc07g049700
MAYAALSSLMHTLQQLLQSKSPLICTGNTSIQHVESLYQDLCDLQVFLENTTIEVKDIED
VKALEEKIKDVVYKAEDRIDSSLRSIILLDNGDDDREMACNVFNEELQQVEKEVCFLKQE
VMVIKFDKHIGFSKLPESTTFPSSRKSTIEEKTVVGMKDDLNSILNCINAHTKELIVISV
VGMGGIGKTTLASKVFDDSMIRSQFDKHAWVTISQDYNKRQMLLEIVSSITGIYQENMSN
DKLLDTVYKGLKGRRFLIVIDDLWSTEALDLMRRIFPNDHNKSRIILTTRLKTVADYASS
PDFPPHDMSFLSLDDSWNLFTERLFKKDPCPPQLEVIGKHIIQQCQGLPLSIVVIAGLLG
NIGRTPDNWKKIEENLNSFFGKASEKCQAILSLSYNCLPQYLKACFLYIGSFPEDMEIHV
SKLISSWIAEHFIKARSNTRLEVVAEEYLQELTDRSLILVRGRRANGRIKICKIHDLLRQ
MCIREAQIENVVHFTNNDISDGINDHRRVIIPYLIQDYFRDHPNHRNGKITTRSLIFLGR
QSYEVTGIYYWPYSISDFKLLKVLDAHEIGFDFSRIIPQLVHLRYVDARVNDPSSLAKLF
NLQSIIIYSQKKNVQLPTEIWTMSEIERVDITAVDMPNPPIGEQPLFMNNLHTLAVKSSA
VVLKILRRIPNLNKLKINDVRRTEWYAFLDCLIVLQGLVTLNIQAAASLNSPFFLSRDIF
LPNLTKLSLNSTFFPWEDMAVLAKLPNLEVLKADNAFWGTDWKLDEDVVFPKLNCLAVRH
GNLERWEATSDNFPMLEELYLSWLHLLEEIPESIGEIMTLKSIEIRGCNSAVITSAKQIR
ENQEIYGNYEFQLRFVRY
>Solyc07g044800
MDVIGLQTEGNNYVDFSYPVQPVEVEAIPSYTGEEFSSRKLQEEEVLAGLRDGGVTIIGI
CGLGGVGKTTLTEKIREKAKQERLFNDVVMVIVSQQHDLKRIQGEIAQGVGLTLEGDDLW
SRGDLLRSSGSSHKHQCKVTFTTRFRSVCEEMKTQKIMEVGTLYEEEAWILFRQKVGNSV
DDPSLLCIAKEVAKECKGLPLAIIIVAGALKKHKTKRSWNCALGQLRGAETISILEVPTE
LYKPLRLSYDYLGSNEANGFHIFPGIENLEQARDRACLLLERLKDGFLLSQGSDKNYVKM
HDVVRAMAISIASEGEHNFMVSHHVNSEEFPRRNSYEHFSHMSIVAKKFNELPRPIVSSV
QRLSSLRTLCLSNLRLDGISIMGELVTLEILRIRGSQLEELPVEIGKLTNLIMLELRNDS
NKQLKKDFSRCLIKASSIGGTIYGGSRRL
>Solyc05g009760
MLLLMKILFPSIVRGQANYNMENSEESCIEPYYPSIDEELVGFDEHAQNITDYLIRGTWD
LDVVSIVGMAGLGKTALARKVYNSRSIIDRFDVRAWCSVSQTYNRRQLVLQILTQITGDH
PSNYVNLDDPEDILRKCLNGKRYLVVLDNIWDGKAWDDFQSCFPDFNHGSRIMITTRDKA
MASYVKGYSFPYSLPRLEDDQSWELLQKKVFGRGKSCPLELVNVGKLVAKACRGLPLLII
MIAEVLSREREGSSWLKVAYDISSHVPNKEIIMMTIQSSYDHLLDHLKPCLIYMGLFPKK
YEIPVSDLLKWWIAEEFVHHIDTLKLEELSEICLHDLVGTNLVVVSKTRSNGKMKCCIVL
DHVRDFCLRKITEEKFIVPYSYPDQPEEQRLCMYLNDRTMTSDFKESDPKEFIVHPKFSI
LDRKNPFRLLNNLKLVRVLHLLDIYLDNSLPTAFQSLDHLKYLAIFVKAFDLKWVSHLLH
LQTLRVRSSYIMISSAIWKMSKLRHVDINEFPITVWEEEDDIVLDNLKTLGMCCMSVADM
TRKFWDKFPNLEEVKLHINEFGDHVSDYPSSALMNLDTIILPSRLKCLSLSEMFLTHELV
SSIAELRCLETLKLSEIYFAGSHWVLGAYTFEQLKFLKLHHVFMTKWSCIEESFPCLEYL
VIKSCPKLEEIPEAFVYIPRLRLIKVINCSESVRDSAQRIKQDVEDIEGDERLQLHIPKN
Y
>Solyc05g043420
MEIGKENEGEIEKLASNSLVSSAVLRKDIVDLQDFVEKLKKKEDQIVLDTDQTEKLKFLL
ACLQLFYYMSDGQNAEMSCISYEVHELVQSLFDQTGDDMMVKLTDHVIPRLLENITSSKI
AEHHHSESSATMTEDQLVELLDVLLVNLHNLPKVYAELIFPSMSQYELLQNAFGNLRDFY
ALKVNGCVEYETIEHVLPQFQLIADIVGHFCFVLLSYQLDKTDGEDDNELVVSKVNSMIV
YLLLKINPVLLVVMHICYTNLKTSKSEEVGRLIKKLLEASPDLLIEYLIHLQEHVINVIT
PSTSARNIHVMIEFLFIILYDVSKDIIHHDKLFLLLEVVEALIEEVSSLVHNLVEKSTSE
DSMNATSCASLNLLENIELLKEDLTNVFLKARADSPQLCFPVSDGPIFMTFLLTNLKDLV
DSNASSVALIKEEIKQVKEDLEIIRSYFGYAEQELHRDLWTRVLDVAYETEHAINSILAR
DHGLLQLIFVLLDIVKKIKLVRKEVQEKIPKSSGIIVANAPNKSVESKSPTVGKIIVGFE
EETKWIIRKLTSGPAEIDVISIVGMPGLGKTTLAYRVYNDKSIVDHFDVCAWCTVDQECN
EKKLLQKIFNQVIGLKEKFSEDDIDEDVADKLRRKLCGQRYLIVLDDMWDTATWDELTRP
FPEFQKGSRVILTSRKKEVALHGKCYSDPLYLRLLKPKESWELLEKRVFGEEGCPDELKD
VGEKIARKCDGLPLVLDLIGGVISRKEKKEALWLEVLNNLSSFIFKDEEEVAKVIQLSYD
HLSDHVKPCLVYLASYPKDKDIMISELKDLWIAQGLVQQTEMKSAEEVVEIYVDELISSS
LVIPFFKFIFKIHDLVHDFCYIKSRKEKLFDFIGGSNTPSSSSNLMPRGITIRYDQRLFH
LDENFVLFNPDKKNHYVKHLLSLKVYNGIKDCLSHNSHLKHLRLLKSLDLNGITLTDSLL
NEIGMLVHLKYLSIQTKANALPPSFSNLCNLEILVVNNLKGSCMVLSPCFWSLAKLQNVR
MNICSFYDTYINETTVLDKDSRLENLRTLYKLYLPGLEDTEDIFQRFPNLQNLRVCIKQL
PDCSAKKICFPRFDVLNELEELHLTASWDSLSEYTHRFPLKLKILKLKGLALTSDTLSRI
ARLTNLQALCLKDTIIEEGKEWNMEDVTFQYLKSLKLVNVSFSEWQVDGEESFPMLEMLH
IRRCDTLMDIPDSFGDIASLKLINVWYNPQLKNSSFSIKEYVEEMTGEDKLVVCFNGIWS
>Solyc04g011960
MAAYSAVISLLRTLDERNIHELFHDHTAEVLDSLRAIAEYFEKVLDEFEPGKIKSLEEKI
RDAASEAEDVVELKTHQIIEGTSWTFGILQHRDLLPVFEKMETIKKQVMEIVSHDADQIL
ELFGDSMIGPSSKSYALLSDKLEDDIVRGIDDDLEIIIKRLIGPPSDLDIVTISGMGGIG
KTTLARKAYHHLTIRYHFDILAWVTISQEFQCRNVLLEALHCISKKTAIVNAKDYDKMDD
NELADLVQKNLKGPRYLVVVDDIWTENVWDSVRGIFPNYNNGSRILLTTRENEVAMYANT
CSPHEMSLLSGENGWKLVCDKVFGPKHDHPPELEEIGKEIVEKCQGLPLTISVIAGHLCK
VARTLEGWKDVARTLSEIIASHPDECLAVLGLSYHHLPNHLKPCFLSMSSFPEDFQVETR
ILIQLWIAEGFIRTSENGKSLEEVAIDYLEDLISRNLIQARERRFNGDIKACGIHDLLRE
FCLTEAEMTKHMHVERTYPTLPTQMHNVRRFSFQTEYYSVDDCYKLLPPASRSIYLFSRL
DLPNLPRIKLHRRLPIYHHDPIIYEFFSHFNLLRVLSMNNKYLYFESFPLVITKLFHLRY
LQVRFNGNIPESISELQNLQTLILSGTFPLDMTLPVKIWMMKNLRYIRLDRPTYLPSPGT
QSLVTGMPNLQEFSGHLTDEVFSGIPNIKRLIFHLPYFRKSNLDQLQLDMSRLTKLEAFK
FYGSIFYRYSFKRFHFPTSLRRLSLTRCSDFLWTDVSSTVMMLPNLEELKLKNCQTLIDE
WRLSDEHKFRSLKLLLLSDSDLRYWEATSDNFPKLKRLVLKNCGDLQGIPADFGEICSLE
SIELYDCSTTAENSAREIVQEQEDMGNYFLKIYIHNIRGKFFSSLIFI
>Solyc05g054010
MDIGKENEGEIERLGSNSLVSSALLREDIVDLKDFIQGLKNEQDQVEELKFLLACLQLCY
YISDAEMSCISYEVHDLVQSLFHQSSGDDMMVKLTDHVVPCLLENITSFKISDHHHSAAM
NEDQLDELLDVLLVNLHNLPKVRAELISPSITQYELLKNVFGNLRDFHRLKVNGCVHEFE
TIEYVLPQFQLMAERVGHFCFVLLSYHIDKTDEVNSMLVHLLLKIIPVSLDAMHLCCTNL
KASKSEEVGFFIKHLLEASPDILRESLLHLQEHMVINALTPRASTCNIHVMIEFLLIILT
DGLKAVIRHDKLFVLLARVIQLTKEVFVFFRNLEENMNEASGSNLNLLENIELLKVDLKN
DFLKARADSSQLPFPMSDGPLFMTLLLTNLKDLAYSNAYSVSLIKEEIKQVKQDLEIIRS
LFAYAEQELHKDLWTRVLDVAHEAEHVFNSILARDNGLVQLFFMLPDTVEKIKLVKKEVQ
EKLPKSSSIIVANAPKNPVERNSSSTVGKIIVGYEEETEWIIRKLTSGPAELDVISIVGM
PGIGKTTLAYRLYNHKSIVDHYDVCAWCTVDQERNEKKLLQKIFNQVKGLEERSSENDID
DDVADKLRRRLCGQRYLIVLDDMWDTATLDELMRPFPEFHKGSRVILTSRKKEVALHGKC
HTDPLYLRLLRSEESWELSEKKVFGEGRCPDELEDVEKRIARKCDGLPLVVDLIGGVISR
KEKKEALWAEVLNDLSSSIFKDEEKVLKVIQLSYDHLSDHVKPCLVYLATYPKDKDIRMS
ELKDLWISQGLEMRSAEEVVDELISSSLVIPFDDSIFKIHDLVHDFCYIKSRKEKLFHFI
GSSKPPYSSSSLDLMPRGVIIRGDTDLFDFDECFAPFDPEMKNPYVKHLLSLKVDDVTLH
RKSSLKHLRLLKNLDLCGIKLPDSLLNEIGMLVHLKYLKIMMKAKVLPPSFSNLCNLETL
MVNNGDLSCMMLSPCFFSLAMLRVVQMNLDAVFDPVITVLNEDLRLENLTTLHNLYLPGS
EDMEDIFKRFPNLKNLQVCIREQIPEKIRFPRLDVLNELEQLIFSNSSRNPFAEYTHGFP
LSLKILKLQGLTVTSDTLSRLPNLEELTLEHGIIEEGKEWNMEDHVAFQNLKSLKLSCLV
FSKWNMEDHVIFQDLKYLKLEFLNFSEWKVDAEKSFSVLEKLFICGCDKLMEIPDSFGDI
ASLKFINVRYNPQLKESLFKIKEYVEEINGEDKLDVEFYDWGS
>Solyc08g007630
MEIGLAVGGAFLSSALNVLFDRLAPHGDLLNMFRKHKDHVKLLKKLKMTLRGLQIVLSDA
ENKQASNPSVSDWLNELRDTVDSAENLIEEVNYEALRLKVEGQHQNLAETSNKQVSDLNL
CLSDDFFRNIKDKLEETIETLEVLEKQIGRLGLKEHFISTKQETRTPSTSLVDDSGIFGR
QNEIENLIGRLLSMDTKGKNLAVVPIVGMGGLGKTTLAKAIYNDERVQKHFILTAWFCVS
EAYDVFRITKGLLQEIGSTDLKVDDNLNQLQVKLKESLKGKKFLIVLDDVWNDNYNEWDD
LRNIFVQGDIGSKIIVTTRKESVALMMGNEQISMDNLSTEASWSLFKRNAFENMDPMEHP
ELEEVGKQIAAKCKGLPLALKTLAGMLRSKSEVEEWKCILRSEIWELRDNDILPALMLSY
NDLPAHLKRCFSFCAIFPKDYPFRKEQVIHLWIANGLVPVEDEIIQDLGNQYFLELRSRS
LLESVPNPSKGDIEKFLMHDLVNDLAQIVSSNLCIRLEENKGSHMLEQCRHLSYSIGGDG
EFEKLTPLYKLEQLRTLLPIYIIGDYRYHPLSKRVLHNILPTLISLRMLSLSHHYTIVEL
PNELFIKLKLLRFLDLSQTRIKRLPDSICGLYNLETLLLSSCSKLEELPLQMEKLINLRH
LDISNTRRLKMPLHLSRLKSLKVLVGAKFLVGGWRMEYLGEAQNLYGSLSVVNLENVVDR
REAVKAKMREKNHVDKLSLEWSESISADNSQTEIDILDELRPHKNIKEVEISGYRGTNFP
NWVADPLFVKLVKLSLRNCNNCYSLPALGQLPCLKFLSVKGMHGITEAMEEFYGRLSSKK
PFNCLEKLEFEDMTGWKQWHALGIGEFPTLENLSIKNCPELSLKIPIQFSSLKRLQVRGC
PVVFDDAQLFRSQLEAMKQIEALYIRDCNSITSFPFSILPTTLKTIEISGCPKLKFEAPV
GEMFVEYLSVIDCGCVDDNIIRVSPSSV
>Solyc07g005770
MAFAAVTVCLETLDQIFSPNPYLNDLDKDENCKFLSEKLSVFQRFLVDSSNKCNDVEMVE
DLERQIRNVSYRAQDYVEEMVFFSWKSLDLVECYDRVYSTKECLSQIVDEIELIELEVMK
MYEQMSCYKKPNESECYLLDSSVEKSPVVQDIVVGLDDDVLEIKTRLCSFSSKLEVVTLV
GMGGIGKSTLARMVYDDPLIKYHFSICAWVTVKDRQMKGLLIGLLDDIVEFTDEIHEKHS
EQLEEMLYRRLKLNRYLIVLDVDYRELGSYKKESWELLCHKVFGSKHDHLELEDIGKKIA
EQCQGLPLTILVIAGQLSKIERTRICWKSFAKTVGSIVTDEHEKCLDIRALSYRNLKVKN
LEKYAEECLEDLVNRNLVIVKERKSNGRIKSCAVHDLLQDLGLREAQKENFCCFPASDDT
LHCGRRLNYLDAASIEVPWKPLLPLSRTLLLSYHSRALKGFSPQMYGPLLYKLLRVLHIL
NITFDCFPPQVLQLVHLRYLALAVYEPDCPELISRLWNLQTFILNTSHTVNLPETVWEME
SLRHVYLGKGCFLPNPASGFNGISKVLTNLQTITYMDIASCTREVVVNVPNLKKLSIHGR
GECSSSEPSSSYYLSNLRYLKQLEKLKLCYHKLSSMDFFPSSLKKLVLQRCSSLPRGFTN
TLSSLPNLEILKLMCVEFEQHTWNLTEEVFSNLKYLKLDSLELVVWDASSVNFPNLEHLV
LEHCYSIENMPHEIENIYTLQCIEVRSCCVIVEMFVQRIQEEVKNMGNDSLNVSIQEMGN
INLSVEQCVFEWNRVQRTKKHARRKRYFVSQNAGSIPGFGSWT
>Solyc02g027080
MAYASLISLKTTIKSLLMTSNLPMQSLICDHKEELWALHEKVSSLGLFVNNFEKNNVSGE
MTDLEVQVKEVASAVEYTIQLRLTEIEMANTKNNVSGEIEGLHFHHSLQQVAVDIDRVRK
ESTKIRDKGKQASEESSVRDFSSSANDILNVKNIMVGRGDQRERLLEDLTRGYSGEPKVI
PIIGMGGIGKTTLAIEVYNDAHVRSHFDVCAWATLSQQHNVKEILLNLLRSTKGGAFDML
DEAELADMLRKSLYGKRYLIVMDDIWSIKAWDDVRRFFPSQNKGSRILLTTRNNEVACYA
NTENLSLQMSFMDQDESWNLFKSVAFANEALPLPSEFENIGKKIAEKSHGLPLTIVVVAG
LLKSKKTIEDWETVAKDVKSFVNNDPDEQCSHVLGLSYNHLTSDLKTCLLYFGIFPEDSE
IPVNHLKRLWMAEGFLNFENDLEGEADKCLQDLINRCLVHVSNKSRDETKIISCKVHDLI
YDLCLRQIQRGNLFIIKDILFEKSDVKKAQINDCDPNHVPSVCQPLSRHNMQPFKRWTGD
EIHGSPYGLYRALLTPGHHEWRDDDDNNLLKRTCSIFSLGGFFSTFVLQSELIHFKLLKI
LDLTHIRIYSFPLQILSLIWLRYLALFCSEIFDVTPEICRLWNLQTFIVEGYPPSYLTFP
EQIWGLRRLRYLKLHKLHLPNQPSVSVDKARHMSFSNIQSISYLSPLCCTKEVLSGIQNV
KKIGIKGNQNISESGIFNNLVILQQLETLTVRKFYNWSAVTIPTTLKKLKLYKTFLRWSY
LDIIAELPNLEVLKLVLNACHGEEWNPNVRVFTQLKVLLIQANYLESWKATNDNFPVLER
LVLGSCSYLKEIPIEFADINTSQLIELDSCPPILAESAARIQQEQEDLGNDPIDVHIIPI
RHTLGEPKKKIIFSRHSSLDKWVKCQSSN
>Solyc04g039990
MKKKVRKFFSGSNPIIYRFKIGRKVKEIKELLNEIADDWRNFHFTEHTYVTPAENTSREQ
THSFVRLIDSHDEENIFVIPIVGLRGLGKTTLVKLVYNNNRVVQNFNLRLWVSISEDFSL
SKVIEKIVRSGTGESFDHLDMDQLQGCLGEVLQQKRYLLVLDDVWNEDQHKWIDMRELPM
NCSRGSKIVVTTRSKMVALITGTVPPYYLRGLGQDNLFPNLVEIGKEIVKKCGGVPLAVK
TLGRLLYMKTDKNEWLQIRDDEIWEIEQNKSDILPILRLSYEQMPSHLRQCFAYCPMLPK
GQEIPWEDFINRWAQGFIQSSNRNRKLEDIGNQYFDELLSRFCFLDVIQAAFDGEILACK
IHNLVHDLAQSVSGAECLNVKPNAFVVSERVRHLFFHAEDMSRKYFPRFLLPLHKVRSFF
LFV
>Solyc11g071420
MEVGLAVGGAFLSSGLQVIFDRLAPKGDLLKMFQKHKKDVRLLKKLRMTLLGLQAVLSDA
ENKQASNQFVREWLNELRDAVDGAENLIEQVNYEALRLEAEGKHQNLGETSNQQVSELNL
CLSDDFFLNIKNKLEYTIETLKDLQEQIGDLGLKEHFGSTKQETRTPSTSLVDDSDIFGR
QNDIEELIDRLLSEDASGKKLTVVPIVGMGGVGKTTLAKVVYNDEKVKDYFDLRAWFCVS
EAYDAFRITKGLLQEIDSYDLKADENLNQLQVKLKESLKGKKFLVVLDDVWNDNYTEWDE
LRNVFVQGDIGSKIIVTTRKESVALMMGCGAINVGTLSDEASWDLLKRHSLEYKDPKEHP
EFEEIGKQIACKCKGLPLALKALAGALRCKSEVDEWRDILRSEIWELPSCLNGILPALML
SYNDLPAPLKQCFAYCAIYPKDYQFCKDQIIHLWIANGLVQQLLSGNQYFLELRSRSLFE
RVPESSEWNSEKFLMHDLVNDLSQIASSNLCIRLEEKKGLHMLEQCRHMSCLIGEDGDFE
KLKSLFKSEQLRTLLPINIQPYYNNNNLSKRVQLNILPRLRSLRVLSLSHYSIKELSNDL
FIKLKLLRFLDISHTKFKRLPDSICVLYNLETLLLSSCADIEELPLQMEKLINLHYLDIS
NTPRLKMPLHLSKLKSLQVLVGAKFLLGGSRMEDLGEVHNLYGSLSVLELQHVVDIREVL
KAKMREKNHVDKLSLEWSGSSSADNAQTERDILEELRPHKNIKEVEIIGYRGTNFPDWVA
DPLFVKLVKLSLRNCKNCYSLPALGQLPCLKFLWIRGMHGITEVTEEFYGSLSPFNSLVE
LRFEDMPEWKQWHLPGRGEFPTLEKLLVKNCPELSLETPIQLSSLKRFNVIGCPKVGVVF
DEGMKQIEEFYIRDCNSLPFSILPSSLKVVECDCIDDISAELLPTARNLSIRNCHNLTRL
SIPTATESLYIQKCEKLSMACGGTQMTYLCIRDCKKLNWLPELLPSLKTLELINCPEIES
FPRGRLQQLVIWNCKKLVNRRKEWRLQTLPCLRELLISHDGSDEDIEHWELPCSITRLEV
SNLKTLSSQHLKSLTSLQYLCIEGNLPQIQSMLEQGHFSHLTSLQTLLIMNFRNLQSLPQ
SALPSSLSQLTIYDCSNLQSLPLKGMPSSLSKLSISKCPLLTPLLEFEKGEYWTEIAQIP
SIYIDGECL
>Solyc12g016220
MEVELEPLTFEVKGMSQNHLYRRLFMYLTPTSESTGPLVPIQKSRFYSTYMYVTDCLIQP
VARGIGYLFYYKSNIKSMDDESQKLEDIRIGVHQRAEADQRNLQVISPNVEAWFTSVNAT
TADVADVMRRGRVEVERYGWCPNLKSRYSLSRRAKKIALELIELRNEGNAYTVFSNPVVE
IEVIPSNSGEEFDSRKLQEEEVMAALRDDGVTMIGICGMGGVGKTTLAEKIRQKAKQERL
FNDFVMVIVSQQPDLNRIQGEIARGVGLKLDGDDMSSRGDRLHTRLMDQNSCILIILDDV
WKALDLKRLGIPCGSNHNHRCKVTFTTRFRSVCEAMEAQKIMEVGTLSEEEAWILFRQKV
GDFVDDPSLHDTPKEVAKECKGLPLAIITVAGALKKHKNKRSWDCALEELRSAVTISIPE
VPTELYKPLKLSYDHLQSNEAKYLFLLCSLFEEDSDICPEELLRYGMGLHIFPGIKNLEH
ARNKVCYMLETFKDCFLLSQGSDKNYVKMHDVMRDVAIYIASEGKHIFMINHNVNSEEFP
RKDSYEQYTDMSIVANNFDELPSPIIFPKLKLLMLKLCVKESFKLQADFSDGMSELNVLS
LRGARYANPILPFPGSIQRLSSLRTLCLSKLRLDDISIIGELVTLEILSIVDCKLEELPV
EIGKLINLIMLEWRNVDRSLKRISVGVLSRLVRLEELHMMGVRECGYSTLSDLESLSRLT
TLTLSHCSRDVIYSNLVLPSKLTQYALKVGEATLQRDDYNKKIALEVMETTPLGDWICHL
LKESEFVYLTGMGSNNVLTELQLNEFQNMKCLRLFNCNLVTLLLNISGRTHEVIKFPNLY
ELELGFLGCLTHFCSDNVEGIEFPLLRKMRFFKLSEFQNFWPTTNNSITHSHPLFHEKVS
CPNLEKLCIDGAYNISDLCSQQLPTPYFSKLVNLGIKTCGKLRNLMPASVAKGLLNLREL
EIVNCKSMEEVITKGEGIMTLFPLLEQLKLKGLPSLGHFFLMEHTLQIPFLKKVMIFDSL
K
>Solyc03g005650
MEKLAATMKLEQLALAKETQLIGSKAYEEIMETVHCIKNLETTDREQVNEIEEHVYRVEN
AIQTYGVRSKSNLFLNRHGAAQKKAMTDITSLCRVMKGIALLQKSNNNQQLMRQNNKFVY
NHEDGAVVVGMEDEKEEIIQVLLLNSQVSSEVDFQAVPIWGRSGMGKATLVNEIYNDPRI
VKEFGHPHLVNIRLSENINAHDALQHVFELFEGSRIDDKYVDMSTTSLEDCVRQHLEMSR
TLIVLQGVGSIDDWRMLRSVLGAKGCIILITTRARQVAESITQAIHIHEKRPLTEENSWK
LFKEMVWPGGAEIQSAILERMVKLCEGIPGAIIALAKQLAGKNASEWEITEQKNARRDVS
QVMAPSYAELLDDQKLYFLYLGQFREDSQIEPEKLSHLWEIEGLISSSSKGHESGMTLLD
ITQERLKVLAQKGMIDVRRIIDVIKSCHLVGLMGDMCLSKAEETDFLKVMDLSNQLASFS
FGRTRRVVIYLGKYDAEIKPELASNIWSLRIIRSVVGEFAWPSTLMSNIKEFKSLRILDF
GRVDFPRGELPKGISDLQFLRYLSFEGCFLAKLHSSISNLSYLQVLDLRTQYKENGNNTI
IPYNVFQKMARLQHLYLPLVFQLQNGKKLRLDGLAELQTLKNLNSKLCEIRHLFKLKKLR
NLDAKVEVCVEDLNLITDFMKSRSDKGLRRCSLEVKNFDCYSDTKHSAFREILNSGVPPI
VSFEGYIKTLPPYFDISQNFTEIVLRSTQLEEDPMPTLEKLNNLRLLVLEDDAFKVNQMV
CSASGFQELKHLELSRLFSFEKWRVEISAMPMLSHLKIEYCNELVTLPDGSEFLDSLQEF
KMIKMPESFTQKVTERYDHNHKRPPSFIVL
>Solyc04g008130
MEKGEKSLLLFEEQKTRITNLIDDFLNRLKQIKNEFIASKLDAFENLRMELRFLRTFVLF
GNSMNLDDFYERMSMNISKFDQSMEYVDKIILERYNMECLAPLLLEEIRNYLSLKNDYVA
TTTEIKLFEYLIRNLHDLPKYCSDLLLPLMSEYKILRQVCTHLRDFYELECNKITTTEFL
YARYQMTVDRVTQFCFDLWTGEYKEYTDDGYEYLVFECSSKITSLLIDIIPLELEVLYIS
TSNLIKESRSKELEGLVKQILKASPRILQNYLIHLQGRMVAVSYSATQSINVMMEFLLIF
LTDIPKRFIHRGKLNSMLAHVGLLTRKMSILMEESSNMNEADFSAPYLLQEIERMKGDIK
QIILKAPESSQLCFPMDDGFLFMNLLLRHLNDLLTSNSYSVSLIKKEIEMVKQSLEFLTA
SFRQTLDESTSGVVKDCWMRALDVAYEAEHVINSILVRDKALSHLIFSLPNVTDKIKLIV
AQVTGLQLEDKNGDGPLDAKSSNEPIKLTSSSFVEVTVGHEEDEARIIGQLLDEHESELD
VISIVGMPGVGKTTLANKVYNNTLVASHFKIRAKCTVSQNFNKSKVLREILQQVTASETK
ESEDDLAGKLRVALLDKRYLIVLDDVWDIATGEMLIACFPKKVERGNRVILTSRSSEVGL
KVKCHSDTLHLQLLTPEKSWDLFVKKVFEDEGSCPAELSDIGHQIVEKCKGLPLSIVLIA
GVIVRGKKKKKDLWLQIEHNLDSFISSNNNLQMMKVMQLSYDHLPYHLKPLLLYFARSQK
SKRTPVSTLMQLWMAEGLVDHDSSVETTQSYLNALISSSLIMVDHIPSESLWWTSAMIRA
CYVHDVVHDFCSVKAKKEKFFKLINSGDPFHASNFLHRRLTIHTDNSQLHKKCVLFNSNK
CLAVNKHVISLKVSGPLDEFRYICHTRHFGLVRVLQLDDIILEDSLIEEIGSLFHLRFLS
IQTADVIAIPVSWLNLQNLETLFINRNSSPMVLLPRIFSLSKLKHVKINVCSFFEEKEDI
QSRIFSLSKLLHVKINVCSFFEEKEDIQSRILE
>Solyc05g009750
MAKLTDMEVIEICPKPSMDVNDEFEEVVGFDDDVEIISEYLKRRTSTNLDVISIVGMAGI
GKTALARKIYNSNSIIKHFDVRAWCSVSQIYDVRKLLERLMARRFLIVLDDIWEGKAWDT
LKLYLGSNYGKGSRVMVTTRNEKLAMYMRQRTDPYSLPFLNDEKSWELLQKKVFQGENCP
LELSNVGPLVAKKCRGLPSLIIMIAGILSSKKKEADLWLKVAYDICSHAFETKMSLKTIQ
SSYDHLANHLKPCLIYMALFPKSYEIPVSDLLEWWIAEEFVQDIDTWRLEELSEICLYDL
VSRNLVMVSKTRSNGKMKCCIILDQVREFCLRKITEEKFMQLIVPYSYPEEQRLCMYIHD
RTMTSDFKGSDPKEFIVHPKFSILDRKNPFRLLNNLRLVRVLHLLDIYLDNSLSAEFQSF
PHLRYLAIFAKAFDLKWVSHLLHLQTLRVRSSYIMISSVIWKMSKLRHVDINEFPVTVWE
EEDDIVLDNLKTLGMCRMSVADMTRKFWDKFPNLEEVKLHINEFGDHVSDYTSSALMNLD
TILPWYLKCLSLSEMFLTHELVSSIAKLRYLETLKLSEIYFAGERYWDLGDYTFEKLKFL
KLHRVFMTKWSCREESFPCLEYLVIKSCPKLEEIPEAFVDIIPLRLIKVIDCSDSVGNSA
VKIKIESEEYYGSTSIQVHILKKDK
>Solyc05g007640
MFPDKDNLLEALQQIAVQWDSEMPETSKDRIRFLKTDFEFLHIFLSFTDLSYMPDFTYKV
QGLFQDAVVDLKKVNKIHHIDRVTSRIQEKIRITKLEIRDIHLVLSNKDGIDTPEFVVEF
IDTVIQNLADFVELGDSVLKELKLLRNFVCFVSGRSMEPKSLHAFVTHVLLVVGRAATIV
WLYYSENQEMNSLLSDLVQMKIKLIQPDVRKIYIDVLQAVTHPIIQIENAADCVAGFMET
LQHNLEELPTHSQMDVALTVQTLVLQEMLHLLVDNFRCLSVQVLEFHLQDIDTVVVDSGL
CVYSLYEDVASEKVTPDLQGTIERIKTLIYHIIRKEFQSSLPSIHGIGYVDFLLSNLKKF
HDRYSSSLAHFTNELQMIQTELERLQPFIRSVALERRNKYDKLQHSVALVIGKAYEVEYI
VDACVSNKFPDWCIMLWLLELIKEIRAVAAKIQSLEVDSAPSHGTIDAYPSHTQTINDDI
VGFEDVITKLRDQLTRGSKKLDIISIFGMPGAGKTALANKLLLDKSVVDHFDICAQCYMS
SVHSRREWLLSILKTLHVSIDENSLLSEETSDLAAMLRQILQTGRYLILLDDIPNDSAWD
DLESCFYDANNGSRILLTTRNSNVAYYARSISQPLYLRMLNDGESWTLLKKKVFGEGFCS
PLFEKVGPKIVRKCGGLPLSIVFVASILAGMERTEQCWKQVARSLGTEISCYPENIIEQS
YQNLPYHLKSCFLYFGMFSDHEEINISKLTLLWIGEGFVKYDKHKSLEDIAEGYLKNLVE
SNLVMLSKRSCGTKVKVCRIHDVLFHFCKARAHSENLIQRIQRSQGDVTFPKQLGQRRLA
FYAEVGDLVEWSSSCSLVSSVLFRKANINASSSIANASDMFHDFRFLKVLDLEFTVIDSF
PTNMVYLRYFATRTSHESITSSIHMLWNLETLIVNGMGGHLSVPSTIWNMAKLRHLHISP
SFTAEELLEDSELNDLVTFSTPYFSCVKDAELMLEKTPNIRELKCKFKGLSSDQFSVLDF
PTHLEVLDIFGDEHVESLPYLVFISALSLEKLKVSYFILGSQHLSNISQLRKLQELELNF
VEFEGEKWEVREDEFVELKVLKIVNCSSFREWTVSDDAFSNLQHMFLRCCQSLVEIPSWF
AEIHSLKYIEVDNCNGSVVESARTIQNTKVEDYDVDLELVIKTHNSDGVTGR
>Solyc06g008380
MVENVLPLFQLMAERVGRFLWEDQTDEDSRLAQLDENDQNVKDSRLFKLAHLLLKIVPTE
LELMRIYFTNLKASTSEEDGLFIKQLLETSPDILREYLIHLQEHMITVITPSTSGARNIH
VMMEFLLIILSDMLKDFIHHDKLFDLLDRVGTLTRDVSTLVHDFEIMKMKLIKDEVSDLH
EKIPKNRGLIVVNSLKKPVERKSLTTDKIIVGFEEETNLILRKLTNGPADLDVIWITGMP
GSGKTTLAYKVYNDKSVSSHFDLRAWCTVDQGYDEKKLLDKIFNQVSDSNSKLSENIDVA
DKLRKQLHGKRYLIVLDDVWDTTTWDELTRSFPEAQKGSRIILTTREKEVALHGKLYTAP
LDLRLLRSEESWELIEKRAFGNESCPDELLDVGKEIAENCKGLPLIVDLIAGVIVGREKK
KSVWLEVVNNLLSFILKNKVEVMKVIEISFDHLPHHLKPCLLYFASRPKDKALTIYELKA
VWVAGGFVEKTEEVVKIYVDDLISSSLVICFNEIGEYPTYQLHDLVHDYLFLEPSFIMVK
DFLLNEICMLRYLRIGTQVKSLPISFSNLWNLEILWVENKESTLILLPRIWDLVKLRLLA
MSNCSFFDMDADESILIAEDTKLQNLRHLHKLVLSYSKDTEDIFKRLLNLQVLGFDLKES
WNCSTAQYWFPKLDFLTELEDLL
>Solyc05g007350
MFSGEYLSSTKHHPLKFLQRIEDEWGSYMPETIKERVYLLKTEFKFMDMFLSIQSFTDKP
NMLTVTQKVHALFQDSAFDVSKIYQNLNRLTSLLQNKIRVTKMEIGANYSFFSEISLQQL
SEKSGVDNSEFVMKFINGVVENVSELAEMDDLCSREIQEVLKELKLLKSLVGFLSNRWYA
EPQSVRTFFGHVLFVAGSAAMVVWLYIPSYDNNRDQDLVPGEMNFLLSYLVRMRIKPVNP
CIRKIYVDVLQALKWTMQSELSLNIQNVYVAEIEAGFIEILIHNLEEIRSISTLSRIEFL
NHLMATLVEMLKFLRASLIHLPKLGLEFHLKDIDTISIDVGLLVYSLYDREEQDEEVNQT
LFRDMPKSIQHIKEVIFLVSRKAFQSNLPRVHGLGCVDFLLNNLKEFQDRYSDSQYSFVK
SQLQVIQKELEGLQPFLKDVAEEWYNKHERLHHCAALLNGKAYEVEYIVDSFIKKEVPEW
CLVRWLFDIIKEVILIKEEVTKIRKKELLKFDFVLNDTLDTTPAHISSESINTPRITDEE
VVGFEDVMEKLREQLIRGTKQLDVISVVGMPGLGKTTVANKLYSDELVVSRFDIRAKCCV
SQAYSRRSVLLSILRDAIGESPTLTKLPTDVLADQLRKTLLWKRYLILVDDIWEASVWDD
LRCCFHDSNNGSRIILTTQHADVAENAKSVSDPLHLRILNDDESWKLLKQKVFGEESCFM
LLSNVGQEIANKCRGLPLSIVLVAGMLTKMEKSEKCWKQVAKNLCTNVLSNSKAIIEQSY
QNLPYHLKPCFLYFGVFLEDKEINISILTWLWISEGFIKSCDDKSLEDIAEGYLENLIGR
NLVMVAKWGSGGKVKTCRIHDLLLYFCKEIAREKNLLLWMRRDQNVNTSSSIYSHKQLVQ
RRMSINSQVVDLVKWSSLVGTVRCREDRNKGSFSIVQFSHIYFRFLKVLNLELIVIDSFP
TELVYLRYFAARTSQKSITSSIVNLRNLETLIVKPMGGKLILPLTLLKMVKLRHLQIYSK
AHFSTLNAADELLENSKFDNLITLSSPTFCCVRDAELMLRTPNLRKLRCSFVGWGYPSHV
MSSLTRLETLSIKMDSCGTVFFSKAEWEVTSDKFHQLKVLKVVDCPCFKKWNVSDNAFPC
LEHLVLRRCRYLEAIPSRFGDITSLISIEVKSCKESLVESAMVIRESQVEEMQNYDFKVF
INK
>Solyc05g007170
MAADACNAVINGIDSVKGRHLGNLVNNELEIAKKQLNFVAEFLKQLEKRTPENRISAKIE
SLFEGAHNVFYEIWCHMNNEGRTKVTIRMISKVLKKLKPAFIARQIKDSKPLRSTIGITV
DMMTFVDSLLESVLVLWKCMKDVTAPHITKGEMLEKKLISLRFLIFTANSCVYEDETIMS
DLLIHAEDVAYNAAHSFLCLDSENVVHSEFCKLLETVSPVKPEVRQIYTRVLKGHSNSSG
AKTSMISHEVVEGFLCSLREDLEELLSRDDSLKVAFGDHMQWLQQGLVYLGTFLLSLPTP
CTKDKNRFSLLSHIAYVASEAAILVYSLYDKDVDKTTHFPLQVKFNHVKIEVEMVKLHET
TEVASLKDLIDKVQQELMFLGAFLMDSLQQCIEQAKITDILSLLLYVTTEAGSVVNSLSN
DLEQGDLEREMDIAYCQLVLKFKFVNAVLRQTCPVIFDSSESNCPMRKLLDFLPIDFDVI
DSYFSMLKSSKISSFGSLKIDEVLMGFLEYILDHLQELLNDEGSLIVAATNEVKKFYQGL
LLLVTFFIDTSIQYTECERQYDLLTEIETIVNEAESSVNSLLKTTEVEHVLFRLQVKLNL
IKVESGLIELRKHEATVISPLKDLIVNVKDELIFWRSFLMDSLEQTKGKTKITVPFSVQL
KLNHIKVESSLIELLKHGATMISPFKCLIEDVQEELMFLRTFLMDSLEQCKEQTQASDVL
TMVQSVTTGAGSLISSRYFSSNQGDLDGEINLMHFALLLMFKFIKAVIRQMCPVISASTT
VIDHPLINLLNFVPIYFEVIYPYFSLLKSTKTVYLSSPKMDDILMVFLDYILNNISVLLK
DETNLFVTGANEVKKFYQGLLLIVTFIADPPSHYIECKNKNELLMEIETIAIEAEFAVRS
SYEDHSVLLPLQLKLNCIMAESSLTKLLKHTDMNPLKNLIVNVKEELIFLRTFFVDSLKQ
CQGETKITLPFPLQVKLNHVKVESSLIELLIHEATLMAPLKDLLDNVKLELIFLRAFLMD
WLDKCKDQTKITDVLNLVQSVTTDTGSLIDFISHNSKQGNLSWEISLLHFGLFLKFKFIK
RAIGQMCPIISASSAPDNAAINLLEFIPINFEVISSYFSKLKFSKTSFTGISRMDELLMD
FLEYILDNLRELLKDEADLRFHEVTKIYQGLLLIETFLADIPVECKKQQELLTEIENIAI
EAETAVNSCGEKTNEADRVLFLLQVKLNHIKIESSLIETTKHEELVAPLNDMIENVKQEL
IFLRNFLMDSSDQCNKQTKTADVLCLIQSVTTEAGSVISSVSHNSKQGGLAKEINLSHFQ
LLLKFKFIKAAIRQMCPIASASSSSNHLIMINLLNFFPFDFEVIDSYFSMLKSSKTSSLG
GSKMDEIFIGLHAYILDSLNMLPNNEASVVFTNKRKRFYQGLLLLVTFLLDPPIQYIECM
KQNDLLTEIETIALEAKDVIRSSYEDVVNGNESNKVNLEIKLLTVAFKFIKSEGNLTHLL
KRKATLEAQIIALIEDTHEELVFLRAFFVDLLRQHKELYKLHDLLVHAEVTAHNAVLISG
SCCEEMSLSLVVLLREIKAVKAEVRSVCFEDLDASSCNMTKTNIEALVKFLLNNLDRVFT
CDAGSILFMKNQIPVVQENLVRLGSFLDHILQHRDMHKEFKDLVERVQEVVNSSKYVIFF
SVSCDNPVWYHLLYLYDVKQVHKFVEEEVKMICYKVPDSSLFGFSKTSGLGFLNYFLGKL
EELLHSKLDLITELKHQIGSVKEELIHLRSFLSHFSENNGEHDDVYGLVIEMAYKSEYVI
DSCLSISYPLWYKVHWISEVVENIKLLNKDVTEIFRRKHIEVTLHEVAKTSTYLIEPSLL
ANAPTGNEEMVLFQDVMEKIKKQLLGGSSQLDVISIVGMPGLGKTTLAEQIYNDQIVAGY
FDVHGKCHVTQTYSWRELLVTLLNDVMPSDHTKKADDQLAKELRQFLLTKRFLILIDDVW
DTKAWDYLHMCFQGIKNGSRIILTTRLSEVAQYAKCESNPHDLPLLRDDESWKLLQKKVF
RRGSCPPELGDVGFRIAKSCGGLPLFIVLVAGVLKEKNEKADLWKEVEESLDALNIDSLE
ESMSIIGFSYMNLPHHLKPCFLYFGGFLRGKSIHVSKLTRLWLAEGFVLEHNEKRLEDVA
EDFLKNLISRNLVMDMEKRFNGKMKTCRVHDLLHKFCLEKAKQENFLLWIYRNDDANARI
YPDKPEEYRLSIHSCRDEFAEWRPHSSSIRSLLFNATSDDQYTTVARDISFILNSFKLVK
VLDLESINIGYTFPTEIESLIHMKYFSARTGADTIPSSIAKLWNLETFIIKGMRGQVTLP
CSLLNMTKLRHIHVNDRASFDLDNRSKSLADSQLVNLQTFSTPYVSYGEDAEKILRNMPN
LTKLKCIVGCSRKWRGECVLIPRLDYLSRLESLKLFSNNCPVECLEGFNFPSELRELTLS
SFSLPWNEISVIGTLCKLEVLKLVNNAFAGVQWNVNDTQFRELKYLKLDSLNFAKWSISE
DSFPSLERLVLTNCKRLENIPSHFEDVVSLKSIEVNWCSWSVANSAEEIQTTQREDMAND
AFTVTIQPPDWDRRS
>Solyc02g090380
MAAALFGGAALGPVFDQLLKAVIDFGVNIATFRSKFLSLKQTLTDIKPVFHDIERLNEAL
DGRDEEIDMFKKQLMKGEELVRKCSKIKRCDPLKKWSYSRKLTKLDNSLVKFCQIHGLIQ
VVRDSKQILVKVNENGKKLEEIHSMMRDVSLTRSGSSIGFTNSSASSGWMNGSSFGFSGS
SDVPQVSDSMVGFDVPLHELKQKLKVLQEKDQVLVLSAPPGCGKTTLAARLCQEDDIKAI
YRDNIFFVTVTKTPNIKRIVGEIFEKKGFRVPEFANEHDAICKLNSLLGGITPQPILLVL
DDVWSESEFIIDHLKLQISDFKILVTSRYVFPKFDTYKLKLLSEEDAKDLFCISAFKDGS
PDVRLNLVHKVVRSCGGFPLALRVVGRSLCGQSEVIWFNRVMMQSKRQILFPTENDLLRS
LQASIDALDEKVLYSRETTTLRDCYLDLGSFPEDQRIHPAALLDMWVERYNLDEDGITAM
AIFLELSSQNLVNLALARQDARAVLGLHNLHYIQQHDMLRELVIHQCDEKPVEERMRIYI
NIKGNEFPRWWFEQRLQPLQAEVLSIVTDEDFSCNWHGVQFPKVEVLVLNFETRTYKLPP
FIEQMSQLKTLVLTNNGFFPAKLNNFQLCSLLNLKRINLERISVTSIMSANLQLPNLRKI
SLNMCEIREAFENSAAKMSYMWPKLVEINIEYCSDLTKVPAEICDLVDLKRLSICYCHEL
VSLPEELGKLTNLEVLRLHSCTNLAELPKSIVKLIKLKFLDVYDCVEMDDLPLEMDQLCS
LQTLCMGSSLGVDKLPDSLQKLVKLEDIVCDEETAYLWEPVKEHLKNLRITVMEEHINLN
LLHRS
>Solyc05g053990
MLVHLLLKIIPVSLDVMHICCTNLKGSNSEEVGFFIKQLLEASPDILRESLIHLQEHMLI
NAVTPSASTYNIHVMIEFLLIILTDGLKAVIRHDKLFVLLAHVIQLTKEVFVFFRNLEEN
MNEESGSNLNLLENIELLKVDLKNDFLKARADLSPLPFPMSDGPLFMNLLLTDLKDLAYS
NAYSVSLINEEIKQVKQDLEIIRSLFGYAEQELIKDLWTRVLDLAHEAQHAINSILARDQ
GLLQLIFILPDTIEKIKLVKKEVQEKLPKSSSIIVANAPKNPVERNSSSTVGKIIVGYEE
ETEWIIRKLTSGPAELDVISIVGMPGLGKTTLAYRVYNHKSIVDHYDVCAWCTVDQERNE
KKLLQKIFNQVKGLEERSSEDHDIDDDVADKLRKRLCGQRYLIVLDDMWDTATLDELMRP
FPEFHKGSRVILTSRKKEIALHGKCHSDPLYLRLLRSEESWELLEKRVFGEEGCPDELKD
VGKKIARRCGGLPLLVDLIGGVISRKEKKEALWAEVLNDLSSSIFKDEEEVVKVIQLSYD
HLSDHVKPCFVYLASFPKDEDISMSELKDLWISQGLEMKSAEEVVDELISSSLVIPFDDS
IFKIHDLVHDFCDIKCRKEKLLHFIRGSKAPSSSDLMTRGIIVHYNHYVYPSDEYFTMFD
PEQKIPSVKHLLSLKGFSMTSFCLSYKSHLKHFRLLKSLDLCGVTLPESLLNEIGMLVHL
KYLKIWMKAKVLPPSFSNLCNLETLMVNADLSCMRLSPWFWSLAKLRVVEMTWGAVFDPV
ITVLDEDLRIHSLNIHAASL
>Solyc04g008120
MEKGEKSLLLLEEQKTRITNLIDDFLNGLKQIMNKEEEFIASRLDGIEKLRMDLRFLRTF
VLFGNSTNLNGFYFRMSTHKFKFNVRTQFLFHRDELILEKYHMERLAPLLLEEIGNCLNL
KNDYVATAIDIKFYEYLIRHLHDLPKYRSQLLHHQMTEYKILQQVCRHLIDFYPILAANK
TSTEYLYPRFQFTTHRVTQFCFDLWTGHHYVSECSSKITSLLIDIIPLELEVLYISTCKL
IKESTSKELEGFVKQILKTSPRILQHYLIHLQGRMAGVVAVNYAPTRSISVMMEFLLIFL
TDMPKRFIHREKLNDMLAHAGMLTRKISFLVSKLLEEISEDNINEADFSAPDFLQEIEQM
KGDIRHIFLKAPESSQLRFPMDDGFLFMNLLLRHLNDLLISNAYSVFLIKKEIGMVKESL
EFLISSFRKVRKTLDESTSGVVKDCWVRALDVAYEAEHVINSILVRDKALSHLLFSLPSV
TDKIKLIVEQVTRFQLEDKNGDGPLDAKSSSQPTQSTSSPFVEVTVGHEKEESQIIDQLL
DEHESELDVISIVGMPGLGKTTLANKVYKNTLVASHFHVRAWCTVSQKYNKSKVLLEILQ
QVTASEEEKKVDDLAEKLRTALLDKRYLIVLDDVWDIATGEMLIACFPKVKRGNRVILTS
RSSEVGLKVKCRSDPLNLELLTPEESWDLFEKRVFGDEGSCPAELSKVGHQIVEKCKGLP
LAIVLIAGVIVRGKKKEKDFWLKILHNLDSFISTNINLVMQLSYDHLPCHLKPLLLYFAT
TQKSQRTPVSTLMQLWMAEGFVDHDSLEEVTQSYLDALISSSLIMVDHIPSESIWWMPSM
IKVCYVHDVVHDFCSEKAKKQKFLKLINSGDTFHASDFLHHRLTIHTDNRKLHKKCALFN
SNKCLAVSKHLISLKVSGPLDDFRYICHTRPFGLVRVLQLDFIVLKGSLIEEIGSLFHLR
FLSIHALGKAIPVSWLNLQNLETLFINIHYSTMVLLPRILQLSKLKHVKINVCSFFEEKE
DIQSRILESGNSSNLTTLSGVVISYSEGMSDDALEKFPILQHLDCIIMESQYPPTHDYWF
PKLDVLNKLESFIARHKRNEYPSLIRQPNGYHFPTSLKELRLSGFLLRPDLLSAIAALPK
LDITELNHCNFVDNKWDASEDIYLSLKTLILRDVQLSEWQVESDTFPKLEKLILKLCALC
EIPCAFIDIDTLKSIDLSYVGRELGDSAIEIKKNVADFTGEDRLDVHTSHLTGNQHEETE
DEDESD
>Solyc10g012350
MIRETDFLVGSLDVVGRDNNVAEIKEKMLNMREEVVLCAIPIVGVGGLGKTTIILESLTH
RKLEVHTRDIIVKKFRDELGGKIYLLVLDDLWSFDLPVWDEFIDSLRGVNTSRGNCILVM
TRMKLEASTVATMAEGFLHPYQETTVIEDVGHNFLQILLQNSLLQYVELEEHNNIKYYKM
HDFDGDILKSKLFDSKGNDEEKLSQVGYIGWVSPSDKMDMINESGRLCTLF
>Solyc07g053010
MEAVVELIVKDLSKEVNVHAQYAIQFESEFEVMKKELNLMRSYLTEANRLKGNSKLVKTT
LSELQELIYEADNVVTDCQIREDYLSMKGNPSCLLPSPKEISFRYITGKKLTGLNKKIVK
MHKKLRTFVGPITEQTRGDENISRRRIRWTSHIFDQSEIVGLSEDTRKIKEWIFSHSDSS
HRVGIVGMGGLGKTTIAQKVYHDRQVNVRFQKKVWVSVSQTYDELLIMKGILKQLNGDDS
GTDKGDLLNRILEALSHKSYLIVLDDVWSIDDGWWDRISRGLPKFVEHNCCIIITSRNDD
VVKRMGATESRIHRPRLLDDEESWSLFCKFAFLSTKGKCNAQLEEVGREIVRKCHGLPLA
IKTTGGMLSSKPHSLGEWTRICDNFREKLVSDSESNISVMASLQLSYDELPAHLKQCMLC
FSIYPDDHEIEAEQLVRWWVGEGLVRGDGTETATDVAFGHLSELVSRCLVEAVQRRSFDG
KVYSCKMHDMVRDMTILVAEDEKFCCFNRGRHIATVNSRHLGVTRETTFQSLYGNTKLRA
LLLTTTNYIGFNRKIALAEIKTLRVLDLSCVKLDKICLVDLWQWITSLKRLAYLNLRNVA
NLDEIPNSVRKLWGLQILVLRECKDLKKLPTSITTLPRLAILDVGSCPSLSCLPQGLSRL
ANLEELYGFKLPSPATTEACRLSEVVALTQLRVLHLDITEESMIDDKELAALKQLELLRV
LSINAGDCENKDIIRKLDNLSPPTRVEELYLRHYLKETTPAWINPISLPQLQYLCIEDSR
VFNRMSENFWGDNEDKWNVEGLCLKFLPRLEETWETFQNAMPSLKYLEVSHCNSLKNFRC
NVEGLGYWTKPDEEEENKEDQDVISCHEGGNEGEFDDMH
>Solyc02g037540
MADMLANLAKERLWEPYRGLEKKIVNLKGKMELLGSRKVDIVATIEDAEFRSSKKRKTEV
QTWLCNVNDKLEDFQSLEKEVQECGRFDRIKLANFADTMIEEAEELIKQGKFPQGVLHNI
YEEKGEPLVTTNLKGQVFRQNLENISEILRNDEVSIIGIYGMGGVGKTTMAMNIHNELLQ
ESRFSGHIYWVTVSQDSSIQKLQSGIAENVGLDLSCVNDEIKKAAKLFQALKRMNTFVLI
LDDVWNNFDVKKVGIPLGNDGGKMIITSRSLEVCRRVGCQKNVKVNPLSNVEAWDLFTEK
LGHGNNNDVQVIPIEIEKIAMKVAERCAGLPLGIITMAGCMKGVNDIFEWKDVLQELEES
SMMQDDMKSEVFPILHCSYTRLRDPRLQKCFLYCCLYPEDFEIPRVELVNKFIMEGYINA
RNSRQAQIDQGHAILNKLENVCLLESTEDVDENKCVKMHDLIREMAIKITSHPHHHDRFM
VKAGMQLRKMPELREWSEDLDKVSLMRNCINQISPCELYKCLKLTTLLLQKNGLLREIPY
SFFMFKPSLRVLDLSYTNIENLPDSLSTLENLNALMLKGCGELSFVPSLSNLKVLSELEL
TGTGIKQVPVGIPNLVKLKYLTMSGLKKLRSEPPIDMFASLSHLQRLMTPFSIRAMDLKR
MKQLEEFGGKMFSLSDFNSFVANRECYGQPIFFRVTLNGLTSDCVGDLYEYPVIFSSKEV
ILKDYCLKGGNVVQPLREQSEAVINIPRDLQRLEVSWCDFVSSDNSFLSAMPSLINLTDL
KIVKIVSCDGIECILRLPSNCQELIVPEGLGSLLKSLENLELHNLKDIVNLIDIQPNTEA
SFTALSHGSFSNLKKLRIEHCCQIKVLFPPWLWKNLHHLEHVVVSYCEGIEEIISENEEE
ELDQEASSQYLSSPSSLFASTDVILPKLRVVHLTELPALKSIYKGRMTCVSLEEIGLCGC
PKLERLPFFHPLRDGEPLLIPHALRSIYVSRELWESLEWDYPQAKSMLRQNFIHDQLPQT
CATS
>Solyc10g054970
MELLSIVMKKVTDFLMHPIARGIGYLFYYKSNIRCMHKECKKLKNIKSKVQERAEVARIN
LQRISHNGETWLTSVDTTIEHVETVRQGTTEVERGCFYGCCPNLKSCYSLSRRAKKITLE
LIQLQSEVTNPNAFSFDRTVQSHEAIPSNSDEVFDSRKFQEDEVMATLKDEGVTMIWICC
MGGVGKTTLANKIRQKAKQERMFNDVVIVIVSQQSDPKRIHGEIAKGVGLTLKGYDMLSR
GDRMCTRLVDQNSHILIIYMSVVILLVKASNFKLSKVWTVSPNKTTC
>Solyc05g054020
MGRGKENEGQTKGVSSVVLCEDIVNLLDFIERLNNGRIQTSLNTHKIENLTLELTFVSAF
CHLYYSLFLASSNDEMSCISNEIHDLVQSLFHPSGEDMLVNIMYHDVPRLLENIISYISS
HSYAEPTMTEDRLVELLDAILIYLQCLRCCSDLIFPSMTHYELLQNVFGNLRDFHRLKVN
GCFKYDTIEYVLPHLQLMALRIVNFCFTFLGDCTLHDFDKSEVTRLNSKLAANLLVDVIP
VELEVMHICFTNLKGSNSEEVVRSIKQLLEASPDILRESLIYLQEHMIINAVTPSASTCN
IHVMIEFLLIILTDELKDVIRHDKLFVLLARLRELTKELFILFRNLEENMNEASGSNLNM
LENIELLKENLKNVFLKARADSPQLRFPMSDGPLFMTLLLTNLGDLVKSNASSVSLIKEE
IKQVKEDLEIIRSLFGYVEQELHRDLWTCVLDTAYEAEHAFNSILARDHGLLQLILILPD
TIEKIKLVKKEVQEKIPKRIVANAPNKPVERNSSSTVGKIIVGFEEETEWIIRKLTSGPA
EIDVISIVGMPGIGKTTLAYRVYNHKAIVDHFDVCAWCTVDQERNEKKLLQKIFNQVIGL
KERFSEKDIDDGVADKLWKQLCGKRYLIVMDDMWDTETLDELMRPLPEFHKGSRVILTSR
KKEVALHGKCHSDPLYLRLLRSEESRELLKKRVFGEEGCPDELMDVGKRIAKKCGGLPLV
LDLIGGVLSRKEKKETLWLEVLHSLSSSIFKDEEEVVKAIQLSYYHLSDDVKPCLVCLAT
YPKDEDIRMSELEDLLIFQGLEMKSAEEVVDELISCSLVIPFDDSIIKIHDLVHDFCDIK
CRKEKLFHFIGRSKAPSSSDLMPRGIIFYYTDVYSLDEYRPVFDPEQKIPSVKHLLSLKD
FGVTSLCFSYENHLKHLRLLKSLDLGSVTLPDSLLNEIGMLVHLKYLKIEMKTNVLPPSF
SNLCNLETLVVYNDICIILSPCFWSLAKLRVVQMTWGAVFDPVITVLDEDLRLENLTTLH
NLYLLGSEDTEDIFKRFPNLKNLQVLIKKQIPEKICFPRLDVLNLSAFPQNSLPEYTHDF
PLSLKKLKLEWFTVTSDILSSIARLPNLEELTLQYTIIEEDKEWNMEDHVVFQNLKSLKL
SRLIFSKWNMDDHVIFQDLKSLELVDLSFSEWKVDAEKSFPVLEKLLICTCDKLIEIPDS
FGDIASLKFINVRLSPQLKESLFKIKEYVEEMTGEDKLHVEFNDPGP
>Solyc10g076440
MVIEALSILKENVWDPYMGLEEKLETVKRKMEVLISRRKDIADEVKDAELHSSKRRKTEV
KNWLSSVQKLENEFQCFEQELEQSSSFSRIGLSNQADKIHDEVEYLLDQGKFSEGILLHL
NEEKMQQLVMKNLKGEAFVESLRKVLTSLNEVSSIGIYGMGGVGKTTLAMHIHDHLLKES
RFWGNVYWITVSQDFSISRIQNNIANTIGLDLSSEDDDKKRTAKLFHSLKRKKSFVFILD
DVWNIFDVTKMGIPLEIGGGKMIITSRSSEVCDKIGCQKKVKVETLSMTESWELFIKTLG
CQWGDLSMEIEEITKKMTKKCDGLPLGIITMAASMRGVNDVFEWRDAFEEFTNSCMEMED
MNNDVFPILQCSYKRLRDPKLQKCFLYCCLYPEDYKIRRDELVRLLIVEELLVKRNSRKA
ELDQGYAVLNKLERACLLESVVNGNGSRCVRMHDLVREMALRIARDEINLMVRAGAQLRE
IPGEQEWTEDLDKVSLMNNDMTKISQPLSSICPKLTTLLLQGNSSLSQVIDPFFVQMPGL
RVLDLSYTAIHQLPSSVSNLVSLSALLLRRCYGLRFVPSLKNLKNLIELDLFHTIIQEVP
QGLESLVKLRCLDMTRDERVPKTLSKKPAVDILAKLSNLQFLSIPFVVRVEDLVGMRQLE
VFHGKFVDVCSFNGFVKHQQQWGKPSSFVIALDTKSSSEPILESGHLSYDLTFYAERVIL
RHLLVTGDSVEMLRYDQIVDEARNVTLLPVNIQELLISECDFRTLGNSLLDAIPSLIQTK
DLRLIKIGRCNGIEFLIRTSNCRSTRHQGLMSTCNTLETLERLVLHCLKEFSSLCKLELG
EPLPPVGTFSHLRCLEVSFCDKMKKLIPKWLLQYLQNLTEIAVRICDEMEEIIADDEEEQ
VKQCASSASSSPIIVLPKLQMLYLHALPELKSIYKGRMTCGSIQRVTVSLCGKLKRLPFT
LPLQNGQPSAPPELEYIRMSEKSWKTLDWDHPQYKNVLHPFVKKT
>Solyc04g007060
MADAVVNFLVENLLQLLQENIIDLIKGVEDEFKNLLEEVQRLKGFLDDAAKFHSESSLWD
LLVKDIQKMVHKSEDVIDKFLVQAKLHRDKNKVGRFFDMGHLAVVRALAADIKDIHEKVK
KLREDNKESFQPRPILDIPKKGHEVTQGPSLDDDEVVGFDEEAKKVIKRLVEGPAESLAI
VPVVGMPGLGKTTLARKIYNDTTLSFEFFSTIWIYAGPECKIKDLYHKILKHFKKNIDEH
LDEDDHTLAKVISGFMSKGGRCLIVLDDVWEANVIDHVKKVFPENKKGHRIMMTTRDGLL
AAYKNAEPHNLKFLLADECFELLEKRVFGKGSCPDELKDVGERIAGNCGGVPLIVVVIAG
ALAGRSNTTDWEIVERDVARHAFTVNKNCGVFVEMSYDRLSQEMQTCFLYSGIFPRGFDI
PAWKLIRLWIAEGLIKPQQSSTLEEIAELHLNDLVHRNLVILLEKRSDGQIKTCRLHDML
HQFCRTKAADKWLYQEISTTADNAVPSIQDPDTCRRLCIQPSTLNDFLSTKPSAEHVRSF
YCFSSKQKQIDLSPNDIKLIHKAFPLMRVLDVESLKFLFSKDFNNLFHLRYIAISGDFKA
LPPTFSKFWNLQTLILTTSTSEPTLDVKADIWNMLQLRHLHTSIPAKLPSPTVTKGKSSS
LQTLSMVAPESCKKDVLAKACHLKKLGIRGQMASFLESRGGISNLEELKCLEHLKLLNDV
LYMNKTIQLPSAFFRLVRTVKKLTLANTRFAWSEAEKLAQLESLEVLKLKENAFMGDTWK
PEVGGFSKLRVLWIERAELETWEASNLNYPILRNLVLVSCDKLNAVPVELADIPNLREMK
LENTIKAVKSAKDILLKKSQTVTFKLSIFPPEAESNATQ
>Solyc04g009260
MADAFLSFAVQKLGDFLIQQVSLRKNLRKEFEWLRNELLFIQSFLKDAELKQCGDHRVQQ
WVFEINGIANDAVAILETYAFEADKGDDDDEFHSRLKACACICRKEKKFYNVAEEIQSLK
QRIIDISRKRDTYGITNINSGDEGPSNQVTTLRRTTSYVDDHDYIFVGLQDVVQTLLAQL
LKPEPSRTVLSIYGMGGLGKTTLAKKLYNCPDIASSFPTRAWICVSQEYNTMDLLKTIIK
SIQGRTMETLDLLERMTEGDIEIYLRDLLKERKFLVVVDDVWQKEAWESLKRAFPDSKNG
NRVIITTRKEDVAERADDRGFVHKLRFLSQEESWDLFCRKLLDVRAMVPEMEGLAKDMVE
KCRGLPLAIVVLSGLLSHKKGLNEWKKVKDHLWKNIKEDKSIEISNILSLSYNDLSTALK
QCFLYFGIFPEDKVVKADNIIWLWMAEGFIPRRRVERMEDVAEGFLNELIRRSLVQVVDT
FWERVTECRVHDLLHDLAIQKALEVNFFDIYDQKSHSISSSCIRHGIHNQGERYLSLDLS
NLKLRSIMFFDLDFCKMSLINFRSVFQYLYVLYLDNFGGIIPDAIGSLYHLKLLSLSSIR
YLPSSIGNLKNLQTLVVVEGAYTFQLPREAADLINLRHLVVPCVEPLLHINKLTNLQVLQ
AIQCDQWKDIDPVDLVNLRELRMDSIRKSYSLNNISSLKNLDSLELSSEFIESFPSIEFV
IRCEKLQKLYLNGIIEKLPNPFSNSITMMTMSHSKLTEDPMPILGMLPNLRNLQLIEAYL
GKEIICSDNSFCQLQFLNLSMLYHLETWHSGTNAMPLIKGLGIDHCPNLKEIPERMKCVE
LLKRTSRSS
>Solyc12g096920
MYDSSLFGLLQMLYDTLKNEAKFLSNVSNQIQDIRAEINRIQCFLQDADANKPEYETVRN
WIADIREVAYDVENILEKYMHKVVLRRDRSLWKENINLHNIGLETKDVMSRIDNIKRCMK
TYVDTGIRAICQGDTSSERSQWLTRSYSHLVDEDFVGLVEEVNKLVDELIDDEFYVVFAI
CGMGGLGKTTLARKAYRHVDVQSHFQAFAWASISRQWQARDVLMSILTKLEPENRTRINM
MMDDELVKALYNVQQRKKCLIVLDDIWSTNFWNSVKHAFPKGKGSRSKILLTTRKKDVCT
HIDPTCFLFEPRCLDAEESWKLLHKKAFPRVNTPDLKIDLELERLGKEMVSKCGGLPLAI
IVLAGLLARRPKIDEWRRTCQNLNLHMSGESFEQDGGIHGVLALSYYDLPYQLKPCFLYL
GIFPEDQKISARRLYQLWAAEGIISLEGNRGEETAMMEIGERYLHELAQRYMVQVQLEET
TGRIKSCRFHDLMRDTCLSKAKEENFLKTVSPQHLHQSMHCSTSATATSTRTVRRLSITV
DNEVQNYFSTDDKSFQHVRAAFFFPRQTGREGTEYPLPLFQGLCNNFSMLRVLHLEKFTF
EEILPKAIGNLVYLRYLSLRHSHFQKLSSSVGNLKYLQTLDLRVNFFSYLTLPNTIQKLK
NLRNLYLPPSHQHTYKLDLSPLSHLEILKNFDTQVSPFRDIFKLTKLQKLSAVLSLDSDE
MEEMIKHLTLRSGRLRETSFRIYYRFHSEKEVNILKLLLGCHHLRKLDLIGHITKLPEHH
SFSQSLTKLTLRKSGLEEDPMVILQKLPKLFTLSLRGNAFIGKEMCCSPQGFPLLKTLKL
QGLLNLESWRVETGALPNLVHLEIDECKKLEMVPEGLIYLSKIQEVMIINMPDNFQKRLQ
EVQREEYYKVQFRKSFDTKKISKIKFNMRISGPMFGGLLQTIYPSTVPKEWKML
>Solyc12g094660
MELAAEASVVIERLKDTLSNEITNKRVIENALEDMQRAIADTNDSEEFKKWAEGCLHSLY
YVEDSVESFVLDIAPQNKKWSFLMNHTLLLKNFLGCKLTKKMKRIPSDIKRVINEKHKST
GEQDARRNGTTTYMGDQNGAEAEDGDIEDHNDEDSAKVRLICPKAQCSYPMIPEREEIVL
EVDKKPLRCIDDVPLRLDRENISLGCISDKSMMLDRATHARLIYTYSYDDEELEMFDIKQ
EVYDLVERLTTTADDGRPPIVQIAGKMGSGKTTLARAIYRNRNIRNHFESGCAWVTISKK
FNKPDILQNLLKQMGDSKDSVDLTTNELESRLLECFNKEKYLIVLDDVQSEQMWEELRSV
FLGSRNGSKLLLITTSVSPMWYVSPPNCIHKVKKLKKNYSWNLFMKKAGWDTWELGNEHQ
DSKQRVLDVCSGLPLNIVLLGSMLSTKGDTNRFDYLQKMLRTNWETKDIVSLSYTDLPDH
LKLCVLYLVLFPKEYDIPVRRLFRLWLSEGFVNPKPDKFPEDVVQENFDDLVKRSLIQIS
KFRSDGSPRRCRLLGVLHDYLLPKAQNIKFFHVHCSTCSTEDTVLLNVRRLVEHASSRDI
YSDASRFKHLRSYLSFNFQRKDTPAKEVGILLTSVITKGFGLLRVLDLEGVYKPSLPENL
GELFHLRYLGLRWTFLDALPSSVGDLPYLETLDVKHTNINNLPTSMWKSKKLRHLNLSHI
RLDMPQHSDTNSLPTLLTLWGLSVDDDSPVKNGLDRLCNLREAGITFCLTDCDHLLNWIS
NLTSLQSLRLRSINDVGHPSRFGNQPLSLSKLSNLSHLNLLGKLPNLPENLPQGLKVVTL
SLSKLTDDPMPILGKLQHLNVLRLLSDSYMGKEMVCPQRGFKELRVLKIWKLKNLEKWDV
EEAAMEKLKEINIRCCYKLMSIPKILRKKTSLRELIITNMPEEFKQNVNKYMRSRDLILT
FKDYDFTPLPWEHADHTSDESHSNE
>Solyc05g005330
MSSTSSYEYLSIGKDYDLSYLENLANEWDSSLPRNKEPKNLIEIIYMNLKFLDMFLSLQS
FTTLCWYATQKVQDVFSYTEVEVKRINYPGDVASVFFQLEEHFCETKLEIRDKYSFPEAS
ALPLSSIVATPEFAKKFIDTVVRNLSGLSEICHPYIELVPHSSKQPMEEVVKELKLLRNF
VYFISDRICSDESDLQSQHTFLTHVLVMAGHAAMIAWLNLPNHWKEKNLASAKMNASFSD
FQKRIQPIQPCVRKIYVDVLQALKSGSYPNIEAEHVSDYKYGFVETLVHRLKVLPVIFKD
QMPMLKFLRDNLINLPREAFNDLDTAIIDAGILVYSLYDSVEEKEATAVGDPNQVPVLDF
SGDIPSIQALIYLITRKSFHSKLPKIDGLGSIDIILDHLKEYLILYSDSLSSIKSQLWTI
QQQLEHFQKHHNGSFQYFSMQAIAIAYEVYHLVVSCINNEIPQWCLVLWIGDIIEEITLL
MKEVMKNRDEKKVADLVLHTTTDVVSAHTSQLARITSTREEMVGFDEVVQTLKGKLIRGS
SELDLISIVGMAGLGKTTLANKLFLDQFVVSHFDVRAQCCVSQVYTRKDLLLTILRSVKK
DIVISDKLPENELADKLRKLLFGQRYLILIDDVWETTACDELMPCFYDANNGSRLILTTR
HDHVAYHAKLVSDPHFLRKFTLEESWMLLKNKVFNEKCCPVVLEDVGQKIAQKCGGLPLS
VVLVAGILETMEKEEHCWEQVAINLGPHIQAKSEDIINLSYQDLPFHLKPCFLYFGVLSE
DEEIKVSKLTWLWTAEGLVRTHTEKLSEDIAENYLKNLIGRNLVMVSKKSSDGKTKTCRI
HDLLLEFCKKKAKVENFLQCIDGDNANMNLSSTSYQKHSIQRRVCLQFQVDNLAEWSSIY
SEVQSFHLMKGRKIGLSSIRYASHTFNSFKFLWVLDLEFTVIDSFPEALTCLRYVAVKVA
EDSSLTFSDNLWNLETLIIKGLGGRVTLPDTIWKMVKLQHLHVYNRAIFNINNAHREMDG
LRTLSSTWFSCVEDADRIFANTPNLQKLRCEVLSCHGFFPAFNNLEMLKFSWGRSGTWVT
ELNLPPNLKKLTLSNGCVYRLDQVAILPRLVVLKLLNVSISSQVWKVTDEHFPHLKFLKL
QDLSFSVWDVSDDAFPYLEHLVLRRCQYLRMIPSCFGYMTSLKSIAIKSCKEESLAESAL
EIKNMQVDEIGNSDFQVSIHK
>Solyc04g007030
MADAAVNFLLENLLQLLSDHINLIHGLDDEFNSLLEEVQRLKVLVDDACKFQNDNDTSMV
KEVQIIIHRVEDLTDKFLVQAKLHQQGSIAKRFHSTIISDFAIQIRKINDDLKIFHQNNK
QAFTTNITVHIPKITQRITQGEDDEVVGFDEEAQQVMKRLVEGPNCLDIIPVVGMPGLGK
STLARKIYNEFEFSYEFFSIVWVYVGREYKIKDTCVRILKCFEKSIEEDVMNGDVDALGK
AIRDAIRDRGGRCLIVLDDVWEAEVVDVVKRVLPGNNKGHRIMMTTRHANLASYANPGPY
YMKPLHAEQSFELLVNRAFGNGNSCPVEFVELGQSIAHKCNGIPLQIVLIAGILRGLTDR
RYWERVDKNLSQLYHLYDEEDKYRGVFVEMSYNHLPQDVQTCFLYCGVFPQGFDIPAWKL
IRLWIAEGLIKPQQSPYTLEEIAEFYLNHLVQRNLVILSQKRSDGQIKTCRLHDLLHEFC
RDEASKKWLFQHVRPTPDHHNYLRSIQDLDACRRLSIQPSDISEFLSTKPFAEHVRSFYC
FSSKQKPINLSTMETKFIHNAFPLIRVVDVESINFKFSPYFNQLFHLRYIAISGDIKALP
PPFGNFWNLQTLIINTSTSEPTLDVKADLWNLLQLRHLHTNIPAKLPSPTTTTGKPSCLQ
TLSMVAPESCEEQVLAKACNVKKLSIRGQMEAFLGAYKGGINNLEELKRLEHLKLLNDVP
HYMNKTVQLPATFFRLVRTVKKLTLRNTRFSWSEAEKLGQLESLEVLKLKENAFVGDTWK
PELGGFCKLRVLWIERAELETWEASNLNYPILRNLVLVSCDKLNAVPVELADIPNLREMK
LENTIKAVKSAKDILERKKSKDEKFKCSIFPRDADHSEVERREL
>Solyc04g009690
MGDAFVSFAVQKLGGFLIREINLRLSLREDVQWLRNELLFIQSFLRDAELKQCGDQRVQQ
WVFEINSIAGRRASQLKACACICRKEKKLYNVSKEIQSLKQRIMDISRKRDTYGITNINS
GDQGPSNQVTTLRRTTSYVDDHDYIFVGLQDVVQTLLGQLLKPEPRRTVLSIYGMGGLGK
TTLARKLYTRPDILNSFHTRAWICVSQEYNTADLLRNIIKSIQGRTKETLDLLERMTEGD
LEIYLRDLLKERKYLVVVDDLWKKEAWESLKRAFPDGKNGSRVIITTRKEDVAERADDRG
FVHKLRFLSQEESWDLFCRKLLDVQSVVPEMESLAKDMVEKCRGLPLAIVVLSGLLSHKK
GINEWKKVKHHLWKNIKEDKSIEISNILSLSYNDLSIALKQCFLYFGIFPEDQVVKVDNI
IRLWMAEGFIPTGEEMMEDVAEGFLNELIRRSLVQVVDTFWERVTECRVHDLLHDLAIQK
ALEVNFFDIYDPKSHSISSLYIRHGIHSHGERYLSLDLSNLKLRSIMFFDRDFRKTSLIN
FSSVFQHLYVLHLDMNVGNMSINVPDAIGTLYHLKFLRLRGIYDLPSSIGNLKNLQTLLV
NDYGYLCQLPRETTDLINLSHLVAPYTKPLVHISKLTSLQVLKGVSCDQWKDVDPIDLVN
LRELSMHYIDKSYSLNNISNLKNLSTLRLSGGYGNSSPFPSLEFLNCCEKLQKLWLRGRI
EKLSHLFPSSITMMVLWDSLLREDPMRILGMLPNLRNLDLVRAYEGTQLMCSDNSFSQLQ
FLILYDLEKLERLYLGTNAMPLIKGLGIHDCRNLKDIPERMKDVDLLKRNYYKW
>Solyc02g084450
MDEDFRAGFASYTFSLLFANFTEFAIDEVSKILNVSTELRKLDRMFLKLQGMVYRMECSR
AYLWDSTHYKSSIAWVEEANGLIYHISDILEDISLNLGLREGEKLVNGNLLIDKFLLLIP
RKISGIVEDLEDLIKEMGTDFLVDLVKQVPKVVATKQCCGFAGLSNPTHTIGRESQIEKV
VEILTQNDVPLCITGMAGIGKTVFTHCLCENKEVKKAFPLLLWVSVSAEFELVRILRAAI
ESVSKESCYLTDLNVLRYTLQELLLSGDNFLVVLDDLCVEDLEDWNLLYAAFKVESKSSR
LVFTTRNSKVASFIGAKMFCLQPLSDEDCWKIIKQRPFINNKMHNLDVIGLEIAKKCKGV
PLVAKTIGDILHCLPVNEWDSLVKGNLWDLPQIENHVFPIFLLSYCCLPQHIKKCFSYCC
LFPPEYVYKMKDIVLLWMAEGLIHPIDGRRIEDIGQEYFEELVWGSLFNSGNEYFHDFDG
SYTMHEFNHHVAASVSSSICQRIKDNQSSYSFDRVRHLSICHGNTQSNGLHSFSKCHNLR
TFTLLCATNIGPNVPTFFKNFKVIRVLNLKCGGITEIPEIVGNLKHLRYLDLSSNNISTL
PSSLCELSLLQVLILENCTSLMCLPDKFSRLTNLRHLFFDVKHQIHQMPVNFRFLKELQT
LNAFVVEAENGHTIEELEDLNSLTGSFSLIGLENILNGQSAATANLNKKQGIIELELQWR
SHHERNIEYEISTGLQPHKNLERLVISDYRGTTFPSWLCYRPHYMLRSIYLRNCECCKVL
PPLGKLQFLESLTIENMTLLVVVFPSLVDLGVFPSLKSLVFSTMPQLIGWGSGEYDMPQL
TDLKFYTCPKLKKLKNAKDLIGCHLVQLLWKVSSSGIVQPSVTVAR
>Solyc11g071430
MFRKHKDHVKLLKKLKMTLCGLQIVLSDAENKQASNPSVSDWLNELRDAVDSAENLIEEV
NYEALRLKVEGQHQNLAETSNKQVSDLNLCLSDDFFRNIKDKLEETIETLEVLEKQIGRL
GLKEYFISTKQETRTPSTSLVVDSGIFGRQNEIEDLVGRLLSMDTKGKNLAVVPIVGMGG
LGKTTLAKAVYNDERVKKHFGLTAWFCVSELQVKVKESLKGKKFLIVLDDVWNDNYNEWD
DLRNIFVQGDIGSKIIVTTRKNSVALMMGNEQISMNNLSTEASWSLFKRHAFENMNPMGY
PELEEVGKQIAAKCKGLPLALKTLAGMLCSKSEIDEWKRILRSEIWELRDNDILPALMLS
YNDLPAHLKRCFCFCAIFPKDYPFRKEQVIHLWIANGLVPVKDEINQDLGNQFFLELSSR
SLFERVPNPSEGNIKELFLMHDLVNDLAQLASSKLCIRLEESQGSHMLEKSRHLSYSMVN
DGEFEKLTPLCKLEGLRTLLPICISVNYCYHPLSKRVLHNILPTLRFLRVLSFSHYKIEE
LPNDLFIKLKLLRFLDLSETWIKKLPDSICGLYNLETLLLSSCCSLKELPLHMEKLINLR
HLDISNTWRLKMPLHLSRLKSLQVLVGAKFLLGVWRTEDLGEAKNLYGSLSILELENVVD
RREAVKAKMREKNHVDKLSLKWSESISADNSHTERDILDELCPHKNIKEVKIIGYRGTNF
PDWVADPLFLKLVKLSLRNCKNCYSLPALGQLPCLKFLSVKGMHGIRVVTEEFYGRLSSK
KPFNCLEKLEFEDMTEWKQWHALGIGEFPTLENLSIKNCPELSLEIPIQFSSLKRLEVVG
CPVVIDDAQLFRSQLKAMKQIEEIYIWDCKSVTSFPFSILPTTLKRIQISHCPKLRLEAP
VCEMFVEYLSVKDCGCVDDISPEFLPTARELSIENCQNVTRFLIPTATETLHIRNCENVE
KLSVACGGAAQMTLLDIYGCKKLKCLPELLPSLKELQLSDCPEIEGELPFNLQELYISNC
KKLVNGRKQWHLQRLTELWIIHDGSDEDIEHWELPSSIQSLTICNLITLSSQHLKSLTSL
QYLDIEGNLSRIQSQGQLSSFSHLTSLQALQIRNLQSLAESAQPSSLSHLTISDCPNLQS
LAESALPSSLSHLGISDCSNLQSLAESALPSSLSHLNISDCPNLQSLPSKGMPSSLSELS
ISECPLLKPLLEFEKGEYWPQIAHIPTIEIDGECM
>Solyc07g009180
MAYADVVSLIQTLKQLMQQKPSWIIGDTRKMIESLLNSAEYFQNFLEKTYMRRQVFGNFE
ELERVIRIAVNDVENVIELTMHEYNLLEHCSRLGLPRQPLCDDLPPLVEKIDFVKRRMMR
FVTNDQDLSSGVYLLGHSSSRRVASLNLENVVVGLEDDLMKVMRRVTGPPSSREIVSIVG
MGGIGKTTLAKKVYHHPEVRNRFDVHIWVTISQEYQTRDLLLCILSCIFQLKNEIQNETY
RLVVGDEINGSSDDQLMDMIYKKLKYRRYLVIVDDIWSIGIWDLMTRFFPDDNNGSRIIL
TSRHKEVAEHADPDSNPHEMSLLNSDNSWKLLHDKVFGSQHDVCPRELEKIGKQVAQKCQ
GLPLALLVVAGHLSKMPRTRECWDDVAKTISKIVASEPDKCIGVLAMSYSYLPHHLKACF
LSIGVFPEDFVIATERLIQLWVAEGFLRQERLKSMEQVGKECLEDLISRNLILVRKRRFS
GELITCGVHDLVRDLILRQGEKEKFLKVTRTHDVITRFIDTTSKPHVHRYSSHSRISQGD
CWNSTSSLIRTLYLFNGLKHAPRPSKQIPFLARFKLLRVLAILHYTFQDFPLEITKLVHL
RYLEFNCRDDLHCSVSELYNLQNLIFGRYSDLPVEIWKMKLLRHLEVKKISSFPVPSSMY
TTGSSSKLQNLEVLSDLSISCCSNEMFTRTPNLKRLKLHGAWEECRRDTISQMLNSLYCL
PQLEILKIICSRKLYPHPLPSTYVLPTSLVRLTLRCTYLPWEDMANIVMLPNLQVLKIKD
NGFDGDAWRLSDEQIFNQLKYLLIDRTNVKSWKAGSVNFPKLQRLVLKRCIYLEEIPKDI
GEVYTLESIELLNCRTSAAKSVKEIQEEQESMGNDCLSVRIHDKPCKIHTISNDCLLISL
TV
>Solyc12g044200
MEFFSYGLVDKVTGCLIKPVARWIGYFVYYKRNITCMENESEKLENIRIGVDQRAEANRR
NLQVISPNVEAWFTSVATITAEVADVTRRGRNEVDRYDWCPNLKSRYSLSRRAKRIALEL
IELRNEGNNYAVFCYPAVENEPLPINSAEEFDSRKLQEDEVMAALNDDGVTTIGICGLGG
VGKTTLAEKIRRKAKQEKLFNDVVMVIVSQQQDPKRIQEEIARGVGLTLQGNDLLSRGDQ
LRTRLMAHNSRTLVILDDVWEALYDLEKLGIFTGSNHNYRCKVILTTRLRPVCDIMKAQK
IMEIGTLPEEEAWILFKEKVGNSVDDPSLLDIAKDVSKECKGLPLAIITVAGALKRKTKP
SWEDALKQLCSADTRNIPGVHTKVYGPLRLSYDYIESVEARNRVFFLIEILKDSFLLSQG
SDKNYVKMHDVLRDVAIYIASEEEHKFMVRHDVNSKEFPKKDTYEQYCHMSIVANEFEEL
PRPIFCPKLKLLMLKIFSGNPVKLQDNFFNDMGELKVLSLMGRYHEGSICRFPASIQRLS
SLRTLKLKRLRVSNCGNLRNLMSPSVARGLLNLRSLWIEGCSSMEEVITKEEQLGEEIMT
LFPRLEELRLDNLAKLRHFFLTKRVTEFPFLREVTIRECPYMKTFVQQGIPVSLESTVNN
DDEVKTMFNSKVSFPNLEELITWELESITALCSDQLSSAYFSKLKGLDVWDCGNLRNLMS
PSVARGLLNLRSLRIKGCASMQEVITKEEHLGKEIMTLFPLLEEVLLVNLPKLRHFFLTK
SVTEFPFLREVTISKCPKMKTFVQKEISVCLESTMNNDDEVKAMFNSKVSFPNLEELRIW
ELESITALCSDQLSSAYFSKLGRLRVWNCGNLRNLMPPSVARGLLNLRSLGIEECASMEE
VISKEEQQGEEIMTLFPLLNELKLKELPKLVHFFLTEHPLKFPFLREVTIHECPEMNTFV
QHGISVSTPSLESVNDGYEVKVDDLNKWTQQWFNSKEQKASQGTTNGDESVAVDD
>Solyc10g008220
MADAVVEFLLLNLKQLLLYHVDLLSGVKDEVESLHRELSLMKAFLKDSREKRSEYEYVRE
LVSQITIVAYEAEDIIDTFVTNAAMQKARSTVRRAFHVFDHSSKLRNVAKEIESIKVKVK
EIYDKKMFGIQSLHGGESSHRSPPQKRVPMVEEENVVGFDDEARKISSRLTNGSEELEII
SIVGMGGLGKTTLAKKMEAWDDLQMAFPKTATGSRILLTTRNTEVALHANPEGLPHHLRF
LTHEESWELLSKKVFRKGICPLELEDIGLQIAKKCYGLPLAIVVVSGLLLKKEKTRDWWK
KIANDVSSYVARDPKQCMDVLALSYKHLPDHLKVCFIYFGVFPEDFEIPVWKLLRLWTSE
GFVQKMGQECLEDTAEEYLEDLVDRNLVLVAKKRASGRIKTCRIHDMLRDLSVKMGSEEK
FLEVFKESAQNHSLSPISKYHRRLCVHSHFLDFITSRPFGPNVRSFLCFASEEMELLREH
TSFLHEAFRLVRVLDLKYINFPRFPTEIVQLVHLRYIALSGNFRVLPASISKLWNLETLI
VGTKSRELDIQVDIWKMSQFKHLYTSGLSCLRGPPAKTRKDNADPFVRRNIQTISTVLPD
CCKENILARTPGLRKLGIRGKLATLVATNGDSSLFDNLAKLDNLETLKLLNDTFPLPPSQ
CQIPGLPQSYKFPPNLKKLTLSDTFLDWSHISTLGMLPNLEVLKLKDYAFKGTQWEPLDG
GFRLLRVLHIGRTNLEHWNASGHHFPRLQQVFLKHCSSLNEIPFGLVEVSSLQNIELFWP
TPAAAASARIIQQEKQEGDIKDNVFKLVIYPPDI
>Solyc04g015210
MEAIIVAAVSPAATKAVSFLVDSLSQLLSENVELIRGADRDFQRLLDEIEPINELLAGDY
AQLKSNNNDLDKLFQNIQRTVYKAEDAIDKFLIQAKIDEANFFNKIGPFVKWNNNRKIAP
EFGKILEQVTEIRKQTQQVLEKTGIQSSAFQPGETTQPQGPAEEDVEVVGFNKPAEDVKE
RLCEGSKDLDVIPIVGMPGLGKTTLSRKVYNDSSLDFYFYHKIWIYVGTSKKPKDILVEI
VKEVAQSNSKELIKDKDEDQLAHIIRDFLVERGKHLIVLDDVWDTQVVDFVKKAFPNKKS
RPRGDRIMLTTRQQRVAEAVSARPHYLENLSKEDSIKLLEQRVFANKRTCPIELQGYRDG
IVDKCCGVPLAIVVISGALRGCMDESEWRVVEENVGKHLINKDDHKSCLKFVETSYNHLP
QEKKAAFLYFGVFPQGFDIPAWNLIRLWVAEGLIKSGHKDSEIEKVAETYLSDFASRNLV
MVMQKRSNGQIKTCRLHDMLHEFCIIEAARISLFQQVYLQPGVRVFPSIEDPNTSRRLCI
QSSIPYNFIPKDRIVQHVRSLLCFSSDQKQIDLSNLDVQLIPSAFPLIRVLDIQSLIFEF
SKMFYGLFHLRYIAIKGDFTIIPSLFRNFWYLQTLILRNDDTNTSSSTLEIKEDIWKLLQ
LRHLHSDLPVKLPPPPTTTSNSRTSCLQTLSKVTPDSCKKTVFAKACHLRKLGIEGKLAL
LLGKERGFDSFQELRCIEKLKLLNNDFSEELHLPPHFFSLQKTLNKLTLSSTRFKWSEAD
MLGQLECLKVLKLKENAFTGKKWKPKKGSFSKLQVLHIVWAGEWETWDASNRPFQSLTHL
ALISCYDLKAVPHELADLPYLQEMKLTRTFQAVSSAIEIKNKILQRIELCHGVPSRIIFL
QSIPTKQTCCLSSIVILQNKFN
>Solyc11g010160
MAESAVAFLLHKLSALLHSGQKFLQNFQDEIVYIRDAFEKMKAFSRVADANEDEEDDELQ
LWIKQVQDLAHDVQDILEKHVVTCSNFQEKGTWTWKKPHHSSLMSEKKFEAQNDNLSMSL
EGIKARVIIVSAGHKAFLQKYGVITSDILCSSSHEDVPLDDDVDLVGIEGCKSVLLDWLL
SDDPEWKLYCVIGTRGIGKTTLVKKVYDDASVKKHFNCVMWIEVSRFSTVKELLRSMITP
ENDQSRRAIDAMDSDMLAEFIQDVLESSRYFVVLDDVPGVRSWRALKGLFPIENCGSRVI
ITSRNTDIHTICLEPGYHNHFYKMNPLSEEKSWILFCRKAFSGSLLCPPSLVQVSKDIIE
KCNGLPMAILVIAGVLATKRNRTEAWEMFYNSLADKLQGSYSKDEHIERLLNLCYQDLPF
YLKSCFTYLSIIPKYYVIDKMRLIRLLAAQGFILEREEKAVAQVADSYLNELANRSLIQV
AERYSDGRLDSFTIHNLWYEIILSKSPERVTTTIANGEETTTKPPKIRHLVIHDQLASDI
QDIDQFKHLHSLITLGSTDSVSNSFLQKLLSGSFKLLKVLDLTEARLTKIPEEVFELFHL
KFLNLRSTKIKHLPGSIGKLESLEFLDLRDTLVEKLPVEILNLQHLCHIFIYRRGAGFFH
GFKAPKKIGTLVSLEAVNLINATTTTVIELGKLTRLRMLFIARLRRKHGRDFCSSLDKLI
DLQQLTISSYGVSDIIDLHYPLSSTHSSLRTLTFEGRLERFPQWMTTLQALSTVTLKWSN
FMDNALDILQDLPSLMNLMLDRAYEGEELRFRAGGFKKLKKLCIWHSTKLRQMKVEEGAM
PFLEELQLRNCRLMEELPFGIEHLRKLQYLSLEKISEKLLVTVQLKSSQSGDYWKIAHVP
RVYVEDE
>Solyc04g009660
MADAFVSFAVQKLGDFLIQEINLRLSLREDIQWLRNELLFMQSFLRDAELKQSGDQRVQQ
WVFEINSTANDAVAILETYTFEAGKRATHLKGCTCICRKGKKFYNVAKEIQSLKQRIMDI
SRKRETYGDQGKSNQVTTLRRTTSYVDDHDYIFVGLQDVVQTLLDQLLKAEPRRTVLSIY
GMGGLGKTTLARKLYNCPNITSSFPTRAWICVSQEYNTMDLLRNIIKSIQGRTKETLDLL
ERMTEGDLEIYIRDLLKERKYLVVVDDVWEREAWESLKRAFPDSKNGSRVIITTRKEDVA
ERADNRGFVHKLRFLSQEESWDLFRRKLLDVRAMVPEMESLAKDMVEKCRGLPLAIVVLS
GLLSHKKGLNEWQKVKDHLWKNIKEDNSIEISNILSLSYNDLSTALKQCFLYFGTFPEDR
VVGVDNIIRLWMAEGFIPRGEERMEDVAEGFLNELIRRSLVQVARTFWERVTDCRLHDLL
HDLAIQKASEVNFFDIYDPRSHSISSLCIRHVIYSRGEKYLSLDLSNLKLRSIMFFDPDF
CKMSLINLSVFQHLYVLYLDMRFDNMSIVPDAIGSLCHLKFLRLRGIDDLPSSIGNLKNL
QTLVVNEGGYPCKLPRETADLINLRHLVARYTKPLVHISKLTSLQVVDSIHCDQWKDVDP
VDLVNLRELSMEYISKSYSLNNISSLKNLSTLRLFCRQGQSFPSLEFVSCCEKLQKLWLR
GIIEKLPNLFSNSITKLVLWDSLLTKDPMPILGMLSNLKNLILECAYKGKEIICSDNSFS
QLEFLHLGDLSKLERWDLGTNAMPLIKGLGIHNCPNLKEIPERMKDVEVLKQDHIG
>Solyc11g069020
MIYLLLSPTIQKILSDSLDMAYTEVTSLMQTLQRLMQLHPKSRKKTESLLQKVSLLQSFF
DDSRKDHEDIKFLEGIIRDVSCKAEDIVEEIMFEYSSSSCLKKNATKFVGVHRLVFRKID
ESAITSVYNDMCCIKGRSTPSSSRDVTQSLSSQKDHVVVGLYDDFLRIADKLTGYPDKLD
VVVIFGMGGIGKTTLAKRIYHDKLIEEHFYVRAWITVSERYKVRNMLLDLLVCTSKVAFI
MDEMENEELGERLYKSLKGQRYLIVMDDVWYTEAWDDVRRYFPNDNNGSRVMVTSRIMKV
ARYINPLNPPHQMRFLTVEESWKLLQKKIFGLDDPSCCCCDDEMERIGMEISKKCKGLPL
AIVMVAGILSKESATASKWSDIAENIHSSFVTEESRPFLDILALSYNHLSRHLKACFLYM
GAFPEDVEVPVWRLIRLWIAEGFIKLESPKTLEFVGQEYLQELIDRSLIIVSKRSYDNRV
KTCSIHDILRNFCQEEAKQEKLLHVVRRLEPHFPQGVHRRLHFHSDIFAYSSYTYSNPYV
RSFLSSKACSVLEDSYFGCIGFKLLRVLDVVNYSFYGFPIHVIKLVHLRYLALSINSELP
RSISKLKSLQTLIIYWGTKEMRILPLELWKMPILRHIHVKGDVLLFGSPIDDHHSKRNFR
VLENLQTLCTITISTINFSHRLIATLPNLKTLASNLVTGGNHDVDWLGSCLNNLHQMYSL
ETLKLLFNLPMKNPLPRNSIQRWNAFPPNLKNLTLSCSLLLWQDARVLGNLPNLEVLKLK
YFSFQGPEWETDEEGFHRLKYLLVESRDLVVWKQASTDSYPFPALQHLVFRFCNKLKEIP
YEIGDIPSLQVIELYSCSPYATRLARMIQQDQIDSGNSCLEVFIHPEFRPFIWS
>Solyc04g009120
MADAFVSFAVKKLGDFLIQEVSLLTNLRDEVRWLRNDLLFMQSFLRDAELKQCGDQRVQQ
WVFEINSIANDAVAILETYSFKAGKGDDQFASCLKGCACICKKDTKFYKVSKEIQSLKQR
IMDISRKRETYGITNINSTNSGDGSSKRPNNPSAMVTTLRRTTSYVDGQDHIFVGFQDVV
ERLLSELLKEEPRRSVISIYGMGGLGKTTLARNLYISPDIVNSFHTRAWICVSQEYNTVD
LLRYIIKSIQGCTKETLDLLERMTERDLEIYLRNLLKKRKYLVVVDDICKNGSRVIITTR
KQDVAERAYNRGFVHKLRFLNQEESWDLFCRKLLDVRAMTSTMERLAKDMVDKCGGLPLA
IVVLSGLLSHKRGPGEWKKVKDRLWKNIEEDSIEISYILSLSYNDLSTELKQCFLYFGIF
PEDQELEAENVIRLWMAEGFIPRGQERMEDVAEGFLNELIRRSLVQVARTFWEKVSECKV
HDLLRDLAIQKALELDTLGGTVPHAIGSLYHLKFLSLGGIGNLPSSIGNLKNLQTLCVKS
EFRHLCQLPPETADLINLRHLVAPYSEPLKLWLDGRIQKLSLLPNSITMMVLLDSKLMED
PMPILGMLPNLRKLEVLRAYQGKEIFCSDNSFPQLEFLSLACLENLDT
>Solyc06g064720
MEVVETCGKATLSAGEPSTKRSITSIYDDDEVVGFENDAQIIMKKLIRGTKERDLISIYG
MPGLGKTTLARKVYNNPYIVNYFDVKTWCAVSQAYNRRTLLVEIFKQATDDKIKIKEDDD
VADMLRKVLIGKRYLIVLDDIWDVEAWEDLGICFPQGECGSRVMVTTRIEQVAKHLQHHS
HPYSLSFLSSKKSWELLEKKVFRGESCPPDLLEAGLQVALHCKGLPLVVVLIAGMLAKMD
RKSSLWLKVANDLSSLALGEQSMKVIQSSYDHLENHLKPCLLYMALFPEDHKITVDDLLK
LWMAEEFVLNVKTENMEEAYRVCLSDLLNKSLVMASGIRANRDVVHCSLHDVVREFCLRK
LTEDKYMHSTDSRLCIYIHDDLVKQLDYSEYQLDKIPMLGFKETNSLEFIAHPKLSTWNN
RYWNPLDLVVKLRSVRALHLMEVSLPDSWATAIQSLTELRYLTLHVRQFEFEWISHLHHL
QTLQLKLRNYKSIRLRAATIWEMKKLRHVNIYSFPVVWEDINDEGGFETSMLENMKTFRT
CNIRLDNMNTRLWWRFPNLEELGLKVEDEPKFPLFPIPEVHTRLHSVSLRFSVMEVFNSV
GWERYFVFPSNIRHLDLTGFFLTEEMVLNIARLKKLESLKLFLGFPFGRSEYHYWDVTNV
EFPALKYLRLDVMRIVEWKASEESFPVLEKLVIKGGYIKEIPPSFADIPTLKLIQLINCM
ESVGVSAMNIKREIEENTGCDNLHVVVVKPK
>Solyc06g008800
MEKRKDNEETNNSLVLFSALSKDIADVLVYLENEENQKALDKDQVEKLKLKMAFICTYVQ
LSYSDFEQFEDIMTRKRQEVENLLQPLFDDDVLTSLTSNMDDCISLYHRSNKSDATMMDE
QLDFLLLNLYHLSKHHAEKIFPGVTQYEFLQNVCGNIRDFHGLIVNGCIKHEMVENVLPL
FQLMAERVGHFLWEDQTDEDSNGDDQNDRDARLFQLTHLLLKIVPTELEVMHICYTNLKA
STSAEVGRFNKKLLETSPDILRESIIQLQEHMIAVIPPSTSGARNIHVMMEFLLLILSDM
PKDFIHHDKLFDLLAHVGVLTREVSTLVRDLEEKLRNKEGNNQTNCATLDLLENIELLKK
DLKHVYLKSPDSSRCCFPMSDGPLFMHLLHMHLNDLLDSNDYSIALIKEEIKLVKQDLEF
IRSFFVDAAEQGLYKDIWARVLDVAYEAKDVIDSIIVRDNGLLHLIFSLPITIKKIKLIK
EEISALDENIPKDRGLIVVNSPKKPVERKSLTTDKIIVGFEEETNLILRKLTSGPADLDV
ISITGMPGSGKTTLAYKVYNDKSVSSHFDLRAWCTVDQGYDDKKLLDTIFSQVSDSDSKL
SENIDVADKLRKQLFGKRYFIVLDDVWDTTTWDELTRPFPEAKKGSRIILTTREKEVALH
GKLNTDPLDLRLLRPDESWELLEKRAFGNESCPDELLDVGKEIAKNCKGLPLVADLIAGV
IAGREKKRSVWLEVQSSLSSFILNSEVEVMKVIELSYDHLPHHLKPCLLYFASWPKDTTT
TIYELNIFLGAEGFVGKEEMKSMEEVVKIYMDDLISSSLVICFNEIGDSLNFQIHDLVHD
FCVIKARKENLLDQIRSSAPSDLLPRQITFDYDDDEEHFGLNFVMFDSNKKRHSGKHLYS
LKIDGDELDDSVSDTFHLRHLRLLRVLHLEPSFIMVNDSLLNEICMLNHLRYLRIGTQVK
YLPLSFSNLWNLEILSVNNKKSTLILLPRIWDLDTKLENLRILGELVISYSKDTKNIFKR
FPNLQVLQFELKESWDYSTEQYWFPKLDCLTELETLSVSFKSSNTNHSGSSVATNRPWDF
HFPSNLKQLWLYDFPLTSDSLSTIARLPNLEELLLYDTIIQGEEWNMGEEDTFENLKFLN
LRLPTLSKWEVGEESFPNLEKLKLQECGKLEEIPPSFGDIYSLKFIEIVNSPQLEDSALK
IKEYAEEMRGGSELQILGQKNIPLFK
>Solyc10g055050
MEFLSIVVEKVTDYGEAWLTSFDTTTEHVETVRQGITEVERGCFYGGCPNLKSQYSLSRR
ANKITLELIQLQSEGTNQNAFSFDRPVQSHEAIPRNSSEVFASRNFLEDEFMAALKDDGV
TMIGICCMGGVGKTTLANKIRQKAKQERMFNDVVMVIVSQQSDPKRIQDEIARGVRLTLE
GDDMLSRRDRLCTRLVDLNSHILIILDDVWKALDLKRLGIPSGSNHQHQSMGAQKIMEIR
MFYEEEAWILFKKKVGIFVDNLSLLDIAKEVDKECKGLPLVIITVAGALKNLKTKPSWVC
ALEQLKSVETRIIPEVTKELYKPLSLSYDLLECNEAKNLFFLCSLFEEDSYVFPEELLRY
GRGFASFQKSES
>Solyc04g009250
MADAFVSFALKKLGDFLIQQVSLRKNLRKEIEWLRNELLFIQSFLKDAELKQCGDHRVQQ
WVFEINGIANDVVAILETYAFEADKGDDDGFHSRLKACACICRKEKKFYNVAEEIQSLKQ
RIIDISRKRDTYGITNINSGDEGPSDQVTTLRRTTSYVDDHDYIFVGLQDVVQTLLAQLL
KPEPSRTVLSIYGMGGLGKTTLARKLYNCPNIASSFPTRAWICVSQEYNTMDLLKTIIKS
IQGRTMGTLDLLERMTEGDLEIYLRDLLKERKFLVVVDDVWQKEAWESLKRAFPNSKNGS
RVIITTRKEDVAERADERGFVHKLRFLSQQESWDLFCRKLLDVRAMIPEMESLATDMVEK
CRGLPLAVVVLSGLLSHKKGLNEWQKVKDHLWKNIKEDKSIEISCILSLSFNDLSTALKQ
CFLYFGIFPEDQVVTADDMIWLWMAEGFIPRREGRMEDVAEGFLNELIRRSLVQVANTFW
ERVTSCRVHDLLHDLAIQKALEVNFFDIYDPKGHSISSSCVRHAIHSRGERYLSLNLSNL
KLRSIMFFDPDFCNLSRHIVGFRHIYVLYLDIIEGGVIPDAIGSLYHLKFLRLKGIRRLP
SSIGNLKNLQTLRVLKTQGLCQLPSETTELIDLRHLVVRYPEPLVGICKLTSLQVVDGIC
CDQWKDVDPVDLVNLRELSMFEINNSYSLHNISSLKNLSTLTLCCGTYESPFPSLEFVNC
CEKLQKLFLRGKIEKLPPFPNSITMVALYFSRLKEDPMPILGMLPNLRNLILEEEAYEGK
EIMCSDNSFSQLQFLHLYMLYHLETWHLGTNAMPLIKDLVLDRCPKLKEIPERMKDVKRI
>Solyc09g098100
MAQNEIEDMLDHLRRIKSGGNLDRVKINRIEKLEMVFKYHHVLLPDSIVKLKKKDKWIAK
MVQWVLDGIPDECKTNLNLRRLELHLLEFFEGKISLSYNHELNDSDLSKYMDCVGKNLND
VLMILLQRARYDPPGENLEIHRFIKQLKIVQKKMRFLRYLYVIEINGYVNQEKLECLDTR
MHFMAYNVGQLCLAILGYDISNFVDDDDDDDDDDDDDDDDDDDEDEDGDGDGDGDDILNK
PPYLLFLIILVELEMKKIFLGELKASKFTQSRTFKDKKLPKGFSHHLHSLLMYLRNKKLE
KFPNNNSPQNIDIAIEFLLVFLDADVGNHVINGNWLNEVMEKVGAIAGDVLYVIQKLLPS
SIKKDDNSKISLCSIQIWEKTKDLKAQVETHYKSLKFTPSQFPTVGGWSFLDSLMRKLKE
MSKSKSCLDFLMKPLLGNLEKELSALTSILEKDLSSLSSILSDVAKVHHEHEILQDLHRR
TINWAYEAEVAIDSILAQYNVFWHIFCSLPTILKEIKQINVQVTQMWSADIALKPCYMVA
PFEYFPTRHINPVTDEDIVGFGNDIEKMFQYLIRGTNDLDVVPIVGMGGQGKTTVARKVY
NSDNIVSHFDVRAWCIVSQTYNRRKLLQDILSQVTGSKDKGYEDDILADELRKSLMGKRY
LIVLDDMWDCMAWDDLRLSFPDSGNRSRIVVTTRLEKVGEQVKCHTDPYSLPFLTKEESC
ELLQKKVFQKEDFPPELQDVSRAVAEKCKGLPLVVVLVAGIIKKRKMEESWWNEVKDSLF
DYLDCHSEQYSRATMQLSFDNLADCLKPCLLYMGMFPEDASINVSALLSLWLAEDFVQNI
KSAEDYLMNLISSNVVMVSKKEYNGKIKYCEVHDVVLHFCLEKSREENFMLVAKGNHSQF
QSFVWKQSRVSFNLIEENSKFASKTRKCSHQPLRSLITNGASFYIMSLSSWIHNLRLLKV
LVLSSYEVDYVNSATLKPLNYLKYLGVRATTFYFDRESHLPHLETLIVKNDRSVMLRGCF
WEMEQLRHVEINDAEFDKQGLFEGSSKLENLRILKNIVGFPIDRADVLSRRCPNLQQLQI
EFGSFAEPLWLTLENLTQLQILDLSFRLFHMLSGLQLPSNLKMLVLRDADLENLTSFFAG
LPSLEYLQLTNMYFPQSEWCLGDITFHKLKLLKLVQLDISRWDVSEESFPLLETIVIRWC
HNLEEIPISFADVPTLKQIKLVHCKNKSLEDSAVRIKKDVEENEGNDRIDLIIKVSRNKL
RCFVFEYLPASNLTPIIQK
>Solyc12g009450
MERVTPVHFHRRRMSCRRATPISGCISLRCSFSTTGEQLLSNFYCRQHFNFSSLQLLSPM
AYASIASLIRTMELLLTSDSPMLSLTFDLREEIIELHKKVSSIEAFLKNSEKQIHNHMAM
TELEARIKGFANVAEDKIEFGLREAMITEDEMQRGKAHEELRESLQRVAKDIDCVQKESK
KIQHHKGNQASTLSLLRDTSSSEMLPNLDVSNNMVGRDKEKERMLEELRGGSKDELKVIP
IVGMGGIGKTTLAKQVFNHPSIQSRFDVRAWATICKEYNVKEILLSLLQSIINIDDKVYS
RDEAELADLLQKKLKCRRYLIVIDDIWCYKAWDDTRQCFPIDNNGSRILLTTRHTEVAIY
ASSSNLHLKMNLMNADESWNLLKSKAFANESFTPELETIGEKIASKCQGLPLTIVVVAGL
LSKSKRTKEEWENVAENIKSFVTKDPNEQCLRVLGLSYNYLPNELKACLLYFGIFPEDSE
ISVKRLVRLWIAEGFLKLEGDFEEEAKNRLQDLVDRCLVLVSQRSADGRNVKTCRIHDLV
HELCLREAQSQNFLFIRNDKTEYVPQVGYRWISIQERQQTGVVQNEHGYRSLAHKHCFWL
IRTPTDDDNSPLRRIRSIFLFAAPSLINNSNLELGHLNLIRVLDLNSMNFSSFPLQILGL
FLLRYLSFSTRNSFGIPRGLRKLLNLQTFIVRGPVSSFIKFPELIWETTELRHLKLRNFY
LPDPPSSSIDGERNLFWSNIQSVSGLIPYCCTKNILSRFQNIKKLCIRGHVYDYRVHEED
MDLRHLVDLHHLETLSIKVDRYQVSHWSSRFHKLPVYVPSAIHFPTKLKKLKLVGTRLSW
EELNIVGQWPNLEVLKLKPNACRGLKWHPIEGGFPRLKFLLIEGTNLTRWKATNDHFPAL
EHLVIKHCFHLVKIPIEFADIYSLQLIELQNCKAKLMASTVRIQEEQEYLGSKPVDVRSY
NDLAECELNGSDSDSD
>Solyc05g050430
METEKLASNSLVSSALLHKDIVDLKDFVERLKNEQDQVEELKFLLACLQLCYYISDTEMS
CISYEIHVLVQSLFHQSSGDDMMVKLTDHVVPRLLEDITSSKISDHHHSAAMNEDQLVEL
LDVLLVNLHNLPKVRVELISPSMTQYELLQNLFGNLRGFHALKVNGCVEYETIEYVLPQF
QLMAEKVGHFCFVLLSSQLDKTDEEDDNEHVVSQVNSMLVDLLLKIIPVSLDVMHLCCTN
FKGSKSEEVGFFIKQLLEASPDILRESLIHLQEHMVITVVTPSASTYNIHVMIEFLLIIL
TDRLKAVIHHDKLFVLLARVIQLTKEVFVFLRNLEENMNEACGSNLNLLENIELLKVDLK
NDFLKARADSSQVPFPMSDGPLFMTLLLTNLKDLAYSNAYSVSLIKEEIKQVKQDLEIIR
SLFDYAEQELHKDLWTRVLDLAHEMQHAINSILARDHGLLQLIFILPDTIEKIKLVKKQV
QEKISKRSGIIVANAPNKPVERHSSSIVGKIIVGFEEETEWIIRKLTSGPDEIDVISIVG
MPGLGKTTLCTVDQERNEKKLLQKIFNQVIGLKERFNEDHDIDDDVADKLRRKLFGKRYL
IVLDDMWDTDILDDLMRPFPKFHEGSRVILTSRKKEIALHGKCHSDPLYLRLLRSEESWE
LFNKRVFGEEGCPDELKDVGEKIALKCGGLPLVVDLIGGVISKKEKKEALWAEVLNDLSS
SIFKDEEEVVKVIQLSYEHLSHDVKPCLLCLATYPKDEDISMSELKDLWIFQGLEMKSAE
EVVDELISSSLVIPFDDSIFKIHDLVHDFCYIKSRKEKLLHFIGGSKAPSSSDLMPRGII
VHSYKYVFSLDEYFAVFDPQQKIPYVKHLLSLKDFDVTSICLSYRSHLKHLRLLKSLDLR
GITLPDSLLNEIGMLVHLKYLKIRMKAKALPPSFSNLCNLETLIVDNWVGSIILLSPCFW
SLAKLRVVQMTWGAVFDPVITVLDEDLRLENLTTLHNLFLLGSEDTEDIFKRFPNLKNLQ
VCIREQIPKKICFPRLDVLNLYVFPLNSFPEYTHGFPLSLKKLMLKELTLTSDTLSSIAR
LPNLEELTLKNAIIEEGKEWNMEDHVAFQNLKSLTLSRLIFSEWNMEDHVIFQDLKYLEL
EGLNFSEWKVDAEKSFPMLEKLFIHGCYKLMEIPDSFGDIASLKFIGVQFSPQLKESLFK
IKEYVEEINRDDKLDVEFYGWGS
>Solyc04g012010
MAAYSAVISLLQTLEQRTPELMIRDQTLESIHATAHYFHDVLENIRRFDHEKIKTLEEKI
RVAASGAEDVVELKISQGSNWTFENLIQVAEKMNTTKQQVMDIVSHDVHQILELSVDSLI
STPSTSYPILSDSDQLGLEDDLKIIIKRLTGPPSDIDIVTITGMGGIGKTTLAKKAYDHL
TIRYHFDVFAWLTISQEFRCRNVLLEALHCILGKPDSFDSYPYDENELADLVQKQLKGRR
YLVVVDDIWSSDVWDSIRGIFPNYNNGSRILLTTRENEVAMYANSCSPHEMSLLSAENGW
KLLCDKVFGPNNDHPPELEEIGKEIVEKCQGLPLTISVIAGHLSKVVRTLESWKDVARTL
SKIIASHPDKCLAVLGLSYHHLPSRLKPCFLSMSSFPEDFRFETNYGSQKARKRRFNGEI
KTCGIHDLLREFCLTEAEMTKHMHVERTHPTLPTQKHNVRRFSFQTEYYSVDDCYKLLPP
VSRSIYLFSKLNLPIVPSTESHLSSPIYRHDPIIHELFSHFNLLRVLSMNNKGVPFESFP
LVITELFHLRYLQVHFEGDIPESISELQNLQTLISSGTFPFDMTLPMKIWMMKNLRYIRL
DRPTYLPSPGTQSLVTGMPNLQEFSGHFTDEVFSGIPNLKRLIFHLPNNKRSYRCWQLDI
SRLTKLESFKYYGTFLTAYRVKRFYFPASLRRLSLTQCNEFFETNISSTVVMLPNLEELK
LKQCGDMLKTWRLSDEDKFKSLKLLLLSGSSLKHWEATSDNFPNLKRLVLKNCYRLQEIP
ADFGEIGTLESIELHNCSTTADDSAREIVQEQEEMGNYFLKVYIHKSRRK
>Solyc05g007630
MNHNILQSLQHLEDQWGLDMPESLEDVIKFLKREFTFLDFFLSLQSFVDLSYMLEIVHKV
QALFHDAAVKLTEISEMDHVDGVTNQLQVNIQKTKLEIKCEYLFPKVNNDGIVDVTPKVV
IDLIDTVVVNLGDLLKVSCSSSLLFVRGPNKEIGDVFKELKLLRNFVCYVSDRFIEMKSQ
YIDFFIHVLEVTNHAAMVAWLYLPRNDNENQETNCLLSDHLNMKIKPIDPSIRKIYIDVL
QALRSEWRPIIPIDHVANCVADFVETLRHNLKAISVSNPKTHQIADLQEMLNLLIANLSI
QDLEIHLQDIDTVMIDSGILVYSLCENVVLGEVTIDLPVMIEHIKILIYHIIRKEFQSSL
PRIHGLGYVDFVLSNLKEFQDRYPDSLAFMKTQLQIIQAELESVQPFLRFVAKKQYNIHN
ELQNSVALLIGKAYEVEYIVDACVSKRVPDWCLMLWLLDISTEVAEMQQKKMFEVDLVSP
YTIDTDTSSKWSELKKRPGINGKTIGFEDEIEKLIHRLTGGFEGLDIISIVGMPGAGKTT
LANRLYSYHPVVYRFDILGYCHVSPVYSKRGVLLSLLATLRVSIDENSLLSKRTSTLEDI
LVRNLRSRRYLILLDDVWDRNVWGDLKRYFPDSNNGSRILLTTRNDDVAYYVESVGKPHN
LRLLTYEESWELLCIEVFGNKSCSPLLEKVGQEIARKCGGLPLSIVLVAGILSKMEKTEE
CWSRVAKDLGSYMASDAKAIIEPSFQHLPYYLKPCFLYFGTFLEDEEINVSKLTWMWIAE
GFVSNLEGKSLQDIAKGYLDILIRRNLVMNAKRSSDGNVKACRVHDLLLDFCKKKGGEEH
FLSWTKCNRDQNDKSLSATSSQKKLTQRRPVFIEEENLVEWSLSSCLVDSVLFKRLDVSS
HQIYYFKFLKVLNLESTVINSFPTVLVYLRYFAAQTDKDSITSLIDNLWNLETLILKPTK
GKLKLPVTIRKMVRLRYLCIDNAYFTLNDVEGLLEKLEILSTPCFSCAKDVELLVQKTPN
LRELRCSFVDFRQEYFPELYFLTRLETLQIHLAANSMAAGPYNFPPTLRNLTLSNFFIDS
CLESKISSLPILCVLKLVSVFFDNDEWEVRDGEFSGLRVLKLVKCEFFDEWKASDHAFPI
LEHLVLRECPYLMEIPSSFQDIPTLNSIKVKSCSESVEQSAIKMKRELEDIYGSDHLMVF
IQRELNKDSLSGAPKLRMAEHFENSVPKGESLMGKIA
>Solyc06g008450
MEKRKDNEEANNSLVLFSALSKDIADVLVFLENEENQKSLDKDEVENLKLKMAFICTYVQ
LSYSDFEQFEDIMTRKRQQVENLLQSLLDDDVLTSLTSNMDDCISLYHRSYKSDAIMMDE
QLDFLLLNLYHLSKHHAEKIFPGVTQYEVLQNVCGNLRDFHGLIVNGCIKHEMVENVLPL
FQLMAERVGHFLWEDKTDEDSDEDDQNDRDSRLFQLTHLLLKIVPTELEVMHICYTNLKA
STSAEVGRFIKKLLETSPDILREYIIQLQEHMITVIRPSTSGARNIHVMMEFLLLILSDM
PKDFIHHDKLFDLLAHVGVLTREVSTLVRDLEEKLRNKEGNNQTNCATLDLLENIELLKK
DLKHVYLKAPDSSQCCFPMSDGPLFMHLLHMHLNDLLDSNAYSISLIKEEIELVKQDLEF
IRSFFVDAEQGLYKDIWARVLDVAYEAKDVIDSIIVRDNGLLHLIFSLPITIKKIKLIKE
EISALDESIPKDRGLIAVNSPKKPVERKSLTTNKIIVGFEEETNLILRKLTSGPADLDVI
SITGMPGSGKTTLAYKVYNDKSVSSHFDLRAWCTVDQGCDEKKLLNKIFNQVSDSDSKLS
ENIDVPDKLRKQLYGKRYLIVLDDVWETTTWDEVTRPFPEAKKGSRIILTTREKEVALHG
KLYTDPLDLRLLRPDESWELLEKRAFGDESCPDELLDVGKEIAENCKGLPLVADLIAGVI
AGREKKRSVWLEVQSSLSSFILNSEVEVMKVIELSYDHLPHHLKPCLLYFASFPKDTSLT
IYEFNVYLGAEGFVGKAEMNSMEEVVKIYMDDLISSSLVICFNEIGDALNFQIHDLVHDF
CLIKARKENLFDQIRSSAPTDLLPRQITIDYDDDEEHFGLNFVIFDSNKKRHSGKHIYSL
RIFGDELDDSLFDTFHLRHLRLLRVLVLDTSFIMVNDSLLNEICMLNHLRYLRIGTQVKY
LPLSFSNLWNLELLWVENKESTLILLPRIWDLVKLRVLFADACSFFDMDADESILIAEDT
KLEKLRILGELLISYSKDTKNIFKRFPNLQMLQFELKESWDYSTEQHWFPKLDCLTELEI
LNVGFKSSNTNHSGSSVKTNRPWDFHFPSNLKQLSLHDFPLTSDSLSTIARLPNLEELSL
YDAIIQGEEWNMGEEDTFENLKFLNLRLATLSKWEVGEESFPNLEKLKLQGCRKLEEIPP
SFGDIYSLKVIKIVKSPQLEDSALKIKEYAEDMRGGSELQILGQKNIPLFK
>Solyc04g011980
MAAYSAVISLIRTLDERNIHELFHGHTAEALDSLRAIAEYFEKVLDEFEPGKIKSLEEKI
RDAASEAEDVVELKTHQIIEGTSWTFGILQHQDLLPVFEKMDTIKKQVMEIVSHDADQIL
ELSGDSMIDTSSKSYALLSDKLEDDIVRGIDDDLQIIIKRLTGPPSDLDIVTISGMGGIG
KTTLARKAYDHLTIRYHFDILAWVTISQEFQCRNVLLEALHCISKKTDIVNAKDYDKMDE
NELADLVQKNLKGRRYLVVVDDIWSRDVWDSIRGIFSNYNNGSRILMTTRENEVAMYANT
CSPHEMSLLSAGNGWKLVCDTVFGPKHDHPPELEEIGKEIVEKCQGLPLTISVIAGHLCK
VARTLEGWKDVARTLSEIIASHPDECLAVLGLSYHHLPNHLKPCFLSMSSFQEDFHFETQ
ILIQLWIAEGFIRTCENGKSLEEVAIDYLEDLISRNLLQARERRFNGEIKTCGIHDLLRE
FCLTEAEMTKHMHVERTYPTLPTQMHNVRRFSFQTEYYSVDDCYKLLPPASRSIYLFSRL
DLPALPRIKLHRRLPIYYHDPIIYEFFSHFNLLRVLSMNNNYLYFESFPLVITKLFHLRY
LQVRFNGNIPESISELQNLQTLIFRGNNSYMYSMTFPVTIWMMKNLRYIHLDTSTYLPSP
GTQSLVTGMPNLQEFSGHFKDEVFSGIPNIKRLIFRLPYFRKSILDQLQLDMSRLTKLEA
FKFYGSSFYRCSLKRFRFPTSLRRLSLTRCSDFLWTDVSSTVLMLPNLEELKLKNCQTLI
DEWRLSDEDKFKSLKLLLLSGSSLKRWEANSDNFPNLKRLVLKNCYRLQEIPADFGEIGT
LESIELHNCSTTADDSAREIVQEQEDMGNYFLKIYIHNIRG
>Solyc11g006520
MAYAAISSLMYTLEQLFKPNQPFVCRSYTQHVQSLCQNLSALQDLLDDTTKDIETLKVTE
KRMRNVIYKAEYRVDSSLRRIILADREDKRQKAYTSFYEELLKVKGQIYFLIKEVMQINI
KKHGSKSAAFSQDQKSTIVENTVVGMKDDFNTILDRVTAQTNELTVIPIFGMGGIGKTTL
AKKVYDDSFICSRFDKLAWVTISEEYNERQMLLEVVSSVTTGGNQEKSDDELMEIVYRGL
KGRRFLIVIDDIWSTEAWDQMQRIFPNDDNKSRILLTTRLKYVADYVNCPDFPPHKIGKH
IVQQCQGLPLSIVVVAGLLGKMDLTHDNWKNVEENLSSFFGTVSERCQSILSLSYNYLPQ
YLKACFLYVGGFPEDREINVSQLIRLWIAEQFVKARKDKRLEVVGEEYLQELVDRSLILT
GKQSANGRMRSCKIHDLLRQLCLSETHTENVVHVINGNVVVSSVEVIDDQRRVIGLHKHK
EKQVYRPAHSNDITSITRTFISTQYLKTYSTVSEFKLLKVLDVSSVYYDFSCVIPELVHL
RYVAAKIGKGVSLAKLRNLQTIILGGLGRKELEQPLDIWRMSELRHLDIRSAPLYICNPL
EAENRLFLNNLQNLYVYNSPFIAEIIRKTPNLKKLKVLDDSERPDWSAILDSLILLKELE
TLLIKLESIDINIFSGDILPCKIKKMTFSSNIKKLILLDTCIPWEVVNLLANLSNLEVLK
GYRSFNGKYWRLNEDVVFRKLKYLQIVYIATERWKVWRDKQFVGLEMWELAAGSNNFPML
EQLKLYGLHKLEEIPESIGDIMTLKFIEIKRCSSGVENSAKRIQQEQESLGNYELQLQII
TAKVRSFISSRTFRISRLKETQFYYHILSIMIISNTLRSYK
>Solyc07g053020
MKDLFDKVDSQIRNVVGFEDEFDKMKSELVTLQSYLGDLDRHKEKSKSAEVASTKLREVI
DRLDDLVSDCTNRVAYENMRKRIWSVISPRGMKFRNQVGKKLAEINRDIVSIRESLKIIT
PMISLCISEESGSSGGGSSWGRVRWTSDVIDESQTVGLAEDTNTLKNWILPFNGSLQLIA
IVGMGGLGKTTLAQKIYNDRQVCSRFQGRIWVCKSTSGELDIMKSILEQLKKDDRGSDRN
VLLKRIHEELSKKKYLIVMDDVWSIDDGWWRRILEGLPEAKKQGSCIIITSRNEEVVKRM
GVKEEQIHRPKLLSEEEGWSLLCKVAFASSEGECKDIGLERVGKDILKKCAGLPLAIKTI
GGLLSSKNQLCSEWKEVYQYLPHILADESKSDDSLMATLQLSYDALHPQQKQCILCFAIY
PEDYEIEVDQLVNWWIGEGFIHKEWTKTPREMALECISKLISRCLIEAVRKRNYDGRVYS
CKMHDMIREMIIRVAREESFCSLDKNNTNIATINCRRLGVTDETLLQPLDGNSNLRALLL
TKAKYIGFTKKVALAQVKSLRVLDLSHLKFKESSEFCEDDMWRWITSLKRLNYLSFRDVE
NLTKLPRSIKKLWGLQILVLGECIKLEQLHRSIALLPKLIVLDVGNCTSLSYLPRGISKL
IHLQELYGFKIPNARVSKACHLRDLKDLIDLRVLTLDVVEESMIEEDELTALAQFQHLRM
LIINAGDRDDEIFLERLEKFLPPKSLKELYLRHFRGRTTPAWIAPKLLNGLQYLCIEDSF
ELHRLSDRFRGSDGKKWEIEGLCLKYLPNLEETWEEITSAMPGLKYVEVSHCNSLKSFPC
DVEGIEFWRKTE
>Solyc04g007050
MADVVMNLLVESLFQVISDKIEAIGGAKDELKNLLQDINTLKAFLKDNDEQAESNSNLWK
IFVKNIRTQAYKADDVIDKFVLETKLDEEKSIWEWLFDFCSHMKRVENLANSIKDIRDSV
RTIRQENPQIFQPNRTINLPTTLAREPQDTFLEVKNMVGLTEEANEVMKRLQIVGGTEEV
ECIAIVGMTGLGKTTLARKLWSDSQITDKFCKNIWVSVGQSNDLKNMLFVILKSSTVPNE
EFRCNGENELAKLIAKFVTEQDMRCLVVLDNVCGSGLVNFFKNVLPENNKGHRILMTTRR
RDVAASCASKEPYHLKFLDGEDSFRLLEKIVFDNGIRHRKDELVEVGKSIASKCGGLPLA
IEVIAGALKKVDQSAYYWKRVENNFWQCVVRENDTSSCWKIVEASYGSLSSEMKACFLYC
LAFPKGYDIPFQMLISLWMAEGLIESNPINFSSPKDKAEDHLMEFENLNLVTVSREITGS
IKKIKCNEIFYDFYRMEVTKESVFQQLGQTHDLPSINDPDISRRLHIESSHLSDFISQNP
SAEHVRSFLCFPSDDRVANVDIQLIPKAFPLLRVLKIESINIPSLKNLDQLFHLRYISIS
ANIWNMSKLTHLKTNKPSKLPLPSTQKGKRSSCPLQTLSKISPQTCNKDVLGEASNSLKK
LSIQGNIEDTLKTNSDRFSTFEGFQTFEKFECLENLKLISDVPCHSNAFQLPKVLFRFLL
KLKKLTLSNTMFDWKEATKLGQLRCLEVLKLEKEAFTGSIWKPEENEFRKLHILSIHSDD
LHTWVASKSHFPELRVLVLKCPQLESVPAELSQLLQQS
>Solyc02g070730
MAEAAVSYVAERYIKQEEDEAATIRYWVSEIRAVAYHAEDVIEIFIQQVESQKRQSFFIK
CIFYPKKLYGLYKVGKEIESIQTRILEISNSLERYGIRHIQGLRDGEGSSTTREKMRERR
LSSPLIEDKRLRVASIVGMGGVGKTTLAKEVYNQTQIREKFDIRAWLYVSQDYKPMKIIK
ELILQLASPEEDKVKIVDTMDKLSQAGLEEMLQRRLKDTCYLIVLDDIWTQKHGISLLDH
FLTTISQVDCYLPAAVRRLPCMQMLILHFTNIKYLSKEESWELFLKIENAEDREFPHDLV
GVGKEILEKCDGLPLAITVIGGLLAVKVMVYQQFWH
>Solyc02g036270
MCVGRVTDCLMQPLAQQIGYFFYYNSNITSLDNESHKLDNITSGVQQRAEAARRNLQVIS
QDVEAWLNSVTKINSDVEGVMHGRVEVERGCFYGWCPNLKSRYSLSKRAKRITLAVIELR
NDGKDYVDFSYPAPPVVEIQAMSEEFDSRKLKEEEVMEALRDEDVSVIGICGMGGVGKTT
LAEKIRVRAKKERFFDEVVMVTVSQQPDLKTIQAEIAGGVGLTFQGDNFWNRGDQLRSRL
MGQDSILIILDDVWEALDLNKLGIPSCSNHNHQCKVTLTTRLRDVCETMEARKIIEVGIL
PEKEAWVLFRQKAGNSIADLSLHDTAKDVVKECKGLPLAIITVAGALKRKSKPSWEDALK
QLQKSTPKNIPGVIKNVYQSLKLSYDQLESDEVRYLFLLCSLFEEDSNIWHEQLLRYGMG
LGIFSEIENLEEARKRVCHLLETLKDRFLLSQGSGKNYVKMHDVVRDVAIYIASEGRHVF
MVSHSVNSEEFPRRTSYEPYSHMSIVAQKIDELPKPISFPRLEFLMLKLLEEPFKLQDDF
FIGMSKLNVLSLSGYEDSILTFPNSVQLLSNLRTLSLMNLKLDDISIIGELVTLEILIIR
DSTIDVLPVEIGNLSNLILLEFWNERVPLENISPGVLSRLVRLEELTLVECSGDVIHSNL
DISSNLTRYYLNMGQQVHSYHDSSLMDNYNRIMVLNVIETTPLGDWICRMLKKSELVHSR
GNGSKNVLTELLGHGVQNMKDLLLADCDSMTHLLNIHCQNNIPFPKLERLE
>Solyc05g008070
MAYACISSLMQTLKQLLRAKSPLICESCIQKQHVESSYQSLCTLQVFLEDTTNEANDIEN
LKILENKIRDVVYKAEDRVDSCLTNMILAHNEDDREKACKSFDEELQQVETELDSLRKEV
IVIEFHKRGSKLTEITTTSFSSTEETTYVGMKKDYKAILNCLNAQTKELIVISLIGMGGI
GKTTLARKVFDNSIIRDRFEKHAWVTISEQYNKRQMLLEVASSISGVNNQEMSNDELMVI
VYRSLKGRRFLIVIDDLWSTEAWDQMRRIFQNDNNKSRIILTTRLKHVADYASSPDFPPR
EVSFLSFKDSWKLFTKKLFRKDRCPPQLRKIGKHIIQQCQGLPLSIIVIAGLLSKIDVTY
DNWKKIEQDLNSFHGSVLEQCQAILCLSYNYLPPYLKACFLYIGGFPEDMEIRVSKMMSS
WIAEQFIKATSDTRLEVVAEKYVQELMDRSLILGKTRKPNGRFKTCKIHDLLRQLCIREA
QIENVVHFPYSDLVSTYSQDINDRRRVMIPFLIDDYFIDHPSQRSGKIRTRSLIFMGGGR
SYLVPEMNHWPDSISEFKLLKVLDAREIGYDFSPIIRQLVHLRYVDARIQDPSSLAKLFN
LQTMIVYSRRNVQLPAEIWTMSQIKHVDIEQMDMPNPFSIGDQQTQPLFLNNLQTLALDS
SPFLAEILKKTPNVEKLKIRGANTYNEWFDFVDCLVDLQRLEKLSITASDDNSPCFLSSA
FYARNLKHLRLGYTSLPWEEMDVLANLPNLEVADDLERWEATTDNFPMLEHLVLLDLDEL
EEIPQSFGEIMTLKFVRVENCNPAVDSSARNILEEQQGWGNCELQIEIVPSLQYDL
>Solyc06g008400
MEKRKDNEEANNSLVLFSALNKDIADVLVFLENEENQKSLDKDEVENLKLKMAFICTYVQ
LSYSNFEQFEDIMTRKRQEVENLLQPLLDDDVLTSLTSNMDDCISLYHRSYKSDATMMDE
QLDFLLLNLYHLSKHHAEKIFPEVTQYEVLQNVCGNIRDFHGLIVNGCIKHETVENVLPL
FQLMAERVGHFLWEDQIDEDSDEDDQNDRDSRLFQLLLKIVPTEMEVMHICYTNLKASTS
AEVGRFIKKLLETSPDILREYIIQLQEHMITVIHPSTSGARNIHVMMEFLLLILSDMPKD
FIHHDKLFDLLAHVGVLTREVSTLVRDLEEKLRNKEGNNQTNCATLDLLENIELLKKDLK
HVYLKAPDSSQCCFPMSDGPLFMHLLHMHLNDLLDSNAYSIALIKEQIELVKQDLEFIRS
FFVDAEQGLYKDIWARVLDVAYEAKDVIDSIIVRDNGLLHLIFSLPITIKKIKLIKEEIS
ALDENIPKDRGLIVVNSPKKPVERKSLTTDKIIVGFEEETNLILRKLTSGPADLDVISIT
GMPGSGKTTLAYKVYNDKSVSSHFDLRAWCTVDQGCDDKKLLDTIFSQVSDSDSKLSENI
DVPDKLRKQLYGKRYLIVLDDVWDTTTWDELTRPFPEAKKGSRIILTTREKEVALHGKLN
TDPLDLRLLRSDESWELLEKRAFGDESCPDELLDVGKEIAENCKGLPLVADLIAGVIAGR
EKKRSVWLEVQSSLSSFILNSEVEVMKVIELSYDHLLHHLKPCLLYFASFPKDTSLTIYE
LSIYLGAEGFVGNTEMKSMEEVVKIYMDDLISSSLVICFNEIGDALNFQIHDLVHDFCLI
KARKEKLFDRIQSSTPSDLLPRQINFVFDKSQNDQEHFGLNFDLFSSNKERHFGKHIYSL
KINEDQLDDSLFDTFHLRHLRLLRVLFLTLSFIMVNDSLLNEICMLNHLRYLRIGTQVKY
LPLSLSNLWNLEFLWLENKESTLILLPRIWDLVKLRVLSVDACSFFDMDADESILIAEDT
KLENLRMLGELFIFYSEDTEDVFTRFPNLQVLSFEIEESWDYSTEQYWFPKLDCLIELEK
LSVSFGSSNTNHSGSSVATNQPWDFHFPSNLKQLLLCDFPLTSDSLSTIARLPNLEELSL
YDVIIQGEEWNMGEEDTFENLKFLNLRLPTLSKWEVGEESFPNLEKLKLRGCGELEEIPP
SFGDIYSLKFIKIVKSPQLEDSALKIKEYAEEMRGGGELQILGQKNIPLFK
>Solyc10g008240
MAHAAVVSLQQKLQEMLKGDNSRYPALRQAVSSWHALLEDSLSIKNAPEEVEHLEKQVKC
MATELLGSIDLYKLKKSRTGFYPRSWEEFQNEVVTEGSNSIKAYLMKVMNARNENDALPT
RDTVESDSECSPHLQATVLDLDNDLMTVKSRLIGPPSKLDVVSIVGMGGIGKTTLARKVY
DDIYMEHHFYVRAWITVSQMHQHREMLLGILRCFSLVNDYTYLKSTEQLAEQVYRSLKGR
RYLIAMDDVWDTTAWDVVKRSFPDDKNGSRVILTSRLANVGIYASSGSPPHYMRCLSVDR
SLKLFNLKVFGRENCPLELEKATKQIVGKCQGLPLAIVVVAGFCSKISKTENCWEDVAHK
IGLIVSRETEECMDLLALSYKHLPHHLKPCFLYMGAFPKDYEISVSRLIKLWIAAEFLEY
TFEMDFEEVAEGYLKDLIDRSLIMVKKRTSSGKVKTCEVHDLLHDLIIREAWKERSIYFT
KSNVVLSPSVASFEHRIIFNFNRASSTHLEVIFNQPSLPHASSFLCFGRDGTPGSCSQVD
SFITFTNFTWLTVLDISFQPFDHLPCEIWQLFSLRYLALASFTMLPPSICNLRYLQTLIR
YSHQASICLPAEIWEIEPLRHLYFRKCCYFRYVQSEQKDHQGTSSRSNLGLTRWPTFSYH
PSEFSRSNLGLTKLQTLSYITFGSIKRRIFKGMPKLKKLGIRESEEEHLTAKKMSRKLKK
LVLLEKLETLKCFFIKPWILKERDVFPPTLKKLTLRGCQLPWNQMTILCMLPELEVLKLK
DYAFQGSEWESTDERFQQLKFLLLDGTDLIHWIVDSIQFPKLESLVLKNCYCLSEIPDDV
AEIPTLQFIELYHCSSSADVSANRIQEEQHSMGNDDLVVRIHKFCNPET
>Solyc12g044190
MENESEKLKNIRIGVDQRAKANRRNLHVISPNVEAWFASVATITAKVADVTRRGRNEVDR
YDWCPNFKSRCLLSRRAKKIALDLIELQNEGNSYAVFCYPAVENEPLPINSAEEFDSRKL
QEDEVMAALNDDGVTIIGTCGLGGVGKTSLAEKIRRKAKQEELFNDVVMVIVSQQQDPKT
IQEEIARGVGLTLQGDDLWSRGDLLRTRLMVHNSRTLVILDDVWEALYDLEKLGISTGSN
HNYRCNVILTTRLRPVCDIMKAQKIMEIETLPEEEAWMLFKEKVGNSVDDPSLLDIAKDV
SKECKGLPLAIIKVAGALKRKTKPSWEDALKRLCSADTKNIPGVHAKVYGPLRLSYDHIE
SDEARYLFLLCSLFEEDSDIWIEELLRYGKGLGIFSEMKNLEHARNRVCLLIEILKDSFL
LSQCSDKNYVEMHDVLRDVAIYIASEEEYDEDSICRFPASIQRLSSLRTLHVINLKLEDI
SIIGKLVNLEILSIRDTRLDELPEEIGNLTKLIVLEFWNESKTLERISTGVLSRLIRLEE
LHLTRVNDSSCSILMELESLSELTALPLYECSEDVTYSKLVLPSKLTWYNIKVGSVYEDR
MYDYDKSIALEVTETTPLAGWICHLLKKSEFVSSSGEGSNNVLNELQPNEFQNLKCLHLS
ACNLVTHIFNISRTTHEVIKFPNLYALKVIDLECLTHFCSDNVDGIEFPQLRKLTFRDLP
KFQNLWPTANNFITHPNPLFHEKVSCPNLEKLYIDVANNINVLCSDQLPTAYFSKLKRLR
VWNCGNLRNLMSPSVARGLLNLRNLRIVRCSSMEEVITKEEQQGEEIMTLFPLLEILILN
DLPKLRHFFLTKSVTKFPFLIEVTIHKCPEMKMFVQKGITVSLESTVNNDDEVKVMFNSQ
VSFPNLEELTISKLESVTLCSDQLSTAYFSKLVMLHVSNCGNLRNLMSPSVARGLLNLRS
LRIEGCSSMEEVITKEEQQGEEIMTLFPLLEELHLDDLPKLREYL
>Solyc11g069620
MEVVVAIGDAFLSSAFDVLIDRLAPQGDLLKMFRKHKYDVELLKKLKLTLLGLQAVLTDA
ENKQASNHFVREWLNELRHAVDSAENLIEQVNYEALKLKVEGKHQNLAERILKYCRFCNV
CLGDHSFLNINEKLEKTIETLVNLQNQISDLGLQKHFGLTKQEARTPSTCLVDESDIFGR
DKEIEDLIDLLLSEDASGRNLTVVPIVGMGGAGKTTLAKAVYNDDKVKNHFSLKGWYCVS
EAYDALRITKGLLQEIGSFEPKDDGNFNKLQVKLKESLKGKKFLVVLDDVWNDDYSEWDN
LRNVFVQGGMGSKIIVTTRKESVAQTMCADRCTITVGNLSSEDSWALFKQHSLENRDHPE
LEEVGRKIADKCKGLPLALKALAGVLRCKSGVEEWRNILRSEIWDQHFLNDILPALMLSY
NDLPAQLKRCFAFCAIYPKDHEFCKDQVIYLWIANGLVKQFCSGNEYFDELRSRSLFERV
PESEWKSERFLMHHLINDLAQTASSKFCIRLEENEGSHDMLEQSRHMSYSTGEGDFEKLK
RLSELEQLRTLLPIKMYSVYLCKRVLHNILPRLTSLRALSLSSYEFKELPNDLFIKLKLL
RFLDFSRTSIRKLPDSICVLYNLETLLLSFCQYLVELPLQMEKLINLRHLDLSNTSGLKM
PLPLSKLKSLQMLVGAKFLVGGSGGLTMEDLGEVHNLYGSLSVFELENVVDRREAVKANM
KEKEHVNKLSLEWSIGSSAYDSQTEREILDGLRPYTSIKEVEIGGYRGTRFSNWLADPSF
LQLAKLSLSDCKDCDSLPALGQLHCLKILYIRGMHGIREVTEEFYGISSSKKPFNSLEKL
LFEDMAEWKQWHVLGIGEFPKLEKLSIIMCPKLMGKLPENLCCLTELSISDTPLFDEAQV
FRSQFEGMKQIEELYIDGCHSVTSFPFSILPSSLKKINISRCQELKLEEAVGYCDMFLEE
LRLQECDCIDDLSPEFLPRARKLSITNCDNITKTIGCLCSLHIFGCKKLKWLPERLQELL
PSLKKLTLNGCPEIESFPQGGLPFNLQVLEIHDCKKLVNGLNEWHLQRLPCLTQLFIIQD
GSDEEIVSGENWVLPSSIQRLKISNLKTLSSQHLKTLTSLQYLDIHNSPHIQSLMEQGGL
PSSLSHLHLHDHEELHSLHLCHLTSLIHLDIFDCPNLQSLSESALPSSLSQLAISYCRNL
QLLSESALPSSLSHLEIYHCPNLQLLSESTLPSSLSHLTPSEIALISNPFQ
>Solyc03g005660
MAETTLEFALSSLTQQLVDNMGVIGVIKDEVSCLLSELHHLRAFLIDSNRNRRGSKILKH
FVEELNRAINKAENSIDKFMIEVTLHKKRGIYRIFDLCYLVKAKRCCSDIRSIMEKLKEI
RRDTAYALSLSLQLDDSKQTAHQLKRAPVVEEDEVVGFDEEADEIINRLLGGSDDVEFIS
IVGMPGLGKTTLANKVFKSVGYEFYNRIWVYVSQSYTRRDLFLKIINQFTRNTEQYRYVT
EEALAEVIRKHLLFGKYLIVLDDVWTQEPLDDVKIALPNKMRGKVLFTTRDDEVGKFCCN
EPHHIKFLTDHECWELLQKKVFHKDKCPLDLEVLGKRIAKKCMGLPLAALVIAGALTGRG
KTKSEWEIVHQFVSEHIISSDIRMTKKLVQMSCDSLPVNLKACFLYCGAFPKGSEIPAWK
IVRLWIAEGFIRETTGSKIESVAEGYLNELVSKSLLMVTQRTSNGQIKTFRVHDMLHEFC
TLEASEENFFKEIKLGVEQSFPRNQELSTFRRLSIDSSVQEFISTNPYGDGIRSFLCFSS
RNIAMSPYELETIPKSFPLLRVLDIESILFELETIRKSPFRKQFFQLYHLRYLAISSDSL
KILPKFMEDLWNLQTLIISTQQETLNIEADICNMPHLRHVHTNASGKLCPSVLKTRNHRS
ALQTLSIIEAETLTEDVFARCQNLKKLGIRGDMTKLVGLLKLEYLEKLKLMNLASGKLQL
DSENYGFPRRLKQLTLSGTWLDWEEIHRAVGHLELLEVLKVKENAFRGDSWELKKDYVFP
CLKVLWIERSELVCWKGCDENFPSLERLVLRNLNKLEEIPINFANISNLKMMELVNTTKS
TVKSAQKIESQSVCTGFKLTIFPPDT
>Solyc06g064750
MEVVGTCGKRTSSSGHTSNKPSNITSIYDDDDDVVGFEIHAQIIVNKLIRGTKERNVISI
YGMPGLGKTTLARKVYNNPSILNYFDVKAWCAVSQAYNRRTLLVEIFKQATSNKIKIKED
DDVADMLRKVLIGKRYLIVLDDIWDVEAWEDLGICFPQGECGSRVMVTTRIEQIAKHLQH
HSDPPYSLSFLTSEESWGLLEKKIFRGESCPPDLVEAGLQVALHCKGLPLTVVLIAGILG
KTEREASLWLEVAADLSSLALGQQSMKVIQSSYDHLEDHLKPCLLYMALFPEDHKIPVDH
LLKLWIAEEFVLNAGTENMEEACRVCLSDLLNRSLIMVSGMRFYCDVQYYSLHDVVREFC
LRKLTEDKYMQLAVPFNPYQHLHSTISRLYIYIHDDLVKQLDHSNYQLDKIPMLDFKETN
SLEFIAHPKLNVWNNQYSNPLDLVVKLRFVRALDLMDVELPDSWATAIQSLTELRYLALC
VKQFELKWISHLHHLQTLWLKSSEKLRLRAATLWEMMKLRHVNIDCFSVAWEDNEQESSP
TTLLENMKSFGTCNIHFDNMNARFWWRFPNLEELCLSVKDVPEFPYFPIAEVHSHLHFLS
LEFPLMELFDSFGWERFCVFPSNLRHLDLAKCLLTEEMVLNIARLKKLESLKLQMGFPSM
RSYCWDVTNVEFPALKYLGLFFMQIEEWKASEESFPVLEKLVISAWPGFREIKEIPPSFA
DILTLRRIELFDCTDSLGVSAMNMKREIEENTGCDSLQVVIQK
>Solyc11g020100
MAYAALSSLMYTLEQLFKPNQSFVCRSCTQQHVESLQKNLSALQDFLDDTTKDIETLKLI
EKRIRDVIYKAEDKVDSTLRSIILADCTESREGACKLFEEELVLVEKDVDSLRKEVMQME
FNKHGTRYETTPSSPQKSSIDEENTIIGMDDEFNTILDRLTTQTNELTVIPIFGMGGIGK
TTLAKKVYDDSYIRSRFDKHAWVTISEDFNQRQMLLEVASSITGSNQEKSDDQLMEIVYK
GLKGRRFLIVIDDIWSTEAWDQMQRIFPNDKNKSRILLTTRLKYVADNVSCPEFPPHCKS
FLSLDDSWNLFTEKLFKKDSCPRQLVKLGKHIVQQCQGLPLSIIVVAGLLVKMDLTRDNW
KKVEENLKSFFGTVSERCQSILSLSYNYLPQYLSACFLYVGGFPEDTEIGVSKLIRLWIA
EQFIKARSNKRLEVVAEEYLQELIDRSLILAGKQRANGRMRSCKIHDLLRQLCLSKAHTE
NVVHVMNGNVVEAIDDQRRMILLSEVEEKHDYYSMMQHSSDIVRTFISMQVDFPTQIVSQ
FKFGCYYLKRWEAEPANFPKLEQLILDNFSAMKEIPESIGEIMTLKFIRVIWCSSGVEKS
ARKIQEEQESFGNYDLQLQITPKFW
>Solyc04g026110
MADAFMSFAVQKLGDFLIQQVSLRTNLRKEVEWLRNELHFIQPFLRDTYNFEADKGDDDG
FASRLKACACICRKETKFYNVNKEIQSLKQRIMDICRKRETYDIKNKNINNNTGEGPSNQ
VRTLRRTTSYVDDQDYIFVGFKDVVQTLLAELLKTEPRRRVVSVYGMGGLGKTTLARNRY
INPRIVSSFHTRAWICVSQEYNTMDLLRNIIKSIQGQAWESLKRAFPDSKNGSRVIITTC
KEDVIERVDDRGFVHKLRFLSQEESWDLFCRKLLDVRAMVPEMESLAKIMVEKCRGLPLA
IVVLSGLLSHKKGLDEWRKVKDHLWKNIIEDKYIEISKILSLSYNDLSTALKQCFLYFGI
FPEDKMVDAENIIWLWMAEGFIPRGEQRMEDAAEGFLNELIRRRLIQVVDTVWEKVTECR
VHDLLCHLAIQKKGTSHLRFLT
>Solyc12g017800
MAYAALSSLIYTLKQLFKPNESLVCQCCTQQHVESLCKSLSALQDFLDDTTKDIETLKVV
EKRIRNVIYKAEDRIDSSLRNIPLADHEDKRKKACRSFYEELLKVEEKVYFLNKEVMVIN
VNKHGRKSVELATTSSSPDKSTTEENTIVGMEDDFNTILDRLISQTNELTVIPIFGMGGI
GKTTLARKLYDDYSIRCRFDKHAWVTISEEYNERQMLLKIISSITGNDREMSNDQLMETV
YRGLKGRRFLIVIDDIWSAKAWDQMQRIFPNDDNRSRILLTTRLNKSFLSLEDSWCLFTE
KLFKKHACPPPLKETGKHIVKQCQGLPLSVVVVAGLLGKMDPTHDNWKRVEENLNSFFGT
VSEWCQSILSFSYSYLPQYLRSCFLYVGGFPEDKEINVSKLIRLWIAEQFVKARSNKRLE
VVAEGYLEELIDRSLILAGEQRANGRMRTCKIHDLLRQLCLKEAHTENVVHFMNENAPMA
LEVIHDQRRVISPSKLQHPQVYPTSPSSGITSIIRTFITTKDNYFRWHSISITSSTVSQF
KLLKVLDVLSVWKDFGCVIPQLVHLRYVAANIEKALSLAKLRNLETIILVSLEPARLKHS
LDIWRMTEIRHLDISYPLYICNPLLVENHMTLYISDPLELEQPLFLNNLQTLRLHNSSFV
SEIIRRTPNLKKLKILDSSDHPYWHDILYSLILLEELETLHIKFDFLFTEELDTIDLMIS
SAYNFPPNLKKLTLSSTELPWDVMNLLAYLPKLEVLKANYAFNGTDWKLDEDVVFHKLKY
LQIKSDCLVRWEAGSDSFPLLEKLLLYDLNELEEIPESIGEIMTLKLIQIHRYGGKNGSG
VEISAKKIQEEQENLGNYELQ
>Solyc05g012890
MESMNISHPLDTLMYVEKQLVSRGDAHFIQILLKIEKDVEEHQSKLYHFLDTLQWVEEKW
GSFRMCSDNNHLSWIEDQWYSFDYNMEPYNILTTLQRFVQASHSFLEGFHFSKESRPPHT
PQRIEEKGLPIVSHLSKTLQQMEDECNSFFVEYLFAQELDALSVLQRIEEYWGSFRMYLE
EFRSKVSDFLEISQEGMSLLDRLRFLKRDFKFLSIIIELHIFKEEPHVSWEKVRALFHGA
TDELIQMYSTEVSPWSQQFYDYFCHLQYELQQTKLEIIKANFPFPKISANEDGIVIPDFV
KKFIDSVADNISNSLKFDDLSSPLCIGGRSIMVQIEMVLKGLNFLSSFVCFVSDRCIETR
VKHALFTHVVQVAWQTTMATWLYLPSNEYMYQDTAPNGENPLLSDLLKSKIQPIQSSICK
FYCHILQALNLVQSQWYPVINAKYVFDCEVGFLESLRCTLKGLPVSSNCIAIKAELQETL
NFFGDTLVNLPTQVIELHLQDIDFSIVDAGLLVFSLNDDNENLDFTGKIQSMQSVIYLIY
RKKFLLQFNLPGIDRVDSADFILDNREKFQSMYSNSVDSVQSQLPIIQKELKFFQAVVEQ
QDGLQHFAKKTTHLVFEVEHMVDTCKKKDVPDWCLFIWILNIGEDIRMLMAEVAEIRNEL
LSSPNKLTSFVQLVLKGFVRIFGVASSQFASKQRINEEIVGFEDVKDELIGKLKGGSSGL
DVISIVGMAGLGKTTLANKLYSDESVVSHFNIHAHCCVSQEYTRKDLLLAILRNITDERA
KLRRETENELADRLRKLLMFKRYLLLIDDVWETSAWDDLKLCFPEHNMGSRIILTTRHYE
VASYAKHDSDPHMLRSLNNDESWMLLNKKVFNNESFPFILRDAGQEIVRKCDGLPLSIIL
IAGILIRMKKEKYCWEQVATNLGPNIQDQMEGTLDLSYQNLPPYLKPCFLYLGVFSEDEE
IQVSKLTWLWIAEGFIKPHTGKTLEEIAENYLENLVGRNLVMVGKRSFNGRIKTCRIHDL
VHEFCRKKAKLENIIQRINGDAGLDPTQFFPPKCNTSRRLSLHSQCDDLAKWCLCFSNLK
YLQFRESRRTAFSSIDRASVILKRFKFLRVLDFEFTIIDSFPQELILLRYISFRTDNDTL
SLPANLWNLETLIVQGTRGRISLPETIWKMVKLRHLQINDQEVLIRYWLRHQIFED
>Solyc04g007490
MLAYIDNVVQNFKDLLIVRLVKLPDVQSQVESVVKELRALKKFIFFLGEICISTEQIKCW
QTFWLHVRLVTTRAAILLYLPCYDRFSHMMQDNLMCSQIVCDDELLKYILKLLSFGSTHV
KLYLNKAADEFMDFLLHVHMQLGADSWTSDQNYTFTEQINCLRALLKELPLINDIQDEMR
IHFFKRLVTLVIHAGLTVYSGGDWDQKMLLLYGMIRSVKTEICHKIREWVTSHLPKNDKL
GFSNCLLASLKEFLSGHSASLASVKDQIEVVHEELKFFEPFIMRLAEQANNKHNELQNLV
GRVIDKAYEVEYILDSFAISDVPLTFLRMWLLEIIREIELIKTELTKPKEKNMTSASHAT
DGELVGFTDVCKTIRDQLVGGSQELDVVSIVGMAGSGKTTLARSFINDDIVVSHFDFFAE
CRVSQEYTREDLLFSILSSANSGLTDISKRGADILADRLRKTLLPKRYLLIIDDVWAVQA
WDDLRLCFPEAKKGSRIILTTRLKEVATYAKCVTEPINLRSMKDSESWLLLQKKVFGEEM
CPEELKEVGQNIAFKCNGLPLSIVLVAGLLAKIDKTERCWTRMELSFGERVQDGAKDLVK
LSYEDLPNKLKSCFLYFGAFLEDREISVSKLTSLWIAEEFIKNNEDKCLEDTAEDYLSDL
IGRNLIMVSKRRSTGKIKACRVHDLMLDFCKEKAKEDNFLLWLKRDRDSNPPRFYSERPM
HRRLSFYSNRDDLSEWRPSCSHARSILFRELSDNACSSMRHASFIFGNFKFLRVLDLEVV
DVDSFPTELNQLRYLAVQTTKNSIPSSIENLWNLQTFIVKRNGGQVWLPDTFWKLSKLRY
VSISDGALFASRGAQESCGGNFLKLDNLETFSSIYVSRVNNMERMVRRTPNLRKLRCVFT
DLGRWGKNENRFPVLDSLSQLETLKVVFVGISEVGPSRLNFPENLKKLTLCKFPLPPEEI
STIAKLVNLEVLKLRQVAFEMGEWEVRDQEFSQLKLLELENLKLSKWEVSEESFDRLEKL
VLHGCLHLKAIPDGFQDLNCLRYIEVKSCSEDVADSARIIKETREDNGQKCDVKIFS
>Solyc04g005540
MQRKAEDARRNLQDISPNGKVWLTSVDTTTADVEGVMRGVAEVERGCFYGVCPNLKSRYS
MSRRAKKITLELIELQNESNKPDVLSFDHPVESEPEAMCSNNVEEFESRKLKEDEVMAAL
RDDEVAIIGICGMGGVGKTTLTEKIRQMAKKERLFKDVVMVIVSQQIDFKRIQDEIAGGV
GLTLEGDDLWSRGDLLRTRLMDQNSRILIILDDVWKALELEKLGIPSGSNHKHRCKVTFT
TRFRHVCEAMGAQKIMEVGTLSEEEAWILFRQKVGNSVDDPSLLDIAKDVAKECKGLPLA
IITVAGALKKHKTKRSWDYALEELRGAETINIPEVHTEVYKPLRLSYEYLGINEAKYLFL
LCSLFEEDSNICPEELLRYGMGLHIFPGIKNLEHARNKVCYLLEILKDCFLLSQGSEKNC
VKMHDVVRDVAIYIASEGKDIFMVSHDMNSELFPRKDSYEQYSHMSIVANKFDEHPSPIF
CPKLKLLMLKLCFEEEPIKLQDDFFDGMSKLDVLSCRTYSYCYTSLPFPASIQRLSNLRT
LCLSNLRLDDISIIGELVTLEILSIKDSKLGEFPVEIGKLTNLIMLELRNEEKPLEMISP
GVLSRLVRLEELHVVGVEHCSYSNLRELESLSRLTSLTLSECSGDVIYSNLGLSSKLIRY
TLTVGRALTVGRAYKATSSMDNYDKNIALKVTETAPLGDWIRHMLRTSEHVDSTGEGSKN
VLAELQLDEFQNVKYLGLKHFDSLVHIHCQNNISFPKLERLEVRKCRCLQYVFCVSLAGG
SLKVACPDDEEEEISRRTREVIKFPNLYDLNLQSLECLTHFCNDTVEGIEFPRLRKMHFS
SLPEFQNFWHTANNSITDSNPLFDEKVSCPNLEDLYIDRADSITALWSHQLPTTYFSKLV
KFEVDGCGKLTNLMSPSVARGLLNLRKLKIENCESMEEVITEEEQQGEEIMSNEPLFPLL
EQLNLYNLPKLGHFFLAKRGLEFPFLRDVCIHNCSEMKAFVQQGIYVSTPSLESVNNDDE
VKVVDLNKAMFNSKVSCPRLEKLQLFCAHSITALCSHQLPTGYFSKLEALHVSFCGNLRN
LMSSSVARGVLNLQILHIGYCELMEEVITKEEQGEEIMTNEPLFPLLEELRLQSLPKLGH
FFLAMHALEFPFLREVSIHECPDIKTFVQQGSVSTPSLGSLNNDDEVKVVDLNKVMFNFK
VTCPSLEELCIWMAHNITALCSHQLPTAYFSKLESLDVSTCGKLRNLMSPLLARGVLNLR
ILKIQDCQSMEEVITEEEQGENMTNGPLFPRLEQLDLYDLPKLGHFFQTKHALEFPFLRK
VFIYSCPSMKTFGLGSVSTPSLESVNYDDEVKVDDLNTWIQQMFNSKEEDVSDDCEYEKD
VTDGNESEEDLSDGCKSEQDVSDGSESESSVQ
>Solyc09g018220
MAEILLTSVINKSVEIAGNLLIQEGKRLYWLKEDIDWLQREMRHIRSYVDNAKAKEAGGD
SRVKNLLKDIQELAGDVEDLLDDFLPKIQRSNKFNYCLKTSSFADEFAMEIEKIKRRVVD
IDRIRKTYNIIDTDNNNDDCVLLDRRRLFLHADETEIIGLDDDFNMLQAKLLNQDLHYGV
VSIVGMPGLGKTTLAKKLYRLIRDQFECSGLVYVSQQPRAGEILLDIAKQIGLTEQKIKE
NLEDNLRSLLKIKRYVILLDDIWDVEIWDDLKLVLPECDSKVGSRMIITSRNSNVGRYIG
GESSLHALQPLESEKSFELFTKKIFNFDDNNSWANASPDLVNIGRNIAGRCGGIPLAIVV
TAGMLRARERTEHAWNRVLESMGHKVQDGCAKVLALSYNDLPIASRPCFLYFSLYPEDHE
IRAFDLINMWIAEKFIVVNSGNRREAEDLAEDVLNDLVSRNLIQLAKRTYNGRISSCRIH
DLLHSLCVDLAKESNFFHTAHDVFGDPGNVARLRRITFYSDNVMIEFFGSNPKLEKLRVL
FCFTKDPSIFSHMACFDFKLLHTLVVVMSQSFQAYVTIPSKFGNMTCLRYLKLEGNICGK
LPNSIVKLTRLETIDIDRRSLIQLPSGVWESKHLRHLCYRDYGQACNSCFSISSFYPNIY
SLHPNNLQTLMWIPDKFFEPRLLHRLINLRKLGILGVSNSTVKILSTCRPVPKALKVLKL
RFFSDPSEQINLSSYPKIVKLHLNVDRTIALNSEAFPPNIIKLTLVCFMVDSCLLAVLKT
LPKLRKLKMVICKYNEEKMALSGEANGYSFPQLEVLHIHSPNGLSEVTCTDDVSMPKLKK
LLLTGFHCGISLSERLKKLSK
>Solyc09g092290
MGEIVLSAVISKATEAAGNLLIEKWSNLNSLEESMNWLKTEMLLIQSYIIDARTKLTQGH
STVKNLIKYIEQLADDANDILDEFLPKIERKGTIGCRVSNVSSANKFVAEIEKIKRRVAE
IDRLRTTYGITDTSNNNNQHDYIPLDQRGLFLHADETEVVGLDDDFNKLQAKLIDHHLPY
GVVSIVGMPGLGKTTLAKKLYRHVRDQFECSGLVYVSQQPRAGEILLKIAKQVGLTEEER
KENLEDNLRSLLKRKRYVILLDDIWKVQIWDDLKLVLPECDSKIGSRIIITSRNNDVGRY
IGGDSSLHELQPLDSEKSFELFTKKIFIFDNNHSVDLVDIGKTIVRRCGGIPLAIVVTAG
VLRARERTEHAWNRVLESMGRRVEDACAKVLALSYNDLPIALRPCFLYFGLFPEDHEIRA
FDLINMWIAEKLIVVNSGNTREAESKAEDFLNDLVSRNLIQAAKRRYDGRISTCRIHDLL
HSLCVELGKESNFFHTEHNAFGDPGNVSRVRRITFYSDINAMNEFFRSNPNPKKLRALFC
FVHNRCLFFELARHDFKLLQVLVVVIPYDHLFRPMVIPNTFGKKSCLRYLQLEGHMYGKL
ANSMVKHMQTLNIENSFTELPTGVWESKQLRHLRYNGTFQASNCCFSISRKIYSLPPNNI
QSLMYVDDNFVELRLFHRFINLRKLGIWSVSDSTVQILSTLPKELEALKLIFYYQPSEQI
NLSSYPYIVKLHLNGSVRLKSESFPPNLVKLTLRNIEVEGHLVALLKKLPKLRILKMIYC
QHKEEKMDLSGDNDSFLQLEVLHIQEPSGLSEVECTDDVSMPKLKKLLLIETTNSNLRLS
KRLAKLRV
>Solyc08g075630
MAEAFLQIMLENLTCFIQGELGLILGFKDEFEKLQSTFTTIQAVVQDAQLKQLKDKAIEN
WLQKLNGAAYEADDILDECKTEAPIIQKKNKYGCYHPNVITFRHKIGKRMKKIMEKLDAI
AAERIKFHLDERTIERQVATRQTGFVLNEPQVYGRDKDKDEIVKILINNAQTLSVLPILG
MGGLGKTTLAQMVFNDQRVIEHFHPKIWICVSEDFNEKRLIKEIVESIEEKSLGDMDLAP
LQKKLQDLLNGKKYLLVLDDVWNEDQDKWAKLRQVLKAGASGAYVLTTTRLEKVGSIMGT
LQPYELSNLSQEDCWLLFMQRAFGHQEEMNLNLVAIGKVIVKKCGGVPLAAKTLGGILRF
KREERQWEHVRDIFPKDTKMEKENLISLWMAHSFLLSKGNLELEDVGNEVWNELYLRSFF
QEIEVKYDQTYFKMHDLIHDLATSLFSASTSSSNIREINVEGYLHMMSIGFAKVVSSYSP
PHLQKFVSLRVLNLSSMGLKQLPSSIGDLLCKLQNLQTLNVEYCWSLCCLPKETSKLGSL
RNLLLDGCDGLDSMPPRIGSLTCLKTLSFFVIGERKDSLLGELRNLNLYGSIEITHLERV
KNDRDAKEANLSAKENLHSLSMTWKGRHRYESEEVEVLEALKPHSNVTGLTITGFRGFRL
PKWMNHSVLKNVVSIAIRGCENCSCLPPFGDLPCLESLELGDGSAELEYVEDSGFPTRRR
FPSLRKLIIVNFDNLKGLLKEAGEEQFPVLEEMTISWCPVLVIPTLSSVKKLVVNRNMSD
AIGLRSIYNLRALTSLNISHNLTATSLPEEMFKSLANLKYLEISFIFNLKELPNSLASLN
ALKHLKIEYCDALESLPEEGVKGLTSLTELSITNCKRLKCLPEGLQHLTNLSVRECPTLA
KRCEKGIGQDWYKIAHIPHLLITNEM
>Solyc02g070750
MAEAAVSYVAERLIDLLQKKIVFLKNVQQGVEGMQNELVSMKCFLKDEIESIQTRILEIS
NRRERYGIRHIQGLGDGEGSSTTHKKLRELRRSSPLVANKDVVGLEKHVNSVVSILLKED
KRFCVASIVGMGGVGKTTLAKEVYNRTQIRDKFDTRAWLYVSQDYKPKKIVKELILQLAN
PEEDKVKIVETMDKLSADGLDGMLQRRLKDTCYLIVLDDIWTTEACDLIVRSFPDNDKSS
RLLLTSRQKEVVLHADPHATPYKLDVLSKEESWELFLKKVFAEDRECPQDLVDVGKEILE
KCDGLPLAITVIGGLLAGKKKQRSEWQRVHRGLGLTSP
>Solyc04g008150
MDPFTAAALTTAVTATVSLLVENLSHLISYNWKLYTGLKKSCEDLYDEVKRLNAFLVDNA
NQRSNSTQWDVLVDKIRRTVYKAEDVVDKLLIQGKLDQESNIAKKMFHKTYKNRNFTEEI
NEILVEVRKILEENQHLFEANPTIDHHQPEKVVQEEQGSSLENHEVVGFDEEATKVINRL
VEGAECLDVIPVVGMPGLGKTTLARKIFNDPKISREFFSYIWVFIGQSTCVKRDILFNIL
KGFTNSFDEFKNRNEASITDEIRKRVANGGKCLIVLDDVWDPNVVDIVKTVFPDNKKAHR
IMMTTRHEDIARSVNKYPHNLKFLDGDESFQLLEKRAFGVSRCPVELVEHGEAIVAKCSG
VPLTIVVIAGALRGRTSEIDWKVVRENVGKHLIQEDKLQRCVNVVRLSYNHLPQEKKSCF
LYFGAFPQGFDIPAWKLIRLWIAEGLIMSKLSGNEIEEIAEYYLNDFANRNLVMVMKKKS
NDRIKTCRVHDMLHEFCVEEATRLTLFKQVCLTSDQDIQNSITCRRVSIQSSVPQNFISK
KTVEEHVRSLLCFSSKQKQVDFSNIDVKLIPTAFPLMRVLDIESVKFSITREFYQLLHLR
YIAISGDFEQLPKLFTSFCNAQTLILNTSKPTLDIKADIWNMPRLRHLRTNKPAILPPPT
SSSSSSSTNSCFLQTLSLVTPESCKGNVLSKARNVKKMSVKGNLTPFLETSKGEFFSNFQ
VLKLLESLTLLNDDKSNKSLHLPSAFSECLPNLKKLTLSKTRFDWNQAYRLGQVKNLQVL
KMKENAFMGPSWRMEPGGFKKLQVLWIEMADFVSWEASNCPFPRLRSLFLISCLNLEAVP
LDLAHLDNLQEMTLENTSKASKSAREIECEKKKKQADHPESGKFKLTIPY
>Mi1.2
MAFICTYVQLSYSDFEQFEDIMTRNRQEVENLLQSLLDDDVLTSLTSNMDDCISLYHRSY
KSDAIMMDEQLDFLLLNLYHLSKHHAEKIFPGVTQYEVLQNVCGNIRDFHGLILNGCIKH
EMVENVLPLFQLMAERVGHFLWEDQTDEDSRLSELDEDEHNDRDSRLFQLTHLLLKIVPT
ELEVMHICYTNLKASTSAEVGRFIKKLLETSPDILREYIIQLQEHMLTVIPPSTLGARNI
HVMMEFLLLILSDMPKDFIHHDKLFDLLAHVGTLTREVSTLVRDLEEKLRNKEGNNQTNC
ATLDLLENIELLKKDLKHVYLKAPNSSQCCFPMSDGPLFMHLLHMHLNDLLDSNAYSISL
IKEEIELVSQELEFIRSFFGDAAEQGLYKDIWARVLDVAYEAKDVIDSIIVRDNGLLHLI
FSLPITIKKIKLIKEEISALDENIPKDRGLIVVNSPKKPVERKSLTTDKIIVGFEEETNL
ILRKLTSGPADLDVISITGMPGSGKTTLAYKVYNDKSVSRHFDLRAWCTVDQGYDDKKLL
DTIFSQVSGSDSNLSENIDVADKLRKQLFGKRYLIVLDDVWDTTTLDELTRPFPEAKKGS
RIILTTREKEVALHGKLNTDPLDLRLLRPDESWELLEKRTFGNESCPDELLDVGKEIAEN
CKGLPLVADLIAGVIAGREKKRSVWLEVQSSLSSFILNSEVEVMKVIELSYDHLPHHLKP
CLLHFASWPKDTPLTIYLLTVYLGAEGFVEKTEMKGIEEVVKIYMDDLISSSLVICFNEI
GDILNFQIHDLVHDFCLIKARKENLFDRIRSSAPSDLLPRQITIDYDEEEEHFGLNFVMF
DSNKKRHSGKHLYSLRINGDQLDDSVSDAFHLRHLRLIRVLDLEPSLIMVNDSLLNEICM
LNHLRYLRIRTQVKYLPFSFSNLWNLESLFVSNKGSILVLLPRILDLVKLRVLSVGACSF
FDMDADESILIAKDTKLENLRILGELLISYSKDTMNIFKRFPNLQVLQFELKESWDYSTE
QHWFPKLDCLTELETLCVGFKSSNTNHCGSSVATNRPWDFHFPSNLKELLLYDFPLTSDS
LSTIARLPNLENLSLYDTIIQGEEWNMGEEDTFENLKFLNLRLLTLSKWEVGEESFPNLE
KLKLQECGKLEEIPPSFGDIYSLKFIKIVKSPQLEDSALKIKKYAEDMRGGNELQILGQK
NIPLFK
>Rpi-blb2
MEKRKDNEEANNSLESFSALRKDAANVLDFLERLKNEEDQKAVDVDLIESLKLKLTFICT
YVQLSYSDLEKFEDIMTRKRQEVENLLQPILDDDGKDVGCKYVLTSLAGNMDDCISLYHR
SKSDATMMDEQLGFLLLNLSHLSKHRAEKMFPGVTQYEVLQNVCGNIRDFHGLIVNCCIK
HEMVENVLSLFQLMAERVGRFLWEDQADEDSQLSELDEDDQNDKDPQLFKLAHLLLKIVP
TELEVMHICYKTLKASTSTEIGRFIKKLLETSPDILREYLIHLQEHMITVITPNTSGARN
IHVMMEFLLIILSDMPPKDFIHHDKLFDLLARVVALTREVSTLVRDLEEKLRIKESTDET
NCATLKFLENIELLKEDLKHVYLKVPDSSQYCFPMSDGPLFMHLLQRHLDDLLDSNAYSI
ALIKEQIGLVKEDLEFIRSFFANIEQGLYKDLWERVLDVAYEAKDVIDSIIVRDNGLLHL
IFSLPITRKKMMLIKEEVSDLHENISKNRGLIVVNSPKKPVESKSLTTDKIIVGFGEETN
LILRKLTSGPADLDVISIIGMPGLGKTTLAYKVYNDKSVSSHFDLRAWCTVDQVYDEKKL
LDKIFNQVSDSNSKLSENIDVADKLRKQLFGKRYLIVLDDVWDTNTWDELTRPFPDGMKG
SRIILTTREKKVALHGKLYTDPLNLRLLRSEESWELLEKRAFGNESCPDELLDVGKEIAE
NCKGLPLVVDLIAGIIAGREKKKSVWLEVVNNLHSFILKNEVEVMKVIEISYDHLPDHLK
PCLLYFASAPKDWVTTIHELKLIWGFEGFVEKTDMKSLEEVVKIYLDDLISSSLVICFNE
IGDYPTCQLHDLVHDFCLIKARKEKLCDRISSSAPSDLLPRQISIDYDDDEEHFGLNFVL
FGSNKKRHSGKHLYSLTINGDELDDHLSDTFHLRHLRLLRTLHLESSFIMVKDSLLNEIC
MLNHLRYLSIGTEVKSLPLSFSNLWNLEILFVDNKESTLILLPRIWDLVKLQVLFTTACS
FFDMDADESILIAEDTKLENLTALGELVLSYWKDTEDIFKRLPNLQVLHFKLKESWDYST
EQYWFPKLDFLTELEKLTVDFERSNTNDSGSSAAINRPWDFHFPSSLKRLQLHEFPLTSD
SLSTIARLLNLEELYLYRTIIHGEEWNMGEEDTFENLKCLMLSQVILSKWEVGEESFPTL
EKLELSDCHNLEEIPSSFGDIYSLKIIELVRSPQLENSALKIKEYAEDMRGGDELQILGQ
KDIPLFK
>Sw5b
MAENEIEEMLEHLRRIKSGGDLDWLDILRIEELEMVLRVFRTFTKYNDVLLPDSLVELTK
RAKLIGEILHRLFGRIPHKCKTNLNLERLESHLLEFFQGNTASLSHNYELNNFDLSKYMD
CLENFLNDVLMMFLQKDRFFHSREQLAKHRSIKELKIVQKKIRFLKYIYATEINGYVDYE
KQECLENRIQFMTNTVGQYCLAVLDYVTEGKLNEENDNFSKPPYLLSLIVLVELEMKKIF
HGEVKASKFTQSKTFKDKKLPKGFSHHLHNLLMYLRNKKLENFPNNIAAQNIDVAIEFLL
VFLDADVSNHVINGNWLKKVLLKVGAIAGDILYVIQKLLPRSINKDETSNISLCSIQILE
KTKDLKAQVETYYKSLKFTPSQFPTFGGLSFLNSLLRKLNEMSTSKSGLGFLMKPLLGNL
EKELSSLTSILEKELSSIFRDVVHHEHNIPKDLQRRTINLSYEAEVAIDSILAQYNAFLH
IFCSLPTIVKEIKQINAEVTEMWSADIPLNPHYVAAPLKHLPDRHSNLVTDEEVVGFENK
AEELIDYLIRGTNELDVVPIVGMGGQGKTTIARKLYNNDIIVSRFDVRAWCIISQTYNRR
ELLQDIFSQVTGSDDNGATVDVLADMLRRKLMGKRYLIVLDDMWDCMVWDDLRLSFPDDG
IRSRIVVTTRLEEVGKQVKYHTDPYSLPFLTTEESCQLLQKKVFQKEDCPPELQDVSQAV
AEKCKGLPLVVVLVAGIIKKRKMEESWWNEVKDALFDYLDSEFEEYSLATMQLSFDNLPH
CLKPCLLYMGMFSEDARIPASTLISLWIAEGFVENTESGRLMEEEAEGYLMDLISSNLVM
LSKRTYKGRVKYCQVHDVVHHFCLEKSREAKFMLAVKGQYIHFQPSDWKGTRVSFSFSEE
LSKFASLVSKTQKPFHQHLRSLITTNRAKSINDIFSCQISELRLLKVLDLSSYIVEFLSL
ATFKPLNQLKYLAVQAFEFYFDPGSHLPHIETFIVMNLPYYDILLPVSFWEMKKLRHAHF
GKAEFDKQGLSEGSSKLENLRILKNIVGFDRVDVLSRRCPNLQQLQITYFGNNEEPFCPK
LENLTQLQQLQLSFARPRTLSGLQLPSNLNKLVLEGIHIGCVIPFIAGLPSLEYLQLHDV
CFPQSEEWCLGDITFHKLKLLKLVKLNISRWDVSEESFPLLETLVIKKCIDLEEIPLSFA
DIPTLEQIKLIGSWKVSLEDSAVRMKEEIKDTEGCDRLHLVKQRSD
>R1
MNFNNELSDLKNRFLFRTLRAQKCSDVARDRIDFFIWELKFLNCFLHLQSFAFASECGML
DISQKMIEICKRFNTPPPHNSFAYWKEVICKRLCAISIQPDASSDDGFACWKKVIWKTKQ
EFRAKYSFPKTLLADNKVYDDDDTNPKFVMEFIDAVVGNLNVLVKINDPSSLLFVPGPKE
QIEQVLKELKLLRFFVCFVSNKCIEPQYQHTTFYTHALIEASHIAMVVWLNLPIYGNRNQ
DLASSEVSCLLSDFMEMKIKSIQPDISRNNIYIDVLRALKSTIPQAQDKHAAESGIVETP
THNLMVGLSDQMANLQEMLCLLRDNLIHLPILDLEFHLQDMDSVIVDAGLLIYSLYDIKG
QKEDTTLEDINQALGFDLPRNIEPIKAMINLVMQKAFQCNLPRIHGLGYVDFLLKNLKDF
QGRYSDSLDFLKNQLQVIQTEFESLQPFLKVVVEEPHNKLKTLNEDCATQIIRKAYEVEY
VVDACINKEVPQWCIERWLLDIIEEITCIKAKIQEKNTVEDTMKTVIARTSSKLARTPRM
NEEIVGFEDVIENLRKKLLNGTKGQDVISIHGMPGLGKTTLANSLYSDRSVFSQFDICAQ
CCVSQVYSYKDLILALLRDAIGEGSVRRELHANELADMLRKTLLPRRYLILVDDVWENSV
WDDLRGCFPDVNNRSRIILTTRHHEVAKYASVHSDPLHLRMFDEVESWKLLEKKVFGEES
CSPLLKNVGLRIAKMCGQLPLSIVLVAGILSEMEKEVECWEQVANNLGSYIHNDSRAIVD
KSYHVLPCHLKSCFLYFGAFLEDRVIDISRLIRLWISEAFIKSSEGRRLEDIAEGYLENL
IGRNLVMVTQRSISDGKAKECRLHDVLLDFCKERAAEENFLLWINRDQITKPSSCVYSHK
QHAHLAFTEMHNLVEWSASCSFVGSVVLSNKYDSYFSTRDISSLHDFSISRILPNFKFLK
VLDLEHRVFIDFIPTELVYLKYFSAHIEQNSIPSSISNLWNLETLILKSPIYALRCTLLL
PSTVWDMVKLRHLYIPDFSTRIEAALLENSAKLYNLETLSTLYFSRVEDAELMLRKTPNL
RKLICEVECLEYPPQYHVLNFPIRLEILKLYRSKFKTIPFCISAPNLKYLKLCGFSLDSQ
YLSETADHLKHLEVLILYKVEFGDHREWKVSNGKFPQLKILKLEYLSLVKWIVADDAFPN
LEQLVLRGCQDLMEIPSCFMDILSLKYIGVEYCNESVVKSALNIQETQVEDYQNTNFKLV
LIEFSLQKKAWKLNLTDAEDMHNAVKNILAEKRIGGFY
>Prf
MAKECRDAIGTINLVKGQHLDRRTTNQLEDAIKHLTHVAVFLTNLEKRHPANGISVHLRP
LFLEAHDGFSLMCSHPPRSQFTVKLDNIAEKFKSAKASRSTRQVIPELLQIIEPENIAKR
IKASKPSRSSSPITVDMVGFIESLLGSVHRALFFISAGPPVSMLDKKLRHLQVFFRLISK
RGIEHESMKDLFYHVEDVAYTAAQLCVLGSSCHMDNEFSKLLERISRPFSPGLRLVYLNA
LIGLNSSRSKTTMNAKYMLDFVSALQDDLRLRCDNRIRWLQRGLSYLCRFLRDIESYPVS
HRQLISLQLNMEDLAIGSANAIYSYDEDMDKTSEIDHELFHLQMKFNYVKVEVDLIRLQN
IQGTIIVPMKDLIDYVWEELMFFRSYFMDAFDQCKEQTRITVILNYIQSAVSQAWSVCDS
LCHDLNQNDLAREINCLHFQLLLKFKFIKVAIRQMCPSISASSTPDHPMIDLLNFLPMNF
EAIDSYSSMLKASFPSSSHRPNKDAESPNTSFLCGPNTDVYSFYSSSSRIPKMDEILKRF
HEYILVNLLRKDETNLTFTIADEVKKFYDGLLLMVTYLIEPPVPHTECRKQNDLSMRHEA
VAIEAESAVCLHYEDNMNNNRCREINQVLQFLTVTFWLIKSEGNLMDLLKHKSTLGNQVL
DLIESAHEELILLRSILMDLLRKKLYRLDDLLMHAEVTAKRLAIFSGSCYEYFMNGSSTE
KMRPLLSDFLQEIESVKVEFRNVCLQVLDISPFSLTDGEGLVNFLLKNQAKVPNDDAVSS
DGSLEDASSTEKMGLPSDFLREIESVEIKEARKLYDQVLDATHCETSKTDGKSFINIMLT
QQDKVLDYDAGSVSYLLNQISVVKDKLLHIGSLLVDIVQYRNMHIELTDLAERVQDKNYI
CFFSVKGYIPAWYYTLYLSDVKQLLKFVEAEVKIICLKVPDSSSYSFPKTNGLGYLNCFL
GKLEELLRSKLDLIIDLKHQIESVKEGLLCLRSFIDHFSESYDEHDEACGLIARVSVMAY
KAEYVIDSCLAYSHPLWYKVLWISEVLENIKLVNKVVGETCERRNTEVTVHEVAKTTTNV
APSFSAYTQRANEEMEGFQDTIDELKDKLLGGSPELDVISIVGMPGLGKTTLAKKIYNDP
EVTSRFDVHAQCVVTQLYSWRELLLTILNDVLEPSDRNEKEDGEIADELRRFLLTKRFLI
LIDDVWDYKVWDNLCMCFSDVSNRSRIILTTRLNDVAEYVKCESDPHHLRLFRDDESWTL
LQKEVFQGESCPPELEDVGFEISKSCRGLPLSVVLVAGVLKQKKKTLDSWKVVEQSLSSQ
RIGSLEESISIIGFSYKNLPHYLKPCFLYFGGFLQGKDIHVSKMTKLWVAEGFVQANNEK
GQEDTAQGFLDDLIGRNLVMAMEKRPNAKVKTCRIHDLLHKFCMEKAKQEDFLLQINSGE
GVFPERLEEYRLFVHSYQDEIDLWRPSRSNVRSLLFNAIDPDNLLWPRDISFIFESFKLV
KVLDLESFNIGGTFPTEIQYLIQMKYFAAQTDANSIPSSIAKLENLETFVVRGLGGEMIL
PCSLLKMVKLRHIHVNDRVSFGLRENMDVLTGNSQLPNLETFSTPRLFYGKDAEKILRKM
PKLRKLSCIFSGTFGYSRKLKGRCVRFPRLDFLSHLESLKLVSNSYPAKLPHKFNFPSQL
RELTLSKFRLPWTQISIIAELPNLVILKLLLRAFEGDHWEVKDSEFLELKYLKLDNLKVV
QWSISDDAFPKLEHLVLTKCKHLEKIPSRFEDAVCLNRVEVNWCNWNVANSAQDIQTMQH
EVIANDSFTVTIQPPDWSKEQPLDS
>BS2
MAHASVASLMRTIESLLTFNSPMQSLSCDHREELCALREKVSSLEVFVKNFEKNNVFGEM
TDFEVEVREVASAAEYTIQLRLTGTVLGENKSQKKKARRRFRQSLQQVAEDMDHIWKEST
KIQDKGKQVSKESLVHDFSSSTNDILKVKNNMVGRDDQRKQLLEDLTRSYSGEPKVIPIV
GMGGIGKTTLAKEVYNDESILCRFDVHAWATISQQHNKKEILLGLLHSTIKMDDRVKMIG
EAELADMLQKSLKRKRYLIVLDDIWSCEVWDGVRRCFPTEDNAGSRILLTTRNDEVACYA
GVENFSLRMSFMDQDESWSLFKSAAFSSEALPYEFETVGKQIADECHGLPLTIVVVAGLL
KSKRTIEDWKTVAKDVKSFVTNDPDERCSRVLGLSYDHLTSDLKTCLLHFGIFPEDSDIP
VKNLMRSWMAEGFLKLENDLEGEVEKCLQELVDRCLVLVSKRSRDGTKIRSCKVHDLIYD
LCVREVQRENIFIMNDIVLDVSYPECSYLCMYKMQPFKRVTGDEINYCPYGLYRALLTPV
NRQLRDHDNNNLLKRTHSVFSFHLEPLYYVLKSEVVHFKLLKVLELRHRQIDGFPREILS
LIWLRYLSLFSYGNFDVPPEICRLWNLQTFIVQRFRSDIIIFAEEIWELMQLRHLKLPRF
YLPDCPSGSVDKGRHLDFSNLQTISYLSPRCCTKEVIMGIQNVKKLGISGNKDDYKSFRD
SGLPNNLVYLQQLEILSLISVDYSLLPVIISSAKAFPATLKKLKLERTYLSWSYLDIIAE
LPNLEVLKLMDDACCGEEWHPIVMGFNRLKLLLIKYSFLKFWKATNDNFPVLERLMIRSC
KNLKEIPIEFADIHTLQLIELRECPPKLGESAARIQKEQEDLGNNPVDVRISNPLKESDS
DSEEH
>Rx
MAYAAVTSLMRTIHQSMELTGCDLQPFYEKLKSLRAILEKSCNIMGDHEGLTILEVEIVE
VAYTTEDMVDSESRNVFLAQNLEERSRAMWEIFFVLEQALECIDSTVKQWMATSDSMKDL
KPQTSSLVSLPEHDVEQPENIMVGRENEFEMMLDQLARGGRELEVVSIVGMGGIGKTTLA
TKLYSDPCIMSRFDIRAKATVSQEYCVRNVLLGLLSLTSDEPDDQLADRLQKHLKGRRYL
VVIDDIWTTEAWDDIKLCFPDCYNGSRILLTTRNVEVAEYASSGKPPHHMRLMNFDESWN
LLHKKIFEKEGSYSPEFENIGKQIALKCGGLPLAITVIAGLLSKMGQRLDEWQRIGENVS
SVVSTDPEAQCMRVLALSYHHLPSHLKPCFLYFAIFTEDEQISVNELVELWPVEGFLNEE
EGKSIEEVATTCINELIDRSLIFIHNFSFRGTIESCGMHDVTRELCLREARNMNFVNVIR
GKSDQNSCAQSMQRSFKSRSRIRIHKVEELAWCRNSEAHSIIMLGGFECVTLELSFKLVR
VLDLGLNTWPIFPSGVLSLIHLRYLSLRFNPCLQQYQGSKEAVPSSIIDIPLSISSLCYL
QTFKLNLPFPSYYPFILPSEILTMPQLRTLCMGWNYLRSHEPTENRLVLKNLQCLNQLNP
RYCTGSFFRLFPNLKKLQVFGVPEDFRNSQDLYDFRYLYQLEELTFRLYYPYAACFLKNT
APSGSTQDPLRFQTEILHKEIDFGGTAPPTLLLPPPDAFPQNLKSLTFRGEFSVAWKDLS
IVGKLPKLEVLILSWNAFIGKEWEVVEEGFPHLKFLFLDDVYIRYWRASSDHFPYLERVI
LRDCRNLDSIPRDFADITTLALIDIDYCQQSVVNSAKQIQQDIQDNYGSSIEVHTRHLFI
PKSVTTVEDDDDSVTTDEDDDDDDFEKEVASCRNNVE
>Rpi-vnt1.3
MNYCVYKTWAVDSNTKANSTSFLSSFSYFPFLILTFRKKKFNEKLKEMAEILLTAVINKS
IEIAGNVLFQEGTRLYWLKEDIDWLQREMRHIRSYVDNAKAKEVGGDSRVKNLLKDIQQL
AGDVEDLLDEFLPKIQQSNKFICCLKTVSFADEFAMEIEKIKRRVADIDRVRTTYSITDT
SNNNDDCIPLDRRRLFLHADETEVIGLEDDFNTLQAKLLDHDLPYGVVSIVGMPGLGKTT
LAKKLYRHVCHQFECSGLVYVSQQPRAGEILHDIAKQVGLTEEERKENLENNLRSLLKIK
RYVILLDDIWDVEIWDDLKLVLPECDSKIGSRIIITSRNSNVGRYIGGDFSIHVLQPLDS
EKSFELFTKKIFNFVNDNWANASPDLVNIGRCIVERCGGIPLAIVVTAGMLRARGRTEHA
WNRVLESMAHKIQDGCGKVLALSYNDLPIALRPCFLYFGLYPEDHEIRAFDLTNMWIAEK
LIVVNTGNGREAESLADDVLNDLVSRNLIQVAKRTYDGRISSCRIHDLLHSLCVDLAKES
NFFHTEHYAFGDPSNVARVRRITFYSDDNAMNEFFHLNPKPMKLRSLFCFTKDRCIFSQM
AHLNFKLLQVLVVVMSQKGYQHVTFPKKIGNMSCLRYVRLEGAIRVKLPNSIVKLKCLET
LDIFHSSSKLPFGVWESKILRHLCYTEECYCVSFASPFCRIMPPNNLQTLMWVDDKFCEP
RLLHRLINLRTLCIMDVSGSTIKILSALSPVPKALEVLKLRFFKNTSEQINLSSHPNIVE
LGLVGFSAMLLNIEAFPPNLVKLNLVGLMVDGHLLAVLKKLPKLRILILLWCRHDAEKMD
LSGDSFPQLEVLYIEDAQGLSEVTCMDDMSMPKLKKLFLVQGPNISPISLRVSERLAKLR
ISQVL
>R2
MADAFLSFAVQKLGDFLIQQVSLRTNLRDEIEWLKNELLFIQSFLKDAELKQCVDHRVQQ
WVFEINSIANDAVAILETYSFEAGKAASHLKVCACICWKEKKFYNVAKEIQSLKQQIMDI
SRKRETYGITNINYNSGEGPSNQVTTLRRTTSYVDEQDYIFVGLQDVVQTLLAELLKAEP
RRSVLSIYGMGGLGKTTLARNLYNSLKSFPTRTWICVSQEYNTMDLLRNIIKSIQGRTKE
TLDLLERMTEGDLEIYLRDLLKERKYLVVVDDVWQREAWESLKRAFPDGKNGSRVIITTR
KEGVAERADDRGFVHKLRFLSQEESWDLFRRKLLDVRAMVPEMESLAKDMVEKCRGLPLA
IVVLSGLLSHKKGLNQWQKVKDHLWKNIKEDKSIEISNILSLSYNDLSTALKQCFLYFGI
FSEDKVVKADDIIRLWMAEGFIPRGEERMEDVAEGFLNELIRRSLVQVAKTFWEKVTECR
VHDLLHDLAIEKALEVNFFDVYDPRSHSISSLCIRHGIHSEGERYLSSLHLSNLKLRSIM
FFDPDFRKMSHINLRSEFQHLYVLYLDMNFGYVSMVPDAIGCLYHLKLLRLRGIDDLPSS
IGNLKNLQTLVVVNGYSLFCQLPCKTADLINLRHLVVQYSEPLKCINKLTSLQVLDGVAC
DQWKDVDPVDLVNLRELSMDRIRSSYSLNNISSLKNLSTLKLICGERQSFASLEFVNCCE
KLQKLWLQGRIEELPHLFSNSITMMVLSFSELTEDPMPILGRFPNLRNLKLDGAYEGKEI
MCSDNSFSQLEFLHLRDLWKLERWDLGTSAMPLIKGLGIHNCPNLKEIPERMKDVELLKR
NYML
>R3a
MEIGLAVGGAFLSSALNVLFDRLAPHGDLLNMFQKHKDHVKLLKKLEDILLGLQIVLSDA
ENKQASNRHVSQWFNKLQNAVDGAENLIEQVNYEALRLKVEGQHQNLAETSNQQVSDLNL
CFSDDFFLNIKDKLEETIETLEVLEKQIGRLGLKEHFGSTKQETRTPSTSLVDDSDIFGR
QNDIEDLIDRLLSEDASGKKRTVVPIVGMGGLGKTTLAKAVYNDERVQIHFGLKAWFCVS
EAFDAFRITKGLLQEIGSFDLKADDNLNQLQVKLKERLKGKKFLIVLDDVWNDNYNKWDE
LRNVFVQGDIGSKIIVTTRKESVALMMGNEQISMDNLSTESSWSLFKTHAFENMGPMGHP
ELEEVGKQIAAKCKGLPLALKTLAGMLRSKSEVEEWKRILRSEIWELPHNDILPALMLSY
NDLPAHLKRCFSFCAIFPKDYPFRKEQVIHLWIANGLVPQEDVIIEDSGNQYFLELRSRS
LFERVPNPSQGNTENLFLMHDLVNDLAQIASSKLCIRLEESQGSHMLEQSQHLSYSMGYG
GEFEKLTPLYKLEQLRTLLPTCIDLPDCCHHLSKRVLHNILPRLTSLRALSLSCYEIVEL
PNDLFIKLKLLRFLDISRTEIKRLPDSICALYNLETLLLSSCYDLEELPLQMEKLINLRH
LDISNTRLLKMPLHLSKLKSLQVLVGAKFLIGGLRMEDLGEVHNLYGSLSVVELQNVVDR
REAVKAKMREKNHVDRLYLEWSGSSSADNSQTERDILDELRPHKNIKVVKITGYRGTNFP
NWLADPLFLKLVKLSLRNCKNCYSLPALGQLPFLKFLSIREMHGITEVTEEFYGSWSSKK
PFNCLEKLEFKDMPEWKQWDLLGSGEFPILEKLLIENCPELSLETVPIQLSSLKSFDVIG
SPLVINFPLSILPTTLKRIKISDCQKLKLEQPTGEISMFLEELTLIKCDCIDDISPELLP
RARKLWVQDWHNLTRFLIPTATETLDIWNCENVEILSVACGGTQMTSLTIAYCKKLKWLP
ERMQELLPSLKELHLSNCPEIESFPEGGLPFNLQQLAIRYCKKLVNGRKEWHLQRRLCLT
ALIIYHDGSDEEIVGGENWELPSSIQRLTIVNLKTLSSQHLKNLTSLQYLFIRGNLPQIQ
PMLEQGQCSHLTSLQSLQISSLQSLPESALPSSLSHLEISHCPNLQSLPESALPSSLSQL
TINNCPNLQSLSESTLPSSLSQLEISFCPNLQYLPLKGMPSSLSELSIYKCPLLKPQLEF
DKGEYWPNIAQFPTIKIDRECM
>Gpa2
MAYAAVTSLMRTIHQSMELTGCDLQPFYEKLKSLRAILEKSCNIMGDHEGLTILEVEIIE
VAYTTEDMVDSESRNVFLARNVGKRSRAMWGIFFVLEQALECIDSTVKQWMATSDSMKDL
KPQTSSLVSLPEHDVEQPENIMVGRENEFEMMLDQLARGGRELEVVSIVGMGGIGKTTLA
AKLYSDPYIMSRFDIRAKATVSQEYCVRNVLLGLLSLTSDEPDYQLADQLQKHLKGRRYL
VVIDDIWTTEAWDDIKLCFPDCDNGSRILLTTRNVEVAEYASSGKPPHHMRLMNFDESWN
LLHKKIFEKEGSYSPEFENIGKQIALKCGGLPLAITLIAGLLSKISKTLDEWQNVAENVR
SVVSTDLEAKCMRVLALSYHHLPSHLKPCFLYFAIFAEDERIYVNKLVELWAVEGFLNEE
EGKSIEEVAETCINELVDRSLISIHNVSFDGETQRCGMHDVTRELCLREARNMNFVNVIR
GKSDQNSCAQSMQCSFKSRSRISIHNEEELVWCRNSEAHSIITLCIFKCVTLELSFKLVR
VLDLGLTTCPIFPSGVLSLIHLRYLSLRFNPRLQQYRGSKEAVPSSIIDIPLSISSLCYL
QTFKLYHPFPNCYPFILPSEILTMPQLRKLCMGWNYLRSHEPTENRLVLKSLQCLNELNP
RYCTGSFLRLFPNLKKLEVFGVKEDFRNHKDLYDFRYLYQLEKLAFSTYYSSSACFLKNT
APLGSTPQDPLRFQMETLHLETHSRATAPPTDVPTFLLPPPDCFPQNLKSLTFSGDFFLA
WKDLSIVGKLPKLEVLQLSHNAFKGEEWEVVEEGFPHLKFLFLDSIYIRYWRASSDHFPY
LERLFLSDCFYLDSIPRDFADITTLALIDIFRCQQSVGNSAKQIQQDIQDNYGSSIEVHT
RYLYRNGAFLVV
>Hero
MEKGEKPLLLFEEQKKRITNLIDDFLNGLKQIMNEEEEFIASKLDVIQKLRMDLRLLRTF
VLFGNSTNLDDFYYRMNIHINKFNILTETLFCKDDLILEKYHMECVAPLLLKEIRNYLSL
KNDYVATAIEMKKFEYLIRNLHDLPKYCYDLLQPLMSEYKILRQVCTHLRDFYQLECNKT
TKTEFLYTRYQVTVDRVTQFCFDLWTGKYRNYRYEYAFSKCSSKITSLLIDIIPLELEVL
HISTSNLIKESRSKELEGFVKQILKASPRILQKHLIHLQGRMVADSYSATQSINVMMEFL
LIFLTDIPKRFIHRGKLNSMLAHVGLLTRKISILMEESSTMNEAEFSAPYLLHEIERMKG
DIKQIILKAPESSQLCFPMDDGFLFMNLLLRHLNDLLTSNSYSVSLIKKEIEMVKQSLEF
LTASFRQTLDESTSGVVKDCWMCALDVAYEAEHVINSILVRDKALSHLLFSLPDVIDKIK
FIVAQVTGLQLEAKNGDDPLDAKSSYEPIELTSSSFVEVTVGHEEDEARIIGQLLDEHES
KLDVISIVGMPGVGKTTLANKVYNNTLVASHFKIRAKCTVSQNFNKSKVLREILQQVTAS
ETNRSEDDLAEKLRVALLDKRYLIVLDDVWDIATGEMLIACFPKVERGNRVILTSRSGEV
GLKVKCRSDPVDLQVLTDEKSWELFEKRVFRDEGSCPAELLDIGHQIVEKCKGLPLALVL
IAGVIVRGREGKEKEKEKDFWVKIQNNLDSFTSSNINSQIMNVMQSSYDHLPYQLKPLLL
YFARLQKSERTPVSMLMQLWMAEGLVDHDIPSKCSLEEVTESYLDALISSSLIMVDHIRS
VSNWTSVMMRACYVHDVVHDFCSVKAGKEKFFKLINSGDPFHASDFLHHRLTIHTDDKKC
VLFNSNKCSAGSKHLISLEVSSSLDNFGYIFHTRHMRLVRVLQLDDIVLQHHLVEEIGSL
FHLRFLKIWTRDVKAIPLSWLNLQNLETLLISEEFSTIVLLPRLFKLSKLKHVSIDQSSF
FDKEEVEVEVEEEEEVEVEVEEEDEDKEEEDTDNIQSRILEGENSKLTTLSKVDISYSQG
TNDALEKFQNLEHLDCTIIVPECPPKHGDWFPKFDVLNKLQSLTAVYKWSHYGYPIIEYH
FPTSLKDLRLHSFPITPALLSVIAALPQLEILAIFYSDFMEDKWDASKDIYQSLKTLSLS
YIKLSEWEVDRSETFPKLEELILERCYKLTEIPSAFEDIETLKIIHLTNIKRELGDSAIE
IKKQIVEITGVDRLQVHLSGLYE
>Bv1_006950_kwaq.t1
MADPISLLAAPVIEKITKDAYKFGNKKYNEVYGVTVEIENLQSYLTAISAVLTDAERCSR
KPEQLTDWLTKLRAAALDAEDMLGTYATEAALREMKNHPAPFDWLTSRLNAANNIKKIVG
KMEHISRQRNQLQFKPEDYGGEWTDPTTWIGLRETNARQRTNEVVGRDDEKENIVSWLLS
SEEASDSNNWRVPVLTITGMAGLGKTTLAQLVYNDERINKKGDETCRFKNAVWVNVSMDF
SVERILKEMVERLTDMVHDKVSRTSVESGILKVLDGKPFFLVLDDVWVNERLDWEDLQNF
LITCPRGSKVLVTSRDNKVAARLGATLPYNLSTLNEDHCWDLFSNEVLLSRTSDLGDDKK
EKEEIGREIIRNCNFLPLAVKAMAAILRGKILRFWKRIQRNGVWKTDAANQGVGASHILP
ALKLSYDHLPSSLLKQCFAFCSIFPNGHMFDKDELVKLWIAEGFIMLPDGEDTLEEVGGD
YFDELHGRSFFQLLDIDNKERFKMHDLIHDLAISISIASYQVEENKTHSIQHDCRHVSFL
CKDVQKPALEILTARKLRTLLLPVSDTRDFGKTLNKMFQTLRYMRVLDLSSSTIIELPKS
IKELKLLHYLDLSRTEIRLVPKGICKLLNLQILKLLGCLWLQELPKDLGNLKDLRYLELD
DIFWYKCSKLPPRLGGLTGLHNLHRFLVHCESGYGIEELKNMNRLEGMLHISKLENSGDA
KEAQLQEKAGINKLILEWSEEDANNPQDRILQESILNDLEPHSGLQELHIRQYKGGRFSS
WLGNGVLQNLRKISLDHCVNCKILSLGPLPHLQHLTIKGMLELEEWLESTTSYRSLNRLT
ISNCPKLWNLPQRSLCSLVFMKIKQCHALKALPLTPYLQFLTLINNDLLEDWSEEPMAVI
VDRNHEGPDVLRSLQNLQGNNNILQEDRILIVTKEIGGLEDGLYMLASFFKLLELKMVNC
LRLQNLPLSFAPQKLKISGCPLLTTLPTQQNSQRLQYLELDKFNGASLLDTMQSAPSLDA
LTISNVTNISSLPKLPHLPKLRSLYIHNCQNLVSLLHEDGLLTSFTSLNFLSISGCQKLL
NFPEALPASIQCLIIKSCSELKSLHAESRNYLTSLTSLQELYLEDCSKLEFLPEDGIPAS
LSHLRIRGCPVLTQKCKEDVGGRYWQMISHVVDLELDFINTLGSEPSPTCCFK
>Bv1_020250_pmhw.t1
MAEAIAIGLAVDGAKAVTTAIIARAVEEIRLASWGFKDHLEKLKERLLYIQAFLEDTGSA
KQAEKSQLVNRWLQKLVDVAYSADDVMNDYAYEMLRRKVELKNKFRKFFTPTTNPVLFRC
HISCRVSKILSELDDLDKDAKFIGLQPVQLAREAVAPGSSYQRNDKLDQVREHADAIGSE
FIGRKLDKEKLLPMLLNPTAKEGLLSIVAIIGIGGVGKTTLARRLYEDQKVNEHFRKKKM
WICVSEDFNVERLLKEMVESLTSTTKCDLANTDAIIKKLQGELKGERYLLVLDDVWNKNQ
ELWDSLKNVLLKISALEGSVILFTTREIEVLKKSRASYSHELKGLSEDDGWALLKHKVFS
DIFPYFHSFEDIGKRIVRRCKFVPLAIKSIGGLLQSKKTVSEWEEIAKSELWELQFEDEN
YIMPSLLLSYNHLPNASVKQCFAYCAIFPKDELMQKSELMALWLAQGFLQETSETSSSTS
TNNAENYFAMLVNYSFLQASQVQEESYGYQMHDLVHDLANYVLKRDLLVCKVEAIPEDAS
TSHIRYLIFNLERDEIAPELPAMQKLKTIMFWGGVPRWESLLCARYMHTLIIAGIGIKLV
PSVIGKLVHLRYLDLSNNAFAALPESICKLYQLQTLRLLNCVKLKDLPTQLCRLVNLIHI
PTTGPLYASRGIRQLTRLQTLPRLKLHDRDQGWTINELELLNEVEGEIYISGLQHVKNKE
DATKASLGSKNQMLELDLRWDSKDDDVLLGIDNDVLGGLEPHSNVKSLTIIGFNGITFPC
WIMMMAVKQGRGNSIPLSNLTEIELRGCRRCQQLPTLGKLRSLRILMLNTFDDVECIGAE
FYQRSIDENNGSEFHASEKEEVLFPALTEFHIVDFKKLKAWMPPALSTLHAFPCLETLKI
RKCYNLKTVPTQHFRSLKHLELGDLGGTQPFDIIKHNSHGLISLSVKGMEEMELPNCPNL
EHLDIRSCQHMKSISSSALIFLQTLIIDNCPSLVYIPDGFSSLRHLQIRNCEVLERIPLN
LEDCTSLENLTIHNCPLIKGSGRDLGKLHGLRYLCLVNSGKMTSSWPQWIQQLHRLSYLV
ISGVDEDNGIYMTTPLPLTLVSNKSLTFLHLIGGSREHEYLPPQLAQCSFPGLQRLTITG
FVQLKRLPEWIGNFTSLEALQLARCANLEFLPSQEAMQHLSKLESLSTFRCPLLKARCAE
GEGSEWPKISRIRNINIQ
>Bv1_020260_umqg.t1
MVVLSSSILTTSLAIDLAVAVVKQVLDRYERSEVKLQLPSYDNLLERLKNTSNLKLDDGH
VRSETEMNSVTGRISKLKDVAYLVEEVHDDYALEMLRKKLGAGRLRRVKGKLRNLKKGGF
HKQMSERINDIVSMFDKLEKEANTVGLINQLKNERSAVSSSYDITYDYQKDLYQLRKHAA
APGSKYIGKELDRKKLVQLLCNHTANAPDFFRIIAIHGMGGLGKTTLARQIYEHEEVDKY
FDKKKAWVCVFKNFVVHSLLKEMVEALTSRKCKLENTGAVMKILKTELKGKKFLLVLDDV
WNNDKELWDSLGHELQIIGVLPGSVILITTRSKQVVDEAGAVYVHELKGLSTDDSWALLK
YQVFPSETFSLPHISSFEDVGRKIGEKCKGVPLAIKGIGNMLKSMTKYPSEWESIQRSEL
WNLPQDNHNHIMPSLLLSYNRLPSATVKQCFAYCGVLPKGSLLDKDKLIYLWLSQGIVHK
KGSSDTLKTGEYCFQNELLLWKDGDIQLTDGCSYMSYRHVICNSGKTAVAMETSAEANAM
ILKLRTVSVWNGVPNFDLLKSATYLRTLIMVKIGLTEVPPAIEHLRHLRYLDLSDNEIEK
LPMWIGELYQLESIITSTFVLASKGSLRDLTSLQTLPRLELRDGKGWTIDELENLQVLTG
EICIKRLDCVKNKQEATRAGLGSKEKILKLHLIWDYQKRSDKNNNDENVLDGLQPHPNIK
SLNVTSFNGEKFPPWMMKMVVEQGILENLTEVELCSCYKCKDLPTLGQLRSLEILKLKNL
DCVEGIGKEFYRNQPNTSLQASLFPALKRLHIYNLAKLKTWEQPPQDLASTKTAFPRLET
LEIKGCPVLKIVPVLKFESLRHLSFEGLGHTEPLGIIRSSHSLKELKLSKMQNIKSLPLE
LDLNYSTLQTLEIHDCGDLTSFPIGIHQPFVYLKKITVSKCGALSFLPGDLFHGVSSLQE
LVLEDCKGLKRIPTSLTHCTSLERLRVKNCPSLENLVPDVVSKLQGLLELTIVQSGKLSL
VLQSIRHLQCLRQLEIGGFEDDQDGTSNHSDMTPLSSSGSLRCLILRDFAKHYFLPPQLR
FLTSIRHLHIESFAELEKIPVWISKLSCLETLELRSCYKLKDLPSDQNIRRLSCLKSLRI
EDCPLLKKDMKVVGA
>Bv1_020450_gdnh.t1
MGSMAESLAVDAVKAVAQLVGAQAWDEINLAWGFQDHLEKLKDKFLDTQAFLEDVGSAKH
AEKSQVVNRWLEKVKDVAYLADNIMDDYAYRILRRKLELGKNISLKKLCNFFSCNNNTII
FRFWMTHKVREILSKFDELDKEAHRIGIRQVKLSREAITTASYYEDGENANLYQVRKHAT
ARASEFVGRKDDEKKLLQMICNTTNMEGDLSTIAILGIGGLGKTTLARRLYEHEEVDGHF
GEKKVWICVSETFHIERLLKEMLESLTSRRIDLSNTGAIIKKLQEELKGMKFLLVLDDVW
NKNQELWDYLKSELQRIGDASGSVVLITTRSVEVATKARAIYQHKLEGLSEDDGWALLKH
KVFASERLLSISEFEDIGRRIVKKWAKLEDIFSVRHIVIDSGKDEITPEIPTIVAIRNLR
TISIWGGVLRWDSVIFARYMRVLIMVNIDLREIPPVIGQLIHLRYLDLSENYIKALPESI
CKLYQLQTLRLLHTIILCELPKELHRLENLRHIETTDYLSASRGLRQLTSLQTLPHLKLR
DGEGWTIDELGPLHQVRGKLYIKGLEVVKNKEEAQKAILCRKDGISELKLEWESFWRCIQ
GSDNNNLDKDVLGSLEPHPNIKSLSVSGFMGESFPSWIMTMVVKQRDVTSPLSNLASVEL
SGCKRCQQLPTLGQLPFLTILKLEEFENVECIGDEFYQSSTIAATKLHRLGAAGVIFRAL
RKLYVKNFESLTSWMSPSPALVATAFPSLETLEIERCPLLKMVPAFNFPSLKHLELEDLG
GAQPLDLIRYSHNLNSLSVHDILEMQSLPQELLNCTNLQKLHISSCENLKYLPNEMLRSL
TELEIWDCPSLTCIPTSLGECTSLKSLSISDCPSIQGPLPDLSTLQGLGELDLVDSGKLM
TSAAKWISHLHRLWELEIGGFKDEEEFKHFLSSMTLPLTFISNQSLTRLTLKACPNVKAL
PQQLQVFLTPSLEFLQIWRFHDLEGLPEWIGNFSSLEMLVVIECENLKFLPSKQAMLRLC
KLEMLIFHGCPLLEERCAKDTGPEWIKISHVPFIDFYKILPESG
>Bv1_020460_cpdp.t1
MAESLAVDAVKAVAQLVGAQAWEEISLAWGFQDHLEKLKDKFLDTQAFLEDVGSAMHAEK
SRVVNRWLEKVKDVAYLADNIMDDYAYEILRRKLEVGKNISLKKLRNLFSCNNNTTVFRF
RMTHKVLEILSKFDELDKEAHRIGLRQVKLSREAITTASYNEDGEYANLYQVRKHAAARA
FEFVGRKDDEKKLLQMLCNTTNMEGDLSTIAIFGIGGLGKTTLARRLYEHEVIDGHFGKK
KVWICVSETFDIKRLLKEMLESLTSRRIDLSNTGAIIEKLREEFKGMKFLLVLDDVWNKN
QELWDSLKSELQRIGDASGSVVLITTRSIEVATKAGAIYKHKLEGLSEDDGWALLKHKVF
ASETLLNISEFEDIGRRIVMKSGVLFRALRELYVKNFESLTSWMSPSPALVATAFPSLET
LEIERCPLLKMVPAFNVRSLKHLELEDLGGAQPLDLIRYSHNLNSLSVHDILELQSLPQE
LLNCTDLQKLHISSCENLKYLPNEMSRSLTELGIWGCPSLTCIPTSLGECTSLKSLSISD
CPSIQGPLPDLSKLQGLGELDLVDSGELMTSAAKWISHLHRLWGLEIGGFKDEEEFKHFL
SSMTLPLTFISNQSFTRLTLKACPNVKALPQQLQLFLTSTLRILQIWQFHDLEGLPEWIG
NFSSLEILILRECKNLKFLPSKQAMLRLCKLETFMVYACPLLVERCVEDTGPEWIKISHV
PIIDIYRI
>Bv1_023350_jjtp.t1
MAAKDACLAVENVQQQLEQAPALVQETHKMKPLRTGLRTMSLLLKELDGEEYEPDVAEWL
QRVRDVAYKAQDVVGSIVVEANHQNQRSKLRRWLSRERATKNHAGEIDNIGKRIEEICSF
KVGGSKKEFNYSPSFKIEDIVGFEDAKEKLVTKLIGDAGSGRRKVMLIFGEAGAGKTTLA
RMVFSDHRIEEHFRCREWFSQALSPEEILCRLLKHNSSPEKQTDCLLTGELKAENIKQNR
YLIIIDNVPNIDVLDELMSSLPDELNGSRILLASRADLNVQQSVSFSYKIKPLDVDHSWK
LLSKKVLDGENHQDLEKLGIRMAEKCKGLPRAIVAMAALLNHVDKSVEMWSEFLKFDDPI
PEYDELPRELKLCLLYFGHFPAILPIPAKQMVQMWMAEGLVKQNGSMRAEELGEHYMKKL
KNQSFIKEGTKRSDGSVKTFYIFNYISRLCVSKGETEKFFKVYMGNNNKPQKNIKRMAIH
SNLLADLKSFGDCSHAHSLHGFREKTENTTIIQSVDDFWETLVNNFRNLRVLNLGFLELD
KHKVPKELGKLVHLKYLRLRAPTVKQLPSSIVNLQQLETLDMRESEYLVSLPQGIWKMKY
LRNLYLGGSAILPKPLRIDYYKSLPDLQTLSGVCPDKVLKKLMVRAKFPSVKKLRICSSD
LDLTCNFLNSLDHLYHLQSLRIEKPTKLPDLDAFPLSLTKLTLLKTKLPSESIKTLEKIP
SLRILKLLEEAICGEEVKCSAGGFLRLEFLTIENLAVKMWIQEGAMRYVKCFFVKESTLN
WETIPDYLRKKVECRN
>Bv2_027760_yeti.t1
MEALYVEAAKAITKLVITRPLEQAKIAWGIKDKLEKLREEFNYIQALLQDIERLNQRHVL
VDSQIVNVWLRKVMDLAYLADDVMDDYAYAILRKRSSSWELKNKIIFNSNGCQPEKKLLA
VIRSKKRSFKKRCSNLLTLSSSNPLAFRLRISNKINNILRSFDELFKDAEKLGIKPAEVA
AADVRGAMESRINSYLDEVRELAVAHSLEFVGRQRDQEDLADFLCDPNNDEEVSTIAIVG
MGGLGKTTLARQLYENEAIIKHFTERFWICISDNFSVKRVLSVIFEKLTGRKCELSNTED
IIERVHQLVRGKRYLLVLDDVWDQYQNKWSSIKNSLRRIGGSTGSMVLVTTRNTDVAKTA
ESRYLHQLTGLSDEESWAFFVQKAFLKGGIATYNPGLEDIGRKIVKKCKGLPLAINVIGG
LLRMKEDPCEWKTIEKSRMWNLPQENNDILPSLLLSYNNLSSPSLKQCFAYFAIYPKECL
VDREDLINLWNAQGFLHCQSEGSNLTPEELGGTYVDILLSNSLLQAETRHSSDCDVTEYR
IHYLVHDMALYISRHDWLIWKGVDKVGNPYGCRHLAIYSEGDDVITSESSAEKMARLRTL
HSIISLPANLLVHAKNLRVLKLAATGLKEVPTAIGELTHLRYIDLSHNPIVMLPDSITSL
HHLQTFRLFSYKFKKLPQRLYRLVNLRHLHLTSHSWCLPRGISRLKALQTLPMLELNEGH
GWEIGELGALSDIKGLLSVSGLEHVKSKEDAEKAGICKKAGISEMQLSWGWGRTSNHLDV
LDALCPPPNLKLLMITGYDGPKFPSWMMTFSDATLRPFFHLVHIELLYCTSCQQLPALGK
LPCLQDLSMYSMWSVTNIGDEFYHSSNDVKERTPTVFPALKKLTVSSFENLTEWEPPLSC
EFGTVTAPPTVAFPLLEILKIEQCHKLVQTPTNFPSLRHLWVNKSLKGLALYNVINGSSN
ALTSLNINEAPELYGLPDELINCTNLEELTIRCCPDLQSLPDGLGTQLTSLIHLSVIECP
ELKQIPATMGDCHSLKRLCIRDCHNIQGMPDLSQLNHIEEVEINGCRKLKCLPILIGLQA
LPLLNSLSIGGLESLEIESSSSVMSSQLVFPALKLLRIIKDDCTKQLPEWIGSLSSLQKL
EIKWCENLMHLPSQNVMLQMTRLTALIIESCPLLQEKCAKKDDPEWHKISHIRLISINSN
IIQEMSA
>Bv2_034690_iser.t1
MADSIITNLVQLLSTFALDEYKFLKGVGDQLNSLENELRFMKKFLRNAEGKQREHLMVSE
LVDQIKEVAFEAEDTIEMFLLNVERQRRRSTCSKLLHSGGYMVMHSKTANRIDGIKTRIN
EIYDNKEKFGIEIGDGSMNPHFEGLLRRRRKEVDEEMVGFEDVANTLLKQLTQGDALEII
SIVGMGGLGKTTVAKRLYNNRIIKDHFGCHAWVSVSEDYNTHQIILHMLNRVAPNKVGLD
KLNTVQLVETLKGRLNDRKFIIFLDDIWQPDMWDEVKACFPNKENGSRIVITSRVAKVAM
HASPRKPNFLRFFTPEESWELFERKVFRGDAYPSHLKSLGKKIVKRCKGLPLSIVVIASM
LASEEKSERIWERTLKDVSVHLGKDNACMEILALSYHHLPVELKPCFLYFAAFPEDEEMS
VRRLITLWLAEGFVQPSGDLSLEEVAESYLDVLIDRSLVQAGRRRMDGGHKTCRIHDLIR
DVCIREARSENFMQVASKTDDLSSTTSKYNPRRLSVHRHTKPVILSKGWDPCSVRAFLSF
ESQSVHAGSELWKTLHSGYKLLKVLDLGVTVEVTTLPSEISSLANLRYLRFFLCSRSIPK
SVFNLWNLQMLFIKGNQSLNVSLGELLKLQQLKQLVFRERVRIYGKNEASTPLSKKQLKF
LQVLSPIYLDEDFECAVTSGLCPSLRKVSVCITDHHCWSLNNLFASLSELQTLKISSSYI
PLSQDDIFSGVKAANIPLRLAKLTLKSFSYVDDLACILGQFPNLRMLKLVDVITRLDAKD
GSFPRLHTLHMHNFDEGPLWVNPRAFAELRYLFIRRGTCRFDEDLFKLPNLTDVEVLWPE
PRLATTLKRLQSKDEIKYRLLVHDGE
>Bv2_034710_htkr.t1
MADSILTNLVQQLGGLALEEYKVLKGVGDQLSSLEYELRFMKKFLRNSEGKQQEHELVGE
LVDQIKEVAFEAEDVIESFLLNVERQKCRSAFGRVFHGPEYAVMLHGVAKHINGIKTRID
GIYDNKEKYGIEMGEGSMNPHFEATLQRRRKEVDEEMVGFKDEADTLLKKLTEGSIGLEI
ISIVGMGGLGKTTIAKRLFNDRIIKDHFKSHAWVSVSEDYNSRQLILDILEKVASNKEGI
DKLDTDKLKEMLKTRLKDRKYIVFLDDVWQPHMWDEVKTCFPDTSNGSRILITTRVTDVA
RYTSPRKPHFLRFFTPEESWELFEKKVFQGDPCPNHLKTLGIDIVKRCKCLPLSIVVIAS
MLASKEKSERIWGRTLKDVSVHLGKDEACLEILALSYHNLEVERVHTSTRELTLEEVAES
YLDALIDRSLVQAGTRRTDGGIKTCRIHDLIRDLCIREAKSENFMWAASKINDASAIVSK
CKPRRLSVHHHTSRTVLSKNWEPSSIRAFLSFESQNSFVTSGFWKKLYTEYKLLRVLDLG
ASIKIETVPNDIDDLMNLRYLRLFLSALYIPESIYNLRNLQMLFVEGNTTLNIPIGALLK
LQCLQQLILGKSCTRLYGNPANMLPKKQLKSLRVLSSIYPDKDFESAVMKGLCPDLRKLS
VCSSYVNSWSLKNFFTGLPDLQSIKISFSDANVHRDIFKGVTESQLPSSLTKITLKSSTW
SEDALNMLGKFPNLHILKLVDVKYPELTPTKGSFPRLHTLHLDNVQGGEVAVHPSLYGRQ
ELAYPQLRHLFIKRCTSRFHPFQFTLPNLKDVEVLWPDNALADLLEQLKQENKIKCRLLV
YKGE
>Bv2_041270_zhxk.t1
MSLGEAALSAFLQVVFDKLMSPNLLYFFRLTNIHETLKKWSKTLLKIQAAISDAEQKKMN
NNNNNKLVIMWLDELQDLAYDLDDILDEICTEAHLSESPIENEDNPGILRNFIPDYFNAL
NSTKFCFNRKIELEIENISMRLQDIVTQKDELGLLDFGVEDRNEMKGWRKSESTSLVCEP
HVYGRDEEKDKVIDLLLDDEGNCSDFCVIPIVGKGGIGKTTLSQLVYNDERVKKHFDIKA
WVCVSIEFDVLRITTAIMNLITGDNDCWNLLQQHAFDGVDVTTNPNIVILGKKVSEKCKG
LPLAAKTLGGLLKSKAEVDEWEEILHSDIWKLQDSDVLPVLRLSYNYLPPEIDDSRYKMH
DLVNDLAQWAAGDICLRLDDMEKTLVCGPDNRIRHLSFNRRKHETVTRFEDLRDITSLRT
FASFSLNYCGWSFLARNIGIDLIPKFGVLRVLSLSWYYIMKLPDSIGDLKHLRYLDISGT
KVKELPETIGKLCNLQTLLLAHCELLEKLPTSTRNLVNLRHLDISETTSLQEMPVGIGTL
VNLKTLSRFIVGNVDGRGIGELKNLRNLRGMLFVSGLGNVVSIKDALQTRLDDKLDLSGL
QVEWAGNFDLRDGEFEKNLLTLLRPPKKLKEYRLKCYGGEDFPSWLGEPSFTNMVTLTLK
DCKNCRFLPSLGKLPSLKKLHIEGITRVKSVGVEFYGENCSKPFPSLKTLHFQRMEEWEE
WFPPIVDESFPKLEKLLVINCPSLHKELPMHLPSLKTLEISKCLQLMVSPLSFPVLRELK
IRECQAILPESAAIDISNLKTLEISQLSELICLKEELIAQFTKLDTLHIENCMELASLWC
CEKTLEEGLPLLRNLVIVNCPKLLFLPCEFPREQQRQMLCHGKLESLTLQGCEKLEILPL
DLVNLRALSITNCSKLNSLFKNVLQSNIKKLNIRFCNSLESATEWISSCSSLVSLSISGC
PSLLSIDQIPHTLQSMEIICCEKLQMVADEGVLAHTPSSSSLIKVPSSLESLRIGGCPAL
TSFLGNGNLPITLKTLDVYDCQNLESLPIGEIGSTIFHLEKLKISRCEKFRIFRGGLEKL
IFLTSLEISSCINLVQFGDGVLLPSGLKELNIHDCVSLEALPNQLVNLKLLQELKISSCP
KVLFLPESGLPPNLTLLWLSDVNIEGPLSNWGLCRITTLKDLRVDSVGCLRSLEAFPEES
MDLPASLTFLRIGELYNLKYLSVGSITNLISLTIRNCPKLILLTDTDLCHSLLQIHIYKC
SCLKQQWLGDKARVWPMLSRIPCVIMDDHLYSPSKL
>Bv2_041730_nmtk.t1
MRLVKGGIQQKTIKQWEKQLRIIEAVLSDAEQKQVQSNAVKSWMQDLQDLAYDLEDVLDA
FATQAQIYELSIMNDSHSSELKDNDTKFMAESIIVGGSKAIEHLSFMFNSGQDFSGRIEE
ISQQLEEILSQTEGLGLSVHVMHQQVVPTTTAQRWQSWRESTSLLCEPFVYGREGDKKEI
MHRLLHDKNSSSGNYIVIPIVGKGGIGKTTLAQLIYNDEEVDVFSLKAWVYVSQVFDAKR
VTTSILNSITGEANSFCDLNQAQVRLQQVLRNKRFLIILDDMWSVMYSDWDDLRTPLRAG
AKGSRVIVTTRIQKVARIMNPQMNNMILLECLADDDCWHLILQHAFDDANIAISPNISLM
RAEMECSVRKDYRARHLSFSKLDECEDLFHLKNISHFRTFAQFDKHPSSSSRVLELIGYF
QYLRVLLLPSLGITNFPESIGDLKLLRYLNLSYNDFEELPNSVSNLVNLQTLLLKGCVKL
QKLSTNMRCLINLRHLDIDGTSLNEMPLGLGNLTNLQTLHRFVLGANAPIIKELKNLKQL
RGKLTIAGLENLVSSNDAGEARLNEKSCLHELEMVWEWGTFTNGIDDNTKIDVLDQLHPH
RSTKVLTLRNYKGLTFPSWLSDPSFTKMVVIRLIGCERCESLPSLGKLPSLKELVVQEMR
GLKSVDDDFYGVGCSNPFPALITLKFKSMFSWESWLISSADTKVFSNLQELSIKDSPLLQ
HLSLPSCLPLLETLEIQHCKKLDASLPTLPHLQKLVLEDCSSLFMVDQLSTTLRQLAISN
CRKLQLVEFRRPCFSLDENISLEVVEVVNCQSLLNFFSRDGIEVLHHVPGHLSGLHTPGG
LGGRILKCRVSWQE
>Bv2_043950_ccjd.t1
MLSSASDQLNEMGGLGAFDKELEIKLKYGLNRVEFLIFETWRFQSSGQGTTKPCCDINSL
FSHLLVIGGCNKNKRYLRKLAKDVLLTLPSFANPVNEGRSFVKEAAIIFERNSEREYIKS
LLLQEQDPDLAGVSVVPILGMAGAGKTCLTRFVFNDRRVQDHFELKLWLDISGLSNSVEL
LFKVVENFKIDLTLTTYTHLTHQDLLKTFLDGKKYLIVLENLSVVSSKKQESKKTKTKTK
KEKGNGGEWFDMLSNLLDASANCKSGSKILITSRSTSLKHRAFRRLPMAKGAPYLLESLS
QNESMALFKNIAFKEIAEEDRNPRLIDISTEIFNKCANNLHVVTIVASIISSEFTNLETW
QYVNAMLASIENPVESIQLVVDEIQKVNRDKLLTHTSLFPLGYKFSKADLQPLWDHLGSH
GVNTTEEFEKEFEKLVVMGYFFEDRETDKTGDRVYYKAHILMHEVVKYLSRDGYCLLDKP
TKAVDADIIRHASFIVDSTWEVPSWLQCAEQLNSLSFLPKESCESVSIGNIDEIFAKLKA
LRALDLVMVHFKSSPDFIGELKQLVYLRLGISLESFPKCILNLKNLQTLDLRHTAIKKLP
ENFCELRHLGYLYTGCRLIDLPPSFEELASLQNLDEFIVGENNGLDALAELKFLVGKLKI
RYQEGREKHTELVNAKFLATNNLEDLSLSWSSRKEKSIEDVHQKRDAMEFEFLRPPSTLK
SFVVKGWKGVNFPKWAMDRFAILLKNLVSLNIADCHNCQHLPSFNSLRALRSLQLWGLTA
LKWIEICVDDGNVSASKTAYFPSLKYLMLVNLPKLKGWSNMPKRDVKRRQEKHEKHRYVP
QQILKCLFELKVSGCPKLMSMPLLPSLETLEAVNIHEKLLKHLLNAHESAESSLLVESPN
SLKRLKIQACPSLKDILGALHNLNVLEELKVESCENLSWGDKIEDADGSGDDSERATWQG
LKSLLSFTLTNISKPEPLPRGLSYVRTLKELSLCWLYNLSVLPESIEQLTQLNRLVIQCC
PKVGKIPEFFPNLKSLNQLEIRGCTKLQRRCNQPDGEDCYLIEHISNIDLGELPKPRSS
>Bv2_043950_ccjd.t2
MDTVTNLYRRAKNLFDGVDSYLVGNDQRRLLMSRLKKIKLMLSSASDQLNEMGGLGAFDK
ELEIKLKYGLNRVEFLIFETWRFQSSGQGTTKPCCDINSLFSHLLVIGGCNKNKRYLRKL
AKDVLLTLPSFANPVNEGRSFVKEAAIIFERNSEREYIKSLLLQEQDPDLAGVSVVPILG
MAGAGKTCLTRFVFNDRRVQDHFELKLWLDISGLSNSVELLFKVVENFKIDLTLTTYTHL
THQDLLKTFLDGKKYLIVLENLSVVSSKKQESKKTKTKTKKEKGNGGEWFDMLSNLLDAS
ANCKSGSKILITSRSTSLKHRAFRRLPMAKGAPYLLESLSQNESMALFKNIAFKEIAEED
RNPRLIDISTEIFNKCANNLHVVTIVASIISSEFTNLETWQYVNAMLASIENPVESIQLV
VDEIQKVNRDKLLTHTSLFPLGYKFSKADLQPLWDHLGSHGVNTTEEFEKEFEKLVVMGY
FFEDRETDKTGDRVYYKAHILMHEVVKYLSRDGYCLLDKPTKAVDADIIRHASFIVDSTW
EVPSWLQCAEQLNSLSFLPKESCESVSIGNIDEIFAKLKALRALDLVMVHFKSSPDFIGE
LKQLVYLRLGISLESFPKCILNLKNLQTLDLRHTAIKKLPENFCELRHLGYLYTGCRLID
LPPSFEELASLQNLDEFIVGENNGLDALAELKFLVGKLKIRYQEGREKHTELVNAKFLAT
NNLEDLSLSWSSRKEKSIEDVHQKRDAMEFEFLRPPSTLKSFVVKGWKGVNFPKWAMDRF
AILLKNLVSLNIADCHNCQHLPSFNSLRALRSLQLWGLTALKWIEICVDDGNVSASKTAY
FPSLKYLMLVNLPKLKGWSNMPKRDVKRRQEKHEKHRYVPQQILKCLFELKVLTIRECKQ
LASLLVESPNSLKRLKIQACPSLKDILGALHNLNVLEELKVESCENLSWGDKIEDADGSG
DDSERATWQGLKSLLSFTLTNISKPEPLPRGLSYVRTLKELSLCWLYNLSVLPESIEQLT
QLNRLVIQCCPKVGKIPEFFPNLKSLNQLEIRGCTKLQRRCNQPDGEDCYLIEHISNIDL
GELPKPRSS
>Bv2_043950_ccjd.t3
MSRLKKIKLMLSSASDQLNEMGGLGAFDKELEIKLKYGLNRVEFLIFETWRFQSSGQGTT
KPCCDINSLFSHLLVIGGCNKNKRYLRKLAKDVLLTLPSFANPVNEGRSFVKEAAIIFER
NSEREYIKSLLLQEQDPDLAGVSVVPILGMAGAGKTCLTRFVFNDRRVQDHFELKLWLDI
SGLSNSVELLFKVVENFKIDLTLTTYTHLTHQDLLKTFLDGKKYLIVLENLSVVSSKKQE
SKKTKTKTKKEKGNGGEWFDMLSNLLDASANCKSGSKILITSRSTSLKHRAFRRLPMAKG
APYLLESLSQNESMALFKNIAFKEIAEEDRNPRLIDISTEIFNKCANNLHVVTIVASIIS
SEFTNLETWQYVNAMLASIENPVESIQLVVDEIQKVNRDKLLTHTSLFPLGYKFSKADLQ
PLWDHLGSHGVNTTEEFEKEFEKLVVMGYFFEDRETDKTGDRVYYKAHILMHEVVKYLSR
DGYCLLDKPTKAVDADIIRHASFIVDSTWEVPSWLQCAEQLNSLSFLPKESCESVSIGNI
DEIFAKLKALRALDLVMVHFKSSPDFIGELKQLVYLRLGISLESFPKCILNLKNLQTLDL
RHTAIKKLPENFCELRHLGYLYTGCRLIDLPPSFEELASLQNLDEFIVGENNGLDALAEL
KFLVGKLKIRYQEGREKHTELVNAKFLATNNLEDLSLSWSSRKEKSIEDVHQKRDAMEFE
FLRPPSTLKSFVVKGWKGVNFPKWAMDRFAILLKNLVSLNIADCHNCQHLPSFNSLRALR
SLQLWGLTALKWIEICVDDGNVSASKTAYFPSLKYLMLVNLPKLKGWSNMPKRDVKRRQE
KHEKHRYVPQQILKCLFELKVSGCPKLMSMPLLPSLETLEAVNIHEKLLKHLLNAHESAE
SSLLVESPNSLKRLKIQACPSLKDILGALHNLNVLEELKVESCENLSWGDKIEDADGSGD
DSERATWQGLKSLLSFTLTNISKPEPLPRGLSYVRTLKELSLCWLYNLSVLPESIEQLTQ
LNRLVIQCCPKVGKIPEFFPNLKSLNQLEIRGCTKLQRRCNQPDGEDCYLIEHISNIDLG
ELPKPRSS
>Bv3_050300_iyqy.t1
MAESIVASAVQWIGSLLIQETSILFGVDEQVRGLQQELELMQQYVQDADARQGEGEVCTL
IRQIRQLAYDAEDVIDIYIFKDEWRHAEHRLTRLAGYIYSVRNTYRVGKQINVIQGGVKR
ITERLNDCGMRKTCKLWERHRLPHDEGYWRQQPPSFSHDDNNGEHVVGLEKDIRKLVEVL
MGEGNTQVNVVSIVGMGGSGKTTLARKLYNHPYAKECFDCTAWVFISQEWRTEHVLLQIL
RKVGSEPNEKMIKPDTKLSVEELVDKLRNILEQKSYLVVLDDVWRREALEEILPAFPRED
KNKRGSKIIITTRNREIIQFQNLQQNLYIHEPRPLNEEEDWELLNKLALSRQGSHNVEDF
ERLGKEMLKKCGGLPLAIAALAGILNTRESIAEWQQVNEAVRSRVMENTQTNMGRSVRDL
LALSYDDLPYDLKPCFLYLCVFPEDCQIPVGMLTRMWIAEGLVAAHEEMSLEDVAMQLVE
ELSHRFMIKIVRTNFKGAIKAIQLHDLLRDLCVRKAKEENFVQIYTATSSQASSCAFPLA
TQPRRAALHSSILLPAQDSNLRSLVLLSRSSIVHSAYVSKETLDLRILHKNFKLLRLLNL
WGIKTATGTLPTEIGELIHLRYLAVRASNITELPRSIGKLRNLMTLDYRNIDSDNNIPVQ
IPNVFINLVLLRNLFLPIENAWSLQRLQVSGLKNLRTLWGVKSEEEDIDWFSREIVKLSP
TLKKLKVIVSTTNDLEASFNCPSLILDRLNTFHCQWGDGIVLQHVNKISHNRHLHKLVLV
GPIHAKLKLSVMLPCNLVMLELRDSILHSVDPMVAIGALTHLKLLRLFNTYTGNEFLCKT
DSFPVLEELYLESLPNLNLWTVQIGAMVSLKKIEILWCKKLQQFPQGLAFITTLQQLEFL
GMPEEFGREANESGWSRKGLKLPQNMEAIIEQCDARVDISSISKLYAQLTTGVFLNNKKQ
KYWAIKLNEHYYNCFTLYATHLCLGKVDTLGDYYPGYLKPLDNCWEWIEEEESDGELITV
GTVISSSRLTLRGEFHTKYLSPEATYEIAYMVMLPSESSWVMHTTLCFPGKSNLTRRHNA
INGLEKPIHKWVKLYAGKFKTYSGNVGNMSFSLEGIKAGVKIRGVIIKPKLKAPSARSNV
IISTDLTPSAR
>Bv3_050320_azzi.t1
MASDVVAAILWIGSLLIQEANTLIGVENQVQALKVELEFMQQYLQDADSKKEVREVHTLI
GQIRKLAYDAEDIIDTYILTVSAPVKKHRLRRISRFLHKAPDVYKIGKEIQLIQSEVQKI
MGKLNSYGVRRIAPELREGFRELHNEGNWRAQPVSYPYDDNNHEFVVGLEKDVSKLLEVL
VGDKNTDINVVSIVGMGGCGKTTLTRKLYNHPFVKECFSCMAWVFISQEWSTLHILSEIL
RKVGGLKETSELNAKLSAQELVDKLHSILKEKLYLVVLDDVWRREALEEILPALPWGSMN
RGSKIVITTRNREIIQVQNLQQYLYIHEPEPLTEVESWELFSEIALNHRTNCRIENFESL
GKVMLNNCGGLPLAIVALAGILNARESIGQWQQVSEAVRSRVMEDKCTKVHNLLAVSYDD
LPNYLKPCFLYLSVFPEDCQIPAGMLTRMWIAEGLVGPHEVMSLEDVAMQHLEELSQRFM
IQVVRTNYKGVIKAFQLHDLLRDLCLKKAKEQSFLHIYTAVSDEGSSGVFELAIQPRRAA
FHSSFCLPTQASNLRSLVLLARSSILDIAYVSKETTDLRSVHQNFKLLRLLNLRGIKTAT
GTLPMQIGSLIHLRYIGLRASNITELPMSIGNLRNLYTLDYRNIDSDNNALVKIPNVFSK
LEQLRHLFLPVEHSWSAVDLSLSSMKYLQILSGIKQNVGDLWLPRELSRLSTTLKKLKIV
VSTEKELKAAFSCPSLMHDRLQTFNCELGDGLIFEDVECISNRQRLHKLILTGLIRMKLS
LILPANLIMLELKDSMLRDEDPMVALGTLPHLRLLRLINFFAGITLIGEPGSFPQLEELS
LESLQNLKSWRLMIGAMPCLRKLEIISCPFLRELPQGLEFLSTLQELEYFDMPSKFRQQA
INSGWIDYDLAPDVGRSSCLEKHWNQKRRSYPYEDNEGNYVIGLEDDIQNLVQVLSSEEH
GQVQVLSITGFGGSGKTTLARKLYNHPFAKVCFNCMVWVFVSQEWSIRHILSQILRKVVG
PKKMSKLQSRLSVEGLVDKLRSTLKDKSYLIVLDDVWKKEALEEILTALPWGSSNRGSKI
IITTRNLEITELQQHLYVHRLRSLSEKDSWALFTKIAPSTIHTYRGMVSFARFGKKMLMQ
CDGLPLAIVALAEIFSEGKSIEELEQMNVNVRSKIMEYTCKNMFATVGELLALSYEELPN
YLKPLFLYLGLFPEECEIPAGMLIRMWIAEDLVPLTGKKSAEDEAMQLLEELHQRSMIQV
VRTDLKGSIKAIYVPNLLCQLCSQKAEDDNYLQIYTSFDDLASKDDYAVSTSCKAALHSS
LSFPTQVSNLRSLVVLTRSSILPSAYVSKETLDLGIMHRNFKLLRLLNLWGIKTLTGLLP
QEIGSLMELRYLGIRASNITELPTSVGNLRNLLTLDYRNIESDEIVKIPNVLYNLILLRH
LFLPMECSWSLKDLKLNTLRNLRVLWGVKSGRSEWFSREVSELSTSVSKLKVIVSTKRDL
AAAFSCPSLMSDELRTFHCEWRDGIALQHVNGGFSHKKNLHKLELFGIIEVEKLSLLLPS
NLVKLVLKDSSLQNEDSLIAVGQLAHLKLLKLSNAYLGTEFICKIGSFPVLEELYLECLP
NLNTCNIESGAMLCLKKLVIINCKVLHNFPNGLPVMANLEELEFVGAHEKFCQITKESCG
WSKQSLATPHNFDLIVPYCDSVIDLSCNNSLWQQLMTGVDLNNKKQKFWVMKQNERYNNC
FMLYATHLSPYHPDMSIENPFGMFYMNDNDDRWLWNQTEETYGQLIRQQQSRLSLFQMES
RESVNSSITRDYDEPSFYIQAEIEMRYLSPDVIYEIAFVIMLPPSTSQMHKETAICSHLI
CKPSHDAYLPRLCNPLQKHDLHDKPRNEWIRLSVGQYSTDIGKKLKYFTSDTDTEKKLIF
RLEIEMHMVKIQGVIITPMATSTVTQNFPILSQGL
>Bv3_050340_fspe.t1
MAASLVASAIQWIGSLLIQEANMLLEVADQVRNLQEELELMQQYLQDADAKQEMNKEICT
LIRQIRKLAYDAEDVIDTYILEVEAEAYVVGSKGSFMRFMCFLHTAPQAYTIGKQIQLMQ
SNVKRITDRLISYGVRRITKVSEDFRSSSDYQRNSRQKPRSYPYDDDGEFIVGLEKDIKL
LVEVLMGAGNIQKNIVTIVGMGGSGKTTLARKLYNHPYTKECFDCCAWVYISQDWNTRHV
LSEILRKVSSPMEMSNLNSKSSEEELVDKVRSILEKKSYLVVLDDVWRKEALKEILPALP
RVNNNKGSKIIITTRNQEVVQFQNLQRHLYIHEPRPLSMEESWELFCKIAFNYHTNYNNE
SYEDLGKEMLKKCDGLPLAIVALAGILNAKRSITEWQQVSEAVRSRVMEGTCTHMYGRVG
DMLALSYDDLPFDLKPCFLYLSVFPEDCQIPAGMLTRMWIAEGLIAETEEMSLEDVAMQR
LEELSHRFMIQVVRTNFKGAIKAIHLHDLLRELCVRKAREDNFLQIYTLLNNNSAANDTS
TTAIQSRRAALHSSISFPTQISSLRSLVLLTKSTVMHSAYISKETLDLRILPHNFKLLRL
LNLWGIKTSDRALPTQIGSLIHLRYLGIRASNITKLPMSIGNLRNLLTLDYRNVDSDNNN
VKIPNILCKLMLLQHLFLPIECPWDPEELQLSALKNLQVLWGVQCTGGNWFSREIPKLST
TLRKLRVVVSTEKDLESAFSCPSLMSDRLRTFHCEWKVGVALRVNCIFSHNQNLHKLVLV
GKIRVEKLSLILPSNLLILELKDSVLEDEDPMEVAGTLAHLKLLRLSNAYMGDALTCSLS
SFPQLEELYLENLQNLRTWRIEKGAMSSLKKLEILSCRNLQHFPQGLTFVTTLQQLEFYG
VSGNFDEQARACGWSQKRLRLPHNFEAIIEQSDTPVDMSSIHKLYEQLTNGIFLKNKTKK
FWVVKQEDHQYNCFMVYATNLFFATKHDIDGLPEWNTRHDMNEDDEDDIWTTQMHDWEWS
DVEERDGPLIEVAKLKSEVLALGVHGIFNITDLSPHVMYSFSFVVMLDDSWVDDVCVRTG
FHLSDGSSPQLGCPSLNNKPRNKWIKISIGELETHPNNIGQAGFYLQFQWRKYSKVGFKV
KAAIIEPKL
>Bv3_050340_fspe.t2
MAASLVASAIQWIGSLLIQEANMLLEVADQVRNLQEELELMQQYLQDADAKQEMNKEICT
LIRQIRKLAYDAEDVIDTYILEVEAEAYVVGSKGSFMRFMCFLHTAPQAYTIGKQIQLMQ
SNVKRITDRLISYGVRRITKVSEDFRSSSDYQRNSRQKPRSYPYDDDGEFIVGLEKDIKL
LVEVLMGAGNIQKNIVTIVGMGGSGKTTLARKLYNHPYTKECFDCCAWVYISQDWNTRHV
LSEILRKVSSPMEMSNLNSKSSEEELVDKVRSILEKKSYLVVLDDVWRKEALKEILPALP
RVNNNKGSKIIITTRNQEVVQFQNLQRHLYIHEPRPLSMEESWELFCKIAFNYHTNYNNE
SYEDLGKEMLKKCDGLPLAIVALAGILNAKRSITEWQQVSEAVRSRVMEGTCTHMYGRVG
DMLALSYDDLPFDLKPCFLYLSVFPEDCQIPAGMLTRMWIAEGLIAETEEMSLEDVAMQR
LEELSHRFMIQVVRTNFKGAIKAIHLHDLLRELCVRKAREDNFLQIYTLLNNNSAANDTS
TTAIQSRRAALHSSISFPTQISSLRSLVLLTKSTVMHSAYISKETLDLRILPHNFKLLRL
LNLWGIKTSDRALPTQIGSLIHLRYLGIRASNITKLPMSIGNLRNLLTLDYRNVDSDNNN
VKIPNILCKLMLLQHLFLPIECPWDPEELQLSALKNLQVLWGVQCTGGNWFSREIPKLST
TLRKLRVVVSTEKDLESAFSCPSLMSDRLRTFHCEWKVGVALRVNCIFSHNQNLHKLVLV
GKIRVEKLSLILPSNLLILELKDSVLEDEDPMEVAGTLAHLKLLRLSNAYMGDALTCSLS
SFPQLEELYLENLQNLRTWRIEKGAMSSLKKLEILSCRNLQHFPQGLTFVTTLQQLEFYG
VSGNFDEQARACGWSQKRLRLPHNFEAIIEQSDTPVDMSSIHKLYEQLTNGIFLKNKTKK
FWVVKQEDHQYNCFMVYATNLFFATKHDIDGLPEWNTRHDMNEDDEDDIWTTQMHDWEWS
DVEESRDGPLIEVAKLKSEVLALGVHGIFNITDLSPHVMYSFSFVVMLDDSWVDDVCVRT
GFHLSDGSSPQLGCPSLNNKPRNKWIKISIGELETHPNNIGQAGFYLQFQWRKYSKVGFK
VKAAIIEPKL
>Bv3_050580_spnr.t1
MEAAFAGALSSTISSMLSFHISQKLTQMGVSEAELQLMKEKFRSIQLFVDNVPNTEWGTG
SHLVKRLLQKVNGLTFLVENTIDKYDTEILRRKNCSFKKTSILPLSFRTSRNVANIFSLL
NEFQKEASKMERVAQVASPRFNRYNSVTSDRVPDPMISNFVGRNGDVEKIVSTLSNGNMG
TGSDKFIIAIVGVAGIGKTTLASRVYQTDIIQEKFSKMFWIKVGEDFDAARILKEMLQSL
DEEIQNLSDFEAIMSKLLNLIKGEQTLIVLDDCSMNQEQLNLLHPLQSGGDKISILVTTR
RAEAARTMGASYIHTLEGLSEEDTRSLFKSVAFHARPIEEDRKLEMIEKMIVDRHDVLII
DGQTNHQSNLSDVRHLVISSGNIEEAPQVKIAPIEQLRTINSIVAAVPESLLSQAKSLYV
LKLDNIDLKEVPKNLGKLKFLRYLDLSNNPIKYLPESITHLYLLQTLLLINCKDLLKLPE
GLANLINLSNLEVPPQFPKQMVPTTALRIQPHIRLDEEGGSVKISELGNLNDIAGPLCIS
GLEYVKDKEAAQKARIGRKHGLSALELCWNREILEASECQDEDVLDGLQPHPNIRRLRLI
NYEGQKFPMWVMRMKGEVNERRLYRLQKIELVDCKRCQQIPTMGQLPCLQELIIAEWLPA
PRSETEDDGDCQAFPRLEILQVVNCPNLSSIPTNFPRMKSLLIQGIKRSGNWLETIITSS
CGWNKSSLTSPGEKNSTLTSIVLCMVSELKRLPNELFHCTSLEKLSLQNCQNFNTWPANP
WKLISLKELCIDDCPCLTSSPHLEGLTSLNTLVIRGCPRLPEAPRSLGQCTSLIKLSISN
CTNISTVPDFQRLTSLEELDIIDCVKIRTLPPGLHILPNLRTMRVGRVCDRFDRFPQCNS
LERLWLKGMPDMNSLPETLKLLIQLKVLRIRSFGSLEVVPDWICELKNLQILIFEECGML
KQFPSQRKMLQLKKLRCLRIEKCAIYEQTLLENGIERKKVGHVPHIKIKGIWFQGYRSSS
LQEMAAKKLDDEVMDDEYLDAYGYEGDIPHAEDDGSRRRILLSFLVFYVLSMVIISLYWT
ILYK
>Bv3_050600_wnyc.t1
MEATALLRSAGQQLGKWMVEEAKYLYAVKDKVEGLQSELEWIQCFLRNADEKKNDDEMIH
KWIAEINDFSYEAEDILEKYLLKVSHPRKNDGIWNALKWATCALGDVMSTHQVGLEIDVL
TSKISKLSARMITYGVKPESYGESSWKRSHSNRAELRRTHSHLPVDDIVGLENDTETLVG
QLMNKEKKVIAISGMAGSGKTTLARKLYHSVKGGQFEKCAWIYVSQKFQPKDVIEAILLR
FFADDQKKRNEVRDAGKQLEGMLYRELQQKKYLVVLDDIWKSSDWDSLKSAFPVTANSRS
KLLITTRNNSLVSHVDPQGFLHQLKRLNEEESLKLFDRKAFFGQDIETGVMTKLIQVTTI
IISQQSSLISVESNLIQVYK
>Bv3_051360_kzro.t1
MAEAIGIEVGKLFVEKLGFKAGKLIMSVKDINSQIQRLQETKSIIEATLRDADPLESCSS
VEGKMIRNLHGIEARLEYFFDEKQTRAKQKELMGGSRHSKELRLFFSSSNQLVSPLRTAA
KIKEIKEELESIARDHSLVSGIANNYSMSRRKQTEVLAETGPFLATDVVIGRNEDRDSII
TELFHSTNDQESFSPVAIVGIGGQGKTTLAQYVYNDERVKSGFDVQLWVFATLDFSVSKV
LQKIIASANTDEKTFKGEMVQLQHRMVQAIVGKKFLLVIDNVWEGPNLVENWEQVKALLK
VGAKGSKVLITTRSETVARNMGTFDPYMLCDLGKDESWRLFKHFAFKQGQESGIEAIGKE
IADMIPRVPLVIKVIGCHLADKGTIREWEAFKNELASNSSSHVRDKIMQTLKISYDRLDK
KLKLCVAYCSLFPKGTRFDVDKMVRIWIALGYVESESGKLEDIGEEYVNQLGRCGFFQVV
CRNKYGQLIWFYMHDVMHDLLLSIDKSVYQMIDYRTSKIAEGVSHVSFCRANDLNWDVPS
SVLIIKQQLQSILIVEADDIVMKQYGELQTLDWFVVGEDTSESKGSVAGGLTELSDLNNL
KGELTILVNRESKYIAAEAKTAHLKMKKQLTELIIDFEKSGKEDYMVLEALQPHGDNLKF
LCIENYGGEKLPDWIDTLNSLKALTIWGCPRLGSLPH
>Bv3_051390_sdqx.t1
MAEPLSTGIVQAVVQRPISKAYEEIMSALVDFKSNMESLQNTRSTLEAVLLDADSVVEPS
HAQKDAIEKLSCQVDRLVDLLDAREDRAMRKQVMGGSWFIKEARLFFSPSNQLVARFMDA
RKVKDIRNKLDSSSRDHAQFGSIISMPSASQPQAWGIQTVTSHIITDMVVGREEDKENVI
SKIIPDNYVASETLSVASIVGIGGVGKTTLARYVYNDERVKHSFDVQFWVDVTRDFDVKE
VLEKIARYAISDQEPLMSEMNQPYQYHDGFIPAIIGKKFLLVLDNMWDQQGLRLKWMELQ
TQLDRFGASGSKVLITTRNAKVAGIMDSKHPYMLRDLTEGNSWLLFKQVAFTWWQEPGME
TIGKEIAKLCPNVPLVIRSVAGLLAGKRTIREWQAFRDDQLANFASYGRDVNETLKLSFD
QLDARSKLCVTYCSLFPKGFYYVKDTIINLWISMGYVEPQYRNQSLEEAGEDILTNLLNS
GFLQIQLSNTLGFIHAVVMHDVMHDLVLSLAGVKYKMADSSTTYFDKKVQHVSIGKVVAD
SSWEVPSSLFKIERLYSFIVVMDLRTLDTFIVSERSSQSESKANGIGRLADLKELNNIKG
TLEIKVRKESRDIVAEAKAANLKMKAKLTHFLIDFEYSSKEDEMVLEGLQPHANLKVLRV
DGYGGERLPRWMMDDQLHCRLPNLVRISISNCKSCRHLCSLGWLPHLQDMYLDGMDNVEY
IENNSSSSGANNSENNVGDELFPNLKRLSIHGMPKLKGWRMSSYDNQDLKQLSQIQDQHQ
LVQWKPACPKLEELAVGDAESAITIAKSLLTGCLSLQNLSLHKNLTILLPQQRQTLVLLN
NTFPTLRKLLLNGIDELEILPVEFQDYSSLKSLNIRFCKQFREIPEWIDKLMSLENIGVR
CCPKLESLPHQISNLSKLRTLQVYESSSLLEERCQKPSGECWPYIQHIPHVYITTAVGWE
PCMGVVL
>Bv3_054520_ycde.t1
MMAAVEVDNQVGEVSETLESLIDLITEESPLTQGMEEEIEAVAPELRALQTLVEAAESDN
DDEEEELILLAASIKELSLLAKTQIGAFILSREKQMKRGKLHKCISILGDAKVRSEFMKI
LKVIKVRVRDIIEQLKRLMTDAESSSSHEEAEHHLQAISQGNNVIGREQDIARVRTHLSS
GFVRQTFDSDLPLTSESGRTSSGLSDNTQALIQHIGKYFGLSVSSPGFRQQVRLSAVSIV
GSEGVGKTTMASLIYKDAYVSRIFSSRVWVTVPHEFQPEELLSNIAKQVITVGSDEPDKT
WSLAMLRESIHFSLTERPYLIVLDNVQTPEVWRLLRQVLPNTGHSKVLITTRVAEVATEA
SSSSGSIHHLQELTPPTSWRLFCTILGDAADELQPLAREIVENCRGIPLLILETGGILSW
EAKTVERWSTLLSELQQKGSLKHLVADALPSYLKKCLYSLLLYDKDFEVPTRRITALWIA
EGLVQPKPGNEDEPLEAIAKEYLLYLKSYFVIEVLKNKSNGEIKTCRLRPAIRSLLILKA
KANNFFYDHIKKRIRRLAHHPQRNTNNGEGADDWSLYRYNENQTHGSSTSYCFKYLRTFS
SSDPREGPGPGEHIKYFLHRGIKMGGCKRLRVLDLEGVFRPILPEVLLKELKQLRYVSLR
RTYAEVLPASVGSLRKLQTLDLKHTCISMVPISIWKLKELRHLYLGESYRTRLPSHPSVI
ISLNNLQTLSGGYMDDQTLIENELGSLKSLRKLALTCQMSMEKHKELGDWIVKLTDLKTL
RLRSIDEMIEPSRLYIERLSGLNKLNSLYLFGGITQSILSTFPDSLTEITLSLSKLEEDP
MPVLGSLSNLKSLSLLSDSYIGSSLTCLTSSFPVLRFLKLWKLTELEKWIVDERALPVIE
AIEIRSCRKLKFITQRMEYLTSFQ
>Bv3_057230_ewfj.t1
MEAFQSDIALALLQDLLERFKSLVIDEAGQIVQFDAEDELKKLERKLLKAQVLLGSFQLT
TDKNWQHWVGDVTRVCYDAEDLVDDIVLDAGKTSLLEKILSYFTRGSMARKIQELQDRLE
DIISGLDMVNKTKQRAQQCYLGEFVYGNEQLLLTEKLFGRDADKENIISMLLEQTISSVS
IVGMDGLGKTTLAQNMLYDSRIQEKFHHRVWVRVSAKFDLRKITDFILHRRQECEYSFLP
EKIYGLFHDLYMGKSILIVLDDLWDVKYDDWRSFRSLFLRSSGCKVLLTTSNPNVTTVTK
ATPYHLKLMKDEDCQALIMDRVFSSNNLSERQLVILEDIAVAVAQKCKGLPLAANVLGLH
LSSGRRDDEWMNFLDRDICEMTSLEQIGSDCFDELLWRSVFQLSHVGDQELPTYKMHEFI
RRFAEFVASDTCFRWEEGQSSFSVPWYKTARHLSLLCDCIKPAFLKYIENCDGLRTFLLL
SEKGTQIGQLPYSLFQKLVRLRVLDLSRTDIDELPESLGRLKYLRYFDASQTHILRLPKS
VTNLHQLQVLRLRECYKLLELPKNIKNLTNLLHLDVDIKGLRCRPASIGSLSCLKTLPSF
AVCKKVGYRIAELKNLKNLCGTICLSNLENVKDGAEARDAMICDKPYIKRLELEWSRFSR
DGSIEMDVLAGLQPDKNLKELQVINYGGSSFPAWLTSPSCMLVSIYMQNCRQDDFLPSLG
QLPFLKTLHVEGMHSVKYVDYHFCGESTTGAFPSLESLKIQDMMCLMSWYPLPDNSLLQL
RDLTIEDCPSLFSMQSLKHMSSLQELVINCCPGLETLPQLPGSIQSLIIFESDMVKQRCQ
IEEGPEWNIIKTIPYVEIDYESMFPGDSS
>Bv3_058300_fite.t1
MNILTGGAGQAAGALVGPAVDASTGIYKCLKRKYYYIKYLGRNFENLEKEARYLSSREKD
VNNEIFRNQVMRDKTHECETWLEDVSKMTDDLKDLKIRYQKANNGSCGPCLLHTRLKLSR
EIVKMTTYVVDLKDRMKLDDILLRDLPVERIEKKFPKKIDVPTQSENVERLLEFLKDDSI
KKVGIWGMPGVGKTTILENLHDEVGKLKIFDIVVWVTVSKEGGPRQIQREILKRLGVKGE
GVDAENPGASLISRSLANKKYLLLLDEVSSIINLRDVGIYESDMQGKVVIATRERIICNM
METDEEIKVERLSKNDARKLFRDVVGVAFEYPGIRPIAEKVLKQCGELPQLIRAVGIHLK
GKFSEDLWSNTLSRLQSPSMDQLKHMQEVFTAFKLIYDDLQDSLKDCLLYGASFPEDYEI
YKDYLVECWKAEQLIGIGQTLKKACAEGHSNLDTLMDRCLFDRCKTTKYVKMPIIFRNAA
LKMAYVRKFEILVIDGEELESHPPLEKWKNARVVSLMNSDLVDLPENPECLTVSTLFLQK
NESLSTIPASFFNKMPTLKILDLFGTGIKFLPSSISELTNLTGLYLNDCHQLEDLPVDMK
KLQNLEVLDIRRTGVHGFPEVIEQLTCLRCLRVSFTSYLSNQNHAACNGEDKYPSKILQL
PIQLEDLTIDADPKDPRWNEIAPEIAVQLAGLKKLSSLSFYFPTAEALEAFTRTSISWKN
GNGINFRSFNIYVGSHGTHNSPQFSASICSGRRYLHYSEGTDTPNVIKEVLLVTHAFQLI
EHQNITSFSDFGIDEMVSLEVCEVKECNAMTTVVSSCVAETRAFPWLKELHLLKLQQLNE
ICQGPISSDSFANLTTLTVYDCPNLLKIVSGEMGKQLKELQYLRVEKCSQVVEVIEMDPQ
CNGTDTFPKLKILELVSLERLVNIHTCDSFEWHALRQVNIVECEKLVNLRLNKMNATKLH
CITCNQAWWGSLMLNDDVRTHLQAFCCFI
>Bv3_058340_etpj.t1
MTRTCFGDLGDVRSCWGYKLKLVRSEQETKDTHLNNVRLFSLKELKKATNNFGANAVLGR
GGFSSYYKGTLENGTVVAVVVPTVGNADQKCVSNSPDLVDMLSRIRHRNVVEFIGCCLDG
SRRIMVYEFAGDNNLDQLLFLGNSEAKRSELNWSRRASICIGIARGLEYLHEGITHRVVH
RDIKPSNVVLDSNFNPKIVDFGIAQLSDHDVSHHSCSIAGTLGYLDPEYILTARLTEKAD
VYSFGIILLEVISGRKVREFQNKGSEATLVSWVWELRETDRVLEIVDPTLYDFPEDDVKR
FIDVALSCVQSSSKLRPSMSEALLMLLGPYDFSKKVLKNPEHSIWSGDHDEVHFSSHDEE
SGKAEITVASSDAPSSVHASGTKHFPDARNRYGTAPSQPAIEPISKSAHGFETEIESDLD
TYSSASELVEISHDLETELSRTIEANISAAASASKQSGKSAVKPELISSSLGTRTGYLSS
LNTDSDVHEEAISEPQMSKPSLSDNKKTTSSAEIDISVQNEAVGNISFDIQNNGIDEILS
LPEVDVKTPIQRTVEKILEGLKDSHRRSICLYGRGGSGKTTVLKNLFLHPAAKELFDQIL
YVTVPRFGYQKHVRDEIIQQLSLNVQDSCTDKEIIFLIHQALVDRKFLVLLDDDWGSIDL
PEVGFPSPGPESSCWFVLATRSLDACPILADMEIEMEVLSNVEASQLFFSKVGDIIDSLE
IKPYAQAISNECYGSPVILSAMGSALRAESNVAEWKLALEKLQFGNTANTSAELFFSRHI
KFCYDRLRARDVKTCFLYTALFQEEKEIDNSTLVECFISEGLVGGRTPVAYRKGHDIVGH
LVRASLIEANDNGLKVKMHYIVRDSALEIFSSDIEGFRVLSRLPEIEKDDGQSSQTKLVD
KTNTFDIQLPGNHKYLTRAGAHLKEPPSMEEWEQATMMFLMDNEISSLPRKPNCSTLVAL
LLQRNSCLRVIPASFFDSMLRSLQILLLRDCERLLVLPPSIGNLKSLEVLDLQGTEVTHL
PDNVGVLTSLKQLRVSFYGSMDHREYNKLPAKLVSDGIISSLRLRELGMFVYPGDRRWTL
SASDITKEISILKLSVLYFHFPEVEHLEYFVHGSQSWKDRDVTTFNLVVGHDFKRIVSLV
SIDTELLYNEGQRCLRFVNGENIPEAVAQVLTRATSFYLDHHLNICYLSQFGNECFDSLN
CCILRDCPELVGIVNSLEHGSKFLPVLEYLSINYMWKLERIWVGHPAMGSLAMLRCLTLH
ACPKLCYVLTCSMLDILPNLEELVIEDCVSLKYVVSKNEDVEEIMHDDEACMSSVSVVEN
LKPKQTIARDVSALRNLKVLKLHYLPEMCGIWKGQWPQLEYISFYNCPKLKNLYMEGNDG
VHVKEIAADKAWWDSLEWTDLVLYRRLHKLVNQIHIDGL
>Bv3_060540_ofii.t1
MDAVSSYAVVPFISGLFNVLLDRLAPENIREYLMGSHSDSTATELWKLRTSMIRVRRVIN
DAEEKQDTDPDVKSWVNEVKHAVYDAEDLLDEIHTKTLVKRVESETSSQVMSSITATFGR
MVAALDPFHQGTISKIHMINKRFEGFSQLIDVLNLKSGLEKPRLLSSSRLTSSLVDESMI
CGRDSEKELFIQLLKDGVPKTDKHGSLIKGSRFPDCSIRTFAIIGMPGIGKTTLAQLIFN
DPRVDDIFQFKSWTCVPEVSNVINIMKSILSTPFDPNQHFEDLESNQTCLRKRVCKQRIL
IVLDDVGDENMISTGWHALLISLKSAAPGSTIIVTTSNEGIAKMFRPFYTHLLHELSHDD
CWTLFKMHAFGDPLAAPDVKLEATGRQLVAKCGGLPLAVKAVGCLLSFTLDAKEWEFIES
SNLWDLPSYFVASDSHGSSIRELGELSQLRGSLRISGLENIVAEADAYAANLMDKGHLDE
LVFMQHDECSVADRQHEQLMHALKPHTNLVRLTIDFYEGKKFPDWVGNDTFCNLEVLHLK
QCTNCVELPSLGQLPLLKHLLIKGFHKLETLGARFYGQHSATSSPFKSLLTLKFEGLQQL
KKWCMFEGNASPFPCLVELSVKDCGELEGDLPLELPSLMSLSIWGCRKLSGILSNAPLLR
ELCLIAFGRIDVMSIARFTHLTNLFVEQVQDDLVAKVQEAIRDLTSLGNLSISTEGRGTI
ALQPWNLPASVRSIRVYTDEQIIFNGASQLQYLFLLYISSPLRFPAGYFQLLHFLEISTC
DGLTEFPIVLDGADTGFTSLHDLSISKCNRLVSFPAEGFLAPYLTTLAIYGCSSLQSPPN
NMPTNFPCLRCLSFENCVQLELLPEDDFSLPLLLTFRIAGCHKLQTLPEALSSCMSLEWL
NIESCTALASFPASGLPAHLQRLRIYNCEILTSLPDRLCSTLKHLDIWKCPKLESFPPSG
LPPSLESMQIFGCGQLTQKYADWKLGGLSFLRELSIGGLVNVESFPADGSMPTKLNILKL
DQFSRLRSVNCKELQRIITLREFEIQRCPALVLFSDDLPQSLCRLTIRQSLSMVKRCLGP
DGYYVDKISHITCLELDS
>Bv3_061730_usyf.t1
MKMVAEKPKIVILGAGMAGLTASHRLIGVKESFELCVVEGGQRIGGRIKTIEFGGDRIEK
GATWIHGIXNLSTSETKTEDEFSANPSIAKIAHLTGDAIYASRQYTNKAIKIWLRDLKSL
AYEIDDQLDEVAFDALERRVDEGQVRWYDKIRYSIFPSNLTTRSHFSRNIKDLLVELEHI
VDKKNKFGLTERPIESSRDEIRDELDVCRFVHERAAIGRDEAKQDIINEVLRASYCSTSS
QPCVLPIVGMGGIGKTTLAKLVHRDIPSFDLKLWVCVSDRFQIHTIVENILKNAGFFNNS
NQSLDTLLSWLKQLLEGKKYFLVLDDVWTHDYRTWEKLQYVLTNGMVGNTILVTTREANV
ASITQTTASYDVDRLPDHVCWDIFQQLAFREGEEGRYYNLYLIGWSIVQKCCGVPLLVES
LGSSLRSVRDEDEWDRINTMGSFRELDEQYTEVIEVLRVSYNKLPSHLKPLFALMSLFMK
DTNINLDIQYLWSALGLLRLRNENNEFHKRAYLYLKEMASRSLIQEPNLEIEGAVFNFQM
HDLLHDLSASILGEELAIVTWRELKVSKFTRHIVWGYEDDDSLCFEEFPEKLLQAKNSRT
FRFGYILNRHISSSFLESMISTFVCLRFLDLGYSLFEVLPSSIGNLKLLRYLNLAYNCVL
KSLPDTICKLLNLECLWLNGCTELEELPKDVYLLHNLMVFAITTKMSSLDPRLIEMSSLQ
KLAFQSCENLEPLWDNGYAARLPSLQSLIIKDCPQFTCLPNSKKFLKGLEILRIADCENM
YLSEGKGLKSLTSLRQLAITRLPMLTTLPVRIKYAASSLEYLHLIDCENLTFLPNCLKRF
TSIRIIRIGKCPNLQSLPKVFHNLTSLQKLSIWKCQHLSEKCAVPTGEYYSFIQHIPLFK
LDGVCYTPCQSE
>Bv3_062680_mdnn.t1
MAEAILISVTKSVLGKLASFTGDLALTSATEEIKAARVLKKDLEMIASKLSAICAVLQDA
EQRQYTNESIKIWLRDLKDVVYDIDDLLDEVATDALQRTANEGQFLIQLRYFLSSSNPLI
FRFDLSHRIKDLRQKLDEIVAKKNDFGLTDHPIETTLVDRNPLDACAYVNKSDIIGRDEA
KQDIIRMLSAVGDSSSLTVLSIVGLGGIGKSALAKLVYHDEWVVRAFDMKLWACISHEFD
LRKTMEDILKSGTNDNGCHLTLGQVVEKLQNLLKGKKYFLVLDDVWLHDIVVWTEFKNML
TTGKDGSLILVTTRDANVASVTGTVRPYDLGGLQNLHCWSIFNQLVFAEGEEQRCPNLAN
IGKSIVEKCLGVPLLVKTLASLLRTERDEREWKRINEKGSLIGLHTQYRNVIQVLKLSYD
RLPSHLKPCFAYSSLFVKDSKLYPPVLSYYWRALGLLQQSNTDDEYYEGIGHNFCMHDLL
HDLATNVLGEELVTVTLKALKVSKMSRHSVWGSERFNGLSDEEFPKELLKARKARTFRFG
YKLGKISKSFLRDLISNFKLLRILDLGNSDYEELPKSIGDLKQLRYLDLRFNESIKILPD
TICKLVNLQTLHLYRCQQLKELPRAMNKLVSLRNFSVTTCQTTLTDTTFNGLRALRRLGF
CYCNRVTTLWDSAVIGGLTSLRELRIETCPRLTRLPDSMKHLAFLEKLVISDCQEMDLED
GQGLHGLKSLRELEISGIPKLISLPDGIQSAAISLQYLSIGNCGSLYELPNWLRHFTNLE
RMYIFSCPNLVALPEGFRYLSSLQKMAIHDCSQLTTRCAIPNGEDFSYIQHVHDIFLNDR
WIKLSPTQQGTS
>Bv3_063600_ouny.t1
MEAAFQSAFASNVLKTFWKPVFDAIGGELQKVKDMDEALRKLETCREEALDLLHKVDPSC
RREADKLAKFCHEADDLIEVIEHEIKNLKPPTSSSVRGILISPKNWAKPHKIDELHKKMA
ILIDHLRKHIDLSQEIQLPLTESPLLSEIPINKKLKFIGRELDVRVIVEELTSWETYGSF
GVSIVGMRGLGKTALADHILHHEEVQAKFPLILRASMSGGNFCKEDLESRLCVVHSKRFC
SRKRMRSENSSHHLLDSDKWLLMLDSVGEVPSNAWRDFQTSYQTIGRKILITTLSARVGK
MTRTTVHYLKPLSEKHSEELVQHEYTLSCNSILPQPSMVRALAKISCGLPLVATFLVWSL
PSIEERDQWIHEDIWKWPKFRIEILPILRSSFMGLETKLKRCFVYFSLFPHDYQFCKEEL
IHLWISERLVLPHDSRFEKNGQDFFNELLDRSVIQSQTGDNRTLTRYEMHKFTHEFAQIP
GSKTYVRMGVECTFSPENWNKYTCHLSLSCDKQLQLCDDIGKHLRHLRTLLLLPDRRQTG
QIGKIPHDFFKKFCGIRVLVLSKIHITDLPRSIKMLKYLRHLDISHTNIMKLPEKLANIS
TLQILKLSAGLDFPELPTNFNMLSNLSFVDWKESHIQKMVSKPRNIRNLVNLRTLPLFIV
GNKKGYCITELKSMNHIEGSLKISNLQNVTGEAEAREAMLSHKSSLQRLELIWTKNASNA
ERVLIGLQPHNQLKELKIVNYSGVTFPSWLCNDVTRLQKLELVGCQSCCNLPAIGRFPDL
KTLHLEKMSKLKCLDQDFYGAPINGFGCFRSLESLLLVDMAELQEWEELGVNMLLCLREL
KILNCPKLKSLPSLYHLASLVDLQAEECTSLCSLPELPTSVESLTIRNCDLVRIRCEVGG
EDWSTVEHISNVLIDGVKMATSPTQCIHPPYAEYHNTYLQGFQYIVEGVKSVFVSRLF
>Bv3_063850_pxnh.t1
MEAAFQSGFASALLDILFNRVTDVFLTELKKIKNVYEAVDKLETTVIEAQSLLLQVDSSH
FQGIARHAMKKRVDTLTGLCYDAEDVMDEIVLLMSKDNLGSGKKIWWFRDAILRYLKTWA
IGHGISKLQIKFNAILEQLKDLIDLSKKTSNGCRDLTSEVPSDREGSNPVPLVGRDNDVD
EIIKMLTSHHSEKGVSIVGMDGLGKTMLAQHILCDPRIDRKFPIKLWVPISDGYFNKQDV
CDRLDKGAVLVNCKSEAEESSDNNVALKLQQNLLIVFDNLLKMKLTDWDDFWVKISAKKV
GEIKIFVTTSNASISKSTGTCAYNLKPLSDESCKTLIEKKVCLHNPNLCGQPEFSYVAGK
LASKCEGLPFVARIIGLVLATSHKNDWSDLLEKDLSHWPEFKAEIFPVLSLGFKDMQLHV
KKFLSYFSLFPQNYCFVMDDLAQLWVGEGFIEQLNDSSSLQAYVDALLETSIFQVCEDAN
HAGRPSYQLHKFTHDFAQVVASKTCLQIQELGTYKRIRTILSLHADNKNVKMPKIPRHLF
KSLTHLRVLALSGTDVAEVPDSINKLEHLRYLDVSNTALSNLPDKLSTLSTLQFLKLKNT
ALSHLPKDFHKLTSLLFVDWDKSELNRLTLPAHIGNLSSLQTLPLFHVGNKDGYSITELQ
NMNHLHGAICITNLENVKDREEAKAAMLHKKTSLRRIELQWNKSTNSSLARDILTGLRPP
LYLKELKITAYCCYIFPDWIAQPLPMLEKIHLQRCHSCTVLPAFGQLPALRTLIIQEMES
ITSVSNSFCGQLVDGKCFPSLNTLEFNDMPKLEDCTGLEATRMPQLRVLKFVNCPMMNTL
PLLRNLTSLKDLQIRRCKSLVTLPDVLPALESLIISESDKLEAKQYQTGGSKERRKVEYI
PYIEINGELI
>Bv3_063870_jjky.t1
MALEFVFGFIVSSLLQELVDKIKASAVDTIALAYSCNIEDELKKLEATYVKAQSMLDNVD
GWDLISSKLHRDWVADIRRACYETEDFTECLKLEILKKRGDVGFFQSYWSKWGLSSKICN
LQSNLMYLISASDQFMARSHGVKDERHLALDKEPMIVPDDESFRRKQDKESIIRLLLQPS
SSSVVLIAGMFGVGKTALAQVVKNDSLIQHHFDHRLWVSVSGNFNLMKVLCSMILDLQLE
QTKDANSISSPPYSEQQCTRLFQGLCKERRILVVLDDLCNFVKPQDWEDFQSLLLDPSCV
FGILITTRNPAVSTIVASLSSITTASYYLQQMSDDDCGLILQKKAVLAAVNKRMRCGRNM
SEVIALQIAENFCKGLPLVANIIGYHLSLKQDDQWPIKLSKDLWCMPEFRELIFPAFRLN
YSDLSFFLKNCFPYFSLFPKDFIYNKDDLVRLWFAEGYIKPQFAGFQYSDCSEYAVLEEL
GNYYFDNVLSQSILQIYHPFDQEPQIYRMHEFVHRYAQFIGSDMYIQLDDQFVTRSASHM
LTPTPIASRYKNSRHLSLLCRSIPRPIWKDIERYSEGLRTILSLGEHISIGEVSYTLFLK
LQSLRVVNLSGTDINELPESVGKLNHLRILDVSRTDIQEFPASITNLYTLQFLKAEQCPL
LLQLPKRIKKLTQLLHLEVDIKSLSSMPPEIGNLGNLRTLPAFIVGRKHGYRVTELKNMK
YLQGSICLTNLENIKDGEEAKGAMLKNKPFLRSLELEWSRYSANQLVTETVFCGLEPHEN
LEELQVTGYDGTRFPSWLSSPSCNLTSIHLLRCDQCSILPALGKLQNLKFLHIEEMHCVE
YIDDRFSGIGLVGGFPSLESLKLQDMTSLTKWEGLQVTQMPRLRELNITDCPNLISLPSL
NLLASLGNLEISYCPALQALPEEGLPLSLETLIIVRSELLMQRCLPRQGVDWEKIKDLRN
VVIDFVKIPTLVRLS
>Bv3_063940_ngjt.t1
MEFIPLASPFLTILLKNLTDLAINEISHIRNVKENFRSLITSSEVVQHKLNQIHDDKHFK
VLLREWLQDVTKLFYEVDDIIDGVRLDIMKQNHIRSNTKTSNSANCCHLIPESETQLAGN
NLASLKKWNLPRNIKALEDKLQKIDREVDGLLQAAATSNRVGRSSTAAYSSTRPQRPLAS
ARYKDKRAIMQKYLLNPSFAGKGVCIIGMSGLGKTTLARFIQNDAMIKKEFSIKWASVPG
DFNSTSSIIVEPSMVGHVAYGYPVTGPPHRGRTLLVLDDMWNVHHLAWSTFLSNLDSETI
FLITTRDPKIASVTATTPYYINRLSDEDCRELILKRLDRCPGNLSHRYGHSISRIAEKCA
GLPLVANWFSLAISAECISQRSEEAISHFEETNLWDLREFPDQILPRLRFNDPVMPPELS
KFLAYLYLFPNDYYYRKDELSELWMAEGFVTPEEWTTLGLKNAGQHFDDLLSRSMLHVSH
YPTEENKMVACKIHEFTHRFAKNIASYLSQYQMNDDGDRPHLPTKSIYHLSLCCQNVTSY
HLKVIEIYYTHLRTFLLLPKQKTNLSEVPESLFHKLRSLRVLSLNRSLIHTLPRSVCKLV
HLRYLDASDTPIQSLPETTCELLGLRVIKLKYCPNLLQLPSRISNLVNLIRLDVDINILR
STPSYIGRLTNLQALDTYIVKNGEGYRITELKNMNSIRGSIKIEELENVQNPEEAENAKL
RLKPHLKKLELYWTDRTMREPLMVRILNVLRPHDNLTELQLTNYSGAAFPSWLCSPSCHL
KVIRLHNCSYITELPTFWKLPLLQTLSIDTARGLVQLGRQFFGDVNHSRFPHLELLELQN
MPGLTRWEGLKPGDMPHLRELRFVNCPALSVLSTLRHLTSLRNLEIVNCPNLETEPDLPM
GVDSYNF
>Bv3_064590_ezro.t1
MDEAISDIYRSCKGKYDLAVNVDEIFQDLQQQAKYLFAKEEDISRKIASQLAMQATRECA
TWLDDVKKTKLEFEEIEQRYLFSRANGQRFTNLPTIVKLSEEMKKKTEAIVALKDGMIPA
TILLVDNGLAVVEKKFAKELNDMNSFHDVVEKLLDYLKDDSIRSIGIWGMAGVGKTTIME
NLNDKVEKNGMFDIVIWVTVSKGGSVQKIQQAVAERLKLNVDSSSSECHLASLLCKALEK
KKYLVLLDEVFSDVDLRAVGILHNHEHGKFVLATRYRSLCHSMDVDEDIKVERMSRGDAW
KLFRKIAGEAVEHPIIRPVAEQVLKECGELPQLIKVVARMLRNKLNEDTWLRILSKLQSP
SDHQLQSMKEVLDVFRLVYDELDENLKSCLLYGASFPEDHEICQDYLIECWKAEDLISNA
HMFPRARKEGRNMLETLIDKYLFDRCKETEYVKMPLIFRKMALRVANLDSNWLLQVRPND
KLGYPPVEQWRCARVISLICGNLQCLPANPECGKVSTLFLQQNQMLTNIPPSFFDFMSGL
KVLDLCGTGITSLPNSISNLANLKGLYINHCRQLAVLPKQVAELKQLEVLEICQTGLCGL
PSEIGELTQLQCLKVSFMSCSLHENGAPEVDVIPSDVVKKLSLLQELTIDVDPLETRWNR
IAHVIAKEVATLPMLNSLSFNFPSLKCLEIFIKSSISWNNSHYSLIDDKFRSFRLTVGSH
VVNHLRQIDISNCLAKRHLKYSDGKDISDAIKLVLKRVCAFEMVGHASVRNLSDFGVDAM
ECLEICIIAECDKIEKIVGDITPMAVLFSWLKELHLLKLKRFESICEEVILQGSFAKLNT
LTLYDCAYVKKLLSIKMTKHLRELQYLRIEKCSQLTEIIAAHPSQRVNSSSGTLPSLKKL
ELVGLPSLISIYDDDLFGWPSLQRVEIVACEMLTVLPFTATNVVRLQSIQCTEAWWEALV
LEHQVKTQLQQYCCFI
>Bv3_064600_wiae.t1
MRNKEFTASGVSVPVPVPEEMELDLRETEELCNKDRDCDLMAMTPQEQEDFEPPSKRGKT
EFEPPSKQGKGEFDLPSKQRKGVIESNKKARFLTETTTQVDDGFAWRKYGQKEILSAKYP
RHYYRCTHRHSQGCCATKQVQKNDEGNTYSILYLGLHSCSTGIIASGSTSLIPVEHSFME
DNREREINVIPSKICNYDVTGKIRQEESITSSTSILTESDMWGSSDSMLSTDDRMMREGE
NETNSTYSCWSKLERDRDSDSWPILKFIGSIDGNLQRLLSAFQDVEVKKIGIYGNGGIGK
TTMMKTFLSQYDLPRVFDLVLWVTRPRCSSRRKIQNTLAQQLSLHVQDIKSDDEVAMILL
QTLQARKFILFLDDVWEYMDLLKVGIPISSLDNDYKIILTTRSIHVCEAMKVDKFIEAEV
LSREQSLRLFRSHAGHVMDSLDIEPYGRAIVNECYGLPLVIKVVGRALSMDNSVFAWKHA
LKEILLTNTLEVLKIGYSKLRHDMRSCFLYSALFTESEAVRISSLVECLVDEGCVAGSIS
DARIRGNDIIKQLVDIALLECTDDGSMVEMHGLICDLALVILSDVKGLQMLLSRYLRSIL
PQKRLLFNISNPTFEEPESSGRENFLPSGRHLSILKAGEGVSEPPSEEEWEEAKMVFLMD
NTFSRLPKRPTCSKLLLLFLQRNSSLRAIPSSFFENMFSLQILNLSKTRIKSLPESLLKL
ECLQVLILRNCERLLFLPSDIGELKNLLVLDVHGTEICQLPNRISELLCLVHLQVCFYGS
MDEDECAILPPQLISKGIISNLIQLKELSINVYPGDPRWIMIASDVTTEVSNLKLCSLSF
HFPETGHLEYFINTSPAWLHRTLTHFNLIVGHDVKRIVSHVSDDLEHEYNQQDRCLRFVD
GDDISDAIRKVLPRATAFYLDHHLTALSITQFGWGNTNLLEFCLVRDCPKLNTIINSTNR
TGYCFLSLEVLSIHYCWNLSRLWVGPIRAGTLSMLRRLSVHSCPKLEFIISRPMLAVLVK
LEEMIVVDCQSLRSVICNDDTDNNDSAEPSIVDLNSIEYMAEDEMQTSPRTFPDNTGFTL
KVLKLHYLPKLVKVWDGGKFPCLESISVYNCPRLRNLDLNSCVEDTLKEVKAETGWWGDL
EWDDPALPAKLQTHVKEIKSDDIWGTM
>Bv4_081960_kacj.t1
MAESVLSFAIEKLATFVIAEAELLGSLSQDVTALKNELATIKEVLKDAEKKAEEDDTINE
WLRQVRDIGYQIEDVIDDYILLKELPQQQQQQQRQRSSSNTSNTSQLFLMVTRIRKWLNK
AVACVSELKPKHELASKIGEIKGELSEISSRRERYKFIASRDSSSSNERYQYQQDRQVCS
LFVDDSDIFGIEDHKAEIIKWLNLEKQHVHQHVAECHRSVIAVVGMGGIGKTTLVRKVYE
DEEVRSCFSFYAWVTVSQSYKWKVVLNSIYQQVHPQSSLQLETSDEVNIINDLRNHLKDE
RYIVVFDDVWDVELWRSVNAALPTNSNNSKILMTTRDKNIALHWMASLGGHTHHVYDLQP
LPKDAAWDLFCHKTFVHGICPPELEQLSRQMIEKCEGLPLAIVAIAGLLSTRMKVPSEWN
KVQSGLGFELGSNRHFSSTTKVLLLSYHELPYYLKPCFLYFGVLPGAYSIDCMRLIRLWI
GEGFIQNQRGKTLEEVAEEYLNELVHKNLVQVYAEANIKKSRLFRIHDILREMIILPKLD
NLCFCQVLSQDNSPTSKQFRRISIHTDFFHDNNSINVSEMLDVTPGVRSLLWFVEPLELP
DLPLRSLLKVAYFFKVLDLEGAPINHIPDEFGNLPHLRYLSLKKTNVEVIPKSIGRLLNL
QTLNLKHCLVVELPREIGQCNKLRHVLTFRLIEKSKQAVKIYDGVLENFKELQKLAYIEV
HEVRLIEELQHLKQLRRLAITKVKKEHGRGLCCAIEKMKHLRSLSIESANHEVLDIQWSL
RSPPLLLERLYLKGRLEILPDWVKNLKNLAMLRLVSSRLEDDPGKILQLLPNLVQLTLND
AYLGEKLDFGCTNFSKLEILGFYDLHNLKSLVGMGLPSLREVEIDRCLLFCDYPDEVAKI
ITKKAIRVCAYVHRAAFMFERGKSRQSKT
>Bv4_082000_hhjh.t1
MINKISKRAKSAFACITQLKPKHELSSEMKKILADIVEINNRRERYELITTPDDSTENEQ
NWQDPRVSSLFKDESELFDFTRKKTQIFSWLNLEQQNDQDCTKIQGPRAVIAVVGMGGLG
KTTLVRKVYEDKKVKEGFSVYAWVTVSQSYRWRDLLNSIFKQVHAEPSLELDTSDEHTII
SKLRIHLEEKRYIVVFDDVWDTKLWEYVENALPNNKRCSGIMMTTREVDVGGAWNDPSSD
HHLYKLEALSAKASWDLFCHKTFGNTNCPPELENLSREMVGKCEGLPLAIVAMAGLLSTK
EKIIFEWIKLYNSFGFEIGSNPHFSNTNKILLFSYYKLPYYLKPCFLYLGMFPEDYIISS
NMLVRQWIAEGFIQNQRGKTVEEVAKEYLGQLINRSLIQVHEINNPTERPQIRFRVHDIV
REIVILPKLDYLCIGEVLSENNLLTTNKKIRRLSIYADGVSNIMFAEVVNNGNILSSTRS
LLWFSNLSEPYMSSFLKVTRLLKVLDLGGAPINNIPNELGNLHNLHYLSLRNTQVKTLPR
TIGELWNLQTLDLKQCLVAELPREIGNCHKLRHLIAYVEEHVHLHLRDGLAIFWRQKLKK
KGVKILEGVFNFTELQKLARLDVADRPSLMVDLQNLNQLRRLEITNLHKEYGRELCSAIE
KMRHLRSLSVQSKSDIYADHEILVLEYILSPPPLLERLYLGGPLILEKLPMWIMWVRNLT
KLYLAYSRLQEGQLYMLHYLPNLEDLTLNEAYIGEHLHFTQGCYTL
>Bv4_082010_odwq.t1
MADTMLSFAFEKLSTLITAEAELLGSLSDDVRKLQYELDSIKEVLKDAEKKAEVDNGIRV
WLTQLRESAYHIEDVIDQYFLLKQQQQQQQQHLLQSDYNKSLKNQFLLMINKISKRVKSA
FACITQLKPKHELSSEMKKILADIVEINNRRERYELITTPDDSTENEQNWQDPRVSSLFK
DESELFDFTHKKTQIFSWLNLDEQDDQDRTKIQGPRAVIAVVGMGGLGKTTLVRKVYEDK
KVKEGFSVYAWVTVSQSYRWRDLLNSIFKQVHAEPSLQLDTSDEHTIISKLRIHLEEKRY
IVVFDDVWDSKLWEYVENALPNNKRCSAIMMTTREVDVGGAWNDPSSGHHLYKLEPLSAK
ASWDLFCHKTFGNTNCPPELEKLSWEMVGKCEGLPLALVAIAGLLSTKEKIISEWIKLYN
SFGFEMGSNPHFSNTTKILLFSYYKLPYYLKPCFLYLGMFPEDYIISSNMLVRLWIAEGF
IQNQRGKTVEEVAKEYLGQLINRSLIQVHEINNPTERPQIRFRVHDIVREIVILPKLEYL
YIGEVLSENNLLTTNKKIRRLSIYADGVSNSMFAEVVNNGNILSSTRSLLWFSKLSEPYM
SSFLKVTRLLKVLDLGGAPINNIPNELGNLHNLHYLSLRNTQVKTLPRTIGELWNLQTLD
LKQCLVVELPREIGNCHKLRHIIAYVEEHVHLRVHDGLALFWRQKLKKKGVKILEGVLNF
PKLQKLARLDVADRPSVMVDLQHLNQLRRLEITNLHKEYGRELCSAIEKMKHLQSLSVQS
KSNIDADHEILDLEYILSPPPLLERLYLGGPLILEKLPMWIMWVRNLTKLYLAYSRIQEG
ELYMLHYLPNLEDLTLNEAYIGEDLHFTHGKLRVVILYRLPYLKYLYINTPHLQTILIDG
CPNKFDVSIHNMSNPWGLSRLSLMHENNVRCPFTIWQTSSNSITVVNVDETSIHGFLHGK
DVHG
>Bv4_082220_fjik.t1
MADTMLSFALEKLSTLITAEAELLGSLSDDVRKLQYELDSIKEVLKDAEKKAEVDNGIRV
WLTQLRESAYHIEDVIDQYLMLKQQQQQQQLLQHSLQSDYSNGLKNQFLLIINKISKWVK
SAVACITQLKPKHELSSEIKKILADIVEINNRRERYKLITTTDDSSENEKNWQDPRISSL
FKDESELFDFTRKKTQIFSWLNLEQQNDQDCTKIQGPRAVIAVVGMGGLGKTTLVRKVYE
DKKVKEGFSVHAWVTVSQSYRWRDLLNSIFKQVQVEPSLQLDASDEHTITSKLRNHLQEK
RYIVVFDDVWDSKLWVYVENALPKNKKCSRIMMTTREVDVGGAWNDPSGGHHLYKLEPLS
SEASWDLFCHKTFGNANCPSQLENLSQEMVGKCEGLPLAIVAIAGLLSTKEKILSEWNKL
YNSFGFEIGSNPHFSNTTKILLFSYYKLPYYLKPCFLYFGMFPEDYILSSNRLVRLWIAE
NFIQNQRGKTVEEVAKEYLSELVNRSLIQVHEIDNPTERPQSRFRVHDILREIIILPKLD
YLCFGKVLSENNSLTANKNFRRFSNCIDGFNNSMVLEVFNNNTIFSSTRSLLWFSNLSEP
YMSLFLKVARLLKVLDLEGAPISHIPEELGNLHHLQYLSLRNTKVKILPRRIGELWNLQT
LDLKQCLIAELPREIGNCHKLRHLIAYVEEHIHLRLGDNFTIFWRQKLRKKGVKILEGIL
QNFPELQILARIDVANKPSLMVDLQHLNQLRRLEITNLHKEYGRDLCCAIEKMKHLQSLS
VRSKLKEGDIKDKDYEVLDLEYTFTPPPLLKHIYLEGPFILERLPMWILRLPDLAKLDLA
YSRLKEVELYMLNSVPNLVDLTLNEAFDGECLFLKHDKLKVLILYRLPYLKKVYIEIPHL
HTLLINGSPNQFDVCVKDERGFMQMGAGVYCPFTIWRSSLNSLTYTTTKKP
>Bv4_082800_thds.t1
MAIGETILGVVLQVVLDKLDSRQIIDFFKSLKLDQSHVNKLKHLMLVAEKLLADAEQKQI
SNSAVKSWLIDLKHLFYRAEEIVDEIATEALHSSMNLIPGPESFRTKIRNSIPAFSSSSS
FVNIINSKIKEVVTELEHMVIVSHSSALDLKEVSVSKTSGRVPTSYLLEDTGVFGRDQEK
EWLLQLLLSKEAEENLISVIAIVGIGGLGKTTLAKLVYNDDRLGSFDLKAWVYVSDQEFF
ARLEDGNTTPKISEKSRYFSYFQDHFDGSTKFESLCAAKYLRTFAPMQTVSLYTECYLTD
KISVAIIPQFHCLRVLSLSSYRVLRLPESIKHLKQLRFLDVSRTGIKELPESVSTLYNLQ
TLLLSGCSHLERLPADTAKDISRTSSLKQMPKQMGKLHCLQTLTAFVVSKHDRLGMRELG
ELQQIRGELALRRLQNISSPAEASYANLNNREYLYNVELDFDAKDNSDSEKGRAVLENLK
PHANLERLTIRNYPGTRFPCWLDTQFSMYGNISHLSLIGCQYCCSLPALGQLVSLKQLKI
VGMDHIMTIGSEFYGYDSGLRSPFPVLQNLVFKEMKSWELWSEHEKEASLEELQIEGCKR
LVSLHLQPPSVDCSPLLASAQAALGSSLTTLKLHSLPQSLHISNCISLESLPEAMALLTL
ERIFINMCPRLKLASNETLPTSLQSLSVRSCKSLQFPIPMERIEQYSSLSFIFISNIGGP
LVSFPLGTLPKLRALWLSDCRDLETLYIPRGIDLTNLTSLQKLRILRCPKLVYVGKTQMR
RVVDLPAFNLRHLDIRYCGMLKPLAGDREGLPSKLESLYTDGFDKMTLIFSCLRKLEISC
HLTDYFPCMNSLPISITLLVLSNFPNLKSLNGKALKSLASIQQLWISDCPNLQYLPEEGL
PASLGCLRLQGCPLLEERCQRDKGDDWRKIDHIACVCINYIPV
>Bv4_085310_xfwu.t1
MAEIIVYVVERFRILLSEEAIFLVGVKEEVIRLQNELNRMLSFLKDADQSTDVNERVKNW
VAQIRNLSYEAEDVVDTFISNKVREQSGFYGRVKDLICIINREVGTHNVGNRIRELNRRI
LDISQSRQTYGVGNIGDQQEASRSLNNKLREFRRTSPTADSDEVVGLEEDKHLLINKLIN
DENWQRIVVTISGMGGIGKTTLAQKIFNASEIKNRFASYAWVCVSEEYLLCGLLKKIIKS
FKELTMQEMENIEGMNEEDLEYRLQKLLKKRRYLLVLDDVWDKEVLSSLRRALPEDKNGS
RVIVTTCNNNVTADATCFLHELKFLSEEESWKLFCKKAFPDSDSRVISECNPDLEKLGRE
MVARCGGLPLAVVVLGGLLSKKQAHEWHKVRDHIWRHVTRDSSYLQPIIELSFIDLPSEL
KPCFLYFSLFPEDYTINVEKLIRLWVAEGFIVQGEEVMEDVAEEYLTELIHRNMVQQVGK
SLGKATSCKLHDILRDLALQKAREYNFLDIYSGNKHSESSLFPLLRRQVVHSGLERYISD
KHSYSNIRSVIVFNVDQYICKTEQITFLYTSFKLLKVLDLEDIKLPHSGKVEKIPGSIGD
LIHLRYLSLRNGSKSRLPRSIGKLRSLQTLIATGNSDWILPREICKLTQLRHLVAHSHGC
LQISTLTQLQTLKYMKFEQWIKIDITKLSKLRELEIHRIITPGHPIIDSLTQLKNLQSLV
LQADTSLPPLLPSLSQNENLFKLKLEGTIQHLHEDLHQFPRGIRILRLNNTKLKQDPLRI
LGRLPNLTLLELANDAYIGKEMECIDRRFPQLEIFRLSWLRTLEKLIVDDQSMPRLKIFS
REDCSNLMEVPMRLRILPNC
>Bv4_087170_ygkw.t1
MDWLKGNSVQDHKLQQLKRKARALHARAADVNNEIEQKELQPGKRRKREVDNWLKDVDEV
VDQLQRLELRGKNLSASKWGGSSTNQTAQLTEHIGELIKQGSFPQGFTFYDHGSSSVALV
TTDIKINDNTLHDNKRKVMSWLMEDNNNAEVISIIGIYGPGGVGKTMLLKETHNELLELF
ECSRRIYWVSVSHGITLPMLQDKIAEAMDLNYLITEKNAIRKAASLSYELKQRKNVFLFL
DDVWEYFPLEEVGIPVGEENGCKLILTSRSLDVCRRMKCEEVIKVNPLSKEKAWELFAKV
LDRRDEIPSEITELAELVAAECAGLPLSLILMAGSMRAVNNIQEWRNTLEELQNSTEGQA
VIETDIFPVLKLSYDRLKDPKLRQCFLLCALYPKYGEITRDELIVLFRSEGLLDTIQNWQ
KQFDKGHSMLNKLENVCLLERYDSKCVKMHNFIRDMAIRITNVMPRFMIAAGAKLRRIPS
GRRWTLDLDKASLMYNSLSEIQPGTIPMCPCLTTLLLQENPFTKLPDSFFLHMKSMKVLN
LSRTSIKKLPNSISELENLRTLLLEFCRRLHSVPSLKKLTKLRELDFSFCWAMKDVPHGI
EQLSDLRFLDLEGSKDLCQLLSSSLSAFSRIQCLILDPDVQSISGDDMIQLGYLERLEGC
RISDVSSFKRYVKTPHFRQLDYYEFVIGEGEYKRVDYCTSEERIVILCSGSYRKGDVFVL
PENIQNLQIHNSELDAKGLIDALPSLTCLTELRKILIRRCRVIQVIWSPKSYSDDAASVV
LLQHINELFLTDLQDFTSLVKEGVALQRGAFSNLKILVIKYCPKIKKLFTPNLLHGNLDN
LQELEVEGCEELERIIEDNDDNVKKESDWFPNLRALQLRHLPKLTGICHGGLLGKDSVEQ
IVIEYCPEIKQIFMSSCIPHHHLRNLREVKVAGCQNLREMMIASPHSQSQSQSEGQESTI
YELPNLRALELDDLPCLTSFFHGDILPTCGSIEQITIKDCPRVKRLPLSISVHKNGESFA
PALLQEITADREWWESLEWDDPLIGHILLPFTKLSEAGGSSFDISKELVSPGGIQQVEKG
SGKTEVDSVDISSCITDLSDPQLL
>Bv4_087290_hjiz.t1
MFEYLNVYGAISLLVIFITVVIKLLRRSDSEDNGIGWKDIANIWDFLSNVPKWVQYYHTL
NANEQVLRQKRDQLHERLEDLEMEVEHKEQNTNRLRKREVGNWLNSSRTKCSEVDMLLQE
ISRETCIIFKYLYRAYLGSLVEIKIKEVDDLRNAGVFEEVLSCVRERVELLTITLVGNAA
NQNIERILTWLSNGVTKIGVHGIRGIGKTALMMHIHNKLLRNADVQVYMIPVSDDQKEKD
LQGEIAKAVGIDLQEEDGLKRAALLYTALRKRKFVLILDGLTKHLLEDKIGIPLDATKGK
MIITSRSLDVCRKTGCQNNMIAMDRLTDEEALRLFKQKVERDFKREPEIEHVAQEIVDLC
EGVPLRIVDKATDLRGEGDIRAWQENLNNM
>Bv4_087300_efce.t1
METVLSSFLSVITAAGTDKALFICKGIKGAEEIFTFIGQVPEWINYNQNLEEYLQILKRK
MESLASVQADVVTELQNTEHQSGRKRKSEVNHWMRSVRGKFEDVKNVEDGFDRVRYVPRF
LFRAWLGSCIEKEIQQVKDLIQQGSFPTGLLLNAPQGCGELLVTNMLKGVVVSQKLDEIW
EHLVNATTIRIGVVGPEGIGKSAIMAQVYNQLNPSCNQCHVYYVNVPRNFSIYRLQDCIA
EEMGVQLTQSEGSEIKRAAKIFNVLKKKKVFVLILDGLSQYFALEEVGIPMEGNGGKLIV
TSRDLDICRKMSCQKTVMLEPLSAEDAKNLFMEKLAANAPLSEEIEVVASNIIQQCNGIP
LRIIDMAVQLRGVSDVNEWRCTLSEM
>Bv4_087530_ghwz.t1
MIKKLFRSSNSSVEQKTRTLRDKINTLKARESDVRTELEHAEFQPGNKRRNEVDNWLKNV
QVKKDEVQSMLKDGQDQGSSSNSNLTGRLDRLIAEVDELIQQGDKFRDRLVLPDQESTRL
PLWLGKKPAGTNFQQNYKRILEWLQHQEHHIIGVYGMGGVGKTTLLMSIHDELLKNSNLY
GRVYWVTVSQNWSVHKLQEDIAKVIGLGSFEEDDKRKRAAILHKKLAANGPTVLILDDMW
KQFSENDVGIPLEGSSCKTILTTRSLEVCRRMGCKDFVIKAEILHEVEAWDLFVDNLGHY
DTLTVETKEIARDVAKECGGLPLAINTMACCMRNIVDIHEWKNALKELKDVRGQVDMEDD
VLRILQYSYDRLNDEMVQNCFLSCILYPEDEDIERETLIELWINEGLLDEKESKEDQVAK
GHTILNKLLNWCLLESTFNRNQKKCVKMHDLIRDMTIKMTRFMAKSGLMLKDVPGEEQWS
EDLKKVSLSYNRIEEIPCGMAPVTPHLTVLLLSHNYNLSKIPESFVIHMRSLTVLDLSHT
KIESLPESVSNLKNLRALLLQECHALRDLPSVVKLTKLRILKLYRFFGDIENNFMEPPEG
IESLNLKVLCFGKWIMFDDVIRFNRLIKSWQGCDELYWTRLEFNGEDADKSFYDYYDFDD
FDVNDRTLLIASVECKEELPILPSTIRRLAVFNIRAFEYQSLGNLFPSLAGTKELESLWV
AECEGLEYILTSKVVPSLDSLEYLWVNSMPDFRGLSNSLSVAAFSHIKKLVIRECPKIKV
LFPRKLLQQDQALFPLMETLEVGECDELEEIFEGGGRDSCSSSSLESEKVRMLDLNASNP
NSNPNPILIDLPKLRWLTLGNLPKLRRIYKHVHLCTLLEELVVRGSPEIEQIFEASEPTL
ALPKLRELHLENLPKFSSIYRGLLMCTSLFNLTITDLACMKVVFPCQLIEQEQPLLPNLE
KLHVYGCDELEEIFEGGGRYSSCSQSEKVRMLDLNASNPNHNSILVDLPKLRKLSLWQLP
KLRRIYGHLHLCPSLRELSIFHCAEIEQIFEASKPTLALPKLRDLFLINLPKLSSIHRGL
LLCTSLRWFSVEECSKLKKVSLLSKDLICDDSPSALLSLPTDSEDPELWDLLRRNYPEDA
RLLSAEIRSHQKPRKRKRASSL
>Bv4_087560_hrdz.t1
MNWLRYRLSSNSAVEQKIGALSDRMSSLIARESDVLTELEHAEIQPGKKQRKEVHQWLTA
VQGKKDEVESRMKDGSPGKRFPNNSNLSDCIDRMIEEVDELIRQGKFPYGLVLPDQESTR
LPLLVGKKIVGANFQQNYERILGWLQNHKHHIIGVYGMGGVGKTTLLLLIHNRLLQESSL
YGRVYWVTVSQNWSVHKLQEVIANLLGMESFEEGDARKRAAILHNRLAANGPTVIILDDM
WKLFSEDDVGIPLEASSCKIVLSTRSLELCRKMGCSDFVIKANILQEDEAWDLFVDKLRH
YDILTVEAKQIARYVAEECCGLPLAITTMARSMSGIVDIHEWQNALNELKNVREQTDMED
DVLRILQYSYDRLNDKMVQNCFLSCILYPEDLEIKRKTLIDLWIDQGLLDEIESRKEQVV
KGHAILNRLENLCLLESVFDRLDQKICVKMHDLIRDMAIMITRNLPCFMVKSGLELRELP
EEKKWSEDLKNVSLSCNHIKEIPCGMAPVTPQIAVLMLSYNYELKQIPESFFTHMRSLTV
LDLSHTQIETLPDSVSNLENLRALLLEGCEVLQYVSVAKLTKLRVLRLPSYTKSFNYILI
PLEGIERLKHLEELTPRVWTIVDDVIRFNKLINSSQVCDIFWEEFWLKGKFGHHSGYSSN
YEDHIFEVYKDDIFMGSDDYILKGYDKRVRITSMVFNADCEHQELPILPSTIKVLVLRNI
SALKYESLENLLPSLAGAKELKILLLKECKGLEYIIISEATQPDSFIVPSLDTLELLWVV
NMPDLRGLTNSLSVATFSHIKKLFIRMCPKLKVVFPYKLLQQERPLLSSIEYLEVHNCEN
LEEVFEGDSSICSSYSSTQSVITTTLVPDPSNACYSKPNPISAFPNLRTLELGNLPKLRK
IYRDLHLCTSLEKVSMANCLEIEELFLYTEPTFALPSLRILQLKGLPKLSSIYRGLLLCT
SLQLLNVEDCSKLKRLQLSTHLSCDASPTALLSLPLESEKPELWELLRRNYPVDTRLLSE
KIRYHQTAELKMKRKWGTEGEGC
>Bv4_087580_pskn.t1
MNWIRDCLSSNSSVDQKTRTLRDKISTLIARESDVRTEVEHAEIQPGNKRRREVDHWLTT
VQAKIDEVQSILKDGQDQGSSSNSNFTGRLDRLIAEVGELMQQGDKFRDRLVLFVPESTR
LEMWLGKKPTGTNFQKNYERILEWLQHQENHIIGVYGMGGVGKTTLLMKIHDELLTNSDL
YGRVYWVTVSQNWSVHKLQGDIAKVLGLGSLEEDDKRKRAAILHKKIVANGLTVLILDDM
WKQFSENDVGNPLEGSSCKTILTTRSLEVCRRMGCKDFVIKAEILHEVEAWELFVDNLGH
YDTLTMEAKEIARDVAKECGGLPLAITTMACCMRDIVDIHEWKNALKDLKDVRGQVDMED
DVLRVLQYSYDRLNDKLVQNCFLSCILYPEDKKIKRTTLIDLWINEGLLDEMESMEEQVN
KGYSVLNKLANWCLLESTFDLDEEECVKMHDLIRDMAIMITKESPRFMAKSGLMFRDVPK
DEQWSKDLKKVSLSHNDIEDIPCGMTPVTPHLTVLLFCHNYHLSKIPESFFMHMRSLTVL
DLSHTNIESLPESVSNLENLRALLLEGCEALSKIPDSFFMHIRSLTVLDLSYTKIESLPE
SVSNLENLRALLLQECGALKDLPSVAKLTKLRILKLHRFDGDIEDNYMEPPKGIESLNLK
VLSFGEWEMFDDVIRFNRLIKSWQGCDELSWRRLELKGKDADKSFYDYCIFYDFHVNPQT
LLIASVECKEELPILPSTIRRLAVFNINAFEYQSLGNLLPSLAGTKELESLLVGECEGLE
YILTSEVVPSLDSLEYLWVNSMPDFRGLSNSLSVVAFSHIKMLVIQKCPKIKVLFPGKLL
QQDHALFPLMETLEVVECDELEEIFEGGGRDSYSCSSLESEKVRMLDLNASNPNHNSILV
DLPKLRELNLWQLPKLRRIYRHLHLCTLLEYLTVGECAEIEPSEPTLSLPTLRELHLQNL
PKFSSIYIVSLMCTSLRKLVISDLACMKVVFPCKLVEQEQSLLPNLEELRVSNCDELEEI
FEGGGRYSSRSQSEKVTMLDLNASNPNPNPILVHLPKLYELTLWQLPKLRRIYRHLHLCP
SLTQLRVQHCAEIEQIFEASKPTLAIPQLWRLKLDNLPKLNSIHRGLLVCKPLCAFSILS
IDNCWKLKTLSLLSEGLICDASPTSLLSLPTDSEDPELWDLLRSKYRKDACFLSEAIQRA
TTHQLKRKRKWGASLSLSLL
>Bv4_087950_zpga.t1
MEELRVEAEELKRIEREVQEQLKRATEAGEEIDEQVNQWLEDVHNFGVTMETNWLADEKA
KSTSMKRLFPLTCQIKKSKKDVLEMKNLVSKLLSQGKNVLCVCFPAETKGIELLWRDNFV
EFRSRRSAYDRIMEGLEDEKVGIIGIIGMGGVGKTKLVVEIGKNAKDKKLFSQVVMATVS
QSPNIRNIQGMLADMLDLKFKDDTEFGRGNELQRRFQKESKILVILDDVWELIDMERIGI
PSQSNYKGSKIILTSRLQKVCEEMDCTFVIRLDVIEEAEALALFNKYAGLQQRPNLKSKA
KMIVSECAGLPLAVITVGSALKDKSLEAMKMQLESFPNLALSM
>Bv4_088010_uznf.t1
MEELRIEAEELKRIEREVQEQLKRATEAGEEIDEQVNQWLEDVHNVGVTMKTNWLADEKA
KSTSTKRLFPLTCQIKKSKKDVLEMKFFVRKLLSQGKNVLCVCFPAETKGIELLWRDNFV
EFRSRRSAYDRIMEGLEDEKVGIIGIIGMGGVGKTKLVVEIGKNAKDKKLFSQVVMATVS
QSPNIRNIQGMLADMLDLKFKDDTEFGRGNELQRRFQKESKILVILDDVWELIDMERIGI
PSQSNYKGSKIILTSRLQKVCEEMDCTFVIRLDVIEEAEALALFNKYAGLQQRPNLKSKA
KMIVSECAGLPLAVITVGSALKDKSLEDYEDATRKLSKSSFVDVESVDSDIYACLKLSYD
YLEDEDTQRCFILCSLYPEDSEIKVEDLVRCAHGLWLYQNVESVDQARRKILTSVQQLEN
ACLLSSVSFTDHLYAATSFSCVKMHDMVRDVALWITKLDGLFLVPSCLKEFRRKDVYEKA
IGVSLNSWDIDGQFPEELECPKLEILIMRISPTTLPGNLLRSLRQFQFCLKWNSLLIRIA
HMMLTGNFFRQTCYLRVLDISFGTRSKWDNEDNIELLAPVSLQHLVNLKTLHLLGRYMRN
SEMSIICKLKNLEILELSFPISQTVLPEWIGELCNLRVLDLSECYHLELIPCNLISRLSK
LEELYTPIHHNTNWSNAFLSDLRFLPCLTVFTGWFMTSRSPIPYWIEKLQDDLRRSRILG
LVDLNELPMEVLKQLLPGVEHLEIHKEPTQGIINLFPQLDNSGFQNLRLLRLWSFESLEC
LIDMTRTASLNNSKVLPNLVELSLCRMQQLRKMCYGHPLNYLGNLRHARIMECPRLGNIV
PDILSLAPELEELNISSCGTLKYVYDVETIRAHQLALIPCQLEEQELISEHGDAQLRTMI
LEAMLRSLISLSKVIISDCHALEEIFPLLEIDNEKCDGKLTNLIELRLQGLPELKCVWKG
PQLNYCLHKLKTLELYKCDKLSSLLTHTLAQSLSKLQYLSINNCRALETIISQDDQYDAL
GGLPSSTPQTSFQNIKSIWIESCDKLKSVLPMSFVAQGLPKLETMYIKNCPMLEDIFVDS
QKNLAKSRDILMKNLTILELVDLPRLVPLSAFNWHLILASLARLKIAGTTFKHASDVLLA
VDQGEASNEILPIGVGQSLSYLEVEPDSYFTNVEEVFHVEEAQLPVLTELRALKVGHMPN
LKYLWKGPTEFINLCNLSEIEAHSCPEIKSLFTVGISRTLCSLKTLRVYNCKELKNIIEP
GDCEAQYLNERCFCELESLYVGNCEMLECVFPVFMVQNFPCLKSLKVEDCPNLENIFHAE
MASARRNSMNLEVIPLQQVYNCKELDSISDSIGEEESLSSFSKSSSSDEESVESIYEHSC
EELLLETSFEPIAREEYCAPQSNLPHACLPYLKQIQVERCDKLKTLFPLSIAQHLPRLKK
VHIKRASQLEQLFIEDREAYEGDKNIMLPKLKMIVLEELPYLISICPPDYVLSCQSFVQL
PRVAIENCKMKVIYHLQQNHIAQYCQSVFPNTNTLCQLVNLSYLRHITLNDSKSFPKCIF
THSMVQTLPYLEIIEVFNCMELESIFDPAVDQKATALQQSNSSAVTCLPNLKALLVQGCD
RLRTIFPLSVARRLPKLETVYVKRAHQLEEIFSEDLEEGHVECKSIELAELKLVHLEEIP
FLSQIWPAGYAFISPLFMLELKECPIREPEKLIYLPLVHFENCSVEFLFDLEQVPAQNGQ
LIPLNLQLLWLTKIRNLSCIWKGPTELINLSQLRHIILDDGGSLQMKSIFTRTTARTLCF
LETIKIVNWKELENLIEPSHNEECVALHYINTSATCFPCLRSLQIEGCVRLKNIFPLSVA
QCLPSLRIVYIKGAHQLEQVFYEDRVEVYLQSKLIEVPQLELLQLLELPCLSRILPVAYV
LIWPPSAVLHLEGCAMVKPKLFPYMHSVHLENCNMEVMFDLEEEVLGHKKPVRVNIQNLW
LNHLPNLALILKGPIDLIDLSQLRFLRLDKSMALRNSLFTHTLAKTLYSLETLLILNCDN
LESIIAPAANEEDSVVLRGASSFSTTFFSCLMCLQLEGCDRLRNVFPLSIAQSLPQLRTV
IIIRAYQLEQIFYEDQNEKHVGSKQLIELPELLTLHLEQLPCLSSICPASYSLNCRPSSL
HLKIIECRLLDIRKYFPKHPFSLEILNLPTLNMYARWAPPPPGYVTLNIAGAVNSTQGSA
GAGGLLRDMRGYWIKGFSFHLDACTAIKAELQAIKEGLEMTSHSGYNKVILQTSS
>Bv4_088020_rpxc.t1
MYEQGKSLSRISCLTPATGIQLLSGDGYVVFESVKRAFDDIMRALKRENQSMIGVYGMGG
AGKTSLVKKAIIAAEEMQLYSKVVVSVVSQALNVHKIQGELGEQLGLRYSRETELGRATQ
LKNRMKLEEKILVVLDDVWNKIDLTIIGIPNGDDHKGCKVLFTTRLKPVCSLMDCKEPIK
>Bv4_088030_hdaa.t1
MEELKSNAEELWRIQREVEEEVKKAKEAGNELDEEAIKWLDKVKKISGNMKDKIDGKVEK
NTVVHKMKQLFSSNNQSKSYNSSQDVLEIKTLVDEGKSVLTTCFPGDPIGIEHVWRAGFV
NFSSRKFEYNRIMEGLKDEKIGLIGICGMGGIGKTKLVEEIGMNAKQREKLFDHVVIATV
SQEVDIRNIQGIFADMLNLTFTENTESGRAYELREKLEKESKILVILDDVWEKINMESIG
VPVYSNHKGCKIILTTRSEEVCDDMGCSLIVQLGKIDDKEAMGLFNKSAELIYKKPKGLI
KITEKIVKECAGLPLAIVTVGRALRGRSPDEFEDAALKLSNSSYVDIQDADKDVYACLKL
SYDYLREKDVQNCLLLCSLYPEDSMIMVEELVRYSYGLWLFEKVESVDEARQKIIKFVEI
LEKASLLSQHKPLDPDPFLEQHCVKMHDVIRDVALWIAKKEYGPFIVLNSFKELKKKMSE
NAFAVSVTHTYYYNGESSPEPEEVCFPATLKLVRLHLKSKKWPGKFVFVEPSNLQVLDID
ILHPWEDEDEVPDVPLEHFVNLRTLRFPGEKYWR
>Bv4_088060_owmm.t1
MEIIIAVAAKAAEYTVGPIKSRANILCNPQSVIQETGKKYNQLQELRKEVTDRRDLARSN
GEEIIDNVNQWLMAAETVLTEVDKWMQESVSYVTNTSSRCTRICTSKWVWAHKQRKNAVQ
KKLKLCEIFEQGKKLSNISRLAPSSGIQLLSRSDYIVFKSVKSAYDDIMRALTTDKSLIG
VYGMGGVGKTSLVTKASVAAEDSQLFSKVIVSVVSQAPNYHRIQADLGEQLCLRYSRETE
LGRATQLMSRIKHEETILVVLDDVWTDIDLTTIGIPYGDAYKGCKVLITTRVERVCSKMG
CEETIKLHPLDDKDSWDLFKRHVGTTLSAPSPQLEAVAKKVTQECDSLPLALVVVASALR
DKSQEEWEFALKKLQSSRLEEIQDIEPVYQRIELSYDFLRSETTKKCFLMCSLFPEDYEI
SVEVLTRYALGYGLFQQDTTIDTYHTAKTQVKIIISHLLACSLLLKPDTMSERIKMHDMV
RDAAIWITSKGEEVFLVPIPSQKNWTKDPKLAKAMAISLLACPGNQYVPSPTECSKLKML
LLAQRIPLQNVRDNCFDTMTTLRVLDMTAIASPLLELVLPSSLRLLSNLRTLYLRRWRLT
GNISIIGSLRRLEILSFAGSVLDELPQELVELSELKFLDLSACKALAGFKPAVLAQLCER
VESLNPPQHQILDFIYDED
>Bv4_088080_qfrz.t1
MEELKSNAEELWRIQREVEEEVKKAKEAGNELDEEAIKWLDKVKKISGNMKDKIDGKVEK
NRVVHKMKQLFSSNNQSKNNSSHDVLEIKTLVDEGKSVLTTCFPGDPIGIEHVWRAGFVN
FSSRRSEYNRTMEGLKDEKVGLIGICGMGGMGKTKLVEEIGMNVKQRGKLFDHVVIATVS
QEVDIRNIQGIFADMLNLTFTENTESGRAYELQEKLEKESKILVILDDVWEKINIESIGV
PVYSNHKGCKIILTTRSEKVCDDMGCSLIVRLGKIDNNEAMGLFNKSAELIYKKPKGLIK
ITEKIVEECAGLPLAIVTVGRALRGRSLDEFEDAALKLSNSSYVDIEDVDKDVYACLKLS
YDYLRDKDVQNCLLLCSSYPEDSKIMVEELVRYSYGLWLFDKVESVDEARQMIINSVEIL
EKASLLYQQKPPDPDPFLEKHCVKMHDVVRDVALWIAEKEYGPFIVVYSFKELKKKMSEN
QFAVSLTSYYEEVPGEVRFPATLKFLRMRIRKCPGCLDKLVFAKPSTLQVLDIDISYEPW
DDEEEVPDVPLELFVNLRTLRFPGERYWRESEMSIKFSKLKNLEILQLGKVLVLPKWIWE
LCKLRMLDVYHGCQIPSKLLSRINMLEELYFQRFKPEVESNNVSDLFLPDLNMRIVNLGM
GDFKVEMPKRYWITACEYPKIYSDIHPTYPKLGWSKVLEVKSLRNDVLSMKVFKPFLKAV
EYLCTDGKMEGIFNLCPQLEDTGFQNIRILQILGSENIECLIDTRGTERGLPSLTTVNVF
PILEKLSLKGMPQLEKMCYGQPPLSCLGQLRCLTLDICPRLKNIVPDMLPGSGELLEELK
IMNCNAMNYVYDVDAEATPYRLSLLPSPTTMHLWNLEDIRSIWKVPPYKLKWKDPVDEEG
EVGSSTKFVKAILRSFESLVTLNIENCAEMEEVFPLLDFDNRKCDGRLSKLVELHLKELP
KLKSIWTNHHWLLHRLESIYLYKCDNLTTLFTSAVAKSLVKLQKLQILNCKALQTIIVPD
DDCCEASDGIMQDIFKEIKIIEIEYCDNLKSVLPISFITYCLPKLERIHIQDCANLEQVF
VDEEGIVTETEIIEWKNLQYLKLWNLPRLVSLVPFNWHLKISSLSELTINPMKQDRPWMM
DIETCSFHLKEALLDVKEAQQQVFTQLKKMQVGDMPHLKHLWKGHTQFLNLCNLAEIYVH
NCASIKTLFPLSVAQNLQNLISLKVVNCSSLEHIFDDDIRSEGRQSTNFDDDDTRHLLKR
MVLKEVGCFSSIFPPDHVLSCQSFVVEPNKVTIENCKTDVDCASTWGSVILPNITTLYQL
VKLSELRHITVKNMVITASLFPHHVAQALGSLEILEVDNCNELENLIEPAGDIQLPCFPN
LQGLILNKLSNLAYIWKGTTKLINLSRLEYIRLYECDRLTSLFTSTLAKCLVKLEELQIK
SCKALETIIARDDKSCEASTGTQDSFNEVKIIRVEFCDNLKSVLPISFVANGLQKLRSFT
IAYCDNLEQVFVDEEGIVAKAAIIEWKNLDSLVLWELPKLVRLVPFNWHLKIISSLSKFE
ISLEYQEGPWMMDIETCSFHMEEALLDVKEAQQQVFTQLQDMRVVDMPHLKHLWKGHTHF
LNLCNLAQIYVYSCASIKNLFALSVAQNLPNLRRLEVVNCSSLEYIFDDDIRSEGRQSTN
LEGVNNVNNLPLLEIMILKEVCCFSSICPLDYILDCASFVQPTQVTIENCKTDVDYSDDL
GRYLRFILPNITTLCQLVNLSQLRHITVKNSVALSNSRSLFPHHVAQALGCLEILEVDNC
NEVENLIEPAGDVQLPYFPNLQGLILNHLSNLAYIWKGTRELINLSRLEYIRLYECDRLT
SLFTSTLAKSLVKLEELQIKSCKALETIIIQDDESCEASTGTQDSFKEIKIIEVEYCDNL
KSVLPISFVAHGLPKLESFYIGDCDNLEQVFVDEEGIVAKTSIIEWKNLDYLVLWNLPKL
VRLVPFNWHLKIISSLSVFAVSLKYQEGPWMMDIETCSFHMEEALLDVKEAQQQVFTQLQ
DMRVVDMPHLKHLWKGHTHFLNLCNLAQIYVYSCASIKNLFPLSVAQNLPNLRRLEVVNC
SSLEYIFDDDIRSEGRQSTNLEVVNNVNNLPLLEIMILKEVCCFSSICPLDYVLDCASFV
QPTQVTIENCKTYVDYSDDLRRYLRCILPNITTLCQLVNLSQLRHITVKDSVALSKSLFP
RNITQALGSLETLKVANCNELENLIEPARDQDSTQLHENNSATCFPCLMYLSVYKCEKLK
TVFPLSVAQSLPKLSGITLSRARELEEIFTDDLNEEYVSGCNKLIKLPELTILRLRQLPR
LSRMCPAGYALCCPNPPKDLIIDECSLTMDADKWFPPIYSENIRQCAIEWNTSQRMN
>Bv4_089550_fzgy.t1
MKKGLFQSKKKESEQKRVYSFGSCLGRLKQKDLHLLEDESKKTHKHEQQIIDQAQVRVEQ
SKFAIDTPPVLIQASSLATAEQENPDEAKSRRELIEEIVAHLEMEDVYKVVLHGKHGVGK
TWIAKEVMKHAVFKNIVDVTILINLNREHPDYHNTNALYKNIVIQLSTQQDLASTEYHLH
GDNMEKNILDILKQKLKGRRYLLVLSLDDPKISERLVMFMLKEMLKFGERNISKILVTKL
AVDDMMTINNDLIGDNSYGRRSVAVEINSLTLWESKDLFQRSWNNNHIVSNNDLEEIVKR
CNYLPAAVVFTRNVLSYALENAADDLIKKLAIIEAKKQVDDYWMLGCWSGFNKFTNNISL
RRCFWLSWVYLKKAASINYNLLIMYWILEGYLDDSTTTLEKAYIEGHVILTDLLDAGLLG
EREVGDVVLERAGFNFANYIFPDLCEEPRFRYPCIFEKLDGGGNVKRMNGGIATISKKDW
GDKDSIIMKTLILQGNEIFKEDKRKENDTIFKSIITGYDYKPHIVSLSHMELEDLMWMDH
LLKVLILKDCCLKNLHSIGSLWALTHLEISGTSLNEHIPKDLFAKFNSLQILNMSGTPIK
SFPRPSSRTELRKLEYLFMRKCTQLETFPDVNGLEKLKVLDLYGSKFKSLDKNIGYFEDV
PKLEMLDLSETNIEELSGLMKLQNLTHLLVKNCLQLKKIGSLTTLTKLEVIDASGCNALD
DVGEVNYLPTGDSLRKLDLSSTMIRTIPPLRNTSKLIYLCLKGCQLTELPPIEGAKNLRV
LDVSDVVQLEKINASFQDMESLQEIFLSNTKIKILPPLSGLESLRKLILKGCELLQSLPE
MDRLINLLLIDLRGCNALETLLDNGKFDDVTILRS
>Bv4_090940_iuzt.t1
MADIAVGLAIQLLKSLIEEAYLVSGLPNEITTIDKELNIILAFLKSAEERAEENSGVKEW
VKQVRILAYNIEDVIEEYQLSHKKGRWDNVMQICTLHSRSRVKRLRERASELGKQKDSYG
LNVVGPGQCSYKDAQLTISSMCIAEEFKLVGTEKPKTDIIDKMGLNKLDSRTSTLTVVGK
RGLGKTTIVGSVYKDTIVSEYFPFRAWVGVSQYGNTLDMFKSIAKQLYDTGREALERYKE
AGMVGLGPIAPGREALERYKEAGMVGLGPIAPGEVDCLDEDSLICRVQKFLQEKRYMVVF
DDVEDIKVRELVRALPSNDKGSKILITTRSKNVSREFDAEYEVEPLPLDMAWELFCKKTF
QSDGGKCPGWLEARAREVLNKCEGVPLIILAIGRLLSTKPNDVSVWEKVCHGLGHCLESP
ELMGIHKILIRSYYELPHSLKPCFLYFGLFPKDYHVDKMRLIRLWIAEGLIKEKRDLTPE
QVAEENLNELLSLSMVEVVSKDSSEEPKTLRVHEFLHEIILSKLQELSFCQVLSTKYSDT
DAIEDPRRLSIHNGDSDKACKVLESISRCKSKSNIRCLLIDPAEKILPKVLNKEFIRSVH
LLKVLELRNALITDIPKVVGELLNLRYLGLRNTGVKKLPSSIGKLEYLQTLDLKGTHIYK
LPTEINRLHKLRHLLTYSYNYNFAINRHMSMLRGVDIPEGALGGFVELQKLAFIDVSHKT
GVMRELENLTQLRKLGIMGLKTEDGGHLCGAITLMESLQTFSVYSENKSEIDLERLKCPP
LTLKRLFLNGLLKSFPRWILDIHSLVKIRLRWSRLLRNSEPLQNLGKLPNLVELQLLEAY
DDDTLHIENLGFQKLKILNLLDLRNLRRLRIDEGAFPLLEELSIGESPHLEVPSGIECLT
RLKLLNFFGMSQRFIDCFCCSEQYASIVKHVPDILFQQEHNGAWVTYFL
>Bv4_091230_czsz.t1
MNMTHSHMREEVESSSKSALDNQCNSKKSPLTLCIKTGICSNNVMTSVANKQQQQLPVEQ
SSGYSSPCVISPPSSAFVSALQSPYISPRALTPSSPENEKDKLQLPSPPVSYCGSLSEDI
PSSSYTPAAAPDRSDFSDDENLTFVAENTSGAAPRISFSFPLPRLSFAKASISPPVLNSK
LRSCDVFIGYHGQNTNLVRYCKWLKSELELQGIACFLADRAKYADTQSHEIADRVICSVS
FGIVVISSASLYNHFSTEEVRFFTQKKNLIPMFFDTEPTEIASLLNCTSDNKQCREAIEG
LTRHHEFKLEAKDGDWRSCISKAVGILCSKLGRQSTTAKDLEREAIELPFPRNKNFVGRL
KEMMEMEVAFFGNGESCLQLNQLQPFSLPASVRKESTSGQSEGLVDEATDMDESSTGGRY
ISLEMEMSRTKALAAESQFETTRSRNSLKRLKYKKSRSTSKGKIPASSVICISGPPGVGK
TELALEFAYKYSHRYKMVLWAGGEARYLRQNILNMSIHLSSDVSADPERERGRIRNFEEQ
EYEAFKRITRELFRDVPYLIIIDHLETENEWWEGKDMHDLIPRTTGGTHVIITTRLPKVM
NFDVMILETLPLPDAVMLVRGRRNKEYSAEEYGYLAKIEEKIGRSTFGLSMVDSLLAELA
ISPSALFEVVQQTSFEEVSGSTFSSTSEKQLWRSNPFLIKMLGFCISILDKATLKKNCLA
TKMLLVGAWCAPSPISATLLVTAAKHIPTTETRLKKWSKCLNPTLCCWGCPLVTRTWKSE
EEYALLLVRLGLARRVMCQPGVWIQFHPITRMFGRTRDREGVTQATVFAVMKMGKPLLNW
DHLWASAFLVFGFKSEPPLVRLKVMDMVVFIKKTAIPLAIGTFTTFSRCNSALELLKVST
SVLEDVEKSFVSQIQDWRHGSLCWNNKKVQQSNQNVDEYAWEEVTLLKATLLETRAKLLL
RGGYFSSAEELCRTCISIRTVMLGHNHAQTLAAQETLAKLVRGRSKI
>Bv4_091520_ohgj.t1
MXKDLKNVVYDIDDLLDEVHTDLLRKRINKSHLLRQIRYYLSSSNPILSNFYWSDKIRDL
VQRFDDIAANRRDLGLDGHDPIEVYNIERNPLDAYSYVKKSEIIGRDEARSEIIRRLTSS
TSVGDASSLVVLPIVGFGGIGKTALAKLVFNDEWVASNFDIKLWACVSEKFDLQKTIEEI
LNSVSNETTANLNMRQLHEKLREILDGRKHFLVLDDVWIEDIKVWRDLENLVAVSEKGSV
ILVTTRSDMVASTVGNVDPYCLDNLPGDVCWSIFKQLAFREGEETRYPNLATIGKSIVEK
CGGVPLVVKVLASLLRSERNEKEWRRISETNNFMNLHLQHNDIKQALRVSYNKLPSQLKA
CFSYCSLFVKDSKLNPPILSCLWSALGILQRGNDNEELESIGYKYCEDLLSRCLLQDAFL
VFTETISECRMHDLFHDLATDLVGEEIAVVTSNHLNVSDMCRHLVWGYEGGEGLSDKNFP
KELLRAKKARTFRFGYAMGYISKSFIESIIHNFRCLRVLDLHQSSFEELPMSIGKLEHLR
YLDLSYNPIIKFLPSTLCKLLNLQSLYIPGCEQLQELPRDIDQLVSLRYLSVTMNQVSLA
STKFNGLSSLGRLELYSCKELTTLWNGFSFQFHTTLVELHIVNCQKLICLPDSKKYLVAL
ETLIIRDCQELDLEKGDNLCGLQSLRTLEITGVPKLERLPDGIQSAASSLQYLWIEGCAG
LTTLPNWLQHFTSLRRILLFSCINIVALPEGFSQLHCLQKLQIKNCPHLSKRCARHTGED
YPHISRVPEVYLYE
>Bv5_105960_cxug.t1
MEAEKGEMGDFDEAETFHYLEALMVGLMFQTTCDDMFVCKEEDMENIVVPFMENGGLLVI
FLAATQKWYAKHDKKGLVLSQVTKLLWKANNSLSYLDRERVSDWHGRREEFEREWGEKSL
EVCSFIMQIDHLIKQEAKEVFQLPKSQLSNTLMSHQILGIFVDFLRSSFDELLRSKINVS
EEMFSFAEFKVALVKKKIESLSLEIERVEEVREGLCFLLTFLGDEPLQHNKFEKVKELWV
DIEVLANKAGEICYMIFVDKRDGDVNRALSELLRKIDLTHQDIKDYVNSFKPEISKVLRT
DDFLMGFASSILEHIQELLKYRTELIHPLKNEIEMLGKELMSLESFVLKIKKRLAENEED
WRDLTSRVLDIIDITEYVISCFEVQGSPMWYYQIRLLHIVEEIKIIKMQMDDIEEINKCN
DGLSEDIAETSVEKSSQVDSSVRTKVMVDCVCETTIKDHLIVGERKLELISIVGMPGLGK
TTLAKKLFNDPVVLKKFYPCGWCRVSRGYNHKILLRDILDSINRLDDEVKEMNEGQLADT
LYKNLKGSKYLIVLDDIWNTDPWDDCQMCFPDDGFGSRIIFTSRMEDIQLQGKPLHTPYK
LPFLSPDDSWYLLKHNVFQDGEFHDDFEEVGKIIAERCQGLPLAVNLIAGHLRAKERKVS
LWEEVSASYSAYIGDDQNMGEKLLEHIYKHLPDSLKPCMMYCAGFPEKNEIKVQKLMRLW
IAEGFIQKTSKHASLEKVAEITLADLINRSLVIAVDRSANGRIKTCILHSWLHDFFLRKA
QEENFLKRIDSPLSAYESHHRLAIVDQTCPDRMGIGPFSPHARSLLCLFNHVRFSAGFDR
SYIYNGLKLLNVLDLESISIMFVPNNINRLVLLKYLAVRGDFESIPLSIGSLWNLETLIV
KAPLTCLPEAILGMIKLKHLLIKSKKATLASLYNHQALNLKTVQTLGTVYINSPEDKEAL
TNFQNVREMKCIFTGIKIGSKYCFHALDFLNHLEILHLSFYESWAARNHKVATLSLPPSV
KQLTLSEFCLPWKQMSVLAKSMPKLEVLKLVNNAFEGEECDMDSDEVEFSELKFFKLKGI
NIRNWNISCSADAFPKLECLVIKYCNKLRKIPSSFVDNEKLRLILLEGCKSSVEKSANQI
KEEQQDYGNKNFEVVTRPSDGRWFR
>Bv5_105980_aezo.t1
MEAEKTEMGEFDEADTLRHLEVLMIGLMFQTTCDDMFVCKEEDVENIVAPFMKNGGLLLI
FLAATKKWYAKHDKKGLVLSQVTKLLWKANISLSYLDRERVSGWHGRREEFEREWGEKSL
EVCSFIMQIDHLIKQEAKEVFQLPKSQLSNTLMSHQILGIFVDFLRSSFDELLRSKINVS
EEMFSFADFKVALVKKKIESLSLEIERVEEVREGLCFLLTFLGDEPLQHNKFEKVKELWV
DIEVLANKAGEICYMIFVDKTDGDVNRALSDLLRKIDLTHEDIKDYVNSFKPEISKVLRT
DDFVMGFASSILEHIQELLEYRTELIHPLKNEIEMLAKELMSLESFVLKIKKRLAKNEED
WRDLTSRVLDIIDITEYIISCFEVQGSPMWYYQIRLLHIVEEIKIIKMQMDDIEEINKCN
DGLSEDIADTSDENSSKVDSSVRTKVMVDCVCETTIKDHLIVGERKLELISIVGMPGLGK
TTLAKKLFNDPVVLKKFYPCGWCRVSRGYNHKILLRDILDSINRLDDEVKEMNEGQLADK
LYKNLKGSKYLIVLDDIWNTDPWDDCQMCFPDDGFGSRIIFTSRMEDIQLQGKPLHTPYK
LPFLSPDDSWYLLKHNVFQDGEFHDDFEEVGKIIAERCQGLPLAVNLIAGHLRAKERKVS
LWEEVSTSYSAYIGDDQNMGEKLLEHIYKHLPDSLKPCMMYCAGFPEKNEIEVQKLMRLW
IAEGFIQKTSKHASLEKVAEITLADLINRSLVIAVDRSANGRIKTCILHSWLHDFFLRKA
QEENFLKRIDSPLSAYESHHRLAIVDQTCLDRMGIGPFSPHARSLLCLFNHVRFSAGFDR
SYIYNGLKLLNVLDLESISIMFVPNNINGLILLKYLAVRGEFESIPLSIGSLWNLETLIV
KAPLTCLPEAILGMMKLKHLLIKSKKATLASLYNHQALNLETVQTLGTVYINSPEDKEAL
TNFQNVREMKCFFSEIKIGSEYCFHALDFLNHLEILHLSYRKSWRDRKNKAATLSFPPSL
KQLTLSEFCLPWKQMSVLAKSMPKLEVLKLVNIAFEGEQCDMDTDEVEFSELKFFKLKGI
NIHNWIISCSADAFPKLECLVIKYCDKLRKIPSSFVDNKKLRLILLEGCKSSVEKSANQI
KEEQQDYGNKNFEVVTRPSDGRWFR
>Bv5_105990_mxxc.t1
MASAAVDFLIQNILQLIAHKVELIIRVKGDIETLRKDLDMFKAFLKDCNKSENKTESIKE
LIKQIRDVTYKAEDAVESYVSRAAIQHETFAKRLLGGIIHLPKLATIGEEIASIGDDVKK
VHGLFEVAFKSLSLQDTESSHRRPKEKKLPVVEKDDVVGFDVEAQNVIKLLNEGSEDLKI
VTIVGMPGLGKTTLANKIYTDRKLEFDFMVRSWVYVSKKYTRKEVFLNILRDISGGTLSQ
QMHELDADELAKEVRCKLEKHTKFFVVMDDVWTPEAWTDLSVAFPKHSGGRILLTSRHNE
VAERAQITGLYKLRFLTNDECLELLMRKVFRKEACPQTFKTVAQDIAVKCDGLPLAVVII
AGILLKKTSDLSWWTKIANKVSQYVTRDQEQCKQVVRLSYDNLPDHLKVCFLYFGVFPEN
FEIPAKKVILLWIAEGFIEYKNGESLEETAADYLEELVDKNLVLAPKRTHDGRIKMCRIH
DMMHDLCKQEAEEENLFNVIKDPEDLVAFKSTAGAISMCRRLGIHSYILDCVQSNLTAAR
TRSFVSMAVEEVRLPLEHISFIPRAFQLLRILDVTSIIFERFPKELLGLVQLRYIAMAIT
FTVLPPDMSKLWNMQILMIKVISGNSLDIRADIWKMFQLRHLHTNVSANFVMRPSSKTKK
QNHQGPSHIKTLTSISADSCTSEFLARIPTVTKLGIRGKLEELIIPPQGGVSTFEALATM
KYLETLKIYGDVSSNARSKISHFPGHNKFPPNLRNLTVTDTMLSWEHMDILGMLPNLVML
KIKENAFMGEYWKPKDDGFRTLEVFYLGRTNLQKWEASNYHFPSLKKLILKFCDRLEGLS
ASLADISTLQLIDIHMANPVVAACARQIQKNNNGIGRSLQVSIYPPKHDCDLV
>Bv5_113770_efty.t1
MDWLRDWLSDIFVGKSDVGTELDHTVIQPRKKQRKEVHHLLTALEGNRYEDQSVVKHGQE
QGSSSKSQLTGFIDWLSGHSSVCQKMRAFSFEIRRLIARASDVRKELEHAEIQPGKKRRI
EVQYWLTDIERIKGEIRGMAMYGQEQRSFSSSSKLVQHIENITKEVSELIQQGRFPNGLV
LHDHDSTRLPFPPIVPWGRMFALNSKTILQWLEDHNHCIMGVYGMGGVGKTTLLMSIYNV
LQAHCDIYGLAYWVAVSQNCSVHKLQKHIAKELGVELCEEDDERKRAAILHKTLSGKTQT
VLILDDMWKPFLGHEVGIPLEGNNCKIILSTRSLEVCRRMGCKNFVIKAEVLQEGEAWDL
FRDKLGDNNTLTVEAEQLARSVARECGGLPLAVATMARSMSGIVDIYEWQNALTELRKPA
IGQVDMKDDVLSKLQYSYDRLNDKMFKNAFVSCVLYFGDDSIKRTELIDLWVSEGLLDEI
ERREEQVIKGHTILNRLENSCLLETITGQGNEKSVKMHDLIRDMAIMITHEIPHVMAKYG
ETLLKVPEKEHWSKDLEKVSLCWNHIEKIPCGMAPMTPKLTVLMLNGNPLKWIPESFFAH
MTTLRILGLSGTDIERLPDSLSDLENLRMLLLKCDKLTYVPSLEKLMKLRVLELPCNENF
LAPRGIESLKSLEKLTPDVWETNNMTCFKEVVESWQVCDLFWEEFRLIGKGHMCGKVDAE
DILRFCDKKVVILGVGFGDLESTLVLPSKTDGLFIKNVTIEGSSSLGLGDVFPSLARAKD
LKALVIRACTGLEYISASPNLLPAAAFWHLKKLVIEECPEMKVVFSREFLQQKQPLLPNL
EHISVFLCDRVEEIFETGDRENEYDKINATKSSLVLPKLRNLSLSSLPKLSSIYRGSFFC
TSLEVLLIHNCSELVEIFETPFFLNKTILSLPNLRELRLTKLPKLSSIYRGLLLCTSMQE
LRLDRSLNLNLVPSLSRHILCDSSTSTLVSLPIDPSFWDFLHRNLPKDAHHLSDLIEDTV
IVCDIMLNNSNIIRTQLKQ
>Bv5_113940_uhsx.t1
MMTTLWTNAVGGLIANEAHGIVTLVLSRIREEIRHARKYKEEFEKLHEQFDDLNKLLHGP
AENSLVSNNNVLLSDWLRMVKKAAYDADDLLDEYSYETLKRENRSRNRDKFKDKFTSYPV
RRILIHRVKGLSTEISKIYSNGEKLGITPMKVVAGRSSRLSHDKQQRKLQEQRQWVDYNS
LAGRNKDLDRLIKLLCDRSNNTKDLTVVGIVGLAGLGKTTLSKQVAKVPEVKKYYSWIFW
LVVSHTFDVGVILKKMAEQLFKNASNMSNSDEALVKGLHQKLKGKRYLLILDDVWDTFLW
ETLKFALQEIGGSKGTTVLMTSRDKKVLANINTYGDDIQKDTYELEGLDNDDSWSLFKRT
VGSGNLTDGEFQELGRSMIKKCGGVPLAITALGDLLRNKSVEKWREVEKNHVWHEQDSIL
PSLKLSFNYLPNVALKKCFSYCAIFYKEDEVIQKDKLIQMWMAQGFLQPYDNMEGVGEES
VDILLNSSLFQKPSCDQLGNVMTFKIHELVSSLAHASGEECLNLEMNSKFKDSLTTEARH
LSTTLLPSKDHPHLTSSFCEKLRTYYYCYPQVKHLQDCESLKLFLKHSSCLRVLCLPRLN
LDKLPTSIGDLKHLRYLDISQNCFDTLPDVIISLYHLQTLRIDYNTKGELGCSLPLRDVC
KLVSLRHISAEYVDIGILEGMGRLTALQTLSTINLKSNWGGKASELGYLNNLRGTLGIGG
LDAMSGEQEARGMHLGKKSNVDRLILKWSTYLDKRSTADCILKGLEPHDKLAALEVAHYN
GTSFPAWLMVDRKGSQRLCNLVSLTLQHCLYAEGDLKLENLTGLRFLSLECCRKLTISFP
ECGFHCCKLLESLKLISCNKVGNLPNLSPLTELQYLEVIDCDSITTTSELVGLACLPCLR
EVNTDRLLPTELSKDSPLCRSLHSLNLSAPQQLAGTATLPHQLRHLSALQTLHIKKFQSM
QNLPDWLWKLTSLSSLALCSLPNLKHLPSQDAMQRFSNLTSLCIWECPLLDKQIRKNTEE
WSKIACIPSLVVDY
>Bv5_116410_yxaz.t1
MGHRVKHLMGCIEDVFKDAQVLGIKPVDLVGGPSRNVPVLEDVQLKVQRELVAGRGLIGR
DQDEANILRTLCYPGNADRDLNVVGIVGMCWRQRNQLVLVNKSCLGLGKTALSKRVFDRD
EVKKHFYKRIWVCVSHDFEVKGILEKMVELVDDETSTRSSYQAMVAKLEMNLRGKRYLLV
LDDVWDTLSSVWESFRSMLLDIGGSKGTAVLATSRSSQAVARQEYLTLSGIVNMTKISSD
VRHVCFLTEESPTPKLKEKLRTVMFESLYIGKLNNLLMHAKCLRVLSLVDAGLFKLPDSI
GCFKHLRYLDISENDIMELPSSVGELYHLQTLRHLCFRVRYFSTYPTLPKELGKLVNLRC
ICTNRYSFKDFSLCILLEANTKTSQRLDQHQKWGMRISDISSLNNIRGSLALWYLEHVSS
REEAKKASLMTKANIQHLDLTWSYNASSLTNSEEVLEELLPHENLKFLNIWYYDGQVAPS
WLMEMRPSRGPHLCNLVEMKVYYCRNLKRLPTSLIFPFLKVLVVWGCDNLTSFPDLHTME
SIEILKIGRCPLIEDLPNIDPLTNLSSLEIHNCARLTRLPEGFANLGNLTELDIGPLCRE
LDFFPFPDISDSCGFTKSLQKLSLIGWSSVGNLPNQLSHFTQLQTLSIGSFGSLKTLPSW
LGNLTCLEIVHLQQMENLICLPSRNSMLRASRFRGFFTNPFQCPKLSISTDLLTVLLY
>Bv5_118170_kcqo.t1
MRFYSFLSLRYSASSRRLQFRRIHQRKPTFVKKMSSPMEISVSKAEPTETKIEIETNKNA
NGVVLESEISSPMIREKPSPLNVPVTAASPVIADEKFLISVEVCLKPSSTAQLDDVRTRV
ERMLEKRSLSYINGPVPVPDDDQFLVENVQRICICDTDEWVKNGEVILFWQVKPLVHVYQ
LSEEGPCEELGGDGQHSSFNEWALPAKEFDGMWESLIFESGLKERLLRYAASALLFSEMG
VNPFLVSWNRIILLHGPPGTGKTSLCKALAQKLSIRFSSRYPQSQLIEVNAHSLFSKWFS
ESGKLVAKLFQNIQEMVEDANNLVFVLIDEVESLAAARKAALSGSEPSDSIRVVNALLTQ
LDKLKSSPNVIIMTTSNITAAIDIAFVDRADIKAYVGPPTLQARYEILRSCLEELLRTKI
LNNFQDKPLDILTFPSLKEKLQLCELQEPQDSLTLARRLLEVAEACEGLSGRSLRKLPFL
THAAVAHTFDCDPVKFLCTMIDTAKRERSELPD
>Bv5_125470_cimm.t1
MSEALLWAVTKTTLAHIATFAGDLTCSYATQGILAAQGVRNDLKKIENKLIAIRAVLQDA
ESKQYDSEAVKIWLKDVKNVVYDIDDLLDEVHTDLLRKRINKSHLLRQIRDEARSEIIRR
LTSSTSVGDASRLVVLPIVGFGGIGKTALAKLVFNDEWVASNFDIKLWACVSEKFDLQKT
TEEILNSVSNETTANLNMRQLHEKLREILDDRKHFLVLDNVWIEDIKVHSTGSISLYWHL
ERVKKQDTQSLLQSGKALLKIVAGFLWLLRFLQACYTVKGTRKNGGEFLKQTT
>Bv6_129390_pdxa.t1
MAETIILPLAKSILEKLVTFPLDLALNDVTERIKLAKSVKKDVKTIHGNLSAICAVLKDA
EAKQYASHAIKVWLTDLKSVVYELDDLLDEVAYDALRRSVNKGHFLPQLRYYLSPSSNPL
VTRFHLSQNIKDLREKLASVVAKKNDFGLTVNPVEIPIVERDLFNDCSYVNESVIVGRDE
AKKELITRLLAHGTAVTCPCVLPVVGMGGIGKTTLAKLVYKDLSHLTGDQFDMKLWACVS
HKFNLSKLLENIINQASNDVTSNLTLEQLVRKLQNLLNGKKYFLVLDDVWLDDASDWTDL
KSIFEGGKVGSAILVTTRSAQVASITQTIKPYDLDRLPDDVCWSIFEQLAFMEDEKNKYP
NLYEIGRSIVEKCAGVPLVVKSIGSLLRRVRDEGEWQRINNADSVANLHGESNKVLQLLR
ISYDKLPSHLKPCFVYCALKAKDVELYPTQLIYLWNAHGLLKLQDGAGEIEACGYANAMN
LVSRSLLEQPKFEFNETIFACNIHDLLHDVAVDILGNELAFVTCDELHVSESTRHIIWGY
EAPDSIWDKEFPKDLLNAKKARTFKFGYRMNHVSRSFLEGVISNFSCLRILEIGDSQFEE
LPRSIGNLKHLRGLKLSYNPLLKSLPDTICNLLNLQTLDLYSCEQLKELPKKIYRLLNVR
YFVITTCQTSLVGTKFNRLRSLRFLWIYNCKGLVSLWDDGDVGNLTSIRRLYIQNCPLLT
RLPNNLKSLALLEDLVISNCEALDLEENQCLSGFQKLQSLAIIEVPQLRRLPDGIQSTAT
SLRYLCISGCDNLSQLPDGLKQFVMLRKILINNCPKLMALPEGFPNLDAHQELSIRNCPQ
LSG
>Bv6_141020_moqj.t1
MAEAIILPLAKTLLDKLVSFPVDLALENVTEKIKAAKSVEKDAKSMRDNLIAICAVLRDA
DAKQYASHAIKVWLRDLKSVVYELDDLLDEVAYDALLRTVNKGHFHAQLRYYLSPSSNPL
ISRFHLSHKIKDLRERLASVVAKKNAFGLTEHPVEAPVVERDLFNDCSYVNKSAIVGREE
AKIEVINRLLAHGNVVQCPYVLPLVGMGGIGKTTLAKLVYDDLGGEHFDLKLWACVSDTF
NKTKLLEDIIKDASGDVISNLTLGQLVQKIQSLLNGNKYFLVLDDMWFEDRSEWLELKSI
FEVGKVGSVILITTRSTQVASITQTMPEYNLDRLSDDVCLSIFNRLAFMEGEENTYPNLH
DIGRSIVKKCAGIPLVVKSIGSMLYRVRDEREWQRINDVDGLTNLQEEHNKRVLKLLRLS
YDKLPSHLKPCFAYCALTPKDCILRPIAMTYLWSAHGLVELQDEKYEIEDRRCATMMALV
SRSLLQQPDIAFDKTLDSCKIHDLLHDLAIDIMGEELANVTHNKVQVSELTKHIIWGGSC
KRLSDFPKDLVKANKARTFSLPYQMNQVSLSFLEGVISSFSCLRYLNFSTCMFEELPRSI
GNLKHLRVLQLSFNPLLKSLPDTICNLLNLQSLELVYCKQLEELPRKIYRLLNLRCFYIT
TCQRSLVGTNFNKLSSLRLLLIWGCKGLVSLWDDVDVGHLTSIRRLGIFNCPLLTRLPNS
LKLFDVLDDLDIVKCPALELEENECLSGFNRLQTLRFKELPQLTRIPKGIQSAATSLQYL
QIIDCANLKQLQDGLEHFVVLRGIFISKCPNLLALPKGIRKLNALQVLKIEECPYLSKRC
TIPSGEDYELIKHVPEFWLDGHRVTPQ
>Bv6_141050_tjei.t1
MAEAIILPLAKTLLDKLVSFPVDLVLENVTEEIKAAKSVEKDVKSIYDNLIAICAVLRDA
DAKQYASQAIKVWLRDLKSVVYELDDFLDEVAYDALLRTVNKGHFRPKLRYYLSPSSNPL
ISRFHLSHKIKDLRERLASVVAKKNAFGLTEHPVEAPVVERDLFNDCSYVNKSAIVGREQ
AKIEVINRMLAHGNVVECPYVLPLVGMGGIGKTTLAKLVYDDLGGEQFDLKLWACVSDTF
NKTKLLEDIIKDASGAVISNLTLGQLVQKLQSLLNGNKYFLVLDDIWLEDRFKWIELKSI
FEVGNVGSVILITTRSAQVASHTVIIILDENHHILGLGGQVSNACLVNSDSGPKVLWLHC
ITIQS
>Bv6_141080_tcjf.t1
MAEAIILPLAKTLLDKLVSFPVDLALENVTEEIKAAKSVEKDVKSIHDNLIAICAVLRDA
DAKQYASQAIKVWLRDLKSVVYELDDFLDEVAYDALLRTVNKGHFRPKLRYYLSPSSNPL
ISRFHLSHKIKDLRERLASVVAKKNAFGLTEHPVEAPVVERDLFNDCSYVNKSAIVGREQ
AKIEVINRMLAHGNVVECPYVLPLVGMGGIGKTTLAKLVYDDLGGEQFDLKLWACVSDTF
NKTKLLEDIIKDASGAVISNLTLGQLVQKLQSLLNGNKYFLVLDDIWLEDRFKWIELKSI
FEVGNVGSVILITTRSAQVASIAQTIEPYNLDRLSDDVCLSIFNRLAFREGEENKYPNLH
DIGRSIVKKCAGIPLVVKSLGSLLYTIRDEREWQRINDVDGVTNLHEHDKRVLQLLRLSY
NKLPSHLKPCFAYCALIPKDTQLGSELLTNLWSAHGLLELQDGKHEIEDCGYASVMELVS
RSLLEQPFFLFYDTLYFSKMHDLLHDLAIDIMGEELAFVTHDKLQVSELTKHIIWGHESS
DSNWDTYFSKDLFKANKARTIIMCFNELINHVSLSFLEGIISSFSCLRFLDFSGSKFEVL
PRSIGNLKHLRVLNLAHNPLLKSLPDTICNLLNLQSLDLAYCKQLEELPKKIYRLLNLRH
FRITTCQRSLVGTKFNKLSSLRILWIVACKGLVSLWDDVDVGHLTSIRRLYIEDCPMLTR
LPNSLKLLDAIEELHIKNCPALELEENECLSGFKRLHTLSIEGFPQLTRLPEGIQSAATS
LQHLGIGDCGNLNQLLGGLEHFVVLRNIFIFECPNLLALPKEFGELKSLQNLNIFECPHL
SKRCAPSGEDYPLIQRIPLFGLDGYSVIPPQTP
>Bv6_151170_dauh.t1
MEAAFQSGFASALLDVLFSKVTDLFIIELKSIKNVDQAVQKLEATILMAQKLLREVDTSK
FQRNVKLMHFLRDRVYTLTTLSNEAEDVMDEIALMITKRNSSSSKKMWRVRGVILRSLRT
WTIPHGINKLQEKLDDILQQLKDLTTDASSQSNVNHEMPPLIEMHNNNVRQIPLVGRDND
VKAIIDDLITCRGSHSGVSIIGMVGLGKTVLAQTIMNDARVVKEFSVRLWVGMLNGQFNK
EIKDKLAKHTPVSSQIIEKNLIIFDNLLEVTHGDWDDFWSTVKDDIDKGKTMLLITTRNP
KISSMTSTEPYFLRSLSEDCCKGVIMKKGSSHNQNLSSQPRFPVVAGLLASKCEGLPLVA
RIIGLVLAKCDEDYWDTLLNEDLWEWPVFKEEIFPVLQSSYDNMEPDMKNCFAFLSLFPH
NYHFNMDDLLQLWVGEGFIQQAKGSSSLVQIGRTHLDDLLGRSILQKVTQHMERPRFELH
KFNQKFAQLAATGTYMRLDEIEGLSTLSSLNNNTRHLSLLCENIQPTVVWTKLKDFKRLC
TVLSLYTQNKIGQLGRIPPNLFKKVEWLRVLALSNTDIAEVPDSLNRLKHLQYLDVSNTF
IDSLPETLSEIHSLKILKFNNTPNFHRLPKDLQNLTNLLFVDWDISKIEHLGLPFNIGNL
SSLHNLPLFTVGQKAGYTIIELQNLNNLQDSICIKNLENVKDGEEAKIAMLHKKLSLKRI
NLQWNTSRNDSIAKDVLEALQPPTSLKELKITRYGCDVFPRWITHPFPMLEKIHLLRCHS
CTIFPTLGQLPTLKILILEDMRSLISVDTLEIFPSLEILEFKDMPRLREWKGLVVNAMLR
LCKLKLINCPKLINFPSLENLASLVKLQIERCEALESLSVLPASLESLVIRDSPQLKDHC
QVGGKEWLKIDAVPSVEINYKKIPTSGV
>Bv6_152750_xsex.t1
MALISAFLNSWYVISWYAKGIITILASWCVKEIIKSLPSWWSWVKEELSSLILANFWLIY
NLPKEIEEVTRRKAIIVEDLKKAGDITADEDEGNIIYVKERSRINYRLEDVVDRYDLLYR
QRNPNYLMVPVLFVKQLWPKLQIANAIVEIKKDMDLLSQVIHHHHPVEAANDPRSWFGFT
DESLFVDIQRRKEEIITELDLQKRRHLNRFFLAVRGEAGIGKTTVVNQVYEEIRSQFGLS
ASVTVSQSYKPADKLLEILEKFGAPEDVQHAVKTSKDILSASEVFRNYMVGTKLSYIVVL
DDVWDCDLLRCIDVALPSNQEGSRILMTTRNKKVAKYWKTSLYGNDYVAKRLSEENAWNL
FCKRLFNNNNYPDRALEKVSREISAKCAGLPLVILAVAGLLATKSRSMSVWKKVRDNLGH
QYKKSHSYKDTKKIMLYSYHDLPYNLKACFLYFGMFPEDHEIEVSKLVRSWVAEALAKSE
GAYTPEEVAEDYVKDLIERGLVMKINHNMKNNTMYLPTEGELFESSVRIHDVLHEIIREK
SKELDFCEFLLENSQEIDKNGKPRRLSINNISNTLNLQDIRRNCWGNVCSIRSLLLNNCT
NCLDLLKKLLPEFADFLRVLHLEESEIDGQIPHVVENLHNLRLLRLRIRNIQNLPTLVCQ
LINLETLDIYNRSINISVALPTDIKRLQKLKHLIISSEVIIPLGVLTSFTELQTLVEVNV
SESGLVDELKTLKRMRTLHVSKLDGQCVPAFCDALQGMTELRSLQVWVRHDTHSSAIDFE
PEHLIDSPPQKLEELVLIANLTDRLPTWIPELHSLVCMSFEICISMDYLNTLQVLEDLPS
LKKLRIQVEPVISLDFGTQDDKFKNLRLLVIRAQSNLTRISGALPCLQRLHLAGVDEDVN
LPDHIRQVTVFY
>Bv6_152760_fdhj.t1
MALISAFLSSWYVKGITMFLSSWYVKGIITILASWCVKEIIKFLPSWWSWAKEKLYKLIQ
ANFWLIFYLPKEMKEIEIRQEKIVEDLHKAGDITADEDEGNIIYVKERSGINSRVEDVIE
SYDLLRQRNHLVELYPNYLRRYLMVALLFVKQLWPKLKIANAIVEIKKDMNLLSQVLHQP
VEAANDPRSWFRFTDESLFVDIDRRKEEIIMELDLQKRRHLKRFFLAVRGEAGIGKTTVV
NQVYEEVKSQFGLSAWVTVSQSYKPADILLKILEEFGVPENVQHDVKTSQDILSASAMLR
NYMVQNNNLSYIVVLDDVWDCDLLKCIDVALPSNQEGSRILMTTRNKKVAKYWKSSLYGN
DYVAKRLSEEDAWELFCKRLFNNNNYPDRALEEVSREILAKCAGLPLVILAVAGLLATKK
KSISVWKTVRDNLGHEYKKSHSSSYEDTKKIMLYSYHDLPYNLKACFLYFGMFPEDHDIE
VSKLVRSWVAEALAKSEGAYTPEEVAEDYVKDLIERGLVMKISHNMKNNTMYLPTESELF
ETSVRIHDVLHEIIREKSKELDFCEFLLENSQEIDKNGKPRRFSINNISNSLNLQDIRTR
DNACSIRNLLLNNCTNCLDLLAKLLPEFADCLRVLHLEESEIDGHIPQVVANLHNLRLLR
LRICDINNFPELVCQLINLETLDIYNRSISKPVVLNIKRLQKLKHLIINSEVIIPLGVLT
SLTELQTLVHVNVSESGLVKELKTLKRMRTLHVFKLDGKDLPAFCDALEGMTELRSLDVS
VISPSELSACDFEQEHLIKSPPQKLEELVFSFVLRDRLPRWIPELHSLVCLSFEICIGMD
YLGTLQVLEDLPSLKKLRLRVQPNISLDFGTQDKFKNLRSDFWFLWKFSSSEMEGN
>Bv7_157130_rfjq.t1
MAESLVALAIQWIGSTLIQESSILFGVEDQVRDLQEELELMQQFLQDADAKIEMKEIRTL
IRQIRQLAYDVEDIIDTYILEVGAKPNMLWNKGWFMKSACFVHTAPQTYRIGKQIKMLQR
NVKRITERLSSYGVRRITTGGEYFRSSSDHERFSRRKPRSYPYDDDAEFIVGLEKDTKKL
VEVLVGEGKTQVSLVSIVGMGGSGKSTLARMLYNHPYTKECFDCRAWVYISQEWSTKNVL
SEILRKVSSHLEFSKSNAKSSVEELVDKLRSILEKRSYLVVLDDVWRKEALEQILPALPW
MNNDKGSKIVITTRNQEVIQFQDLQRHLFVHEPRPLSKEESWELFCKIALNHHTDYNSES
YEGLGKEMLQKCDGLPLAIVALAGILNTKRNIREWQQVSETVRTRVMEGTSTHMYGRVGE
MLALSYDDIPCDLKPCFLYLGVFPEDCQIPTGMLTRMWIAEGLVTSNEDTSLEDAAMQCL
EKLSNRFMIQVVRTNFEGAIKVIHLHDLLRELCIKKAREQSFLQINTPIDNSPANGASKM
TIQSRRFALHSSTCFPTQVSNLRSLVLLTRSSIVHSAYVSKETVALENLHQNLKLLRLLN
LWGIKTLNGALPTQIGSLIHLRYLGIRASNITELPTSIGKLRNLLTLDYRNIDSDNNVQI
PDVLCKLTLLRHLYLPIKCPLALKELQLSALKNLQILWGVNCAGWDWFSREIPNLSTTLK
KLKVVVSNERDLEAAFSCPSLMCDRLHTLHCEWSSRVVLRITHVFSHNQHLHKLVLTGKI
KVEKLSRILPSNLLVLELKDSNIKDEDPMVVIGKLAHLKLLKLSNSYMGNATTCNLGSFP
QLEELYLENLENLSTWEIEQGAMSSLKKLEILSCGKLREFPQGLAFVTTLQHLECFGVPE
EFDEQAKAYGWFQERLRLPHNFEAIIKHCDTVLDMSSIQKINEKLTTGIFLNDYKKKFWV
MKQEDHQYNCFMLYVTDLLPPEEPDIDALPEYNDYLTFLNSTFRTSEPPYMSDWEWTYME
ESRDGQLIKVAKLKTEVCMLYLYGRFDVVDLSPNIVYTFSFVFMLDDSEWEEELSCTTSL
HLPVGSSQTSVQEISHTLKLSDKPRNELQKVLIGEFETHPKVLGHVNFTWHCDFRLFTKV
GITVKGVIIEPKL
>Bv7_157130_rfjq.t2
MAESLVALAIQWIGSTLIQESSILFGVEDQVRDLQEELELMQQFLQDADAKIEMKEIRTL
IRQIRQLAYDVEDIIDTYILEVGAKPNMLWNKGWFMKSACFVHTAPQTYRIGKQIKMLQR
NVKRITERLSSYGVRRITTGGEYFRSSSDHERFSRRKPRSYPYDDDAEFIVGLEKDTKKL
VEVLVGEGKTQVSLVSIVGMGGSGKSTLARMLYNHPYTKECFDCRAWVYISQEWSTKNVL
SEILRKVSSHLEFSKSNAKSSVEELVDKLRSILEKRSYLVVLDDVWRKEALEQILPALPW
MNNDKGSKIVITTRNQEVIQFQDLQRHLFVHEPRPLSKEESWELFCKIALNHHTDYNSES
YEGLGKEMLQKCDGLPLAIVALAGILNTKRNIREWQQVSETVRTRVMEGTSTHMYGRVGE
MLALSYDDIPCDLKPCFLYLGVFPEDCQIPTGMLTRMWIAEGLVTSNEDTSLEDAAMQCL
EKLSNRFMIQVVRTNFEGAIKVIHLHDLLRELCIKKAREQSFLQINTPIDNSPANGASKM
TIQSRRFALHSSTCFPTQVSNLRSLVLLTRSSIVHSAYVSKETVALENLHQNLKLLRLLN
LWGIKTLNGALPTQIGSLIHLRYLGIRASNITELPTSIGKLRNLLTLDYRNIDSDNNVQI
PDVLCKLTLLRHLYLPIKCPLALKELQLSALKNLQILWGVNCAGWDWFSREIPNLSTTLK
KLKVVVSNERDLEAAFSCPSLMCDRLHTLHCEWSSRVVLRITHVFSHNQHLHKLVLTGKI
KVEKLSRILPSNLLVLELKDSNIKDEDPMVVIGKLAHLKLLKLSNSYMGNATTCNLGSFP
QLEELYLENLENLSTWEIEQGAMSSLKKLEILSCGKLREFPQGLAFVTTLQHLECFGVPE
EFDEQAKAYGWFQERLRLPHNFEAIIKHCDTVLDMSSIQKINEKLTTGIFLNDYKKKFWV
MKQEDHQYNCFMLYVTDLLPPEEPDIDALPEYNDYLTFLNSTFRTSEPPYMSDWEWTYME
ERDGQLIKVAKLKTEVCMLYLYGRFDVVDLSPNIVYTFSFVFMLDDSEWEEELSCTTSLH
LPVGSSQTSVQEISHTLKLSDKPRNELQKVLIGEFETHPKVLGHVNFTWHCDFRLFTKVG
ITVKGVIIEPKL
>Bv7_159070_qhcp.t1
MVKTFWIGLRLSEGASCDRAFGQAGRLGSLPSQGKRNDYLNRADSSCMMMIVSNILKRID
GGGSKSEMAEAVVNVVIQNLVPWLVHEATFLRGIHGDISEVIDELQSIQSFIKDADEKAE
KDEDEISYSAKTWVKKLREVAYQIEDVTDSYVLQIATEAADCEQCHPKLLGSVARLMCWI
VRLKPRHEMRQQIIQVKQRINGIKEDGKSYGFSRSSSSSVLVRSSTIESRHDRRASSLFI
EEAEVVGIEGDREHLVDWLVNGETKRAVFSIVGMGGLGKTTLARKVYDSQIVINHFSNQA
WVTVSQSYKVEELLKKTLKHFYKKRKESPPPQIENMDETLLMFELREYLKQKKYMVVFDD
VWSVEFWEFIRHALPDDNSQGSRVLITTRYKEVAHSCKTSSYDRIYKLNRLPEEKALELF
CKKVFYYAGSSSNDVIQVPPELKELANNIVRRCEGLPLAIVAIAGLLSTKRKEVIEWQEL
EKNLGSELLTNLHLSSMTRILSLSYYELPYYLKLCLLYFGMLPEDYSIRHARLIRLWIAE
GFVKGVRGKSVEQVAKEYLVELINRSLVQVSRLDVDEKIRTIRVHDLMREIILSKSEELR
YGHVWTDENSSSCFDHLARRLSIHGSCTNDNFLKNTGNGNGNGNGKCGTRSLLIFDVDKL
PDSVLRSYMKMFKLLKVLDLLDAPISFLPEQVGDLYHLRYLSLRNTNTKQLPNSIGRLHN
LQTLDLKCSCVHALPAEVKRLHNLLYLIGYCYDYETDFSISAQRGLKLKKGFGRLQNLQK
LYLVEANHGITVLKELRKLKQLRKLGITKLPTQNGKILCESIASMTHLQSLEVCSEGENE
TLDLQFMSSPQFLQRLYLKGRLQKIPDWIPKLNNLVTLSIMWSGLMIDPLHILQHLPILS
ELVFQDTFLGQQLVFEAHGFQKLKILKLYDMNTLTNLTIEKGALPSVQLLKIGPIPKLNS
VPTGIQYLTDLASLRFYDVSKEFALRLLPHQGQDFWVVQHVQTLLFHFQIHGERYKTCTL
NELDFLCK
>Bv7_168360_mgxu.t1
MPSVIALVDSILVSISSFHNVLYDVRRMKRTAILDEQSAMESVSLQPEKKRRKVQPSLSI
NLEYVNRIIGWLGNNEISTIGIHGMGGIGKTTLAIELYTRLSNHDIPSSDDNYASAWVSV
GIDFTVFQLQQKIASAFGIDFQDDKDVIRRASILNAFLSGLGKYILFLDDLWGDFRPEDV
GIPRQCKLILISRLLDVFRILRCQKILKIETRSEEETWQVFQHCIGHGVSNLKEVPSCKK
LVYHKCAGLPLAIITLANNMRGVVDASRWREFLEIMDPIQNIDVFSRLKLSYERLNNIKL
QRCFLYSALYLKDKSLVSREELIRLWIGKRLIDDVPSLQAQFDMGHSILNKLLNSCLLET
CQDNKNIKMHDLVRRLAISILRDSNMVKTCIPSKWEL
>Bv7_168460_qctg.t1
MKPFAVLWDVFRLPKILIQEGGLVERQRILMGKADYIRARIEDFESCVSIEQSRKRKRDD
DLFSRLAKGRAFSHQAKSLLGQVSEACSEKKRRVEGGSIFSSLTWAKRVLIHKLINTLSA
YEKEADMLLRCTLSDKQGSDHGNLMPVRNIFGQQASDVLDQVQALLRGDEIGRISIYGIE
GIGKTFLMKHLHNSVLKWVEPEKFDFVFWVTTPRQFSIERVQDAVAAAVKCDLSSDDDLS
VRARILSNKLAQLGSFVIFLDNVPESRISDLDQIGISVPAEGSKSKVVITTTSNYASEML
DSFRTVKLGRLSDEEACELLKNEASISTRMRSDSSLNSVTSLLAKKCHGVPRMVVDVATR
MRGIDDPCEWRNALFELRGTPFSVFWTSQHCTTNWGNEIILPQRRKICSNIKFIKQWNLI
IPYPCTYKK
>Bv7_168480_ojty.t1
MPFKLSIFNTIFAFLRNYHGVSCDGISNNTGCVAVDNPFDSATNTVESQPPTKRRKVQTS
LRVNSEYVDKIVGWLADDQITSIGIYGMGGIGKTTLGLQLHNWIRNHGIPSTGIHAIAWV
SVEMDITVYQLQQKIADAIRLDLQGDKDENRRASMLHAFLSRNDKFILFLDDLWGAFRRE
DIGIPYECKLILISRLLDVCRTLHCQKIIKVEPLSEEESWQLFHHNIQKGFPDPKEVSSV
RKLVYNECAGLPLAITVLANSSKRGVVTPMGPTQLDDVFSRLQLSYKRLNNVKVQRCFLY
AALYPKGYAISKEELIRVWIGGRLIDDVPSLQVQYDMGYTVLNKLLNSCLLETCQDNRSV
KMHDLVRHMALSIAKDDNFVVKADATSILECCGNLHAVSLINTSIALIPSGTSLKCTNLK
TLLLQNNPVEVIPESFFLDMHALRVLSLSATSVIRLPTSISSLEELQVLDLSSCQKLKEV
PQLAKLHKLRFLDLSHTALEQIPRSLEMLKRLVELDLSFIHEPKIFPRGILLALSSLKRL
SCNVLGIIHELQNLESLEILDAKFESLFDMSVYVKSEHWRKLECFHLQVGNQITPKRFYS
RAVSLHSCTLSGQGGERFVLPYDIQELYLDDCSGFSSLSDIISPANAYGLQQEAEAFSSL
EICSISRCNNIEQLLAPGQMPNLLQSLEILEVEECEQLKKLLVEDVSLPELKQLILTSLP
QLNGVYKGRLVCTSLQSLTVMDCPNMKRLPIFNTDNVEDQFVPSTIEWIEGQQKWWELLE
WDKSESKALLQPFFRCRSSIDLC
>Bv7_168510_pfok.t1
MKRCAIIDEQSEMESVFLQPEKKRGKVQPSLSINSEYISRIIGWLGNNEISTIGIHGMGG
IGKTTIAIELYTQLLNHDILAAWVSLGIDFTVFQLQQKIASAFGLDFQDNKDVIRRASIL
NAFLVCSGKYILFLDNLWGDFRPEDVGIPRQCKLILISRLLDVFRILRCQKVLKIETRSE
EETWQLFQHSIGYGVLDSKEVPSCKKLVYHKCAGVPLAITTLANSMRGVVDASKWREFLE
TVEPTQNIEVFSRLKLSYERLNNIKLQRCFLYSAVHLKDKSLLPREDLIRLWIGDRIIDD
VPLLQAQYDMSHTILNKLLNSCLLEICQDNRSIKINDLIRCVALSILRDSNMVKTGITFK
TGVTRESSCCFLDKFHGDRDVISLP
>Bv7_168550_inik.t1
MTPDFISGKVRNLQGNSLENVGKQNDYGIKSENLRKNYIVQSCGKHNREDMLLLGVRSLV
GKLILENLEKILSWLSDDKINKIGVFGMGGCGKTTLAVHVYNRILQSDLSRVLVWVTVGM
NFDVHKLQLCISRAVGLDLENEKDETKGAARLHDYLSKRGRYVLILDNLWEHYSFEKVGI
PSACKVIITTRMLSICRRTGCQKTIKIGMLGDCEAWQLFCSVLEYEPLPGDDIGHIAQLV
CQECAGLPLGIVHMARSLRGVNKVSEWKYSMRQLKEVPKEHDFLVTKHLYLKLHSSYARL
ANAKIKLSLLYYTLYPKDCKIQREELIRLWIAVGLIDEVSSLQAQYDQGHTIVNELVDSS
LLETSGDGLFVKMHDVIRNMAVKITREKDGPRFLAICNSQLKEVVQALEFKEDIHAVSLM
KNYITEIPFDTSPKCPKLSVLLLQHNPLKNVPSSFFLHMPSLRVLDLSNTNIQRLPDSTC
ELKNLRSLLLHCCQKLTYVPALVNLKALQMLDLGYTAIKKIPFGIERLTMLRELDLSGLH
KLKEVGCGLLAMPPALKRISCYVVGGILQELQTLRSLEILDATFKNISEYNGYVKSEHWR
VLDRFHLQVRDSVEEEQESNNVLWQYSNVVSFYGCSLVGEREQLVLPENVNLLHIDKCDG
VGRLCDMLKWESKDSYWENSGLNNTTHRLGEAVVTRGGPLLNLEIVIVSRCHNIEKLFTT
KQIMGLQNLEILEIRDCFELKELITEEDNDRSLSECSPSTVRLPNLEMLKLTRLPLLSSI
YKGLLLCTSLHSIRVDECPKLTRLPFSFFLDDQCKLLQPMLEKIEGQDEWWDSLELNQTA
AKLSLQTLYRPISGGDQSQM
>Bv7_168650_jfwy.t1
MKPFAALWYIFSLLRILIQGGLGERKRILEGITNSVRARIEDAEVALSCIPIQQSKKRKR
DDDLLSWVTKGRELVQEAKILLGQVIEACPEKKERVEGESIFSSQTWEKLVVINKLINTL
SAHEKEADVLFRCAFSGNQAPDHGNIIPVTNIFGQQALDALDQLQVLLRSDEIGRIYIHG
IEGIGKTFLMKHLHNCVLKWAEPEKFEFVVWITIPRQFSIERVQDAVAAALKCDLHSDDD
LNVRAKTLSDMLARLGSFVLFLDNVPEARVSDLDRIGISVPAAGSKSKVVITTRLTYVSE
MLDSFGTVKLDRLSDEEACELLMNEASPSGRMRCDSMLNSIPGLLANLCHGVPRTIVDIA
TCMRGIDDPREWKNVLFELGRTPISGDINRA
>Bv7_168690_xpza.t1
MPFGVSIYDSFCALVRNYRGVSCDAMGNRGCEAVDRISKVETVDSQPQKKRRKVQKSLHV
NSEYVAKIVSWLANDKITTVGIYGMGGIGKTTLAVQLHSWIQDHAIHSVGIHDIAWVYVE
MDFTCILFIDNLWGDFRREDVGIPCQCRLVLITRLLDVCRRLHCQKIVKVEALSEEENWQ
LFHHSTECGVSSLNELSSIRKLVYKECAGLPLAVTVLANTIKGVVNPFMGPTQLDDVFNR
LKPSYERLNNVKLQRSFLFAALYPKGYAIHKKELIWLWIGQGIIDEVPSLQAQYDMGHTM
LNKLLNSCLLETCQDQRVVKMHDLVRRMALSIARDNFMVETGVTSKMEFSGNLHAISLIK
SSISLIPSGNFLKFANLSTLYLQNNPIEVIPESFFLQMRTLHVLSLSATHIIRLPSSIGA
LEELQVLDLSSCQKLKEVPQLAKLHNLRFLDLSQTAVEKVPRSLEMLKKLTELDLSSVLE
PKRVPNGVLSALSRLKRLSCHVLGVIHELQNLKSLEILDAKFENLFDLSVYVKSEHWRTL
ECFHLEVGHQIRPKRFYNRGVSLNGCTLSGQEAEQFVLPYDIWELYLDDCSGFSSLSEII
ISTNAYGFQQEAEAFSSLEICHVSRCNDVEQLLSPGWMPYLQCLEILEVEECLQLKELMP
EDVNLPQLKQLVLTSLPQLNSVYKGQLVCASLQSLTVMECPNLKRLPFFYMEDQLVPSGL
EWIEGQHKWWESLEWDKPKSKALLKPFFRCSSVTDV
>Bv7_177740_zcug.t1
MNAIFTKFFRIELFWRDLRCDGGRIDTRVETVVNNQSELGTGHIQQENKRRRLVQPSLCF
NSECVDRIISWLDNDEVDTIGVYGMCGVGKTTLATQLETRLLNHDIRFSASHDVAGVSVG
VNCSVYKLQQDIAGAFGIDLQGDEDKTRRASMIEAFFSRRDKCVLILDDLWGDFRRKDVG
IPKECKLVLISQSLDVCRVLGCEKVLKVEPLSEGKTWKLFNHSIGGGVLNNEDVCRIRKL
VYDKCAGLPLAIVELAKRLRKMVDDNGFSWREVLEGTNPFSSRSMHLEDTFSHLKLSYER
LSDIKLQQCFLYSAIYPKGHAISREELIRVWIGEKLIDDISSLLAQYDKGHSILNKLINS
CLLEACEDYKGCIKIHEVVRHMALSIAGDSFMIEAGVPSKFEFRENVRVVSLINSLISPI
PSGASSKYHTLSTLLLQHNPLELIPESLFLQMRALRVLNLSDTRLIRLPSSIGALEELRV
LDLSFCQNLKQVAALSKLLKLQFLNLSQTTIEKVPCSLEKLKRLTELNLSSIPEPTKIPS
VVLLALCRLKKLTCHVIGTIHELQRMNSLEILDARFFSLCDLSAYVRSQHWCILESYSLQ
LGCEVQAEQPYIRRVSLQGFSLTGQEQYIVLPSNIQELYVDNCRGFRRLSDVMYPVAYQH
KSCQNYEVFSSLEICVISRCPDVETLFAANWVENLQSLELLQVEDCGQLKEVITEEFVER
GVYPEGISAPINLLQIRQLIFTRLPQMESIYKGQLVCASLLSCTFLDCPKLTRLPFSCMG
NGEETFPWRLEWIEGEKKWWEMLEWDQPGSEALFKPLFRCKSLDDQ
>Bv8_199260_qrne.t1
MVIKLEELKDKRDDLKKEIEQAELGGLMSTKQVKGWLDNVEKTEAEAHLILAQPIMQQGM
CCKKPSCSSRYRLSKKALQKEREISDLITKKASLDVAVRDLLRIDPKPCVPTVGLNAAMV
VALETIADDEAQMIGIYGLGGVGKTTLLKKINNEYISRTNEFEAVIWVTVSKDFNQERIQ
RVLISRLGLSVDAAESQEMLTSRIYNFLRRIKFLLLLDDVWRRLDLENIGIPLPDERNKC
KVVFTACSEDVCSDMDANKKLKVDFLSEEYSWCLFSEKAGGMDVVNSDHIKPHAEAIVKR
CGGLPLALITVGRAMANMKTEKEWEHVVEVLSNAASEIRGMEDVFTILKFSYDSLQDDTL
KMCFLYCALFPEDYPLEKEQLIDYWIGEGFLDGSNVYSLHNKGHAIIGSLKVTCLLETGE
DDTQIKMHDIVRSFALWIASNRGQNVEKAVVQGCNGLLELPSVEKWDKVERASLLGNEIT
TLSAGLVCPNLSTLLLHWNRSLSKISNDFLQHMPTLKVLDLSVTSIRELPASVGQLVELR
YLDLSRTKIAALPQELGHLSKLRHLDLQRTDSLKKIPREAILGLRNLRVLNMYYSYGEWE
ISHCEVERQIKFLDLQELTHLTALGITMTEFSALMKLSNFYHILDCIEYLFIKGCEGLVY
LMVATEYGGGERLRRLNIYDCTTLKEIDIGCESGKDWLPSLEVLSLHNLPNLTTIWRNSV
SPKSHRNLRFINIWYCHKLKNVSWIIQLPRLEKMYLFYCDEMEEIIGESDATEGALELQF
PRLQTISFRGLPRLRSISKVAISFPKLQTLAHIDCPQLRKLPSTGYGLSDLPIVYCSREW
WENLEWEDVASSSTLHPQFIAN
>Bv8_200300_frqg.t1
MNGIIAPCIGEACAPYTYALQLQKLNQLTEKLTAAKSKLAELVGETDGTAVPNNDAIEWR
KEAEVTLEEVDQNIKRLERDMEATCACCLPNCRRRRAAKKAIQGELEKVDKLMRKYMPLV
KGYEWSRDDIVLNTRKDDIEMIWKFISERDDIKVICIHGIAYVGKTEVAKAVCNKALQDK
HEKFGYVVWVDASYNMILKSLQEKIMKTFKIEIADTDDDKDRAIKIRNEFVRRKKCLVIV
DSLWENFSLEDIGIPEKEEGVLCKVILTSRSKFMCGRIPKDEYIEIKPLSEGWNFFQGTL
KYDLSSLDDEVKNLVMKAVEACAGLPGEIIVLGHLIRELHGQSSNEMVSALEKILSSRTT
SEPSTNTYRLRVLKHSYKKLGETAQLCFLYCALYPKGLPIEADQLIDNWIWDGLLERFIG
TLQEKRKHGRTVLTTLKSARLLEKADSDGGTREAVKMLGLFHDMAVYILFKRDLGVFINA
GNDVIDFPATDGLNDKIQKASLMYNKLRVLKNQPNCPALSTLLLQNNPLNFCSDSFFTKI
PNLKLLDMSDTNISDLPSSICNLKFLRVLRLRNCHNMRFLPRLSNLEELIVLDLFGTPLK
ELPLGMEKMKKLKRLDLSYTKLAKFQAGLVSALDSLEELLLIINDAEAYSWRSKQTRSSA
KEAYIEELACLDGLRILQVNFFNQETYKEYVKAIPNAMPPPRFKFCVGGFNTNGNLGENS
IAFIDGYPVDQQLPEGTMELYLSMCRSNLSPNNTLENSGIKFQNLKVLSLFDCCGLTYLF
SFEMLQCLQNLEKIYVRQCWSIVGIIKPAEKSNTDNPHAVPSCRLLKIQELVLINLPKLK
SICPDQQELDWPAFRRFSVWNCKKLKTLPLVVSKATTMIKLRGRSFKLDDSHNFEREEAD
MPENIVSFVSMEKPELSPQPMVEDEEDQARFFRRKATEKSRTAAILSENDGNATPPSPQS
PGYIVRRLDSASTLLRVLQKRIGVVFIN
>Bv9_203570_geqf.t1
MVDAVVTVFLEKLFNVLVQEGGVLLGFKDQFKKLQNDLKYMQSFFKDAERLKRKDESLKC
TLADMRELVYEAEDILADCQLLSNSSGKLLEDYSPTKVPAKYQMGKRIGEINEKINSIKN
NISSFLGPLQPVHGNVEEEGPPRWSSPVYDHTQVVGLERDTRKLKDWLSQSDSSGILSIG
VVGMGGLGKTTVAQTVFNDKDIDLRFEKRIWVSVSQKFNEEQIMRSILRYLGDTNIGDNH
GDLLRRINQYLLGKRFLIVLDDVWSEDTSWWVRIYEGLPKGNGSCIIVTSRIEEVTRKMR
VQEARIHRPQVLNEGHSWSLFCNVAFAETHGECTSTELESVGKEIVSKCRGLPLAIKAVG
GMMLCKPPYYHEWRRIADHFRDELGVEDNSVMASLQCSYDELPPYLKSCFLSLSIYPEDC
EISKDQLVRWWIGEGFVPVRNGRLATEASEDCFSGLTNRCLVEVVEWDYNGKISTCKVHD
MVRDQVIKIAADDAFSGLSAAHCRHLGLTTDMEEKQMVTSKKMRALVSTSKSGEVNKIAT
CIGNKLCDFRYLRVLDLSKSIFGVLLADLLCKVGGLKHLTCFNLSNTHPLTQVPQTLEKL
HNLQILDLSYCQSLRSLPAFVMTFKNLVVLDVSHCGSLELLPRGLGMLSHLQVLLGFKPA
RLESEGSRISELRNLSDLRILELQLTRADEIDDAETDALTGLRKMQILTISCFNSFESDK
LISKLEKVCPPSQLHELSLKFYPGKISPKWLNPVSLPMLRYLSLCGGNLRQLSRGFWGND
ETSWRIEGLKLDSLSNLNVEWEMIQGVMPSLKTVHACWSPELIAFPIEGIGFRGGVWKKS
DRNN
>Bv9_223370_arxt.t1
MIQIQEIAYEAEDIVELFLYKLISHQNQEHAGKTTVIKSKLERYLWVFGEAKAIHDASNN
IEALRAKIATLTSRLQAYGFKITRSDFDSLTSRVHALDVIKEEKFVGLDDQVKKIVCDLV
GETGENRVIGVWGKSGVGKTTLAKEVYFDHVIRKHFNRFSWVHVPQNWKFCGLLRGILTC
FATKSDDEISIMTDQELINEVYEVLLEKKCLVVLDNVWSWEIWDGIKAAFPGDDDIDSGS
KFLFTTENRQVAEKMYEGAMIHEIKCLSYDQSWELLQSNLGSIPAQIFGIDGTPKMMEMV
KKMLKLCQGIPLAITALGGLMVTKKTPEEWQILLDFLSSHNNGKNHEQSYEKVMEVCYYA
LPYYLKNCFLHLGNFPENFDIPTKNLCNMWVAEGIVVLTNGEVCRGESLEDFAENCLSEL
LQRGLVQVSQRKSSNGSVKSCRMHDLMRDLCLRVSKEENFLSIRDFDSNEVVVNGKTRRL
AIYLGQEGKDQIPLPSKISIIRSLLLFPSQKERPEVNHASLKALCRDSQLLRVLDFQGVV
VSSKTLPKEIGDLIYLRYLSLRDMLLTKVPPTLGCLRWLETLDLRAKVRLEIPNVLWCFQ
RLRHLYLPCYFTIKDSEKLRLDNLNNLLTLKNVNHFILEDVLAMKNLKKASVRYMPENEH
IEFIQKSPDIVFGLTVFRAIIGKEQVNSLISFDNLIKLELKGEVSVTINNIEFPPNLKKL
VLDFCGIMEDPMPVLEKLTMLTSLCLDHQAYVGEKMICSALGFPQLTYLRLNGLKNLQDL
NVEKGAMLNLKYLEVKYCERLTRIPEELPEKVQITHI
>Bv_012060_ktjx.t1
MMLSEKPLVVEEEVISRDIDNKHKIVRMLTESNKGKLSVIPIIGLPGTGKTSLVRQVYHD
RRVHEYFAIKHWVCMTDSNGGPSKLLDLVFRQRTSDIVIREAFNTIVTGKKYLLILDGVT
QGNHGAFLNELLSNVSDGSKVVLIAHDMIRLENLEPLPVVEGAPFEVGTLPGDESWTLFK
GIAFGDEIEKHSSKSEDGFRIYEICARIPRLLKNVASLLRTTEDWKNLRYIDNSVQAFLS
KFNLGSYKEVPSNIQRCILYCSLFPENYEFSQADLIHLWHAQEYLTRTAPESVGDEYFME
LQKSGNFFQDSKSDAKNAEVCYKMDSLMNEFLRSVAKPEICLVDDHIGETHTANVLHLSF
PVVESPWEAPSWLPDAKQLKSLLFLPCKSATVVSVPKLDELLSSLSSLRVLDLAAVDCEN
LPDSLGELNDLRYLRLGVSSEYLPRSITNLKELQTLDLRQSNVIVLPRGFNKLVGLRHLY
TGDRLLDLPPKFGELTSLQTLDVFIVGENNTLDTLTQLSSLVGKLKIRYKKKYVKDEIID
TSGLLKDTHLTDISLIWSSSYDEAAADEFTCLEPPPTIKSLSVCRWKGMNFPQQLMNAFP
ILSSLVYLHIEDCSRCQNLPSLSSLSHLRSLQLWDLSALQYIEDRSVNNKTSCMADHYFP
SLEYLMLANLPNLRRWSPENDHKQQIFPTLLELRVSGCPTLMSMPQMQVLELLEVHDVNA
TLLENITSSSSTESTLKNLTLVAVDGLDNFSIKAGLESLIIRQCRQLTNLVADNVILQQL
QRLKVHECGKLVDISSALKHVKLLQELEIKHCEALNWEYMKQDADPNDSSSDSSRDVGAW
QNLKELRSLRIMNFSNLESLPKGFCFLESLEELSLFSLHQWRILPESMGNLSQLRQLAIR
NCPHLTQLPESLASLSNLQQIQIHCCPKLKDIPELLEDLPTFDIKECPKLLRVNQQPDGR
D
>NbZAR1
MVDAVVTVFLEKLLHVLTEESRFLTKYRQQFEKLKNELLFMQSFLKDAERLKRKNNTLKG
VMSCLRDLIFEAEEILEDCQNQSADSDRATTCFHPKRLSLRHQTGKCLAKINDRISEIKQ
NISTYLGVPLLEEGSMEAHNNLMSRWTSSLYDHTQVVGLEGDTEKIKDWLFEARDGLLTI
AFVGMGGLGKTTLAQKVFNDKRVEDHLERRIWVSVSQTFTEEQVMRSILRSLGDACVGDD
QCELLRKINQYLLGKRFLIVMDDVWSWDNAWWQKIYTGLPKGNGSTVIVTTRNELVARKM
GVTEARIHWPKFLNEHYSWLLFRKIAFAGSAGECHFPELEDVGKEIVEKCKGLPLAIKAV
GGVMLCKPSYYHEWRRISNHFRDELKENDDSVMASLQLSYDELPPYLKSCFLCFSLFPED
CVIPKDQLIRWWIGEGFIPLRSGRLSTEVGEDCFSQLSNRCLIEVVDKAYNGVIHTCKMH
DMVRDLVIKLAEDDAFFTPADATCRHLGIKSEMNWKQLLSNQKLRALLTTTKSGEVNKIH
SDIAKKLCKSRHLQVLDLSKSIFDVPLSSLLEGIGSAKQLTYLSLSNTHPMIGVPASISK
LEKLQILDFSYCQNMKMLPSCVLTFEELAVLDVNNCGSLEYLPKGLSRLSNLQVLLGFKP
AKLSQPGGCRIAELRSLTRLRTLSLRLTENEEIGDDEGNALVDLQELQFLTISCFGSQDN
GLATKLGRLYPPRQLHELILKFYPSKTSPEWLNPNLSPMLRYLSIISGDITQMHENFWGD
GSTAWKIEGLMLESLSDLRLEWSAMHQVMPSLRILKVSWCPELESFPIEDAGFRGGLWKK
EEHRN
>NbNRG1
MAATLLGGAALGPVFDILLKAVLDVGIKIATFRSKFQSLIKTLNDIKPVFDDIERLNKAL
DGRDYEIEMFKKQLFAGEELVRKCSKTKCYDALKKWNYSRKLTKLENSLVRFCQVHGFIQ
VCRDSKIILVNVIEHGKKLDQITSMLRGISLRNGSSIGFTNSNGSSGWMNGNSFGSTNGS
GFSGWSDVPQFSDSVVGFDLPLQELKVKLLEEKEKVVVLSAPAGCGKTTLAAMLCQEDDI
KDKYRDIFFVTVSKKANIKRIVGEIFEMKGYKGPDFASEHAAVCQLNNLLRRSTSQPVLL
VLDDVWSESDFVIESFIFQIPGFKILVTSRSVFPKFDTYKLNLLSEKDAKALFYSSAFKD
SIPYVQLDLVHKAVRSCCGFPLALKVVGRSLCGQPELIWFNRVMLQSKRQILFPTENDLL
RTLRASIDALDEIDLYSSEATTLRDCYLDLGSFPEDHRIHAAAILDMWVERYNLDEDGMK
AMAIFFQLSSQNLVNLALARKDAPAVLGLHNLHYIQQHDLLRELVIHQCDEKTVEERKRL
YINIKGNDFPKWWSQQRLQPLQAEVLSIFTDEHFESVWYDVRFPKVEVLVLNFETKTYNF
PPFVEQMSQLKTLIVANNYFFPTKLNNFQLCSLLNLKRISLERISVTSIFTANLQLPNLR
KISFIMCEIGEAFENYAANMSYMWPKLVEMNIEYCSDLVEVPAETCDLVGLKKLSICYCH
ELVALPEELGKLSNLEVLRLHSCTNVSKLPESVVKLNRLGFLDVYDCVELDFLPREMDQL
CSLRTICMGSRLGFTELPDSVLRLVKLEDVVCDEETASLWEYYKEHLRNLRITVIKEDIN
LNLLHKSLFI*
>NbS00004191g0008.1
MADAVLSFLVENLLQIISENVKLIAGAKGQLELLVEEVKTFIAFLDEAAKTQSDNKLWKQ
FIKDIRITVYKAEDIIDKFLVQAKLHADKNIVKRGLDYDYAGAVKDLGEQVAIVLKKVKK
LREDYKQAFQPTPVSARQGETSTQGPHLEDAEVVGFDKEAETVIKRLVESDELEVIPVVG
MAGLGKSTLAIKIYNDSKISYEFFSNIWVYVDQNYKLKEVLLSILKSFTKQMNIYQDKNE
NDLYKIICDFVSKGGKCLIVLDDVWNPEVVDSVMKAYPKTKKGHRIMMTTREGRVAKYAN
ENPHNLKFLEHDESFELLEKRVFGSRSCPPELVAHGKIIAEKCSGVPLAVVVIAGALRGR
TSEGEWQIVEQNVGKYLIDKNDPTSNCLKFVEMSYSRLPEDMKACFLYCSAFPQGFEFPA
WKLIRLWISEGLIISNLPGSTLENIAEYILNDLVNRNLLIILEKKADGKIKTCRLHDMLH
MFCKVKATDEGLFQEVGEKPDQVGLGIPEQDTCRRLCIQLSILDEFISTRPMTEHIRSFL
CFSSKQKETIELTTGNIRNLHKAFPLIWVLEVERIKFGFSKDFNALFHLRYISISGDFES
IPQAFGKFWNLQTVILNTSTSKGILDIKADIWNMLRLRHLHTNVPAKLSSPSSTPTSKHS
CLQTLSKVAPESCRKNVLARACNLRKLCIQGQMVSFFETSKGGFSNFGELKCLEHLKLLN
DVLVLSKDLHLPPTFLGFLRNLKKLTLSKTQFEWSEANRLAQLECLEVLKLKENAFIGPS
WESDIGGFSLLKVLWIDRADLKSWKVSNAQFQNLKNLVLKSCVELEAVPIVLADVRSLQE
MRLENTIKEIKSANEIELKKQQVPQSSKFKLTIFPPESTDSKATQ
>NbS00000611g0010.1
MRADSVVNFLLENLLQLVTNNVKLISGVEKEFQNLLEEVRRLKAFLDAAAKYHSDSNLWK
QLVRDIRITVHRAEDVIDKFLVQAKLHQEKNKVKRSFDLCHVRKVWDLAKDIKAIHQNVR
EFRQNNQKAFQPKPMLDLPQRVTREPQDTLLEYKEVVGFAYEAECVIKRLVEGSKDLEFV
PIVGMPGIGKTTLARKVWSHSQISNNFSKKIWVYVGRSYELKGVLSKILISFMEHFEEFR
YKDVNGLAEVICDFMAKEGGRCLIFLDDAWAKELVVVDLVKRILQENNKGHRIMMTTRDE
YVASYASEHPHRLKYLSDEESFQLLEKRAFGNERCPDELVELGKSYSIPAQKLIRLWIAE
GLIKSSPTCTFEELAENYLEEFALRGLVTMSRDGDSIKEIGFHDVLYEFYKMEAIMESVF
QELRLTPDQNLPSIQDPDTSRRLCIESSVLRDFLSRKQLNAQHVRSFLCFSTTERQIELS
LHDVKIISQAFPLIRVLEIQSVKIFLPMYLNQLFHLRYIAISGDFTELPASFGKFWNLQF
LIVNTSTPEPTLKIKANIWNLSRLRHLKTNIPAELLPPPNPTVEGSCLQILSKVAPESCN
KVVLAKAGNLKKLSIQGRLGAFLETNKDGFSTFLGLGRLEKLKLMNAVPYRSDDSAVF*
>NbS00002971g0007.1
MADAVLNFPVENLLQLLTENVKLIGSAKGELENLLKEVQHLKGFLDDAAKLPSDSEQWKV
LVEEIQKTVHTAEDAVDKFVVQAKLHKEKNKMARILDVGHLATVRNLAAEVKGIHDQVKE
LRLNNQALQARPTLELPKKVVDFDEEANKVINRLVKESKDLEIIPVVGMPGLGKTTLARK
IYKDPKISYEFFGVHWVYVGQSYKIKDVFLNILKFFTRCTEDYQHEDVDALAKVIAGFIN
KGGRCLICLDDVWETKVIDYVKTIFPENEKGHRVMMTTRNRVLATYANSDPHDLKFLTPK
ESFELLVKRVFGKKPCPKDLVGHGESIAGKCGGVPLAVVVIAGALRGRPNTSDWIRVERN
VVQHLFTNSEESWLKFVEMSYDHLPQEVQTCFLYFGVFPRGFDIPSWKVIRLWIAEGLIK
PQESYTLEEIAEFYLNDLVNRNLVILQQKRSDGQIKTCRLHDMLHQFCKKEASNKWLFQE
VSLTPDQAIPIEEPNKSRRLCIQPSNLKDFLSKKPSAEHVRSFYCFSSKEKQICGLTPND
IKLIYKAFPLVRVLDVESLKFLFSKDFNQLFHLRYIAISGDFNAIPLTFGKFWNLQTLIL
NTSTSESTLDVKADIWNMLQLRHLHTNIPAKLQPPTATTSGKASCLQTLCMVAPESCEKE
VLAKACHLKKLSIRGQMAAFLGAYKGGINNLVELKCLEQLKLLNDVLYMNKAPHLPQTFS
QLVRTVKKLTLTNTRFAWSEADKLGQLESLEILKFKENAFAGDSWKPKMGFSALRVLWIE
RAEFETWEASEINFPVLRNLVLMSCDKLETVPFELANLSDLYEMRLENTSKAVISAKAIL
ESKTAKKIKFNLTIFPPEAGSKATQREFWGHGYGATHVF
>NbS00035496g0014.1
MLVWLYFSSYGYENQDVSVLGEINVSLFLQMKYFSSYGYENHYVSVQGEINVFLFLQIMF
KPIQPSIRKIYIALLEALKSTIQSGGWRANIQNHEHAADSEANFLETIQHDLAELPTNSN
ISQSEALKDQLVTLKEMRDILRDDIMHVQIRDLELLLRDIDTFIIDVGLMVYSSYKGEEE
EKKVMELGEVIPSQVLDLLGNIQQIIITEKLTPIRKAFQCNYLPKIHGLGYVDFLLNNLK
ELQSRHSDSLDSITKLLKRIQKELDSWQPFLESVAEEQHNDIDKIQRCATQLIGKAYEIE
YLIDACICKKAPVWCFEHWLSDIVEDTTLAKDEVAEIHKKKMVEEAINTDTALTTSNLER
SPRMNEEIVGFKDVMKNLRRKLLEGKGRDVISIVGMPGLGKTTLAYRLYYDSLVVSHFDI
RAECYVSQVYSRKDLLLAILRDVTSKNSKGREKRADELADELHKALFSKRYLILLDDVWE
ARVLDDLMGCFQDANNGSRIILTTRNHEIAEYARFQSNPLSLRMFNDEESWKLLRKKVFG
KERCPPLLMNIGRQIAEKCGQLPLSVALVAGVLAEVEKKEECWEQVANNLVPQIHNDSRA
IIENSYKILPYHLRSCFLYFGAFLEDNVINVSKLTRLWISEGFVKSCKGKNLEDIAEGYL
TNLIGRNLVMGTKRNSRGIKNLEDIAEGYLTNLIGRNLVMGTKRSSRGMIKACRIHDLLH
DFCKVRAKEENLVRWMKWDQNASSSLNVSCREQLAHRMSIYEWSTCWSHVGSIILHNDCL
AFDIVSQILYSFKFLKVLDLLSTTIDCFPTDLVYLRYFAAQTQKSLNKLVITNCWNLETL
ILHNYGVMTLPLTLWNMVNLKHLHISSCSFNIKHAKYSLEISKSLYDRRTFSAPHFSCVE
DAEILRKTPNLRELRCTFLDEDVDKFQYYELNFPTEIETLKICWPFMFQIMTIPFCISAP
NLKNLTIGRYCLHLKIFWPFMFEIMTMPFCISAPNLKNLTLERYCLHPRHLSKIALLQNL
QVLKMKSIKFEEKVWKVSDGDFPELKVLKLHEIVGFEEWDVADDEAFPKLERLVLRECAY
LEEIPSSFGEISSLKYIEAKNCEQSLYASATEIRDTQVDLNQNSGFQLFTDNRYSANKDG
IDIHKFVMEFMDTVVENLRDLVKICVRCTFLIVPETIMKHIEDVLKELNLLQNFFCFVSK
SLREPQGQHNSVAGYTSMLFWLYLPDFAPEKIKRSLKSTIQSEDGIPKSKIKIDSEASFL
ETILHNLADLPTNNNSYQRVALKDHLDILQMMLKLLRGNIFHVTTQDLELLLQDIDTFII
DVGLMVYSLQEGEEVKEDMALGIVNPALVLDLSDNIQRISTAIYLTIRKEFKRRYADSPA
YVKNQVQMIQKEFESLQPFLTDVAEERYDGHDIFQHCATQLIGKAYEVEYIVDSFIRKEV
PLWCLERWLLDIIEEISHIRNEVAEIQGKKIVEKAMNNTGKSQTPSSLARSTIMNDEVVG
FEDVIEKL
>NbS00010427g0015.1
MKGEVLSGIEKASKDLLASLLPVVQKIELIRKELVLSLETCTSHGHDIEPADDHFKTRES
MLGSPSRRSFTTNMENAVVGLDDELEKIIERLLGSSSAREVVAITGMGGIGKTTLAKKAY
DHLQFRSRFDIHVWVTISREYEMRRLLLSLVCCIPGMTDKFLEKTEDELAELLYRRVKDR
RYLIVIDDIWSTEVWDNVTRCFPDDNNGSRVILTSRLKDVATYANPDSLLHEMGVLSLDD
SWKLLSIEVFGANDVCPSELEDIGKQIAEKCGGLPLAVLVVAGHLSKIARRRESWIIVAK
TVSSVVANDPDKCLGVLVEITRLIHLRYLWIRSNGNLPASVSQLYHLQTLVLQQPELFYI
YKTLILPREIWNMTQLRRLHLPSGNYLSKPKRTDEGATESVLGLRNLEELSHLCLASCTE
EVFSCLPNIRKLSILDAASDDASEYLKNLVLLEKLETLKCVCYGQKRLSLSNWCASLTYV
KRLILSGCLLLSEDMANLATLPNLEVLKLRDNEFVGQEWRLSDEDEFNQLKFLLLAEPRL
VKWEAGSVNFPTLQNASAQNSATEIQVEQESMGNSCLGVRVYGKFVEISAQYLALVSNSD
CS
>NbS00026163g0007.1
MKLVTWKSREHIDLTVTGLPFQMAYVAVISLIQTLEQLVQRKPNLVSDETRTLMASLLDS
LEYFQDFLENASKGSKDCGKVEELEREIRKTVEEAEDVIELKIFEAMKRDALSKILFRTL
DALKREVMGCRFGKNNVLNETMGKKALRKTLSRLIEKIDVVKRNVTGSSFGTNELQGYGD
PTNEELQTRDSLLGHSSIQVANLNLENVVVGLEDDLLKIKRRLNGPPSTREIVSILGMGG
IGKTTLAKKAYDDPEIRHRFDIHIWVTVSQEYRVCPPELEALGRQVAQKCQGLPLAILVV
AGHLSKIDRTRESWIEVAKSVRLVVSNESDVCLGVLAMSYNYLPNHLKPCFLYMGVFRED
SEVNIETLINLWVSEDFLLEKFVGKDCLEDLVSRNLIMVRKRRFNGEGKTCGVHDLIRDL
ILREAEKEKFLQVTPSARKLRVRRYSIHSYSYRAAFRDSSFTRTVHFFHGLSPISSFGAL
QTAESCCQTSKSVSYTSLPWEDMANIIVLPNLQERKIKYNGFDGDVWKLNDEEAFNQLKF
LLISAINLKHWEARSVNFPRLERLVLKRCYYLEEVPQDLGEICTLASIELHECSTSAAKS
ANEIKEEQASMEMIALVSSLIIV
>NbS00000815g0015.1
MSVDHSTADPFLMRSLKKIEVSLGKTTKSSAAIMNELWLLAILFRLEESSYVVGQIKQFL
RYFESLVCSDYRAMGIDLLERINNFKEHDMVAAYEYPGTIKAAGTTPLGYKLVVEYIDNV
VERLFSKGHAKITIEMIDGHPVVDELRRIKKFIVFLGKICSSEGQSWWQNFLYHVEYVST
LAAIVCYMDLDDCIPDLQRNKMWPIQPHVRVIYTDVLRNLSGCSSYITTRDMSLIIEAAD
GFIDVLIFTSSLTADQITTLPQQLNSLRIMLRELPLIKDIQDEMRIRFYKQLETTVIDAG
LVVYSLTSDKSKEDEWGQDLFLLYNKIEFVKAKIYYDIREWVQSNLPKNDALGFSNYLLE
NFKELLFGSLEPSLKYQLEIVYEELQPLLKGTTISGDHHLVGRMTDKAYEVEYIVDTLMN
TESREVTLTFLTMWLSEITKEIKLIKAELTRSKEEDTTSSSNDKDEEDLVGFEDVRETIR
GQLLGGSSVLDVVSIVGMPGSGKTTLAQSFLNDVSIVSHFDLRAECRVSQEYIRKDLLLS
LLSCGHYEPNELSKLPEDELADRLRRTLLTKRCLLIIDDVWDLKAWDDLNLCFRGSRNGS
RIILTTRLKEVATYSRPLSAEPHCLRPLSEHESWLLLQKKVFRKQICPQELKKVGQRIAR
KCNGLPLSVVLVAGLLSKMDMTERYWTRMELSFGEQIQDGAKDLVKLSYNDLPDKLKPCL
LYFGAFLEDREISVSKLTSLWIAEAFIQNDDNSDKCLEDIAEDYLKDLIQRNLVMVAKMR
WIGKIKACRIHDLLLDFCKQKAQHDNFLLWPKRYTLLIISISIMLVCDTLFFLHFYSEKP
LHRRLSFCTNQDDLAGWRPSCSHARSILFREVSDNTCSSIGDASVIFGNFKFLRVLDLEF
VVVESFPTGLQYLRYLAVQTCEYSIPASILLLRNLQTLIVKGTRVKKALSMPATFWSRCT
LRHVSITPGALFNLQDMQRLYIERKLENLATLTSVYVSSEEIIEKVVRKAPHIRKLKCIL
SDRNQFHIILDTLSQLEMLKLVFMSNVPAVGPSKLNFPTNLKKLTLCKFPLQPDEISVIA
NLVKLEVLKLKQVCFESDEWEVRDDEFPKLKLLKLENLKLSTWTVSDDAFCCLEKLVLHR
CSDLEEIPSGFEDTDYLQYIELFLIVAF
>NbS00048318g0004.1
MAKLALVFAIKKLRRLTLAEETEEIGAYTAINNSVKSLENLQRMLTTDGQLPSDQAREIE
ELVYRVEDVVQTYGVMARSRSAGSSGMLLPFKILNSGGAQKKAMSEITSLCAKINHFASP
EVVQRFASFHFESDSWYNNCQQWRQNIAYKQDVQTVELENEKEPILRALLDRSEGYEKRF
EVIPIWGLSGTGKSALAHAICNDTSVVDEFKEHRLNIRVSENFNPEYALLHAMESLVGSV
EEYADTPAQVLTDFVRQHLEKSRSLIVLEDVRSTEDWQTLRGAVGAKGCRILVTTRAREV
AKSIKQTPYIHEKRPLSEENSWELLERIVWLKTKPGAEMKSAMEKMGREMVKLCEGLPGA
IIALGKLLEGKSVSEWEMVQKNARPYLSQVMAPSYAELSDDLKLYFLYLGHFREDPEIEP
EKLCHLWTIEGLISKGDCGSKRTLLDLTQERLMGLAQKGMVGVRRTIIELKSCHLVGLMG
DMCLSKAEEGDILKVMDLQSGDTLQPSLSFSNTRRLVIYLGKHNARVTPELARNLRSLRI
IKAHAHQQLEEFVWPSIMLDIKKFKALRILDFDNIDFRKGKIPGGIFALPFLRYLSFEGC
ILKELPPYISNLSYLEVLDLRIKDTCNIIIPDVLRRMRRLQHLYLPRAFQAQNGKKLRLN
GLAELQTLKKFTSKLCEIQDLFNLTKLRYLDVEVEDSLEDLESITNHMSSSTAPEKWLHS
SIEIKNFDCYTEARHNVFRKLLTSGGGPPKFSFEGYIDQLPPHNMISQRFTEMVLSSTQL
KEDPMPILENLRNLRRLVLRDDAFLGTKIVCSASSFPQLKQLHLSSLFFLNEWMAENSAM
PMLSHLRIDNCEKLKTLPDCLKDLALSSRIQDEKDAEIICRKAS
>NbS00007796g0005.1
AKNHEVRDWLEKLRHIVYDVDDLLDDLSTQLLLQIHFQKSLKKKVRKFFSSSNPIIYRFK
IGRKVKEIRELLNEIADDRRTFHFTEHTCLNPVENICREQTHSFVRASDIISRETDQENI
VKQLIDARDEENISVIPVVGLGGLGKTTLVKLVYNNNKVVQNFDLRMWVSISEDFSLSKV
IEKILRSATGESFGHLDMDQLQGHLSEVLRSKWYLLVLDDVWNEDQNRWTDLRELLMNCS
RGSTIVVTTRNKMVALITGTVAPYYLGGLTDVRAYRVEKLLPNLVEIGKEIVKKCGGVPL
AVKTLGRLLYMKTDENEWLRIRDNEIWEIEQKQSDILPILRLSYEQMPSHLRQCFAYCSM
LSKGQEIPREDFINRWIAQGFIQSSNGSRKLEDIGNQYFDELLSRFCFLDVVQAKFRERT
SSTGGLLKDLYRVLTDPGSWKILVISTLMSCYQGFASLMWYKHLMEKYWLLHNLVHDLAQ
SVAGSECLNVKSNASVVSERVRHLFFHAEDMSRKHFPIFLLSLQKLRSFSYSFNIGPVNK
FFVKTTLSNFKCLRVLVLNNLDFEELPTSIGHLKELRYLNLSDNGNIKFLPRSMSKLVNL
QTFNLIKLVQQFTALRVFRIYECPSLCSLPSSIRYLTSLEKLWIWNCEELDLMDGEGMVG
LTSLRSLLLMGLPKLVTLPLGLKDAAPATLNYFRVADCPNLVVLPEWLQNCSSLQKLYIE
DCPVLATIPQGIYNHNGS
>NbS00024228g0008.1
MIIEMSDKSLDPMKDEEIVGFENDTEIIIKRLNEGKKELDVIPIVGMAGQGEKELDVIPI
VGMAGQGKTTFARKLYNNDIIVYHFDVRAWCIISQTYNRQELLQEIFGQVIGSKDKVDEV
GELADMLRKRLIGRRYLIVLDDMWDIKAWEDLRLSFPNGETGSRIIVTTRLEEVGKQVKH
DTDPHSLPFLKLDESLKLLQKKVFQKEACPPKLQDVSLAVAKKCKGLPLVIILVAGIIKR
KKTEESWWDEVNKSLLSHLGEAEGYSLSTMQLSYDNLPDSLKPCLLYMAEGYLMDLISSN
VVMVEKRSYNGKAKYCQVHDVVLHFCLEKSREEKFMLAVKGNCSDFQPSHWKETRLSITV
TDEISACALLAVKPFHQHLRSLITNYGGKRYRWNPFPQISKLGFLKVLDLSSRYVVPLSS
ITLHPLIYLKYLAVTTNQFDFHPESHLCHLETLIVDSFDSVVLPPIFWKMEKLRHVEITG
VAFYLKNIKQGIFEESSKLENLRILRHVRYPANDGEFMDGILQRCPNIQNLRLTISEFFS
DEICTFSPKLESLTRLQLLDLTFEGWYFSVTELHLPSNLKKLKLKGPRIVSAAPSIAGLP
NLEYLKLEDWGINSEEWCLKDIKFNKLKLLKLVSVGISRLDDPEESFPILETLVIKTCHK
LEEIPPSFADIETLKQIELIGRRPQTLKPSAVKLKEDIEEIEGCSRLNLIMDVSRYKLLC
ISRLDDPEESFPILETLVIKTCHKLEEIPPSFADIETLKQIELIGRRPQTLKPSAVKLKE
DIEEIEGCSRLNLIMDVQISKQHSKQQRGQAKAPLRIMELGKQLLIEEVDMEVRLKILYA
FLRYTNIYFLEAKEQTQSLLAFLDMKHQC
>NbS00000634g0116.1
MDYLVKMDLLSGMVSILLKLQGNSLPYPREMAQNENDDTLESLKRLSNDGNLNRFSYLLQ
SWMEYFKNEKLKDFQTNVSAQKIDAVVEFLLILLANVPNSVINGKTLDEVMEKVVALVGD
IFVVTEKLLESSSIQDKTSGINIGVAQILEKIEHLKAEMEERHCKMLKFSPSQFPAVGGL
GFMDFLLDKLNEMLGSKSSLATIMKPHIGILKEELSLLRSFLGDVAKFESEYEILKDLQV
RIINLAYEAEVAIDSILVQCNLLRHLFCSLPTIIKEIKRISVEVTEIWSKNFTAPKSCLA
LMPPEHVLTQNNIPTDIEDIVGFEGDTEIIIQQLIKGEDELDVIAIVGMGGQGKTTLARK
LYRNRTIVHHFDAQAWCCISQTYDLEEVFFEIFRQVTGFKGTLEELLFGELNQVTGHEEK
LKEKPNLADMLRKSLMGKRYFIVLDDMWEVMAWDELRLSFPNDELGSRILLTTRLEELAK
QVKYHTDPYFLPFLTPEESWELLQKKVFAEESCPPELYLLGQSAAEKCKGLPLVIILMAG
IISRKKMEASWWLEVSNALFSLVDKEGEYGLATIKFSYDNLPVHLRPCLLYMGMFPEDHE
IEVSRLINLWKAEGIVQSIESRRFEEVAEGYLMDLISCSLVMASKRGYKGKVKYCQVHDL
VLDFCLKRSREEKFMAVMKGVSFHITNYKFTKFPPLDCKEIRLSCLLQNDRYDCASPGYE
PLKLLDQHLRSLLFFCPLDGTCYVPNASSQIAEFRLLNVLDMSCIRVFGLSVTSLESLNH
LRYLSIRIDRFDFQQVSGMCHLETLVVHHSEGTVLLSTTFWKLAKLRHVHISNAKFDFHY
LGNNKQENFAESSVVLENLRFLGKVFISVCDADRVEEVMRRCPNLQQLKITYFTPQMRTR
NPNFEVLSQLQFLDLQFPCGIFNLHLPSNLKKLKLTGNTSRRVPVSMMEKLPNLEYLKLA
DLRFEEDEWCLGEDVKFHKLEILKLDNVFMTRWHASADESFPLLEKLVIKRCYNLEEIPF
SFADIQTLKQIKVLQSNKSLEDSAIKIKDEVEAIAGSDCLDVIIQVREQNESFFYNNWFY
AAYSAGNLLPPPPPPLPTFSPLKKGKNGTG
>NbS00014266g0009.1
MRNVGPMNSDLANTLSLQPLRAPSRQILSIRETDSIVVASDVVGRDQDVAEIKEKMLNMR
EHVVLCTIPIVGMGDSGKTTVAKIIFNDEQIKQHFEKRVWLCLPEMSETKSFLELMLESL
TERNLEVQSRDIIVKKLQDEFGGKRYLLVLDDLWRADHTLWHDFLDTLKGINASRGNCIL
VTTRLERVASTVVVDLHTLGKLAVDHCWSIFKQRAFVDGEVAEELVSMGNKIVEMCQGLP
LAANFVFEKDQLIQLWMTEGYLRPFQETTVMEDVGNKFFQLLLQNSLLQDVMLDEHNNII
HCKMHDLVHDLAGDILKSKLFDPKSTGGENLSQVRYVGWESPSDQIDKINEPGRLCTLFW
KSSDMAEDMLLRFQFLRVLNLSQSGIKELSASVGKLICLRYLDLSRTKIKASPCSICKLY
NLQTLRVDYCYELKGFPDEMEHMISLQHIYLNSYCQILNVGKLTCLQTLQLFNVGVEKGS
QIEELGHLKNRTGKLMIKGLQLVRNREEAGRAYIREKQNIYELTYSWSPRDPEGCEINDA
SVLDGLQPHPNLKTAAIWGVDSSWTMENFYQIWSS
>NbS00006672g0036.1
MTLLGLQVVLCDAENKQTSNRYVNQWLNELQDAVDGAENLMEKINYEVLRVWKHQSHAEA
SNQQVSDLNLCLSDEFFLNIKEKLESTTRTLEGLEKQIGRLGLKDCPVSGKTRVPSTSLV
DESDIFGRQNEIETLVDDLLSVDANEKTYSVISIVGKGGVGKITIAKAVYNNEKVAVHFD
LKAWFCVSEPYDASRITKGLLQEIGSSNLMVDNNLNQLQIKLKESLKGKEFLIVLDDFWN
DKYTEWDELRIPFAQGEIGSKIIVTTRKGSVAEMMVSRPIIMGILSSEFSWSLFKRHAFE
NRDPKEHPELEEVGKQIAKRCNGLPLALKTLAGLLRFKSDVEEWRRILRSEVWELPENDI
LPALSFDKEQVTQLWIANGLVQLLRKDKIIEDLGNQYFLELRSRSLFERVRRSSEGNTEK
ILMHDLVNELAQVTSSKLCINLEDSKGFDMLEDVDTYHIQGHMVLERLGKLEQLRTLLPI
YSIEPFIPFCLSKRVLHNILPRHYHCPLPNVLFIELKLLKKLPDSIRVLYNLETLLLSSC
EYLEELPQQMVKLINLRHLDVSGTCVTLMLAVLLA
>NbS00013243g0014.1
MVYAIVSFAVQKLGDFLIQEVTLRISLREDVQWLRNELLFMQSFLKDAEQKQVEDKRVQQ
WVFEINSIANDAVAILETYTFESDKGSDPGFASHLMACACICRKETKFYKVVKEIQSLKQ
RVIDISSRRETYGIRDINNAGEGPSNQSAMVRTSRRTTSYIDDDHIFVGFQDVVESLLAE
LLKAEPRRSVISIYGMGGLGKTTLARNLYNSPTVVSSFQTRTWICVSQEYNTEDLLRNVI
KSIQGRTKESLDLLEKMTETDLEIHLHDLLEERKYLVVVDDVWQREAWESLKRAFPNSKK
GSRVIITTRKEDVAKRADDSKKESWDLFCRKLLDVQAMVPAMGRLARDMVDKCGGLPLAI
VVLSGLLSHKRGREEWQKVKDHLWQHMKDDSIEISYILSLSYNDLSTSLKQCFLYFGIFP
EDSMVGVEKIMWLWMAEGFIPRGEEGMEDVAEGFLHELIRRSLIQVVDTFWEKVIKCRIH
DLVRDLAVQKALEVNFFDIYDRRKHFLSSLSLRHVIHGQAQRYLSLDFSNLKLRSIMFLD
RDFGKLDLLKFRNAFQHLYVLNLDLTICHGTKLPDAIGSLYHLKFLSLIGPNQINLPSSI
GNLKNLQTLINLFDDGSGSKAYGSLPPETCNLINLRHLIAFYAQPLQLSKLTSLQVLKYI
CCDQWKDFDPVGLVNLGELDMRNIKKSYSLNNISSLKNLSTLILGCASGESFPSLEYLSC
CQHLRELWLDGRIEKLSQFPSSITMVVLLYSKLMEDPMPMLGMLPNLRNLDIVEAYEGKE
ISCNGNSFSQLEFLRLDSLWNLQTWHLPTNAMPLIKGFGIHDCPKLKEIPKRMKEVAILE
RLKPISVEKSYSLNNISSLKNLSTLILGCASGESFPSLEYLSCCQHLRELWLDGRIEKLS
QFPSSITMVVLLYSKLMEDPMPMLGMLPNLRNLDIVEAYEGKEISCNGNSFSQLEFLRLD
SLWNLQTWHLPTNAMPLIKGFGIHDCPKLKEIPKRMKEVAILERLKPISVE
>NbS00019725g0006.1
AYHAEDVIEIFIHQVASLERKSCFIKCALFPKKLYWLHIVGKEIDSIQNRISETSSSRER
YGIMSYQGLGIGEGSSKTREKMRELRRSSPLVANKDVVGLKKHVNAVVSILLKEDKRLRV
DSIVGMGGLGKTTLAKEVYNEAHIRDHFDCQAWIYVSQDYKPAKIIKELILQLANPEEDK
VKIVETMDKLLEAGLEEMLQRRLEGKRYLIVLDDIWTKDAWDLLARSFPDNDKSSRLLLT
SRIKEVALHADAHTIPYELKVLNEEESWELFLKKSFAEERECPEDLVDVGKEILEKCDGL
PLAITVIGGLLAGKKKQRSEWERVKRNLSSHLAGSQTYGVSAILALGYHDLPPDLKSCFL
YLGLLRKDRDISVQQLKRLWIAHGLIHQNLGEQQRLEDIAEDYLDELIGRNMVQVILMTE
LEVAGSTISCRDFCIMKAQEEIFLEVHDQNVDNISTVLSDQSRHHVLYCPLERYDYLGNS
KMYIRSLLSFDSSSAELNLDRICTSSSFKLLKVLYIDSPGLNVISDSIGKLRCLKYLGIG
WKTRIKMLPPSLVWLKNLETIDMPMSRYYSVLIPNVLGKLENLRRLLGYINSPSLLKIDL
PNNLQIIGSIPVKHWMHNENLTRMTNLHKVGLLIQDDHDLDMDRLCDSLVELKNLQSLCL
EVERSSQISLVAGLSKVSHIVKLKLKGRLASMPAHPCVFPPNLCQLTLVNSKLHPYSIQV
FEKLTNLSVLKLVNAFDGRTRYDSLTVSKNGFHGLMFLRVELLTMTEMKLEKGAMAGLQH
LQIFDCYSLRMLPEELISLTKLEKLAIRGMPEEFCARLQTSDFHKLQHIPNVVVGPPSTN
EDELEILAIRERLRVGFIAEMAALRFIDGGRMTNVNTD
>NbS00061479g0004.1
MYDSPLFFLLEILYESLKKEAEFLLNVPNQVQNIRAELNRIQCFLHDADAKKPEYETVRN
WIEDIREVAYDVENILEKYTHKIVLRRDRSIWKDNMALHNIGMETKDVMSRIDNIRRCMK
TYVDIGIRSLGEGESSNSAAYEKSQWLTRSYSHLIDEDFVGLEEEVNKLVVELINEENEE
FHGVFAICGMGGIGKTTLARKAYRHIYVQGHFQAFAWASISKQWQARDVLQRILTKLEPQ
NRTQVNMMMDEELVKELHRLQQSKKCLIVLDDIWSTNFWNSVRHAFPKGKGCSKILLTTR
KKDVCTHVDPTCFFFEPRCLDADESWKLLHRKAFPRVNTPDLKIDLELERLGKEMVSECG
GLPLAIIVLAGLLARRPKVDEWRRTRQNLNSHMSGESFEQDGGIHGVLALSYYDLPYQLK
PCFLYLGNFPEDQKISARRLYQLWAAEGIISLDGEETEMMELGQYYLQELAQRYMVQVQL
EETNGRIKSCRLHDLMRDTCLSKAKEENFLKTVSHQHCHKSMCCSSSAKAISTRAIRRLS
ITVDNDVQNYFSTNDKSFQHVRSAMFFPRRQTGGEGTAYPLPIFQGLCNNFTMLRVLHLE
KFSFEDNLPKAIGNFVHLRYLSFRHSHFERLPSSIGNLKYLQTLDLRVNFFSYLTMPNTI
QKLKNLRNLYLPPSHQNTYKLQLSSLNQLDMLKNFDTQVSPFRDLFKLTKLQKLAAVFSL
EFDEMEEITTRYLTLKTVSLKETSFRVYYRFHSEKEICILELLIGCHHLRKLDLIGHISK
LPENHFFSQNLTKLTLRGSGLEEDPMLILQKLPKLFTLSLRGSAFIGKEMCCSAHGFPLL
KTLQIQGLPNLESWRVQTGAMPNLIHLEIDGCKKLEKVPDGLVCLTKIQEIIITDMPETF
QTRLQEIQGEEFYKVRFRKHFDMKKTNIWRIIADYLSINGTKGMEDAIRTHRDDIIKMFL
YSSHAPVDDWLIMHFE
>NbS00042576g0011.1
MATVVTGRRLGLLNSLGNLIAYTCSPLEHSISSCSTENVSSLGIFLKSFEKSNDYGEMTD
LEAQIKEVAEAVEHKIQMTLTEALVANDEMQKEKAHGRLGDCLKQVAEDIDRVRKETKKI
QDKGKKASNESLVLDSSTKDIPNLKNNMVGRDDERKRLLENLTRGFSGEPNVIPIVGMGG
IGKTTLAKEVFNDASIRSHFDIRAWATISSQYNVKDIYVSLLLFTKETKDERIHMKDEAK
LADMLQKSLKGKRYLIVIDDMRNSEAWDDVRQCFPSEDKGSRILLTTRHTEVACYAGTGN
LSLQMDFMNPDENVSLPHEFETIGKHIVVKCQGLPLSIIVVAGLLSKSKRTLEDWEIVAR
DVMSFVTDDPDKQCLHVLGLSYNHLTSDLKACLLYFGIFPEDSEIPMKKLVSLWMAEGFL
KLENGLEGEAERCLQDLIDRCLVLVCKKSLDETKIRSCKVHDLVYGFCLREVQNEIFFSL
RQLAPGNPDYIYSDHYRILFVPQLISQQTDGDDENSGNLVRSIFSLYSTYSTFILEPDII
HCNFLKILDLSPITLDIFPPPILCLSFLRYLVLSTHGGRFDIPPEICRLWSLRTFIVEGY
RPTYIHFPEQIWELWLLRHLGVYQFDLLNPPSIYVDEERCSEFSNIHTVSGLCVSSCTKE
VISGIRNVKKLGIYADEYEFKTFHGSRLCDNLANLHQLETLSLKISVPLQTKINKVPMTI
PSAKAFPATLKKLKWDNTCLRWEDMDIIGELPDLEVLKLMLNACCGQEWHPIAGGFTRLK
LLLIKHNYHLKYWKATNDNFPVLERLVITYCTELEKMPIEFADMDSLQLIELSYCTAQLE
ASATRIQQEQEDPGNKPVDVRTSDLLLTSDSPMPSLICDHREEFLALHEKVSSLEVFVKN
YEKSNYSGEMTDLEKQISEVANAVEHTIQVRLTDAIMAKNKTQKKKTRGRLRHSLQQVAK
DIDRVWKESTKIQDEGKLASKESLTQVQKNILRMENNMVGRDDQRKRLLVELSQYGGSSS
ELKVIPIIGMGGIGKTTLAREVYNDVSIRFHFDVRSWVTISQQHNVKEILLSLVRSTKGD
SFYVEGEAELADMLRKSLKGKRYLIVLDDMWKSEAWDDLRLCFPSENKGSRILLTTRDSE
TRVGTFSRFETIGRQIIDKCQGLPLTIVVVAGILSKSERTIEVWENVAKDVKSFVINDPD
ELYGDISVKRLMRLWTAEGF
>NbS00018488g0004.1
MAEVLVSIVLDQLGNFIVEQVKGQVDELRMAIGIKKEIQSLYMKLKMIKEALDDAEKRRV
KDKNVKHWLEILEDFSYDTDNVLDEWKTRILQQEIERNEAAVGAASIPRKKLEVIVREKD
QFNFVVNANGVVSDQDVFKRVMTTGIVDESEVHGGIGKTTLAQLAYGDEKIKGHFDERIW
ICVSDPFDEVKVAKAILESLTKSSPDLSQLHMLLERIQECVSKKRFFLVLDDVRSEDYSN
WEPLKNSLKNGARGSRILVTSRSERVVGVMGSSYMHRLGQISDSDCWSLFSRIAFSGRNK
EDFENLEDIGKRIVRKCKELPLSAKTMGSLLRFKDTEEEWQTVLRQLIRIWMAQGYLSTV
ENKQQEVKGRDARFCSVSWKNDCYSIKGTEAAENKADVLSVRHLCWESTDSTVNPTSICD
IGKIHSLFAEHLHAKELPRDLFRGLKCLRVLNLHGCLMQELPEEIGNLFHLRCIDLSSSQ
VKDLPEAICRLCNLQTLDLHGCKNLSRLSQQIGKLLNLRYLITTDMPKLEYFPQGIGRLT
QLRTLSDFVVGKGSSKLGYIGILNQLQGYLSIHVIDDLNSAEDLVEAEKAELRSKKYVKE
LRLNFYWTSKVKMDVMEALIPPPNLRSLTINGYRGTQLPTWITLSLNNLKSSYTK
>NbS00038091g0013.1
MFVIQLMMVNAWMAYYRGVLTFKILGSLSLGFLERFRVLLGCNYLTFPLRVNLQNLRLTI
SSNELPKEICTFSPKLESHTRLQLLDLFFEGRRFSITELHFPSNLKKLKLKGPHIVSAAP
SIAGLPNLEYLKLEDWGIKSEEWCLKDIEFNKLKFLKLVLLGISRLDDPEESFPMLETLV
IIKCHKLEEIPPSFADIETLKQIELFGCRPQTLEPSAVKLKEDIEEIEGCTRLNLIMDVW
ISKQHSRQLRLQAHARLQIMNGAPGEPVVSKSSKEAEMEKPMSSMQGMPGAPGMQMYSRE
DADHDDDDDEGGFPSKLMSDKSLDPMKDEEIVGFENEAEIIIERLNKGEKELDVIPIVGM
AGQGKTTFARKLYNNAIIVDRFGVRAWCIISQTYNRQELLQEIFGQVIGSKDKVDEVGEL
ADMLRKRLIGRRYLIVLDDMWDIKAWEDLRLSFPNGETGSRIIVTTRLEEVGKQVKHDTD
PHSLPFLKLDESLKLLQKKVFQKEACPPELQDISLAVAKKCKGLPLVIIFVAGIIKRKKT
EESWWDEVNKSLLSHLGEAEGYSLSTMQLSYDNLPDSLKPCLLYMGMFPEDARIPVSKLI
SLWIAEGFVQNIEYEKSMEEAAERYLMDLINSNVVMVEKRSYNGKAKYCQVHDVVLHFCL
EKSREEKFMLPVKGYCSDFQPSQTRLSITVTDELSACALLAVEPFHQHLRSLITNDGGEC
YPWNPFPQISKLGFLKVLDLSSNKVVPLSTITLHPLFFLKYLAVKTSHFDFDLELHLRYL
ETLIVHSFKSVELPLNFWKMEKLRHVEINGVYFYLKNIKQWIFEEPSKLENLRILSNVCY
PASDGECMDGLLQRCPNIQNLRLTISWIFRENCTLGPKLESLTRLQLLDIIFKDSRFSMT
ELHFPSNLKMLKLKGPRIRIGELIRKSGASKICPLIAGLPNLEYLKLEDYGIDSKEWCLK
DIKFNKLKLLKLVRLGISRLDDSEESFPMLEKLVIKRCHWLKEIPPCFADIVTLKQIKLT
GRRPHTLECSVVKLKEDIEETEGCSRLNLIMDESIRTTFCW
>NbS00009911g0001.1
MDIGLAVGGAFLSSILQVLFDRLAPQGELLKMFRRGKHDVLLLKKLRRTLRGLKIVLNDA
ENKQASNPNVSEWLNELRDAVDSAENLMEEINYEVLRVTVEGQYQNLADTSSQQGSDLNL
CLSDTFFLYIKEKLVDSIETLEELQKQIGCLGLNDHLDSGKQETRRLSTCVVDEFDIFGR
QNEINILVDRLLSDDAKEKKLTVIPIVGMAGVGKTTLAKVVYNDEKVKQHFKLKSWISVS
EPYDVFRITKGLLQEIGSFDLMVDNNLNQLQIKLMESLKGKKFLIVLDDVWNDNYNDWCD
LRIPFAQGGNGSVIIVTTRKESVALMMGIGPINVGTLSTEVSWPLFERHAFENRDPKEHP
ELEEVGKQIAKKCKGLPLALKTLAGLLRSKSEVEEWRRVLRSEIWELPDNRILPALMLSY
NDLPVHLKLCFSYCAIFPKDYPFCKEQVIQLWIANGLVQQLQKDETIEDLGNQYFLELRS
RSLFERVQESSKRKVEVFLMHDLVNDLAQMASSKLCINLEDNEGSHILEKSRHLSYSMGY
GDFEKLKPLHKLKQLRTLLPISFELDNSFPLSKRVLNNILPCLTSLRALSLACYEIEELP
NVLLIKLKLLKFLDLSLTKIRKLPDSICVLYNLETFLLSSCYYLEELPLQMEKLINLRYL
DISNTSRLKLLLHPSKFKSLHVLVGAKFLLDGCSGSRIGAMGKLHNLYGSLSILELQNVV
DRREAAKANMRDKNHIEKLSLEWSESMADSSQDERDILDELHPNRNIKELQITGYAGTKF
PNWIADHSFLKLVKLSLSNCKDCDSLPALGQLPSLKFLAIRGMHKIVEVAEDFYGNLSSN
KPFKSLEKLEFARMLEWKHWHVLGNGDFPTLQDLSIFDCPKLIGKFPQNLCSLTRLIISK
CPELIMETPIQLSSLKKFVVVGSPKVGVLSDHAELFASQLQGMKQIVELCIDHSDSLTCL
PISSLPSTLKKIRMRRCQKLKLETSISQMISRGSNMFLESLELDACDSIDDISPELVPRA
RYFSVESCHSLTRLLIPNGTEHLRINECENLEILLVACMTQTMPLRKLYIFNCEKLKSLP
ERMEELLPYLKELLLQNCPEMESFPEGGLPCSLEVLEIHNCKKLVNCRKEWDLQRLPCLT
DLTIYHDGSDEEILAGENWELPCSIRSLKVDNLKTLSCQVVKRLTSLECLFIVNLPQIRS
LLEEGLPSSLSELYLYRHHELYSLPTEGLRHLTSLRFLEISSCYQLQSLPESTLPSSLSV
LNIWDCPLAESALPSSLSKLSIWTCPNLQSLPVNGMPSSISRLSIHNCPLLKPRLEFEKG
DYWPKIAHIPTIKIEEEYL
>NbS00030243g0001.1
MADTAVDFVIDNLKQLLRDNTYLIAAIVDEVNPLLAELQNLHAFLKQATKSRSRNEILKH
LVKELSIAVNEAEVSIDKFVIEAKLHHNKGIKKMFDFGHVMKARQCAIEIKSTKEKLKEI
RRENAYHIQFDDHQSVKDQELIRKVPLPEEDDVVGFDEEATEIINRLCKGSDEIEIIPIV
GMPGLGKTTLANKIFKDARVQYEFVSQIWVYVAQSYNRREVFLNIISKFTRNVKQFEYEA
EEDLATAIREFLGKGGRYLIVLDDIWTLEALNELKIAFPNNHKGNKIMLTTRNSSLAYRC
NNYPHKLKFLTESECWLLLKKKVFRKDKCPLEFEELGRGIAKKCMGLPLATVVIAGSLIG
RCTERDWHQVHQSVGEHIIYRDYSIPKKLVQMSYDSLPFNLKVCFLYLGAFPRGSEIPVW
KLVRLWIAEGFIPEQRPFTLESVAEEYLNELINKNLLMVMQRASNGQTKTCRVHDMLHEF
CRLEASEENIFQEIKLGVEQSFPRNQELATYRRLCIDSSVVEFISRKPYGEGIRSLLCFS
SGKITKPAPDTGTIPKAFPLLRVLDVESILFSKFQKQFFQLYLLRYIALSSASLAFIPKY
IEDLWNLQTFIISTQQTTLHIQADICKMQQLRHFHTNIPAKLCRSAAIETNKPTSVHGTL
QTLSIIEPESCTEYVFARCQNLKKLAIRGKIEVLLQANRVGPFLNDQNLKCLEKLKLVND
LSAGGKLHLPSENIFPNSLKKLTLFGTGLDWNEIGRLGKLEVLEVLKLKENAFTGELWES
TVGTFPSLKVLLIERSDLVSWKASSEQFPRLVRLVLRSLHKLEEVPIELAKIRNLQAMEL
ENTTRNAAESAREIKSCSVCTGFKLSIFPPDL
>NbS00018399g0005.1
MELSTIYWYTWPTDLVGEFCVGVHDECHYRILKMEARFLKCILRVLTEYSLPESLKNHFF
FINNQVSDTSTICCNYKNNRLSDGRIGIVSNLVRKAIQPKIREILVLLWKSRKPWGTYCV
DMFSIVSLTLEDLVDCMADRLAPDLLEKMKSLSFKLTFERRFRWSIRDGFANRENNIDIW
LQFTSDISYSVACLNCLYRLDDIPEEIAQGLERYLSSLIRRCEDAIQIDAREVLTLLHKA
LELLLTFDTSINDFPLYFVDFVLDSVVELCNSKKNSKFPAKGLSETLQYLGASIANRLTQ
STENVKLKGQEAIRRIDVLRAEVMEKEVGGTNHSFAIHPKSIQDLCTHYSRREQKLMIDP
FMCMKWLEKHGEIKIRHVALELNIRLQYLQFILKTWPSGQEEFNLLYQTMKTIGTNIHEA
CINAKYGRVDFALSILESQLSSILKDYDLREEVEYAHYLLSSSADSRPIYFLKAWLATAP
MSTQLAIEFISTLLLNLKCLVIYRLKPKATVKREMEILEVKLSFLRGFLKLTSIFFIKSE
RLENLVARIIDLVGEAECISYWCYPEKLSKWMEHETIHAISDLLRRMKSFEAEMRDYYLI
ALEASHSSQSEYRTPYINELVVAVVDSLVDNFMELADKGSASLISKALRIETIHQDQSFL
INLLKDLRGRQCRENIKFDDILTYVKAQSDKMNQAAPSVPLDLMKEEEVSTQVASSLLQL
TVIIKLIKAEFFLMDLQQSIPNSAVSWKDEIPILSEDLKALTTIAIDVLWQCDCHSRNVE
ALSDSFEHVINVCDITNVTEHMDEMLIHGPFELSVKQYAKQERRNHLLSCVDVVAAEIDT
IIESHCSKNDVEGMEGIMDLQLSDVLQKIKLIKAEDREICPKIPKLSRTNFPMTDGLGFL
DLLVENLAEILNFKGDRIVLLKRQIEMIQREFKFLREFLEKIAQQRNEHVELRSIWEKVV
GVAYEVEYIIDSYVSNGGGTIWHHTFSDIVEDIKLIKGRVIKISTGDLYGSRTHSLGEIS
RISTHIEKPTINEAVVGFEDVLETLKQRVIGGSPGLDVITIFGMPGLGKTTLAKKVYDDC
KAVNHFDVCVWCCISERYEKKSLLIDILQQINIALPKNVEEKSEGDLADLLRKSIMGRRY
LIFMDDIWTIEAWDDIKTPFRDDKQGSRIILTTRHAEYRSYFKTNNAHLTTRHAEVASYA
KCTTDPLRLRFFHNQESWMLIVQKLFQDQQCPPELVDVGKRIAEKCQGLPLSVVLVAGLL
GKIEAKEDGWLQVAESLSTTTVGDSSSRGIIELSYIKCTTDPLRLRFFHNQESWMLIVQK
LFQDQQCPPELVDVGKRIAEKCQGLPLSVVLVAGLLGKMDTKEDGWLQVAESLSTTTVGD
SRGIIELSYKHLPEYLKPCFLYFGGFMEDEEIPVSKLTWKWIAEGLVRKHKPKSLEDIAE
EYLVDLISRSLVMDAKMRYNGRVKSCRIHDLLHEFCQNKAKEEKFWQYVYSDQAKDSPDI
DLQDLERRRMLVTPDGRFASLSLVGSPVRSLLLMKANNVETNVSFIKCFRLLKVLDLERI
NLLDTFPDEIEQLIHLTFLAVRTGMTSIPAWIYKLEKLETLLIKGLRGEITLPDSLWDMA
RLRHVHINDRAAFGFTKEVIENSSKLDDLETFSTPSLAYGDDMEKMMRKFSNLKKLKCRF
LESVYYSMKLRKDCIRFPILDFLVHLESLKVFSNGKKLSQPCEFKLPVNLKKLTLSNFRL
PWKEISIIARLPNLEVLKLLLKAFEGEKWKVKDDEFPALKALKLDDVVISQWDVSDDAFP
SLEKLVLQRCKKLKEIPSCFGYNCSLQSIEVNWCSLSVTESAKQIQDTQVDDMGNGGFKI
FI
>NbS00009444g0022.1
MLCHSLKEAAEKIDRVQKESAKLQDKGKQASKETLIEDLRSEKHTPCMVGRDEQRKKMMA
ELIQYGGSSGKLKVIPIVGMGGIGKTTLAKDVFNNVYIRSHFDVCARATLSKQHDRKNIL
VSLLRSMKENDDKAYMEDEAELADTLQKSLKSRRYLIVLDDMWSKQAWENVEYCFSSENN
GSRILFTTRNTEVASSVGTENLPLPMDLMDPDESWDLFKIFPEDSEIPVKKLTRLWIAEG
FLKLEKDLEGEADKCLQVLISRCLVLVSENSFGETKIKSCKVHDLIHDLCLREAQGQNIF
VMNDIVFDDEPKPVTPECRRLLSRHKMQPCKQWTNDDDIDHGSYRALLTPAGYHHLTDND
NNNLLMRQTRSIFSLSRDSSSFTLEPELIHFNLILCLIWLRYLAFSSVEEYFDIPPEICR
LWNLQTFIVKEAEYSDIRLNLPEKIWELMQLRHLGLSKFYLQNPPSHVSVNEERYLDFSK
GTNCFLLVSKLLHKGGIRNVKKLGIYGDEDDYESFQASRLFEILSIYVNLKHCVFDLVFR
GCQASFHQRPFQVQKLFQQRSKS
>NbS00004613g0014.1
MFPSSLIDYGLMNVGDLQFAYPDMSDLMDIREWVQSQLPKNDALGFSSFLVDSLKELLSI
HSGSLVSIKDQLELFYKELESLQPFLKDVAEQGNNEHDEIIHNFAERVIDKAYEVEYIID
SFVDGDVPETFLTQWLSEIIREIKLIRAELTRYKEKKMTFASPASNEELVGFEDVRENIM
GRLLGGSPHLDVVSIIGMAGSGKTTLARSLINDPLIASHFDFQAECRLLSLACYDPSELS
KGNDYELADRLRRTLLGRRYLVIIDDLWDPMTWNELRLCFPDHKNGSRIILTTRLQEVVD
YVDHSEPHHLRLLSDQESWLLLEKKVFGEEMYSLELEKVGQQIAKKCKGLPLYVVLVARH
LRRIDKTEQWWKRVELRFVELIQVEANASVKLSYNHLPDILKPCLLYFGAISEGKEISVA
KLTSLWIAEGFIENDREKHLEDIAEHYLEDLIRRSLVMVVKRSNRKLKACRLHDQVLEFC
KAKAKEDNFLLGFKRNYIANPPQFFSEKPSHRRLSFCFNGDDELAEWRPSCLHARTLLFG
EVKNGTSPSLEHASIIFGSFKFLRVLDLVFVVVESFPTELNHLRYLAVQTTADSIPSSIE
NLPYLQTFIVKRAGGQEVQLPDTIEDNIRDNVRILS
>NbS00024857g0001.1
MVDAIVSFAVQKLGDFLIQEVALFRSLREDVQWLRNELLFMQSFLKDAEQKQNEDKRVQQ
WVFEINSIANDAVAILETYTFESDKGSDHGFASCLKACACICKKETKFYNISKEIQSLKK
RVMDISRKRETYGIRDINNAGETSNQSVMVRTLRRTTSYIDDDYIFVGFRDVVESLLAEL
LKAEPRRSVISIYGMGGLGKTTLARNLYNSPTIVSSFQTRTWICVSQEYNTMDLLRNIIK
SIQGRTKESLDLLEKMTETDLEIHLRDLLKERKYLVVVDDVWQREAWESLKRAFPDSNNG
SKVIITTRKEDVAKRADDKGFVYKLRFLNEKESWDLFCRKLLDVQAMVPTMESLARDMVD
KCGGLPLAVVVLSGLLSHKRGREEWQKVKEHLWQHMKDDSIEISYILSLSYNDLSTSLKQ
CFLYFGIFPEDSMVGVEKIMWLWMAEGFIPRGEERMEEVAECFLHELIRRSLIQVVETFW
EKVIKCKIHDLVRDLAVQKALEVNFFDIYDRRKHSTSSLCLRHVIHGQTQRYLSLDFSNL
KLRSIMFLDRDFGKLDLLKFRNVFQHLYVLNLDLTICHGTKLPDGIGSLYHLKFLSLIAP
DPINLPSSIGNLKNLQTLINLLDDGSGSKAYGSLPPETSNLSKLRHLIAFYSQPLQLSQL
TSLQVLKYVCCDQWKDFDPAGLVNLGELDMRNIKRSYSLNNISSLKNLSTLILGCASGES
FPALEYLTSCQNLHELWLDGRIEELPQFPSSITMVVLLYSKLMEDPMPMLGMLPNLRNLD
LVEAYEGKEITCKGNSFSHLEFLRLDSLWNLEKWHLSTNAMPLIKGFGIHDCPKLKEIPK
RMKDVAILERLKSIPVEVYFIYKLVLIYNDH
>NbS00006274g0002.1
MGTIEQLQLLLSNLDQLDTHVESLNLLYEKVDSLHELLDHIDDEQTKNLHAKVRHIANEA
EDEVESQMKVVMDEQHDRLHQKEALKSLFEILQRGIENVDSLKEELIKHSQNNTSQAGNS
SLGDSSPPRLHASTLENDMVGYNIEQENMLSQLTSGSPELEVFSVSGMGGIGKSTFAKKL
FSHPSILSFFDIHGWITVSENYSYRNMLLGLLIDANIGKEEDLDKKSDSDLAVCLKQSLM
GRRYLIVVDDIWSKNAWDEIRLCLPDDGKRSRVLLTTRDVEVAQYSSSPKDPFTMHLLDQ
EDSWNLFYQKAFVEKDFAIEFEDVGKEVAKNCNGLPLMIAVVAKVLSSKRTLDEWTKVAE
SVSSLAEVDAYQQCSGVLALSYNHLPSYLKGCFLYFGLFPKASEISVEKLIRLWIAEGLL
KVKGMEGLEEVAASHLNYLIDKSLVIVSERSIDGKIMTCIIHDLVHDFCLKEADSQNLLY
IVNNDVDGPLWVIPEGCRWVSQQSSGIYFHRQFPDFACSKLRSFSLNSRTLILYVERCPF
KLVRVLDLQKTNINFPVAILDLVLLRYLALTIKSSGILPISKLVNLQTLTVRPHPIYTSS
GNLEYYQFLNL
>NbS00013187g0021.1
VLLTLNISDVDNQIQTRDSLVDPLSRNSAKKNLEDLVLGLDDDLAIIKQRLTGQEKALEI
VTITGAGGIGKTTLAKQAYDCLEIKQRFDIRAWGDDELIDNINEGSDSDLVNMLQKKLKD
YDESQLADLVQKNLKGQRYLVVIDDIWSTDAWDCIQGGERGGYICKSSTPHQMNLLSSDS
SWKLLRNKVFGSKVDHLDPELEKIGDRIAEKCQGLPLTISVIAGHLSKIPKTVESWKAVV
KTMSAIIARYPDNCLGVLGLSYHYLPEPLKCCFLSMGTAFPEDFEVEAWRLIQLWIAEDF
IKPEKSKRLEQVAKDYLDDLISRNLIMVNKRRLTGETKTCGVHDRPHEFCLIEAKKKNFM
HVVGRGFYSSSTAYETSGSSVQSFSFRNKAHLNMCHNATRSLYFFGEFITSPSPSPKSSV
HFKLLRVLAIFRHNSSFPIEISNLVNLRYLAVTSHGDPPESISKLRKLQTLIFTNLMGFS
NLPVKIWKLTDLRHIRVNGCSYLFSPSTAGLHRTKIGIFYSMLKRLHIRQTYSESLKCAF
RNTGHFLDLSILRKLQASKCFFYVHHRCSLRRNVFPTCLKRLTLKGSYLPWEELSSLVVL
PNLEVLKLKNCKRDDQEWSLKDDEEFARLKLLLIGKTKLKRWEASSDCFPMLQSLVLKDC
TELENIPEDFVNSCSLESIELYDCSTSADNSARSNAQEKQEMEGNYSLKVYVNKTRSKCF
DQSVKFIDLY
>NbS00013187g0003.1
MAYVAVTSLIQTLEQLLQLNPPWISDETRIIVESLLSCLEYFQDFLKKRSQHPEKGEELE
REIKSVVNEVEDVIELNMNETMERKAFDETLSALVEEIDALKRNVTQTGFATNEVQGYGE
DLQTGVSFPGHSSTYVANLNPENVVVGLEDDLIRIIKRLKRPVSTLEIIPILGMGGIGKT
TLVKKAFDDPEIRHRFDIHVWVTVSQEYQIRNLLLGTLSSLTNDIEKVTNDQLMDMIYKK
LKGRRYLIVMDDIWSNDVWDVMTRTFPDDNNGSRIILTSRLKDLAIHADPDSIPHEISLL
NLDQSWKLLHEKVFGVEHEVCPTELKDIGMQIAQKCQGLPIALVVVAGHLSKIARTRESW
IEVSISASKVVAHESDICLGVLALSYNYLPNHLKPCFLYMGVFPEDSEVNIETLINLWVS
EGFLLDEFVGKDCLEDLVSRNLIMVRKQRFDGEAKTCGVHDLIRDLILREAKKEKFLQVN
KIQEATKSWAKKLHVCRYSFHSYIHQDDHWQSSSSLTRTVHFFHGLKTPYKQVLLLTRFK
LLRVLAILSVTFQTFPLEITKLVQLRYLQFTCHGDIHWSVSELYNLQTFILGHLVEGISP
PTLPAGIWLMKNLRHFHVSDFFSFPIPSNKLQYLEGLSCLALSSCTCELFSAIPNLKKLK
IIGNYRMEMMGERLSSLSCLKELEVLKFKGDGVQYSRIPSKYVLPTSLKRLTLSYTYLPW
EDIANIVMLRNLEVLKIKYHGFYGDVWRLNDENTFNQLKFLLISWTDLKQWEAGSVNFPK
LQRLLLERCMNLEEIPQDFGEICTLKSIELHGCNKSAAKSAEAIGEEQESMGNDGLNVVI
YNHR
>NbS00012994g0001.1
MAEILLTVVIKKAADIAGELISAQVSRYSKLPENIKWIEREMRHMQSYLKDAESKQARDE
KIKNMIKDIEEIARDVEDILDEFLPKVASKGGKSLGFIKKTFQAIPYAIAAFKFVSEIEK
IKRRVHEIDRIRTTYGIMDTGASAEGDGNWDFRRSFLYADEPDVVGLDKDCESLEAKLLN
VHLRYAVVSIVGMPGLGKTTLGKRTYRRVQGNFECSALVYISQEPRMRELLLSIARQVGL
PEGTRDENLESNLGTFLKEKRYLVFLDDIWNTSTWDGLKLVFPNNCRSGSRLIITSRNNN
VGRYIGGEKSLHKLQPLDPENSWKLFSKMITTLQETTIDPPELTDIARKIVGRCGGVPLA
IEMTAGMLRARKRTELEWNGILKKIGLDDQDKFSKILTLSYTDLPATLKPCFLYFGLFPE
DTQIYASDLINMWVAEKFLGTERGMDAADIGEDYLNILVARNLIQVASRGFDGRIKSCRI
HDLLHDLCITLAEENNFFQKVDSRGFGATTTRIRRLALHPQHVTEYVTSNSEAPKIRVLL
CFTSDYQGIDQKHLEHMISRFRFRVLSLEARYYWCSLPNEIVNMNHLSYIKLKGTFHGKF
PSRICYLETLLTLDIRGCLGTIYLPTSVWRMRQVRYLLLGYTTNFISSFSLTRRFKHKIL
SLPDKVDSANLQTLYNVQSKQLKPSWFSKFINLRSLKIRHISEEILRALMDAAHVLQKLE
KLCLTGNFNGTMFTSIEAGAISSIYYAQTFNLSGYHYLTKLNIEHIPLEKLPNSEAFPPN
IIKLTISAFTMAGDPMNTLKRLPKLKILKLRDFAYKSVNKLDCSGVDSFPQLEVLEIENC
RFLQELIVDDIGMPKIKKIVVLNCPSLMKISEGLQCKILEKTSAEKRRK
>NbS00001549g0018.1
MSAMAGEEASRVERSIEMIKLTLIKQTPTVLYGIRTLKFLTRRSLRRGKDGLRCSKSVRL
TMEELLNQDSCLFPRKRATFEALHNEVSSLQAVIQLPSATKPEMRIWEGLIRDVAYKAED
AVELYLCTSQINRNGENEGNAHMISQDGLQELLGEISTVNKKLRTINLYDHGTKDFQAGE
FLLGNSSEQVSHQENIFWDFNDHFGRIRCRLIGFSSELNIVPIVGMGGIGKTALSRASYN
DPCLVNHFDIRAWITVSQQYQVIQKPKKFKRFLIHLDDVWSIEAWDDVKRSFPDDNNGSG
VVLTSRLDLFASSESPPHLMSLLSMDQALKLLNLKINKTLNNWKNVSNDAHSVITGESDQ
FLSLFSLSYNYLPHPLKPCFLYMCAFPKGSMIVVSKFIEGTKSKNLEEIAEEYLEDLVSR
NLVMVIKRREAEKEKFSYVVRDHVQVLPEEAYSNRCLILHSEMVANAEHKPSVPFTYSFL
CSIGAGVPPSTSQLRSIIGFPGFKLLRVLDLRSSMFFTFPLEIAQFVNLRYLALTCYDEP
PSSISELCHLKILIISSHLEGLALPADLWNMTRLRHVRLTRVFACIPKLKKLGIHETLKE
SMTDEQMSYYLNNLNCIEELETLKCRFDNPMRIPLQNFFPSTLEKLTLSGSHRPWGEISV
LSSLPELQVLKLKKFAFQGAKWDTNEMVFPKLKFLPLGKTDLMYWEASNINFPNLECHML
YNCKNLIEVPVGIGDIPTLKLIELCLKWFEGGANIHRN
>NbS00011331g0023.1
MDPVTAAVLTTAVIAAVNLLVENLSHLVGYNSQLIAGSEEAFNDLLVEVKRLNAFLVDNA
ELRSNSSQWDVLVDEIRRRVYEAENVIDKFLVQTKLNQENVLKKLFKVTFQEKSFAGKIN
KILEGGKKIREDHKQLFEPCSWVISSDHQPENVVQETQGPSLENYEVVGFDEEAKKVIER
LVEGSECLDVIPVVGMPGLGKTTLARKIYNDPKIPHEFFYCIWVFVGQSDILFNILKGFT
KRIEEFQDMNETEIAEEICDRVEKSGDIVDFVKTAFPENNRGHRIMATTRYIHVARAVNA
DPHNLKFLTQKESFQLLEKRAFGKSRCPVELKEYGEGIVEKCSGVPLTIVRCTNDSDWSV
VKENVGKYLIEKDEHQRCLKIVGLSYNHLPQDRKACFLYFGAFPQGFDIPAWKLIRLWIA
VGLIMSNLPGSEIEEIAECHLNDFANRNLVMVMEKRCNSQIKTCRVHDMLHEFCVKEATK
LCLIQQVCLTPATEHVRSFLCFSSKRKQIDLSNIDVQRIPKAFPLIRILEIESLRFGISR
DFYQLFHLRYIAMSGDFNELPKLFSYFWNLQTLVLNTSKPTLDIKAHIWNMSWLRHLHTN
KPAKLPPPTTSTSSCLQTLSVVAPESCKEDVLEKAVDLKRLSIEGKLEAFLEASNNFPVL
WHLENLALRNDDISKALHLRLAFFKCLPKLKKLTLSKTRFEWNEANRLGQLECLEILKLK
ENAFMGNSWKVESGGFRKLQVLRIENAKFETWEASNFPFPRLRNLVLISCDLKTVPLELA
DLEYLREMTQDNTKKSRGICKGNRMQETREANSRKRQIQAHYSLLKLIPRPQSEVEI
>NbS00011087g0003.1
MADVAADVAVKFLVENLMQLLIDNADLIIGIKGEVENLLQDLNDFNAFLKQAAKSRRDNE
VLKSLVKKIRKVVNDAEDSIDKFVIEAKRHDDKNKFAQWFHLTHVARAKGVADEIKTIRE
RVKEIRQNDAYGLQAITSYDNFNQGAQERKVPVVEEDDVVGFDDEAKTVIDRLIGGSDYV
VPVVGMPGLGKTTLAYKIFKDSTVEYEFFNRIWVYVSQSFNRREIFLNIISKFTRNTKQY
HDTPEEELANEIKELLGKGGKYLVVLDDVWTREAWDRIKIAFPNNNKRNRVLMTTRQNNV
AKSCNDKPHDLKFLTENESWELLEKRVFHKEKCPFELELPGKSIAKKCRGLPLAIVVIAG
ALIGKGKTTREWELVADSVGEHLINRDPENCKKLVQMSYDRLPYDLKACFLYCGAFPGGS
EISAQKLICLWIAEGFIQYQGPLTLEDIAEDHLNDLVNRNLVMVMKRSSSGQIKTCRVHD
MLHEFCRHEAMMEENLFQEIKRGQEHSFPEKQELASYRRLCIHSSVSEFLSTKPFAEHVR
SFLCFASKKFEMPLGEIPAIPRAFPLLRVLDAESIKFSRFSREFFKLFHLRYIAFSTDSI
MTIPTNIGNLWNVQTLIIETQQGTLDIKADIWNMTRLRHVCINASATLPSPKRPKSSKDN
LVNRCLQTLSTIAPECCTAEVFTRTPNLKKLGVRGKIDALLETSKDGSSSGLFSNIGKLD
CLEKLKLVNDTRQSRKQLHLPPAYIFPQKLKKLTLIDTWFEWKDMSILGLLEYLEVLKLK
ENAFRGQSWEPEDSGFPRLQVLWIERTDLSSWKASSGNFPRLKCLVLIACDNLKELPAEL
ADVENLQLMELQSTSVSAAKSARAILKKKQQKVGSGFKLSVFPPDLGL
>NbS00035525g0015.1
MNETNCGSLDLLESIELLKEDLKHVFLKAPKDSSQLCFPKSDGPIFMTLLRNLNDLLKSD
AYSAALIKEEVQMMWHMRQNIPLIQFLFEIMLIFLLPKIIEKIKLIKEEVQQKIPKNRGL
VLVNSPKKPLEISKSSATSHIIVGFEKEIKEIISKLTKGPTEIDVISIVGMPVLGKTTLA
YKVYNEKFVVDHFDVRAWCTVDQECNEKIKIYNQVIGLKERFNEDGIDDDVADKLRKQLC
GKRYLIVLDDLWDIAIWDELTRSFPEFQIILTSRKKEVALQGKRHSDPLYLRLLTLGESW
ELLEKRVFGEERCPGELLDVGEEIALKYDGLPLVLDLIGGVIARKEKKKAFWLEVLNNLT
PIKNEVEKVIQLSYDHLSDHLTPCLLYLASCPKDESIEISQLKDLWSAEGLVEQTEMKSV
EEVMEIYVDELISSSLVIVFNERGWTSSCRIHDLVHDCCWEKARKEKLFDFISSSAPSYS
SSDLMTRGMTIHYDRHRLPWNENLVLKENPYVKHLLSLKVSYEKHNHLSYNCHLRHLRLL
KRLELHKIRLTYSLLNDICMLVHLRCLKIQMKAKALSPSFSNLLNLETLVVDNQGTNMVL
SPSIWSLAKLRHVSIDNCSLFDSDIDEPAVLKEHSKLENLRILYGLKLSSSGNTQDIFKS
FPNLQSLMFTIKEPWPCSAEQISLPRLDVLEELEEVWAYFDCASFRQDQWDFHFPSSLKK
LVLTRFNLTSDLLSRIGKPPNLQKLTLEEAIIQGKEWNMEEEVTFENLKFLSLDWVSFSE
WKVGLEELHIKRCDELIEIPDSFADIASLKSISLWGNPQLIESAHEIKECVAETMGEDKL
EVTCFDE
>NbS00026584g0010.1
MAAYVALTSLIGTIQQLQLLHSNLNLGDTSLKSLNLLYEKVDSLHELLDNSDAEQTENLQ
AEVKHIANEVEDEVESQMQVVLDEQHDGLHQQEALENLFEILQRAIEKVDSLKEGLIKHS
QNNNLQAVNSSLCDSSSPRFHAPTLENDMVGYNIEQADMLRKLTGGSAPLEVISVTGMGG
IGKSTFAKKLSSHPSVLSFFDVRGWVTVSEDYSFRKTLLGLLKDANIAKEEELENKSDQV
LADRLKKGLKGRRYLIVVDDIWRKEAWDDIRLCLPDYGIRSRVLLTTRDVEVAQYASSSK
DPFRMHLLNPDDSWNLFYQKAFAENCFPVEFENVGKEVAINCNGLPLMIAVVAKILSSKR
TLDEWRKVAQSVSSLADVDAYRQCSGVLALSYNHLPSYLKGSFLYFGLFPKASEISVGKL
IRLWIAEGLLKVKGMERLEKVAASHLDYLIDKSLVIVSKRSMDGEIMTCLIHDLVHDFCL
READRQSLLYIENTDNAGPGLVFPQGCRWILRKSERSTHFSSQSYNLDHSKLRSLSLYHS
DRYLNIAHFHFKLLRVLDMEENRFFDFPIAILDLVSLRYLALTFKRSGQLPISKLLNLQT
LTVRPLSYISDWSVSLPNEIWKLSQLRHLHCWCMYLESPQTVSGNKVKHLVLENIQIVSG
LTPSCCTKEVFEGIKKVKKLEIAGKAEEFHSKKGWETNLKYLKELEALNIAVWHRLAMFN
SNAMPRSINPCPGSFPPNLKKLTLSGTCLPWNCMSIFSKLPNLEVLELKDHAFVGIEWEV
TEMGFPKLKFLLLEHLFLSYWTATDDYFQCLERVYIRDCVYLQEIPEGFADSVTLQLIEL
HKCCLSLVIFAEQIQEMHEELGNNLLKVYAFESCKNPSSLFEILQRAMGNVDSLKEELIK
HNQNKTSQAGNSSLGDSTSPRLHASTLENDMVGYNIEQTIMLSQLTSGSPELEVISLTGM
GGIGKSTFAKKLFSHPSILSFFDIRGWITVSEDYGYRKMLLGLLKDANIGKEEDLDKKSD
SDLAVCLKQSLMGRRYLIVVDDIWSKNAWDEIRLCLPDDDKRSRVLLTTRDVEVAQYASS
PKDPFRMHLLDQEDSWNLFYQKAFVEKGFAIEFEDVGKEVAKNYNGLPLMIVVVAKVLSS
KRTLDEWKKVAESVSSLTEVDAYQQCSRVLALSYNHIPSYLKGCFLHFGLFPKASEISME
KLIRLWIAEGLLKVKGMEGLEKVAASHLNNLIDKSLVIVSKRSMDGKIMTCMIHDLVHDF
CLKEAHSQNLLYIVSTDIDGPLWVISEGCRVLDLEKKMIFDFPIVILDLVLLRYLALRIR
KSGKLPISKLLNLQTLTVRAHPIYTSLWKMYSLPNGIWKLSQLRHLHCWCMYLDTPQTTI
SENEVKNLVLENLQTVSVLRPSCCTKEIFEGIKKVKKLEIAGKAEEFHSEMGWHNNLKYL
EELEALNVEVPLYSDFERGLINPSPGSFPPNLKKLTLSGTCIPWNCMNIFSELPNLEVLE
LKEDAFSGDIFAKQIQEKHEELGNNMLKVYAFDSSKSSTMNFQCPLNILTSGHELCRIIS
STMEVRALNQIIVIEICWNIKPLGRCLA
>NbS00036756g0009.1
MAVTDFFAGEIATELLKHLIAIVRKSTFCRSTAEQLIVDINGLLPIIQEIKQTGVELSQT
RQRQLDDFSKILQDGYELAGKVLNSGRWNVYRNLQLARKMERLEKRVGRFMQVTMQAHVL
ADVHHVRFNMEQRFDVLEHRLKAIKIGVDDGGGGGGCLGKAVKRMEEDEKWFEDSFVNLG
AGIELGKRKVKEMLMGKEDRGVFEICGIGGSGKTTLAKEICKDDQVKSYFKDKIFFFTVS
QSPNVEQLRKTIWEKISGCNLHGYGRAEILPQWNLQYQWNSNSTVPVLLILDDVWSLSVL
EPLILKIPGCKILVVSRIKFPPSVVDCVYDLELLREDEAMSLFCHFAFGHNSIPRGFNHT
LVKKVVEECEGLPLALKVIGSSLKGKPEMFWTSAKNRLSQSQPVCESHELQLLERMKLSI
DCLPDKVRECFLDLGAFPEDKRIPLDVLINMWVELHDIDEEEAFHILVELSDKNLLNLVK
DARAGDMYTSYYEISVSQHDVLRDLAVHVSNRGDVNQRRQLVMPRRDTRLPKEWERNMDE
PFNARVISLHTVLILNFSSSEYFLPPFLENMPKLRALIVINYSASNVVLHNISVFGNLTN
LRSLWFEKISVTHLSDSTSPLNNLRKISLILCDMKNSLDESFVDLPGLFPQLSEFTMDHC
INFNKLPSSICQLHKLKTLGITNCDSLYELPYDLGELQALQVLRIYACPHLKKLPPGIGH
LVTLKYLDISQCIGLRCLPEGIGCCRNLEKIDMRECPQIESLPSSLAFLESLRCVICDNE
IFCQWNDVEKTIPGLCVQVAEECFTLDWLSQ
>NbS00032132g0014.1
MEEVLVVVVSVKWSLVVEADGDDINLKDSESVALEFTDLLSDLLRRRIKPIEPGVRNIYT
DVLRDLRSSSTPPMSSIEPAAGFINTLLHISTELRGLYTFNADQMETLPEQLNTLRIILN
ELALTYNIQDKMRIHFFRRVEILVIDAGLILYSLYDSSKSKEDRNQDLFLLADKIQLVKK
QIYLDIREGIQPHLPKNDVLGFFVFLLNSLKELLSSHADSLASVKNELDMVHEELQLLQA
FLEVVARQHHNKPEELQNLAERVIDKAYEVEYIVDSFVLRDIPHTYLTVWLSEIIWEIKL
IKTELIKSAEKNMTIASSSADEELIGFDDVRETIRGQLVRVSPELDVISIVGMAGTGKTT
LARSFNKNDSHFDFWGECRVSQVYTRKDLLLSILSSNCDPTEISKEADDVLADRLRKLLL
TKRYLLIIDDVWEVKAWDDLILCFPDARNGSRIILTTRHQKVAVYAKRVTEPHFLRPLNE
QESWLLLQKRVFGKEICPEQLKEVGEKIAKKCDGLPLSIVLVAGLLTKMDRTEGCWTQME
LSFGERIQDGAKDLVKLSYNDLPCKLKPCFLYFGAFLEDREISVSKLTSLWISEAFIEND
GEKCLEDIAEDYLDDLIGRNLVMVTKKRSIGKNKACRVHDLMLDFCKEKAEEDNFLLWLK
RDLDANPPHFYSEKPVHRRLSFCSNQDDLAGWRHHACTLVREVSDNTCSSMGHASIIFGN
FKFLRVLDLEFVDVKSFPTELNHLRYLAVQTIEDSIPSSIENLWNLQTFIVKRNGGQVLL
PDTLWKLSKLRNVSISDSALFNLRSARESLDENPSKLDNLATLSSIYVSREDNMERILRR
TPNLRKLRCIFADSWGWGKNENRFPVLGSLSQLETLKVVFISIPEIGPSRLNFPMNLKKL
TLCKFPLPPAEISTIANLLNLEVLKLQQVAFEMDEWEVRDNEFPQLKFLDLENLKLSKWE
VSDEAFCCLEKLVLHGCSHLEAIPDGFEDLGYLQYIEVKSCSKVFADSVWDIKEKRVENG
YKCDVKLFT
>NbS00030756g0006.1
MTTKELELLAEGDEGVYMVFIEEVEKKAREATLDQARGSRPKEFRNASQGHISSQMDCTT
AEDMVGFKEVMLTIANLLVRGTSQRDVISIVGMAGQGKTTIANKLFIDESVVPQFDVRAK
CYVSQVYIRREVLVSILSDVVGKPTDLSEVPEDELADKLRRLLLSKRYLILIDDVWETRA
WDELQICFPDTNNCSRIMLTTRLEKVADYASCLDVVTEKKVFLQQSCPPDLEGVGQKIAN
KRGRLPLSIVLVAGVLASMTKKEQWEQVADGLGSHIRGDSKHIIQFSYKNLPHYLKPCFL
YFGAFLEDKETQISKLMKLWMAEGLVVKQKERCLADIAEDYLEDLIRRNMVMATKNTYHG
KVKACRIHDLLLEFCKEKAEEEKFLLWIYSFKCLRVLDLEFVTVASFPTELSQLRYLVLR
TFEESNPSSIANLRNLETLMVKGLGIELSLPHSVCKMVKMRHLHLNDRASFNSQNLKVFL
EDPSELDNLETFFTPAFSSGEDVEKVLSETPKLRKLRCVFSGSWGYSEEQQKDCNQFPRL
QHLTKLESLKLFCLHKPERSPCVFNLPSDLKKLTLSGFGLPWSEI
>NbS00005570g0005.1
MAVVSFIPVISKLADYVVAPVGRQFLFIYYRKKNVEELQKKVKTLNETREDVLNLIIVAT
SSDREIKITVKSWLEEVDTVLAEAEELDNEAKTRLKCLNGCFPDFLSRYKLSKMVVKQTK
KVNSLLDQRPKEEVSTSTPPLNLLLLSNEGKDIKDESEPMLDIVVQQSEPMLDIIVQQSE
PMLNIIVQQREAVDKIMETLQDEDCKIVGIYGMGGIGKTTLAKEVGKMARACNLFDMVVY
AVVSQSPDTRKIQGQIADILHLILTEESEMGRAGRLYSRLSEKKILVILDDVWSSIDLAA
IGIPCGSKHKSCKIMITTRRVSVCRTMGAKEIPLRLLSFEESCHLFRTNAKLAISSVTSE
LEIMVMEIVQECQGLPLALVAVGRALHGKSVIEWTAALQLLKKSQPVSEEYGKENVFSCL
ALSYDYLENEETKSCFLFCSLFPEDHDIKIEQLTRYGMGKQLFLDVDKIEEARARAHLRV
GELKASGLLLESDKEGCVKMHDMVRDFAISIASGENNGFLIKAGLGLNEWPRRETFKKHV
VISLMSNNLLDLPDGLKCPKLQMLLLSENEGFELIPDAFFAGMRSLKVLDLSERVGVRSL
NPEYGLVSNIFPLLSSLKFPSSFEVLVKLQVLSLDHCKLDDLSILGKLKGLEILSFYGSD
IKELPCEIGDLSNLRLLDLTFCQSLERIPEKLISRLKRLEELYMGGCSKLWRVSYCQACL
SEIMSLCYLTILCIEVPHMGCFPENFQLPKIQKFEITVGCDATICYPRSKTFYFKEIKTE
IPQAIKNMLQTTEDLTLFCMGKGLLGNIIDVHQESLSRLKILKVRACMDDRFLVDKRPHN
APIILGALEELHLSTMDSLVYISSGPREFLPTNSLRKLRIVNVEDCRHWLTILVTPSLVQ
RILNLEEVRVAWCREMREIFALKNFIEEEQGIISIGLGSSSRLGSNEDIPGPSNPLSPLS
SRVRETKQGHEILLSKLRKINLDSLPKLKHIWNVYDPLSSTSHHRQVRLDKLTIIDVRNC
GMLKSVFPFTISQEFRQMEILRVVGCPKLERIVSKASEEMPGVQNLPRFPRLRVVHVEDC
PEFANLFSVRTAQTLLQLNELKVNKVYHLEELISNEENGQKGDLKIVLPKLKQLQICNVH
IKRLCPYAMTIDLPSLEELVLKQNQGMEDFATDASKYGLESAPALTKLQIDDHILNGTLA
QQIFRHKLLIVSPLMAEKKG
>NbS00004087g0012.1
MKFKNDQLNNQQDIKDLSAIPSSPLRSSGHVLDEGYTVVGMEDDFDIIRDQLFGQTPELN
IVSIVGMGGIGKSTLARSLFDHPSVYHRFDISSWVPVSQACVAKEMLLDVLSFGTPGGKA
MYRNMSEDELLDQVHRKLKRKRYLIVLDDMWTIEAWDQVRRSFPDDGNGSRIMITSRLFE
VANCAGNGCPPHHMPFLSLEDSWKLLSLKVFGKEDCPPQLEEVGKQIAQQCRGLPLSVVV
IAGLLFRTNRTYDDWKQISDNVNSHICSTSEHCLAILALSYNYLPCSLKACFLYMGVFLE
DADISADKLIKIWVSEGFLKRMSNKKPKEVGEECLEELVSRSLVMVNSRGWVSRKIISCR
IHDLIRLICLREGKDEKFFHVINECYEVFSDGMESEHRLFLYEDAVQNQNLGLEKGTLDS
VRTISCTHKPHASLLDYQCYKVVDSRFQLLRVLDVLLIYFLQFPTEITQLVHLRYLALAT
STSVPASISNLWNLQTLIVHSKANELSWPLEIWKISSLITLLSWENAPNFLGLENLEELS
LSTASSSDLKEIFMAIPHVKNLRILLRLPFDAQLFRKPSARPFDVFPVNLKSLILAETHL
LWTEMTMLSNLPNLEALKLELFAFQGSNWDLDEGGFKKLKVLDIVHTELVHWHATSDSLP
SLEYLVLRHCYKLKEIPTEIGDIPTLKLIELHYCSQSAVTSAEEILDEQQSLGNEVLAAN
VESAVAPIKVGQSCQLPSQSFFQLKDSTMITK
>NbS00040944g0001.1
MSELVLRLAVERLQSLVLADEQTAPLNRSASGHLYAILGELKRMQVWLKGKTQHKDRLRK
IEELDYQIEDVIETYRVLGRSRRSLSNIEIFNGIKMICMRYAWIPFSLRKIKSNIASIIK
EIEEAVPVADSVENQGPTRSSRSSYSSLFGLKEDQKRVREVLLSRIGSNTPESSSQIGVP
VIPICGAVGSGKTTLAKRICEDPIVTKEFNTPIWVNVSEKFEITDILRQVLVSCHGWMKH
MSYSSEEQLLERTEERLKSQRTLIVLDDIRSIEAWETLCKTFPKLDKGSIVLVTTRVGYV
AEYICRNEFVHTMTPLNEEALPPQADTVYNELPDHLKPCFVYLGHFLEDQEINPEKLSHL
WMIEGLLSTGESARGESTMEMTERYLRELALRGMVKVQAEEVPTTKKFKACRIVQGIENF
CVSNCEQKSFLKIIDLREKDYSLSSIVEPRRLVIYLGKHRVDIEPKVAKIIRSLRVVLGI
MQQTENELIWPNEMLNLEEFKVLRILDFDGIDFRGQKLPTGIFNLELLRYLSFKECVLEE
LPSSISKLYCLQVLDLRVKELIEIIIPNVLGNMRKLNHLYLPLKFATQNGKKLGLNSLTE
LATLENFNTRLCKADDIFKLLKLRYLGASFKECVLEELPSSISKLYCLQVLDLRVKELIE
IIIPNVLGNMRKLNHLYLPLKFATQNGKKLGLNSLTELATLENFNTRLCKADDIFKLLKL
RYLGAKVEGNFDDLVSITNYMKTTLSNFLHSTVDVIDFDCYAEERHSVLRELFQCQVARI
LRFKGHIGRLPSSDEMSPSFTQLVLNKSHLNESSMPTLERLPNLGVLVLSDDAYIAKKII
FSDSGFPKLKRLELLNLCFLEKFEMKNTAMPILSSLEIRNCEKLESLPGCLEIRASNHFL
SIIWPGKGRQ
>NbS00018282g0019.1
MANVAVEFLVQNLMQLLRDNAELIVGVKDSAESLLQDLNDFNAFLKQTAKSRTENDVHKE
LVKKIKTVVNSAEDAIDKFVIEAKLHKDKGVGRFVDVKHYKRVYDVAGEIKTIRDKVKEI
RLNNALDLQALQDEDQSAKGVQERKPPVVEEDDVVGFEEEADKVINRLLGGSSGLEVVPV
VGMPGLGKTTLANKIYKHPDIGYQFFTRIWVYVSQSYRRRELFLNIISKFTRNTKQYHDM
CEEDLADEIQDFLGKGGKYLIVLDDVWSPDNTKQYHDMCEEDLADEIEDFLGKGGKYLIV
LDDVWSPDAWERIRIAFPNNNKSNRILLTTRDSKVAKQCKQCIGIPHDLKFLTEDESWIL
LEKKVFHKDKCPPELELSGKSIAKKCNGLPLAIVVIAGALIGKGKTSREWKQVDESVGEH
LINKDQPENCNKLVQLSYDRLSYDLKACFLYCGAFPGDLKACFLYCGAFPGGFEIPAWKL
IRLWIAEGFIQYKGHLSLECKAEDNLNDLINRNLVMVMQRTSDGQIKTCRLHDMLHEFCR
QEAMKEENLFQEIKLGAEQYFPGKRELATYRRLCIHSSVLEFISTKPSGEHVRSFLSFSL
KKVEMPSVDIPTIPKGFPLLRVFDVESINFSRFSKEFFQLYHLRYIAFSSDTIKIIPKHI
GELWNIQTLIINTQQRSLDIQANIWNMARLRHLHTNSSAKLPVPIARKNSKVTLVNQSLQ
TLSTIAPESCTEEVFARAPNLKKLGIRGKIAVLLEPNTSTSLKNVKKLEYLESLKLINDS
IQTGKELHLPPAYIFPTKLRKLTLSLIYISHEVEEAIFSRYLAGVE
>NbS00002061g0001.1
MAEILYELAAEILKNLGSLAVQEVGSIWGLSDELNKLSGTVSSIQAVLIDAEEQQHSSHE
VRDWIMKLKKVFFEADDLLDDFATEVTHRKLVSKVSIFFSKSNPLLYNVKISKRLKAIRE
NLDVIAKDKASLNLVERRQPLLLVSNLDRETYSFVPDGEVIGRNDDRTKILDFLLNAEVN
ENVAVISIVGLGGLGKTTVAQLVYNSEMVQVNFDKILWVCVSDVFEVKVIAEKIIESAGG
GKANYLQLDAVQKQLREMLDGKKYLLVLDDVWNEDALKWSRLKNMLLGGAKGSKILVTTR
SDIVAEVSGSIHQHKLGGLSEEEAWALFEKMAFECNKERENSSLAEIGKEIVKKCGGVPL
AIRSVGSLLRLKRTEDEWIYFKNQDLSSITRGGDSVMAILRLSYNHLPHHLKICFAYCSL
FPMDFRIDRVDLIDMWIAQGFIQSTISNRDNVEDVANSYFVDLLRRSFFQETKEHKSFPH
FYKMHDLIHDLAKEVADREFFSITKTEDTEIVIPEQTLHASCLFQVGASLEFPSPFYRKH
MKLRTFIYLDGSKNVVISSSTLEGMVSSFECLRILHLRRLEIKFLPQSLGGLKHLRYLAI
SSRSIVTLPNSITKLHNLQVLKLVDCIKLKKLPRDIWRLVSLRRLVCLWCASLTHIPTGL
WQLASLIHLDFDGCKSLEDMPPGIGQLTSLRTLTSFIVGKESCISGLASDKLNELKGLDL
RNRLRIKFMGRACAIGETIPTNVVKRMKHLRYIWVEFERGNQEDDTGADLMKLEALQPHQ
NIERLRIENYSGSRFPSWLMVDNLGFLLPKLVFLQIRDCHKCQKLPPLWQLPSLQNLVLL
NLGVVESIDGLEGNDGKFMLRSNTPTDERYFPSLKRLYLGIVSEKILKQILCPPHHPSPL
CNLNRLTLVSMEDLTTMAEDFFKSLTSLQYLSIYNCRNLVSLSTCLTHLTSLESLSIENC
PLLDLSNEEAMQFEVPGNLSTFKAFYLDKLMSLPVWLQHFSGTLKSIEIWECPNLTTIPE
WIGDLIALNWLEIYGSRMLTSFPEGMRSLAALQVLIVTRCSSSLKRRSNKKDLFFLTK
>NbS00031132g0007.1
MSSDIPNPLETLQHIQQKWSSYAHIRTILERILEECHSFCLVLDGYHFSEGFCSLDTLHR
IADDWDSFIEFSDEYLSKLSHLRETLKQTEDECSSFHIFLSEESDSLDTLRQHISRHKGN
VRLIQQECRCLLKFSEKYLSSEESLPIETLQRIKEKYLSSEKYLYAFDKFKSVEWKFKFL
KRDLKLLDTILNLQIFSGEPDLLRKVQALFERAAADLIQIYRIQGLYQLYHSVSGFQKEF
SLTKLEIRNYEYSISKVSFRLLPNNDGTVIPNFVSEFIDTVIENLSDLLSSPLHVGRLMD
QVEKALKELKFLRSFVNFVSDRCVEPEVQHTFFTHVLEVAWHTIMVTWFYLPTHAGESPY
EGISKIYIDVLKAIKLQQSQWYPVIQIKYVVDCQVGFLETLLHILEELPFILSGLEIKEM
LNFLRAHLLIQVSTFCLQDIDSVIVDAGILVYSLNKKEKGDLDFRVKIQNLQAIIYLIPR
KTFLLQSNLPGIDRVVSADFILGNMEKFKSLYSNSVDPVESQLQTIQKELKCFQSVVETQ
VGVKHFVTHTNSLVYEVEYVFDACKKKDVPDWYLFLWILNIAEDIRVLMAEVAEVQENTA
FDLVLHSITDASPTHASSRFAGMPSTNEEMVGFKDVTNELRGKLIKGSVNLDVVSIVGMP
GLGKTTLANELYFDELVVSYFDIRIHCCVSQEYIRKDLLLALLHDVIDDTAKLDREAENE
LADRLQKLLKLKRYLVLIDDIWTTSAWDDLQSCFPENNKGSRIILTTRHLEVASYAKHVS
DPHKLRFFSFDESWTLLQNKKMSPGLRGCRQKHSTKVISNPHELRFFSIDESWTLLQNKV
FTKERCPQDLEAVGESIAQKCGWLPLSMVLVAGILIRMKKEKHCWEQVSTILGPNIQSQS
EGTLDLSYQNLPHYLKPCFLYMGVFPEDREIQVSTLTWLWIAEGLINTDKEKLSEDIAKL
YLENLIGRNLVMVAKKSSDGRIKTCRIHDLVLEFCSLIGRNLVMVAKRSFDGSIKTCRIH
DLVLEFCRKKAKGSDPSQFFPPMYNTSRRLYLYSQSEDLPKWCLFFSHVKSFQFREAKNI
AFSSIDCVSNTFKRFKFLRVLDFEFTIIDSIPQELTLLKYLAFRTAEDALSLPINLRNLE
TLIVQGIGGRVSVPDSIWECVKLRHLHIYHKASFTLGGAKELESHSKMDDLQTISTAYFS
CVDNADKILTKTPNLWSKLFPRHMPNLRKLRCEVSKFDGSFPTFSNLTKLEMLKVSSGTT
LTWINQLKLPSSLKKLTLSNFHIDLTEVATHPKLEVLKLLGVTISSNVWEVNDEQFPQLK
FLKLQNPSFTKWDASKYAFPFLEHLVLKEFRYLTEFPSRFEDASSLKSVEIISCNEELVK
SAEAVREELVEILGTSGFELFISKQQKKQDY
>NbS00018164g0117.1
MAYAAITSLMNTIQQSMQLTGCNLQPFHEKLESLRSIMEKPCNITTDNIEALASLEDEIK
EVAFSAEDKVDSRSIKVLCSKTPTLRRNAFWKLCYYLEQAVERIDSIMKQWMAIRDWYNN
IKELKTQKFSLASVPELAVEPENIMVGHEIGFEMIQNQLTRGSNELETIPITGMGGIGKT
TLANKLYTDPFIRSRFDIRAKVIVSQEYCTRNVLLGLLSSTSGRTNECFEQDDGQLADQL
QKLLKGRRYLILIDDIWTIEAWDDIKLCFPNNTNGSRILLTTRNVEVAEYASSGNPPCQM
RLLDFNESWDLLHRMVFEKDWFSPEFEKIGKEIALKCRGLPLAITVIAGLLSKIGKTLDE
WQSVAEKVSSMVSSDVNVQCMRVLSLSYHHLPHHLKACFLYFAIFPAGAVIYVEKLLELW
AAEGFLKVEGMKTIEEVAEKYLKDLIDRSLISILYVSGDGRVEFCRIHDVIRELCLKEVR
NMNIVNIFREKNDQNPCAQSMHCSSNSRTGTLEYGIIMKKLARYPNNEARSIFFFNIKSG
FMSELLPFRLVRVLDLSLMNFIVFPSGILDLIHLRYLALSLSPVLHYYLGKETPSSIDIP
PSISKLCYLESFIFCQPRYEVPRHPLILPSEILTMPQLRHLSLGWNYLHYHELTEVANMV
LKNLKCLTRWNPWYCTESFFRQFPNLKKLQILGVEEDFRSRKDLYDFRCLDQLEELEFSM
SQLNYHACFLESITPSGATPQDPLRFLKMPGPTPTHVIPPTLDAVPPLLLPPPDAFPQNL
KALDLCMTYLWWKDLSIVGKLPKLEVLRIIGDACKGKEWEVVEDGFPCLKFLHLEGADFQ
YWRASCDHFPCLQRLDIIYCHYLESIPQDFADIATLAHIGVISCAESVGDSAKQIQHYML
DNYGSSSLVVDINGILGIVLRPSTHPEGHLSIFGTLPKLESLKHGYDACLDSNEVFPCLK
FLLLEDLEIRQWRASCDNFPSLERPFLKGCWYLDSIPQDFVDITTLALIDIRRCAKSVEN
SAKQMQEDLKDNYAISTGPYPLG
>NbS00018164g0105.1
MAYAAITSLMNSIQQSMESTGLVMQLFYEKLESLRAIMEDPCYITGDHEALTSLEAQIAE
LADEAEYKVDLESRNIVLPENEKKQRRAFVNLYSLVKEVVGRIDSTMKKWMAIQNKLKNI
QDHKAQDLSFVSTSRHGLESEDKMVGLEKEFVMMRDQLARGARELEVVSIVGMGGIGKTT
LANKIYNDPFIMSHFDIRAKATVSQEYCARNVLLGLLSSISGKINEFHEQQDDDQLADRL
QKLLKCGRYLVVIDDIWTREAWDDIKRCFPDCNNESRILMTTRNVEVAEYANSGKTPYHM
RLMSFDESWNLLYEKVFVKDYFSPEFEQLGKKIALNCRGLPLSLVLIAGLLSKMDKSLDK
WKSVVKNVSSMVNTEVNVQCMRVVALSYHYLPHHLKPCFLYFAIFQEDELILVNKLVELW
AAEGFLKVEERKSIEEVAEKCLKELIDRSLISIRNLSFDGKIEICGMHDVTRELCLREAR
SMNIVNVTREEEYQNPCVQSLHFSSKSRGRISIQVIKNESITKKILESITSSGLLRFTRQ
KRRAIFLERPSWALPPIETFPYSILPPPDAFPQNLKKLAFYGTCLQWEDLSIVGKLPKLE
ALKLGINACIGVEWKIVKDGFPCLKFLLLERLKVRYWRASCDHFPCLERLFLEHCWYLDS
IPQDFADIITLALIDIRWCAKSVGNSAKQIQEDILNNYASFVEVNIHEPQ
>NbS00019837g0008.1
MERGKENEGERGKGEANNLSLLETSPDSLREYLIHLQEHMVNVITASTPGARNIHIMIEF
LLIILTDVPMDFIHPGMLFEFLARVGVLTRDISSIARDLEEKSKNGESTNVTNSATIGLV
KNIELLKRELNDVYLKAPESSQFRFPMSDGPLFMHLLLRHLNDLLNSNAYVVALIKEEIR
LVKEDLEIIRSFFGNVEQELYKDLWARVLDVAYETKVIIDAIIVRDNGLLHLIFSLPIAI
QKINRIKEMVSNLFEKIHKPVGNSPNKPVGNSPNKPVECKSSIAGKIIVGFEEETYLIIR
KLTSGPKMLDVISITGMPGSGKTTLAYKVYNDKSVFGHFDIRAWCTVDQKYDELELLKIL
FNQVVGSSSKFGKNINFANELRKHLYGKRYLIVLDDVWDTAAWEELKRPFPEVENGSRII
LTTREKKVAKYAQHHSDPLDLRLLTLEECWELLEKKVFGKESCPDELVDVGKEIVQNCKR
LPLVVDLIAGVIAGKEMKRDLWLEVRNNLNSFILQKEENVMKVIALSYYYLPDPLKLCLL
YFASYKKDRAIPVEGLKRLWRAEGFAEHTEMNSVEEVMDVYLDNLISSSLVISFNEIGKN
QTCQVHDLVHDFCLIKAREEKLFDSTSSSAPSSSSSDPMPRQMTFRCSRWHKNFIMFDSK
NKRHSGYKHLYSLTITEDVGHGKYLYDMCHLRSLRLLRVLVLNDSFKLVNDSLLNEICTL
VHLRFLSIRTQVESLPSSFSSLWNLETLWVDKNGLRPMVLLPTIWNLVNLRVLAIHYSSF
FDLDRNEPILMAEDSKLDNLRLVRGLKVSYSKDTEDIFKRFPNLQNLDFYLKELWDCSTG
RYWFPKLDFLNELESLKVIFESSNSKDSALSVSTNRLWDFHFPSSVKMLCLRFFPLTSDS
LSRIAKLPKLENLYLDNSNIEGEGWNMGEEDTFQNLKCLTLHAVRLAKWEVREESFPALE
KLRLRYCHMLEEIPHSFGDICSLKTIELKGSPQLEESALKIKQDVEDTMGEDRIQVLVHK
PTSVAASEVQQVDAHGMKEKQVQIILLLFLLRPKSTMPWLLTNFGCTGCYVNCEKTDKKF
NNYSSNLDILSFRYKNRLELTLHFATVLVLCGYFLQSQMHAQEPNVSLTEQGLVAV
>NbS00033032g0022.1
MEHEMSHAISDLLRRMKSFEAEMRDNYLIALEASRSSQSEYRTLYSNELVVAVVDSLVDN
FMELADNGSTSLISKALRIETIHQDQSFLITLLKDLRRQCRENIKFDDILTYVKAQSDKM
NQAAPSVPLDLMKEEEVSMQVAFSLLQLSVIIKLIKAEFFLMDLQQSIPNSAVSWKGEIP
ILSEELKALTTIAIDVLWQCDCHSRNVEALSESFEHVINICEITNVTQHMDEMMFHGPFE
LSVKVKLIKSEISLRKLLKNQINIVDPVKDNFDNLLMDLEFLGTLLLDLPEQYAKEERRN
HLLSCVHVVAAEIDTIVESLCSKKDTEGMAGRMDLQLSDVLQKIKLIKAEDREICPIIPK
LSRTNFPMTDGLGFLDLLVENLAEILNFKGDRIVLIKRQIEMIPRELKFLREFLEKIAQQ
RNEHVELRSVWEKVVGVAYEVEYAIDSYVAYGGGTIWHHIFSGIIEDIKLIKGIVIKIST
SDLYDSRTNSLGEISRISTHIEKPTITEAVVGFEDVLATLKQRVIGGSPDLDVITIFGMP
GLGKTTLAKKVYDDCKAVNRFDVCVWCCISERYEKKSLLIDILQQINIGLPENVEEKSEG
DLADLLRRSIMGRRYLIFLDDIWTIEAWDDVKTPFRDDKQGSRIILTTRHAEVASYAKCT
TDPLRLRFFHNEESWMLSYFKTPFRDDKQGSRIILTTRHAEVASYAKCTTDPLRLRFFHN
QESWMLIVQKLFQDQQCPPELVDVGKRIAEKCQGLPLSVVLVAGLLGKMETKEDGWLQVA
ESLSTTTVGDSRGIIELSYKHLPEYLKPCFLYFGGFMEDEEIPVSKLTWKWIAEGLLRRY
GRRIFVSKLTWKWIAEGLVRKHKPKSLEDIAEEYLVDLISRSLVMDAKMRYNGRVKSCRI
HDLLHEFCQNKAKEEKFWQYAYSHQAKDSPDIDLQDLERRRMLLTLNGTFASLKLVGSPV
RSLLLMIANNVETNVLSVSFIKCFRLLKVLDLERINLLDSFPDEIEQLIHLTFLAVKTGM
TSIPTWICKLENLETLLIKGLRGEVTLPESLWDMARLRHMIWKHFHVHINDRAAFGFTKE
VIENSSKLDDLETFSTPSLAYGDDMEKMMRKFSNLKKLKCRFLESVYYSMKLRKDCIRFP
ILDFLVHLESLKVFSNGKILSQPCEFKFPENLNKLTLSNFRLPWKEILIIARLPNLEVLK
LLLKAFEGEKWEVKDDEFPALKLLKLDDVVISQWDVSDDAFPSLEKLVLQRCKRLKEIPS
CFGYNCSIQSIEVSWCSLSVTESAKQIQDTQVDEMGNGGFKIFI
>NbS00023304g0012.1
MSSNQYPSSMNVLFERLQQLGNISNSKEIVQSCIREFKFVGIFLYLQSFIDIEPNMLDVT
QKVHALVQDASVHSSESQFADYFDFCTFNVTVRSSELHFAEYFDFCTFNVQYKIRLIKME
IRAKYSFPKISSLPLISAKKDGIVIPKFVMDFMDTVVDILRDVIDDACSLLIYFPETKNH
IADVLKELKLLRTFVCFISERFVEHQNQHLANFFTHVLAVTGHASMLVWLYFSSYGYENH
YVSVQGEINVFLFLQIMFKPIQPSIRKIYIALLEALKSTIQSGGWRANIQNYMHAADTEA
NFLETIQHDLEELQTNSNSSRSVALKDQFATLNEMLDFFRANIIHVRIRAIEVLLRDIDT
LIIDVGLVVYSSYKGEEEEKEVMALGEVIPSQVVDLLGNIQQIITTEKLTPIRKAFQCNY
LPKIHGLGYVDFLLNNLKELQSRHSDSLDSITKLLKRIQKELDSWQPFLESVAEEQHNDI
DKIQRCATQLIGKAYEIEYLIDACICKKAPVWCFELWLSDIMEDTTLVKDEVAEIHKKKM
VEEATNTVTAHMTSNLERSPRMNEEIVGFDDVVENLREKLLKGTKGRDVISIVGMPGLGK
TTLAYSLYSDMLVVSHFDIRAECCVSQVHSRKDLLLAILHDVINENSECTGDLLLAILRD
VTSKNSKGREKRADELADELHKALFSKRYLILLDDVWEARVLDDLMGCFQDANNGSRIIL
TTRNHEIAEYARFQSNPLSLRMFNDEESWKLLRKKVFGEEICPPLLMNIGRKLEKSVWGR
KLPSSANEYWAANSRKVWSIASFSCFGGWCPKEVEKKEECWEQVANNLVPQIHNDSRAII
ENSYKILPYHLRSCFLYFGAFLEDSVINVSKLIRLWISEGFIKSCEGKNLEDIAEGYLAD
LIGRNLVMGTKRSSRGMIKACRIHDLLHDFCKVRAKEENLVRWMKWDQNASSSLNVSCGE
QLAHRTSIYGWSTCWSHVGSIILHNDCLAFDIVSQIFYSFKFLKVLDLLSTTIDSFPTDL
VYLRYFAARTHNSLDNLIVANCWNLETLILQSYGEMSLPLTIWNMVNLRHLHISHCSFNI
KHVKYSLGRFKSLYDLRSLSGVYFSCVEDAELILRKTPNLRELKCTFLDEDDGRVHYYVL
NFPTEIESLKIFWPFMFEIMTMPFCISAPNLKNLTLERYCLHPRHLSKIALLQNLQVLKM
KSIKFIKKVWEVRNGDFPELKVLKLKEIVGFEEWHVDDDEAFPKLECLVLRECAYLKDIP
SCFDNILSLKSIDVKNCEQSLYESAWVIQDARVETDPNSGFQLFMDKPKNNNRHSVQLHH
TIQNEFSLIKMEIRSKYSFPKISSLPLSANKDGINIHKFVMEFRDTVVENLRDLVKICVC
HTFLIVPETIMKHTEDVLKELNLLQNFFYFVSKSLREPQSQHIVNFFTHTLAVASHTSML
FWLYFPDFAPEKIKVLLSDLLRIRIKPTQPCIRKIYVDVLQSLKSTIQSAGWYPKIQNQE
QTVDTEASFLETILHNLADLPTNNNSSQRVALNDHLDILQMMLKLLRGNIFHVTIQDLEL
LLRDIDTFIIDVGLMVYLLQEGEEVKEDMALGIVNRALVLDLSGNIQRISTTIYLTIRKV
FQSKLPRILGLGYVDFLLNNLKEFKRLYADSPAYVKNQVQMIQKEFESLQPFLTDVAEE
>NbS00016103g0004.1
MADAVVNFLVENLLQLLTDNVKLIGSAKGELENLLKEVQHLKGFLDDAAKLPSDSEQWKV
LVEEIQKTVHTAEDAVDKFVVQAKLHKEKNKMARILDVGHLATVRNLAAEVKGIHDQVKE
LRLNNQALQARPTLELPKKVVDFDEEANKVINRLVKESKDLEIIPVVGMPGLGKTTLARK
IYKDPKISYEFFGVHWVYVGQSYKIKDVFLNILKFFTRCTEDYQHEDADALAKVIAGFIN
KGGRCLICLDDVWETKVIDYVKTIFPENEKGHRVMMTTRNRVLATYANSDPHDLKFLTPK
ESFELLVKRVFGKKPCPKDLVGHGESIAGKCGGVPLAVVVIAGALRGRPNTSDWIRVERN
VVQHLFTNSEESWLKFVEMSYDHLPQEVQTCFLYCGVFPRGFDIPSWKVIRLWIAEGLIK
PQESYTLEEIAEFYLNDLVNRNLVILQQKRSDGQIKTCRLHDMLHQFCKKEASNKWLFQE
VSLTPDQAIPIEEPNKSRRLCIQPSNLKDFLSKKPSAEHVRSFYCFSSKEKQICGLTPND
IKLIHKAFPLVRVLDVESLKFLFSKDFNQLFHLRYIAISGDFNAIPLTFGKFWNLQTLIL
NTSTSESTLDVKADIWNMLQLRHLHTNIPAKLQPPTATTSGKASCLQTLCMVAPESCEKE
VLAKACHLKKLSIRGQMAAFLCAYKGGINNLVELKCLEQLKLLNDVLYMNKAPHLPQTFS
QLVRTVKKLTLTNTRFAWSEADKLGQLESLEILKFKENAFAGDSWKPKMGFSALRVLWIE
RAEFETWEASEINFPVLRNLVLMSCDKLETVPFELANLSDLYEMRLENTSKAVKSAKAIL
ESKTDKNIKFNLTIFPPEAGSKATQREFWGHGYGATHVF
>NbS00003205g0003.1
MEIGLAVGGAFLSSALNVIFDRLAPQGELLKMFQRGKHDVRLLKRLKMTLLGLQAVLSDA
ENKQTSNPYVNQWLNELRDAVDSAENIMEEINYEVLRVKVEGQHQNHAETSNQQVSNLNL
CLSDEYFLNIKEKLKDTIEILEELEKQIGRLGLTGYLDSGKQGTSTKQDTSVVDESEIFG
RQNEIKELVARLLSVDKNGKSLRVIPIVGMPGVGKTTLAKVVYNDEKVKDYFDLKAWFCV
SEPYDAFRITKGLLQEIGSFDLKDDSNLNQLQVKLKESIKGKKFLIVLDDVWNDNYNAWD
DLKNLFVLGDAGSRIIVTTRKESVAKTMGNEQISMDTLSSDVSWSLFKRHAFDNMDPKEH
LEHVEVGKQIAAKCKGLPLALKTIAGLLRPKSEIEEWRHILRSEIWELPDNGILPALMLS
YNDLPVHLKQCFSYCAVFPKDYLLVKEQVIQLWIANGLVQRLQKDKIIEDSGNKCFLELR
SRSLFERVPRSSQGNTAFVKEQVIQLWIANGLVQRLQKDKIIEDSGNKYFLELRSRSLFE
RVPRSSQGNTEKFLMHDLVNDLAQVTSSKLCINLEDNKGPDMLGRCRHLSYSMGYGGEFE
KLKPLYKLEQLRTLLPINNICGPTLSKRVLHNILPRLTSLRALSLSRYEIVELPNTLLLT
SCEFLEELPEKMQKLINLRHLDISDTPCLKKPQHLSKLKSICVLLGANFLLGDRSGWRLE
DLSELHNLYGSLSIRQLENVADRREALKANMRGKEHIEKLSLEWSVNIAASLQNDRDILG
ELHPNPNTKELEINEYRGTNFPIWLADHSFSELVELSLSNCKDWI
>NbS00023299g0005.1
PFVGIICTSCLAFFLSNFIIYHRLTTIYIEHHLCKKSATLASTQSSQHPVNCAKKKHSSE
SSMTTTSEAVMGFEDETAELIQRLVRGPKHLDVVSLVGMPGIGKTTLAKRLYTHNDIVNR
FDVCSWCTISQKDTHNDIVNRFDVCSWCTISQVYNKRKTLLELLGNLVPPNDFTRSNDDE
LAVELRRHLLRKKYFIAIDDLWSTDAWDDLKRCFPDDYSCSRIILTTRQDKVASYTEVSS
APHHVRLFTGEESWCLLQKKVFGEESCAPQLEKIGVKIAQSCGGLPLAIILVAGVLAKLN
KEEIRWEEVANGLSSCAAGDTKLFMDIIELSFRFLPCQLKHSFLYFGQMYMDIIELSFSF
LPTQSKRCFLYFGRFCEGEILVRKLIQLWVAQEYAVGNELKSAEDEVKGYMMELIDNNLV
MVVQRSFFGEVKAIRMHDLLREFCFSKIDFPWRSDDSGSGDQQCYFQMHYLLHLERGPDS
LPSGSPPGSHSAHVLPSDTILDHNIILVYDLNFLSCDYYKSLRMLDLACITIRSTSFIQA
LINLRYLALKGNFEADPSWLSELKSLETLILRESRRLNLSHAIWGMVSLKHLEVTGKPAV
IRCNVPEFETYPPLKKLQWLSIAHLPGGEEFQQFVSKVPNLVKLRCLVEEPQGDRRCIWL
PGLESLNKLASLKVYFLKLSVRRFEVNFPMNLKKLTLSSCQLPWSEISIIGNLENLEVLK
LESNAFEGEQWDVKDEEFQNLKLLTFYNMNVPSWNFSDMSFPNLQHVIFRNSRLKTNIPR
SFGDLLLLQMIEHFSDMSFPNLQRVIFRNSRLKTNIPRSFGDLLLLQMIELSSCKCSRRT
INSAKEIKKAQIEDMGNHEFKLIIKSREEDEEELGLTWQVDSDLRNWKFHFCFLLLLFLI
ISNIFSSF
>NbS00004466g0001.1
MDRAVAMLAPAVTTVAKAAFDVLRPVVTKAGNNLQENLTNVLEQNLDLINDAKGDFLSLL
DEAQGLNALLAADYAELNMNSHPTKWDKLPRKILRTIYRAEDSIDKFLAQAKIHQDSTLK
RFLQVDKVNRFTKLPEIQNILKELREIRQQTQQAIEEIRQQTGQQSKYISTAQDSALEEH
KVIGFDKSAEEVRERLLKGSSSKNLEVASIVGMPGLGKTTLARKIYNDPGIGREYYKRVW
VYVGVSYIEKDVLLNIHEGLGLKSSGVQDKNEKQLAEIIHDFVIKGGRCLIVLDDVWEAK
AVDFVMTAFPCNEGYHRILMTTREMQVATPVSTYLHKLKFLEKQEAFELLENRVFGIRKK
FPVEFVGYGNEILESCSGVPLAIVVIAGVLKSCSYRIEWETVAKNVGQLLVTENDPDSCK
KFVEVSYNHLPLDKRAPFLYISVFPRGFDIPAWKLIRLWIAEGLIKYSFPNSEIEVNAEY
CLNDIANRNLVIVTQKSSDNGQVKTFRVHDMVHEFCNEEAKQTCIFQNIHPATPTLSTPS
IRDSVTSRRLSIKSSIPHNFIPKDEELEHVRSFLCYSPKGIDVSNVEIKLLPKAFPLIRV
CDIQPFIFEFPKEFYKLFHMRYLAVSGEFQFISPLFGNFWNLQTLLLHTNQSTLSIPKDL
WKMLQLRHLHTNKPVTLQQPPTPITKSSCLQTLSKIAPESCTTHVLKKACNLKKLGIEGK
LETLCRFECFVELKCLERLKMLNGVVSPNIQLPQSFSTYLQTLKKLTLSCSKIDWSNANE
LGKLESLEVLKLKDNACIGDTWTPEKGSFKLLQVLWIQITDLKTWDTLNCGFGHLRRLVL
ISCRELLAVPCELANSPHLTEIRLKNTQKAVNSAKEIKEKKIKMQAPGNIEFNLVIEDSQ
ADAK
>NbS00013646g0007.1
MSRWTSSLYGNILKQNISTYLGVPLLEEGSMEAHNNLMSRWTSSLYDHTQVVGLEGDTEK
IKDWLFEARDGLLAIAFVGMGGLGKTTLAQKVFNDRRVEDHFERRIWVSVSQTFTEEQVM
RSILRSLGDACIGDDQCELLRKINQYLLGKRLLIIMDDVWSLDNDWWQKIYAGLPKGNGS
SVIVTMRNELVARKMGVTGTRIHWPKFLNEHHSWLLFRKIAIAANAGECNFLELEDVGKE
IVEKCKGLPLEIKAVGGVMLWKPPYYHEWKRIANAGECHFPELEDVGKEIVEKCKGLPLA
IKAVGGVMLCKPSYYHEWRRISNHFRDELKENDDSVMASLQLSYDELPPYLKSCFLCFSL
FPEDCVIPKDQLIRWWIGESFISLRSGRLSTEVGEDCFSQLSNRLLEGIGSAKQLTYLSL
NNTHPMIGVPASISKLEKLQILDFSYCQNMKMLPSCILTFEELTVLDVNNCGSLEYLPKG
LSRLSNLQVLLGFKPAKVSQPGGCRIAELRHLTRLRTLSLRLTQNEEIGDYEGNALVDLQ
ELQFLTISCFGSQDNGLATKLGRLYPPRQLHELILKFYPGKKSPEWLSPTSLTVLRYLSI
ISDDITQMHENFWGDGCTAWKIEGLMLDALSDLRLEWSAMHHVMPSLRILKVSWCPELES
FPIEDAGFRGAAAKPENPVQVLALFMYE
>NbS00012490g0007.1
MAYAAVTSLMSTLGLLLQYNSRLNLPNTEQTESLHKKVKEQIQSFRQKVGSLQALLETLE
KNINDPKTIEHCEVKIKDVAHDAEYRIESEMEKFYKAQNEKVRREAYEDFCKRLQKASES
IDSNSRKLTESMKSGLQATSSLVQSFDLPEHSPQLGNNMVGHENEVEDVKCKLMKISSDE
RETMAITGKTTFARKIYDDPEIKSHFDILAWVTVSKEYCVRKMLLQLLHCIPSTEEVRRE
ARDDGELAGKLKQRLWKCRYLVVIDDIWSSKAWDNISPWFPDCKGSHIPLTTRCGNVASY
AAPGKTPHHMSSLSPEKSWELLQSKLLEKVELSPELVKIGKKIAENCHGMPLTITVVAGI
LSKCNNALDGWKRVAHDTMRKVLGLSYYYLPQHLNACFLYFGIFPQDEEVDVRKLVELWV
AQGFLKEADNKSLEDIAGECLQELIDRNLVLVSEQSFWGEVETCKIHDLLHELCLRQTRS
ENFLPVTKSKPLNRVTCVSRSSVQDCLITFDLVHLRYLSLYSEKHEYLPLSKLQNLQILI
VKTGNNWEDKEPIEIWRMPQLKTVCFVKTGWQCPPNMPIGGREHTVLQHLHTLTGVGAAW
CEKETLSLMPNLKNLEIVLGGVTRDLWKHISCLPLIEVLRNIVGKFIIVTFPCTDQKHMK
TF
>NbS00026706g0016.1
MANVAVEFLVQNLMQLLRDNAELIIGVKDSAESLLQDLNDFNAFLKQAAKSRIENDVHKE
LVKKIKTMVNSAEDAIDKFVIEAKLHKDKGVGRFVDVKHYKRVYDVAAEIKGIREKVKEI
RQNNALDLQALQDEDQSAKGVEERKPPVVEEDDVVGFEEEADKVINRLLGGLSGLEVVPV
VGMPGLGKTTLANKIYKHPDIGYQFFTRIWVYVSQSYRRRELFLNIISKFTRNTKQYHDM
CEEDLADEIQDFLGKGGKYLIVLDDVWSPDAWEHIKIAFPNNNKSNRILLTTRDSKVAKQ
CKQCIGIPHDLKFLTEDESWILLEKKVFHKDKCPPELELSGKSIAKKCNGLPLAIVVIAG
ALIGKGKTSREWKQVDESVGEHLINKDQPENCNKLVQLSYDRLSYDLKACFLYCGAFPGG
FEIPAWKLIRLWIAEGFIQYKGHLSLECKAEDNLNDLINRNLVMVMQRTSDGQIKTCRLH
DMLHEFCRQEAMKEENLFQEIKLGAEQYFPGKRELATYRRLCIHSSVLEFISTKPSGEHV
RSFLSFSLKKVEMPSVDIPTIPKGFPLLRVFDVESINFSRFSKEFFQLYHLRYIAFSSDT
IKIIPKHIGELWNIQTLIINTQQRSLDIQANIWNMERLRHLHTNSSAKLPVPVTPRSSKV
PLVNQSLQTLSTIAPESCTEEVFARTPNLKKLGIRGKIAVLLEPNKSLLKNVKKLESLEN
LKLINDSSQTGKGLRLPPSYIFPTKLRKLSLVDTWLEWNDMSILGQMEHLEVLKLKENGF
MGECWESVGGFCSLLVLWIERTDLVSWKASADHFPRLKHLVLICCDKIKEIPIGLADIHS
FQVMELQNSTKTAAISAREIRDKKDKQTQEGTNNQLPSDGVAKLNQNSSNICTGNTRQKR
QANSRRD
>NbS00002905g0008.1
MSDKSLEIRPCLVAKSSKHMQNRHSDPMNDEEIVGFENEAERIIKRLNEGKKELDVIPIV
GMAGQGKTTFARKLYNNDIIVYHFDVRAWCIISQTYNRQELLQEIFGQVIGSKDKVDEVG
ELADMLRKRLIGRRYLIVLDDMWDIKAWEDLRLSFPNGETGSRIIVTTRLEKVGKQVKHD
TDPHSLPFLKLDESLKLLQKKVFEKEACPPELQDVSLAVAEKCKGLPLVIILVAGIIKRK
KMEESWWDEVNKSLLPHLGEAEGYSLSTMQLSYDNLPDSLKPCLLYMGMFPEDARIPVSK
LISLWIAEGFVQNIEYEKSMEKAAEGYLMDLISSKSKGYSLSTMQLSYDNLPDLLKPCLL
YMGMFPEDARIPVSKLIRFWIAEGFVQNIEYEKSMEEAAEGYLMDLISSNVVMIEERSYN
CKAKYCQVHDVVLHFCLEKSREEKFMLAVKGNCSDFHPSHWKETRLSITVTDELSACALL
TVEPFHQHLRSLITNDGGEYLQWNPFPQISKLGFLKVLDLSSNVVVPLSSITLHPLIYLK
YLAVMTDQFDFHPESHLRHLETLIVLSSKSVVLPPIFWKMEKLRHVEITGVAFYLKNIKR
GIYEESSKLENLRILRHVRYPANDGECMDGLLQRCPNIQNLRLTISWTFSREIRTFSPKL
DSLTRLQLLDLTFEGWDFSGRRFSITELHFPSNLKKLKLKGPHIVSAVPSIAGLPNLEYL
KLEDWGIKSEEWCLKDIKFNKLKLLKLVSVGISRLDDPEESFPILETLVIKTCHKLEEIP
PSFADIETLKQIELIGRRPQTLKPSAVKLKEDIEEIEGCSRLNLIMDVWISKKHSRQLRL
QAQARLQIMNGAPGEPIVTKSSKEAEMEKPMRSLQGMPGAPGMQMYSREDADDDDDDDEG
GFPSKLGKVLTGKESKKNDWKQWISKGIQDTSEALKTHANRMRNWWFLQGKKVRRMIGSN
GSVKGFGIQMSDKSLDPMKDEEIVGFENEAEIIIERLNKGEKELDVIPIVGMAGQGKTTF
ARKLYNNAIIVDHFDVRAWCIISQTNSRQELLQEIFSQVIGSKNKVDEVGELADMLRKRL
IGRRYLIVLDDMWDIKAWEDLRLSFPNGETGSRIIVTTRLEEVGKQVKHDTDPHSLPFLK
LDESLKLLQKKVFLKEACPPELQDVSLAVAEKCKGLPLVIILVAGIIKRKKMEESWWDEV
NKSLLSHLGEAEGYNLSTMQLSYDNLPDSLKPCLLYMGMFPEDARIPVSKLISLWIAEGF
VQVAEGYLMDLISSNVVMVEKRSYNGKAKYCQVHDVVLHFCLEKSREEKFMLAVKGNCSE
FQSSHWKETRLSITVTDELSACALLAVEHFHQHLRSLITNDGGEYLQWNPFPQISKLGFL
KVLDLSSHEVVPLSSITLHPLIYLKYLAVTTNQFDFHPESHLCHLETLIVDSFDSVVLPP
IFWKMEKLRHVEITGVAFYLKNIKQGIFEESSKLENLRILRHVRYPANDGEFMDGILQRC
PNIQNLRLTISEFFSDEICTFSPKLESLTRLQLLDLTFEGWYFGVTELHLPSNLKKLKLK
GPRIVSAAPSIAGLPNLEYLKLEDWGINSEEWCLKDIKFNKLKLLKLDDLGITRLDDPEE
SFPMLETLVIRMCHRLEEIPPSFADIETLKQIKLIGLRPQTLEPSAVKLKEDIKENEGCS
HLKLIMDVQISKQHSRQQRGQAKAPLQIMELGKQLLIEEVDMEVRLKILYAFLRYTNIYF
LEAKEQTQSLLAFLDMKHQ
>NbS00049356g0001.1
MAYAAITSLGSTIQQSMQLTGFKLQSFYEKLESLIAITEKPCIMIGNLGALTRLEAEVIE
LACSTEDMVDSESRNVMVDPESRNVINIISRKIAFWRLCFLLKQAIRHIDSTAKKWIGTQ
TSQDLKAQNPILPSTSERALEPENMMVGHENEFEMMQVQLARGASELEVVSIVGMGGIGK
TTLANKIFSDPFIMSHFDIRAKVTISQEYCLRKGLLGLLSSITGNTDKPYEQQDDGQLKD
QLQKLLKGRRYLIVIDDIWDDIKLCFPDCNNRSRILLTTRNVEVAEYASSGKPPYQMRLL
NCHESWDLLHKRVFLNECFPPEFEQLGKQIALNCKGLPLTIIVISGLLSKIGKLLESWQM
VVENVSSLVSTNVDFQCMRVLALSYHHLPHRLKSCFLYFAIFPEDEQIFVNKLVELWAVE
GFLKVDDMNNIEKVGEEFLKELIDRSLISIQNLSFDGKIESCGMHDLIRELCLREAQNMN
FVNVIGEENDRNPCSQLMLFSRSRSRISIQLNNADDSIEAKLAIYPKNDARSIICFREHW
FVQKSLRFKQVRVLDLALVRCSTFPSGILDLIHLRYLALTLYPHLKSEKEIPSTTVIPPL
ISSLCYLQTFKLYLPISKDLVFPFILPSEILAIPQLRHLFLDWNYLHSFKPTEKSLVLKH
LQCLSGWNPWYSTSSAFRLFPNLKKLQIRGIPEDFMNNYALFGFCILDQLEELEFCVTYP
RFGCFLERITALEGRLRLHNPPLFNADAFAPFQLPHPNAFPQNLKSLAFSGTFFCWNDLS
IFGKLPKLESLKLGYDAFQDKEWEIVDEVFPRLKFLLLEDLEIRHWRASCDNFPCLERLF
LKGCWYLDSIPQDFADITTLALIDIRRCAKTVDNSAKQIQQDIQDNYAISIEVHIH
>NbS00031134g0006.1
MADLGLSFLIENLKQLLRDNEELIIGIKDAVESLLEDLKEFDVFLKKAAAYNSENKIVKE
LVKRIRTVVNAAEDAIDKFVIESKLHKDRGVSRFVDLTHYKRVRDVASEIKAIREKVKEI
RRTEVYALQNEDLFVRGGQERKSPVVEEDDVVGFDEEVRMIINRLFEGSDSLEVIPIVGM
PGLGKTTLANHIYKHPEVGYKFYTRIWVYVSQTYRRRELFLNIISKFTRNTKQYHDRPEE
DLADEIREFLGKSGKYLIVLDDVWSGEAWERIRIAFPENNKGNRVLLTTRDSKVAKYCSH
IPHDLKFLTMDESWILLQKKVFNKDKCPVKLEQPGKSIAEKCRGLPIAIVVIAGALIGKD
KTTREWEQVDKNLSEHIINVDSMNCKKLVQMSYDSLPYDLKACFLYCAVFPGGLEIPSWK
LIRLWIAEGFIQHKSDLSLECKAEENLNDLVNRNLVMVMQVASDGHIKTCRVHDMLHEFC
RQEAVKEENLFQEIKVGAEQYFPGKRELSTYRRLCIHSSVLDFISTKPAGEHVRSFLSFS
SKQIVLPSVDIPTIPKGFPLLRVLDVESINFSRFSKEFFQLYHLRYIAFSSDFIKVLPKR
IGELWNVQTLIINTQQRSLDIQANIWNMARLRHLHTNSSAKLPVPIARKNSKVTLVNQSL
QTLSTIAPESCTEEVFARAPNLKKLGIRGKIAVLLEPNTSTSLKNVKKLEYLESLKLIND
SIQTGKELHLPPAYIFPTKLRKLTLWDTCLGWNDMSVLGQLEHLEVLKLKKNGFMGECWE
PKVGGFSSLLVLWVERTNLVSWNASADQFPRLKRLVLISCDRLKEIPIGLADIRSLQAVE
LYNSTKTAVISARELQDKKDKQPQGTEKTGFKLSIFPPDL
>NbS00033518g0003.1
MAYASLTSAVCSLELFLQCNHPLLNNLQRKEQILSLCKRILSFREFLTDYEKLMHKHVGL
KLLEGKIRDKTYLVEDIVDSKLRKYFLAKNAKDRKKAYSVLCRRLQVAIEEMELIKKEVM
EIKGDKIKTWNFHTRASTPARRDVSTSSPNLQQQTPVGFQDDLEKIIDRLRGDSSELDII
TIVGMAGIGKTTLAKRAYNHPSVVYRFDVRAWTTISQEYRERDTLLDLFYSVVPPSNGSN
QESDKEAADRLYGRLMTQPSKETYEGRNQEIADRLYKSLKGKRFLIVIDDIWSTDVWDNV
SMFLPDDNNKSRVILTSRLIDVATYANANPDRQPHRLSFLNKDEGWELLREKLFGKRGCP
FELEVIGKSIAEKCQGLPLAIVVVAGHLSKMSKTPDSWNTVAESVGSVVNREPGQCLDIL
ALSYNYLPQHLKACFLYMGAFPEDFEIPVWKLIRLWVAEGFLNATGHTAVEEIAEECLED
LIDRSLVLAGKRSNGKLKTCKLHDIMRDFCLEEAKRQNFLHVFKHFLDVLSESITAPRRV
SINCSTIFSTYSIQPTDSTISVSRSILGFNISESSVFSYIDFKLLRVLDIIFQHFPQFPS
EIMQLVNLRYLAVATDLWSDCFRNLDLLPQLEALKIFGLKPPVQELKLARHLDVLPQNLK
KLTLSFTYLPWESMTSLCRLPNLEVLKLKNYAFTGPKWEQVEEGFCSLKLLIIEVSDLEH
WSASNDHFPCLEHLVLKGCLHLDSIPHDLGDIPTLQIIELENSSQSAVLSAKEIQEEQQS
YGNDALEVRIERNFGRIVVSTP
>NbS00008803g0010.1
MKHQILNRKGGKEMAEECHDVIGAINLVKGQHLGRTTITQLEDATKHLTRVAVFLTNLEK
CYPGNGISGQLRPLFLEARDGFSEICSRFPRFNLTIKMGNIAEKFKASKASKLQMISEVL
KIIEHENIAKQVRASKPSRSSSRITMEMVGFVESLLGSVHRALFFISVGPAASLLDKKLR
HLRVFFTLIAKRCIEHESMKNLFNHVEDVAYTAAYLCFLGSNCNIDGEFSKLLERVCRPF
SPELRQIYLSALIGLKSSSSETTTILNAKYMLDFVSALREDLRLGCDGRIRWLQRGLSYL
SRFLRDIESYPLPHEEMISLRLNIEALAIGAANAIYSSYDEEMHNTTEVDDVLFHLQLKF
NYVKVEVDLIRLLTRQAAITIGPMKSLIDYVWSELIFFRNYFMDAFKQCNEKTKITVILT
SIQSAISQAWSVCDSLCHDSEQKDSISSDAHQDHSFSSYTHQEDSFSNDTEQEDLVSGMI
NCLHFQLLLKFKFIKAAIGQMYPSISASSTLDHPTTRLLNFLPMNFEVIDSYFSMLKSSN
TSSSHKPMMDEVLMGFHEYILENLLLKDETNLTFTIADEVKKFYGGLLLLVTYLIEPLVP
HIECREQNNVSTGFGTIAVEAQSAMSLSYVDSMNSNNCREVNLVLQFLTVAFWLIKSEGS
FMDILKHKATLEYQVLDLIESAREELIFIRSILMDLLRQHTELNKLDDILMHAEVTAKKL
AILGDSCYEIFQDGSSTDIMRPWLSDSLQEIESVKVEFRKVCFQVLDVSPLTMTDGEGLI
HFLLNHQDKVPNNDAASFNDSFMDGSSSENMELPSSDFLEEMESVKVEEVRNACNQVVDA
PPYEMRKTDGEGFINLLLTQQNKVLDYDTGSIFFLHNQISVVKDKLLDMGSLLVDIVQYR
NMPVKDKLLDMGSLLVDTVQYRNMHLELKDLAIRLQDKNYICFFSIKGYIPAWYYTLYLS
DVKQLIKFVEAEIGSVKEGLLYLTSLIGHFSENYDEHDEVYGLITSVTVLAYKAEYVIDS
CLAYSHPLWYKVLWISEVVENIKIVHKVVRETCERKKFEVTVHEVAKASTNLAPPFSDNT
QRTSEEMEGFQDTMDELKEQLLGGSPQLDVISIVGMPGLGKTTLAKKIYNDPTVTSHFDV
HAQCLVTQIYSWRELLLTILNDVLEPADRNEKEDGELADELRRFLLTKRFLILIDDVWDN
KVWDNLHMCFRDVRNGSRIILTTRLSDIANYVKCESDPHHLRLFRDDESWTLLQKEVFQG
ETCPPELADVGSRIARRCRGLPLSVVLVAGVLKQKKKKLDLWKVVEESLGSQSIGSLEES
MSIIGFSYKNLPHYLKPCFLYFGGFLQGKDIHVSKLTRLWEAEGFVQANKEKGQDDAAQG
FLEDLIRRNLVMGMEKRPNTKVKTCRIHDLLHKFCMEKAKLENLLLQINSGEDVFPEQLE
EYRLFVHSYQDEIDLWRPSRSNIRSLLFNAIDLDNLLWPHDISFIFDSFKLVKVLDLESF
NIGGTFPSEIQYLIQMRYFAAQTDANSIPSSIAKLGNLETLVVRGLGGEMILPCSLLKMV
KLRHIHVNQRVSFGLHEDMDESLSHSQLANLETFSTPRLSYGGDAEMILRKMPKLRKLSC
IFSGTFGYSRKVLATLQPLLAKQSPHATTPEQNSFVSAVTTTKAKDSTSARGVLSISRSS
EVIMLNFCKEEESGQMRAKKDEEFPAPTNPPFMDEKRIEKVIQLQFARISHSSF
>NbS00002626g0018.1
MAKVVLLLAIKKLRQLIRAEETERIGADREISDVVQSLEIFLQHLTADDKMPSDSVREIE
ELVYRVEYMVEILASKSGRSFVKQFPLCSGHGAAVKKQDRSEFTKLCTMIKRLLSENASQ
LSSNVNVDSSSSSSSSWDNCCKKWKQIFVNELGGEAVGIEEEKELILRALFDKSEGYEHR
FEVIPIWGPSGTGKSTLAHAIYNHPRVVQEFRKHRIIITVSDGFNFKREYSSVLARFVGS
TTDYEDSTTDTLAEKIREQLEEDESRKQFRKEFRSLILLEDVRSIEDWQRLRRAVGAKGC
RILVTTRAKEAAEGMNQAPYVHRKKPLTDEYSWELLKRTAWPKMNPGAVIELAKLVAGKD
ASEWEIVQKNARSDLSQVMTPSYDELSDHLKLCFLYLGHFREDPEVEPEKLCHLWTIESL
ISPQECGSTMTLLDLTEENLKVLAQKGMINVQKRIQLKSCRIVGLMGDMCLSKAEERDLL
KVMDLRTEDNPPSFYFSRTRSLVIYLGKCQSQVNPQYRNLRSLRIIETNDHQSLEELVWP
PVLLDVKQLRALRILDFDKIDFREKGRKLPESIFALPLLRYLSFKGCFLEVLPSCISNLS
HLQVLDLRIHDLCKIIIPNVLRKMRRLQHLYLPKTFQMMIKGEKLRFDGLTELQTLKNFT
SEVCEIADLFKLTKLRYLDVKVEGNLDDLKSITSPMKTAPDRWSHSSIEIKKFDCYTEKR
HKVFRKLMELGIPPKFSFEGHLYQLPPYNLISVRFTEIVLINTQLCEDPMATLEKLPNLR
LLVLKDDALLVKEILCSAEGFPQLELLELSGLFVLEKCRAGDKAMPRLSHLNIENYAAVT
LKKIRSEIELNCEQIRIAYNAVNKKEDQGQMRCFPILPQQLFGIEEDKKKVLGVTLSGVG
PPSPSRLPTQGPVSPSRLSTWCPSSSHLGVLVIPIFGVVGSGKTTLANVILNDQLVTGNF
KYRIWIYVPDNCKSKDILRQIHEQIDGKNGNMLYSEEQLLEEISENLKSQRSLIVLDDIR
SIEAWKTLHITLPRLKKGSKILVTTRDAEYISEKHDFHNMRTLNEDESWDLFTQVFSPQY
PAEERMVMVRKMVGSCKGVQQLIKELAFYLAPKPAEEREIGDHELSVAYEVANNVRSLRV
VGGNRKQFEMLNIKDFRVLRILDLDGINFQGQKLPRGISNLVLLRYLSVKGCVLEELPSS
IGKLVHLQVLDLRVKESTEMIIADVLWKMRKLKHLYLPSKFQTQKEGEKLRLDSLKELET
IENFNTSMCKVDNVSKFPKLRYLAAKIEGNFQDFKSINSYMKTSNNWLCASIDIVDLDCY
SEERHSVLREFLWCEVLQTLHFNGHIGHLPPYDDISQKLTQLVLNNSHLKENPMAILEKL
PNLGHLILADDAYMGRKMVFPASGFRQLKHLELVNVHLLEKFEVDLYSHAYSFRPKNHKL
REI
>NbS00018239g0010.1
VKRNQVSYDQADSILVEPWGGTGGSEWYYKLQSPIKEILIAHGDCIESIMFRTITEQGIT
IDSPIFGGDGGRRDKVGIKGTLGRCGSYLVIKSLWFITNAKNYGPFGSETGTPFSLVMKE
GEAVVGFHGRCGAYLDAIGVYLQKLTPPTLSKEPEAKIIEPNEPVDEEIEIHNGNQVSYD
LGKSILVEPWGGNIGGSQWNYKLKNPIKEILIAHGDVIDSIMFRTITEQGTTIDSPKFGG
NGGRRDKVVIKAPPLEYLTGIKGTFIRYGSYLVINSLCFITNSKNYGPFGSEAAGGTPFS
FVMKEGGAIEGFHGRCGAYLDAIGVYLQKLTPPTLSKEPEAKIIEPNEPVDEEIEIHNES
GAGDQKNGKITKKKSKLPTMGNQVSYDLGKSILVEPWGVNIGGSQWNYKLENPIKEIVIA
HGDFIDSIMFRTITEQGTIIDSPKFGGNGGRVDKVVIEATPLEYLTGIKGTFGCYDSHLV
IKSLCFITNSKNYGPFGSEAGGTPFSLVLKGVAIVGFHGCSGVLLESVGVHLQKLMVEEI
ESRDVSFSALRNDIVNVLDVIESLNNKENQNVVDVDPIEKLKLELAFFCIYVQLSYSDLQ
KFNYTMNLKRQEVETILSDFGNCMRLEQGIHHVLPCLVENMDNCLSACLLDKSSATMTAE
QLDFLLQNLYRLSKYRAEQVFPLVTEYEILQNVCGNIRDFHGLIVNACLEHEIVKNVLPR
FQPMAERVGHYLWDDQIDGASCHFKLAHLLLEIIPIQLEIMNICHTKKASASAEVGRFIK
QLIETSPDVFREYLIHLQEQMVITSSTSGARNIHVMIEFLLIILTDATTNFIHDDILLDL
LVCVGREVSTLVRVLEEKSRNEVRTSGKNHETLDLMENIELLKGDLKHVYLKAPDSSQLC
FPVSEGSLCMHLLLMHLNDLLNSNACSVALIKKEIAVVKEDLEFIRSIFMNVQRELYKDL
WARVLDLAYEAKGVIDSIIVRDNGLLHLIFSLPLAIEKIKLIKEEILLEKIPKNKSLIVV
NSPNKPLERKSSSAEQIIVGFEEETNWIIRNLTSGPKMLDVISITGMPGSGKTTLAYKVY
NDTSVCSHFDICAWCTVDQKYDEKKLLENIFNQVTSSTSKLSENGDVADGLRKKLFGKRY
LIVLDDLWDTATWDYLTRPFPQVEKGSRIILTTREKKVALHAHRHSDPLDLRLLTREESW
ELLEKKVFGKEHCPDELVEVGEEIVRNCKGLPLVVDLIAGVIAGKEKKKSVWLEVQNNLK
SFIFNEKVEVRRVIELSYDYLPDHLKPCLLYLASYPKDELIGVDVLKIVWRAEGFVEQTD
AKSVEEVMDVYLDNLISSSLVISFSEIGKNQTCQIHDLVHDFCLIKAREEKLFDSITSSA
PLSSSSDMMPRHMRIDFDKEHFGHNNFVLFDSKAKRHSGKHLYSLKINGHELDNCLYDVC
HLRHLRLLKVLILDRSFIKVKDFLLNEICMLVHLRFLNIQTEVKSLPSSLSNLSNLETLS
LDNGNQPMALLPTIWSLSKLRVLNVYSGSFIDLDTDEPILIVEDPKLENLRTLELLELSY
SKDTHDIFKRFPNLQELGFFLKESWDCSTEGYWFPKLDFLNELEIITVTFQSSYSSDIAP
FEFENRLWNFHFPSSLKKLSLRQFPLTSDSLSTIAGLPNLEELNLISIIIDGEEWNMGDE
DSFENLKCLMLQRVTLAKWEVGEESFPVLEKLRLCECCKLEEIPPSFGDISSLKVIELPW
SPQLEDSALEIKKYVEDMMGEDKLQIRKRM
>NbS00007522g0008.1
MAYVAVISLIKTLEQLVQRKPNLASDETRTLMASLLDCLEYFQDFLENTNKGSKDCGKVE
ELEREIRKAVEEAEDVIELKIYEAMKRDALSKILFRTLDALKREVMGCRFGKNNVLNETM
GKRALRKTLSRLIEKIGVVKRNGTGSSLATNELQGYDDPTNEELQTRDSLLGHSSKEVAN
MNLENVVVGLEDDLLKIKRRLTEPPSTREIVSILGIGGIGKTTLAKKAYDDPEIRHRFDI
HIWVTVSQEYRVRVLLLGVVSFLSQMTNKIKTLTDDELMEAIYKKLKGRRYLVVIDDIWS
SEVWELMTRIFPDDNCGSRIILTSRLKDLAMQADPNSTPHEMRLFNSDESWKLLHEKVFG
VEQVCPPELEALGRQVAQKCQGLPLAILVVAGHLSKIDRTRESWIEVAKSVSKVVSNESD
VCLGVLAMSYNYLPNHLKPCFLYMGVFPEDSEVNIETLINLWVSEGFLLEKFLGKDCLED
LVSRNLIMVRKRRFNGEGKPCGVHDLIRDLIIREAGKEKFLQRFKLLRVLPILYYNFQHF
PVVITNLVHLRYLELYCEDNIHRLVSELYNLQTLIFHHQRLYTSRVPETIWQIEHLRHLH
VTDFFSFPIMSREVKPGFKLQNLERLSCLCLSSCTSELFSAIPNLKRLKVHGDWEECEGR
KMSQYLNSLSCLKELEMLKFNGDGLQLPQIPSIFALPISLKRLTLSYTSLPWEDMANIIV
LPNLQELKIKYNGFDGDVWKLNDEEAFNQLKFLLISAINLKHWEASSVNFPRLERLVLKR
CYYLEEIPQDLGEICTLASIELHECSISAAKSVNEIQEEQASMGNDCLSVITDNCRLNIN
DWMICSPSRLGKEGNAIIEARATSEEPR
>NbS00008754g0022.1
MAESAISFLVHQLSTLVNGGQKFLEGIQQEIVHIRDEFEKMRTFSRVADANEEEDGELEV
WIKQVQELAHDVQDILEKHVVMCNNFQEKGSWPWKKPHHSIMSEKFFEAQNDNLSMLLEG
IKARIVVISEGHKIFLQKYGVTISAESSNITTLGNNYEEVVLVDESNLVGIENHKPVILD
WLLSDDQEWNLHCVVGTRGIGKTTLIKKVYDDAAVKKHFNHTQWIEIPRFSDVKELMKSM
IAPKNEHSRRAVEAMDANMLAEFIRQIFESSKYFFVLDDVPDIATWRALKCVFPIENCGS
RVIIISRFAEICHTICAEIGGDSHFEAFAIAFAWKLAVIDTFIVWICLKKILGFFSAESL
VCPPPLTQISKDIVDKCNGFPLAILVIAGALATKGNNTEAWKLFHGSLVAKLQGSYSEAE
HMKRILNLSYQDLPFYLKSCFTYLSIIPKDHVIGKMRLIRLWAAAGEFHVIDKMRLIRLW
AADGLVLEREGKAIAQVAETYLNELANRSMIQVTERYRDGRLDSFTIHNLWYEIILSKSA
ERVTATITNSEEITRRPHNVRHLVIADPLASDIQDIDRFKHLHSLIMLRLSDSVSSSFLL
KLLTGSFKLLKVLDLTGAPLVKIPEEVFEMFYLKFLNLRKTKIKHLPGSIGKLENLEFLD
LRETLVKRLPGEILKLQHLRHIFIHRRGDGFLHGFKAPKKIGTLVSLEMVNCIIATSSTL
IELGKLTRLRMLYITKLRRKHGRDLCSSLNKLINLQQLCISSYGVSDIIDLHYPLSSTHS
SLRTLVFEGRLERFPQSVTSLQALTSVHLKWSKLMDNALDTLQELPNLVKLVLDRAYEGE
QLRFNAVGFKKLKELCIWHSEKLRHIKVEEGAMPLLEEFQLRNCRLMEQLPLGIENLSKL
QYLSLEQISEKLLMTVQLKDSQKSAISFLVHQLSTLVNGGQKFLEGIQQEIVHIRDEFEK
MRTFSRVADANEEEDGELQVWIKQVQELAHDVQDILEKHLFEAQHDNLSMLLEGINVRIV
IISEGHITFLQKYGVTVSAESSNINKWCDNHEEVVLHDDADLLGIENHKSMLLDWVLSDD
PEWKLHCIVGSRGIGKTTLVKKVYDDAAVKKHFNHTLWLEIPRVSDVKELMKNMITINND
HSRRVIEAMDTNMLAQFIRQLIESSRYFIVFDDVKAFSGSLLCPSSLMQISKDIIRTCRG
LPLAILAIAGALADKGKRKEAWESFHGCLVTKLQGSYSEVEHMKRILNLSYQDLPFYLKS
CFTYLSIIPKDHVIDKMRLIRLWTAEGLLLSGSFKLLKVLDIKGAPLVKIPEEVFELFHL
KCLNLRSTKITHMPGSIGKLENLEFMDLRETLVSKLPVEILKLQHLRHIFINHFAAGYIH
GFEAPKKIGTLVYLEMVNRINATTSTSCFTYLSIIPQDYVINKKRLIRLWAAKGLALERE
GKGIAQVAESYLNELANKSLIQLSTLVNGGQKFLEGIQQEIVHIRDEFEKMRTFSRVADA
NEEEDEVVLVDESDLVGIENHKPVILDWLLSDDQEWNLHCVVGTRGIGKTTLIKKVYDDA
AVKKHFNHTQWIEIPRFSDVKELMKSMIAPKNEHSRRAVEAMDANMLAEFIRQIFESSKY
FFVLDDVPDIATWRALKCVFPIENCGSRVIIISRFAEICHTICAEIGGDSHVYSLKPLSE
EESWILFCRKAFSGSLLCPSSLMQISKDIIRTCRGLPLAILAIAGALADKGKRKEAWESF
HGCLVTKLQGSYSEVEHMKRILGLCYQDLPFYLKSCFTYLSIIPKDHVIADGLVLEREGK
AIAQVAETYLNELANRSMIQVTERYRDGRLDSFTIHNLWYEIILSKSAERVTATITNSEE
ITRRPHNVRHLVIADPLASDIQDIDRFKHLHSLIMLRSSDSVSNSFLLKLLTGSFKLLKV
LDLTGAPLVKIPEEVFEMFYLKFLNLRKTKIKHLPGSIGKLENLEFLDLRETLVKRLPGE
ILKLQHLRHIFIHRRGDGFLHGFKAPKKIGTLVSLEMVNCIIATSSTLIELGKLTRLRML
YITKLRRKHGRDLCSSLNKLINLQQLCISSYGVSDIIDLHYPLSSTHSSLRTLVFEGRLE
RFPQSVTSLQALTSVHLKWSKLMDNALDTLQELPNLVKLVLDRAYEGEQLRFNAVGFKKL
KELCIWHSEKLRHIKVEEGAMPLLEEFQLRNCRLMEQLPLGIENLSKLQYLSLEQISEKL
LMTVQLKDSQTWLRGGQKFLEGIQQEIVHIRDEFEKMRTFSRVADAKEEEDAELQKYGVT
VSAESSNINKWCDNHEEVVLHDDADLLGIENHKSMLLDWVLSDDPEWKLHCIVGSRGIGK
TTLVKKVYDDAAVKKHFNHTLWLEIPRVSDVKELMKNMITINNDHSRRVIEAMDTNMLAQ
FIRQLIESSRYFIVFDDVPDIGIWRALKCTFPIENCGSRVIIISRFAELCNSICVETGGD
RHVYSLDLSEEDSWILFCTKVFSGSLVCPPPLTQISKDIVDKCNGFPLAILVIAGALATK
GNNTEAWKLFHGSLVAKLQGSYSEAEHMKRILNLSYQDLPFYLKSCFTYLSIIPKDHVID
KMRLIRLWTAEGLVLEREGKGIAQVAESYLNELANRSLIQVARKHPDGRLESFRIHNLWY
EFILSKSRERSHKVRHLVIHDHLSNDIQDIDQFKHLHTLITLGSSASVSSSLLLKLLSGS
FKLLKVLDIKGAPLVKILEEVFELFHLKCLNLRSTKITHMPGSIGKLENLEFMDLRETLV
SKLPVEILKLQHLRHIFINHFAAGYIHGFEAPKKIGTLVSLEMVNRINATTSTVIEMGKL
TRLRMLYIAKLRRKHGRDLCSSLDKLINLQHGFEIPKKIGTLVSLEMVNRINATTSTVIE
LGKLTRLRMLYIAKLRRKHGRDLCSSLDKLINLQQLTISSFGVGDIIDLHYPLHSTHSSL
RTLVFEGRLERFPQWVTSLQALAIVVLRGSKLMDNALETLQDLPNLVKLLLDRAFEG
>NbS00002627g0020.1
MAEVAEVQENTAFDLVLHSITDAAPTHASSRFAGMPSTNEEMVGFKDVTNELRGKLIKGS
VHLDVVSIVGMPGLGKTTLANELYFDELVTTLANELYFDELVVSYFDIRIHCCVSQEYIR
KDLLLALLHDVIDDTTKLDREAENVLADRLQKLLKLKRYLVLIDDVWTMSAWDDLQSCFP
ENNKGSRTILTTRHLEVASYAKHVSDPHKLRFFSFDESWTLLQNKLFNKERCPQVLKVVG
KSIAQKCGGLPLSTILVAGILTRMKKEKHCWEQVSTNLGPNIQAQSEGTLDLSYQNLPHY
LKLEARNIAFSSIDCISDTFKRFKFLRVLDFEFTMIDSIPQELTLLKYLAFQTAEDTLSL
PENLQNLETLIVQGLRGRVSLSDTIWKMVKLRHLHIYDRAFFTLNSGEKFSECDSTMVNL
QTVSSACFPCVDNADKILEKTPNLRKLRCEVSKFDGSFPTFSNLTKLEMLKVSSGTTLTW
INQLKLPSSLKKLTLSNFRIHLTEVATHPKLEVLKLLGVTISSNVWEVNDQKFPQLKFLK
LENPMQLKLLNAFEDIL
>NbS00002946g0006.1
MSEIQRRYLDTFLYWATQKGRIKDGKLRGHGMQVGDSISGPRADLSSAEVKEGHEFLLSL
DPGRWPLPNLCSPLFQKFIDYILQNVKDLFKNRKELNKFDLLRKELLVLEENLKYLKVFL
GFTKDASMELEKSRILFNHMEVVTQNTAYICFLCYVEEMDEDLVSRLRLKISNILQVIKP
IEPQVAKIYTGALRCLVKSQTQYNRDVIKFVEDSVHFFLKDHSKLLNSEACSLMLPPMKD
QAKSIFQATKQLLTLLIYPPEDPYDDQGKLSDILTCVEGLIAEVASVAYSSSVDKAAEVN
LVFSDLLKKIEVVMKDLKDMILKAPLSSKYNFPKTNGLGFIDSLLCYLKELLQDGKCNSA
VTYLIAEAQEELSLLRSLLEKFAKQQHAFEEVKRHDLWTKVISLAYQAERIIDCLVMGDY
PVWYQHLLCKTTTEIKLVNDQLAELHVQEVEVLIGQEAPDLVPQVVEITTGYDEVVVGFD
EEAKSLIKLLVGGPKELDIVSIVGMPGLGKTTLAKKVYHDETIRHHFDVYAMCCLSQTYD
RRKKLLEILNQVRGPSQQNEKDPAVALRRFLMGKRYIVYIDDVWSINAWEDFQGCFPVNE
NGSRILLTSRLSDVASDINPARPPLRLRFLSAAEKLCEVGEEIARECQGLPLLVILVAGV
LTKKEKNKESWRKIAESINSDTDISAKCLDIIELSYRHLPDCLKPCLLYFASFREDEEIP
ISNLVWLWNIEGFAANTEAKSVELVAESLLNDLIGRSLVMVNKKRSAGGVRSCHIHDMLH
DFCAAKAKEEKFMQITSTENKNLTSSFYEHRRLCIHHSLYWAGRIGNLQVRSAFFRPPKS
GCQEFFDLENFKLLRVLQMECPVSDSSFPRSKELILLKYLGIKGYVESMPAWISNLSNLE
VLLVITVGSGTILPMAIWNMPRLKHVHVQPVASFDGRIPRKSENLCCLETLATVSLTNKL
AENMIKKATRLRKLKCHCKEPLKLILDALPLETLSVNGKILKFSMPETLTKLTLSDVSLP
QTEMSNIGRLPNLVVLKLEHRAFQEGKWEIEDEEFPTLKVLKLRSLKITEWSASDESLQN
LERLMVESCFHLQEIPSAIGEISSIKMIEVRRCGESLEKSVRQIQEEQKEEYDKEIKVII
>NbS00004802g0023.1
MLLEGIKARITVISEGHKTFLQKYGVTITAENRNITTLCNNYEEVVLVDESDLVGIENHK
PVILDWLLSDDQEWKLLSMVGTRGIGKTTLIKKVYDDAAVKKHFNHTQWIEIPRFSDVKE
LMKSMIAPKNEHSRRAVEAMDANIRQTVEAMEANMLAELIQQIFESSSYFIVLDDVPDIA
TWRALKRVFPIENCGSRVIIISRFAEICHTICAETGGDSHVYSLKPLSEEESWILFCRMA
FSGSLLCPSPLMQISKDIIQTCKGLPLAILAIAGALAAEGLVLEREGKRIAQVAESYLLS
IIPEFHVIDKMRLIRLWAADGLVLEREGKAIAQVAETYLNELANRSMIQVTERYRDGRLD
SFTIHNLWYEVILSKSAERVTATITNSEEITRRPHKVRHLVIADPLASDIHDIDRFKHLH
SLIMLGSSYYVSNSFLLKLLTGSLKLIKVLDLTGAPLVKIPEEVFEMFHLKFLNLRKTKI
KHLPGSVGKLENLEFLDLRETLVKRLPGEVLKLQHLRHIFIHRSGAGFLHGFKAPKKIGT
LVSLEMVNSINATSSTEKMAESAITYLVHWLSILVNGGQKFLEGIEQEIVHIKDAFEHMR
TFSRVADAKDEEDAELQVWIKQVQDLAHDVQDILEKHVVMCNNFQEKGSWPWKKPHLSLS
EKLFEAQHDNLSMLLEGIKVRIVIISEGHITFLQKYGVIISAESSNINKWFGSRGIGKTT
LVKKLYDDAAVKKHFNHTLWLEIPRVSDVKELMKNMITINNDHSRRVIEAMDTNMLAQFI
RQLIESSSGDSHVYSLNLSEEESWILFCRKVFSGSLLCPPPLTQISKDIVEKCNGFSLAI
LVIAGALATKGNNTEAWELFHRSLVDKLQGSYSEVKHMKRIVNICYQDLPFYLKSCFTYL
SIIPKVPVIDKMRLIRLWAAEGLVLEREGKGIAQVAESYLNELANRSLIQVARKHPDGRL
ESFRIHNLWYEFILSKSRERSHKVRHLVIHDHLSNDIQDIDQFKHLHTLITLGSSASVSS
SLLLKLLSGSFKLLKVLDLKGAPLVKIPEEVFELFHLKCLNLRSTKIKHMPGSIGKLENL
EFMDLRETFVSKLPVKILKLQHLRHIFINRFAAGYIHGFEVPKKIGTLVSLEMVNRINAT
TSTVIELGKLTRLRMLYIAKLRRKHGRDLCSSLNKLINLQQLFFEGRLERFPQWVTSLQA
LAIVVLRGSKLMDNALETLQDLPKLVKLVLDRAFEGEELRFGEGRFKKLKILCIWHSTKL
RQMKVEEGAMPFLEELQLCNCGLMENLPFGIEHLRKLGYLLLEEISEKLLMTVQLKDRQS
GDYWKIAHIPRVHVKMLDAFEHMRTFSRVVDAKEEEDADLQVWIKQVQDLAHDVQDILEK
HVVMYNSFQEKGSWPLKKPHHSLMSKKLFEAQNDNLQVMLEGVRARIIVISEGHKIFLQK
YGVTINPETSNISWRNNHEEVILDDDADLVGVENHKSMLLDWLLSDDQEWKLLSIVGTRG
IGKTTLIKKVYDDAAVKKNFNKTIWIEIPRFSDVTDMLLSMVNLNDDSTRRALETMNGNM
LAQHLQQAFETVRYFVVLDDVPDIDTWRNLKYLFPSKSRSSRVIIISRFAEICHSICAET
GGDSHVYSWKPLSEEESWILFCRKVFSGSLLYPPSLLQISKDIVEKCNGLPLAILLIAGA
LATKGNKTEAWELFRENLVDKLQGSYSEVEHLKRILNLCYQDLPFYLKSCFTYLSIIPKD
HVIDKKRLIRLWAAEGLVLEREGKRIAQVAESYLNELANRSLIQVTKKYTDGCLQSFRIH
SMWYETILSNSGETVVNGEGTKRPHKVRHLVITDELANDIRDVDQFKHLHSLITFRSSDS
VTNSFLLKLLSGSFKLLKVLDLTGASLVNIPEEVFELIHLKFLNLRNTKIKHLPGSIRKL
ENLEFLDLRDTLVNKLPDDILRLQHLRHVFIYCWGADFLHGFKAPKNIGTLVSLEMVNLI
NATASTVIELGKLTRLQILEIAKLRRKHGRDLCSSLEKLINLQQLSISSYGVSDIMDLHY
PLSSTHTSLRILLFEGRLERFPQWVTSLQALATIHLKWSKLVDNALDSLQDLPNLVKLVL
DQAYDGEELRFRAGGFKKLKDLRILHSTKLRQIKVEEGAMTSLYELQLRNCGLMEELPFG
IEHLSTLQYFSLEQMSEKLLMTVQPEDSQSGDYWKIAHIHGLYID
>NbS00003488g0001.1
MAYAALTSLMRTIEKILQQNPYLYPEKGEEMKFLHETLGSLRSILVDSVKRSDLEMIIRL
EAQTTLMAYTLEDKLELAIESGNLGISLIQIKGDINSTMNDWVKIKTSYENHVKALPANE
GFSPDSPKLSSQPENVMVGHTNELDMMLDHLTRGSRELKVVSIVGMGGIGKTTFATRIYY
DPVIVSRFDTRPMVTVSQEFYVRRILLGLLNSIMSMPREICEESDGQLADWLRKCLKWRR
YLIFIDDIWSIEAWDYMKLCFPDDGNGSRILLTTRNTEVAEYASMNEPPFHRMRLLSLDE
SWKLFHSKVFTKKGFSSEFEKIGKEVVKKCQGLPLTIIIVAGLLSKIHSLVEWGNVAEDV
NSLLYDCPDKQCSILIDLSYRHLPHHIKACFLYFGVFQEDTEINVKRLVKLWVAEGFLEV
AKDNSLEEVAEKCLEDLIDRSLVFADKGSTHNGKIKTCKMHDLLHGFCLREAQRENFLRV
IQKKDDDLHAKPDLFHPKVHRRISISSCDNYKLYFDHDTYNKARSILFLGKPYYIPDIKL
EYSRFKLLRVLDIATATLRGSFRKDILHLFHLRYLAFTFAGSLDSPLHMSLWNLQTLVLD
YRACGCIYFAEEIWRMAQLRHLKFSLNCLTQPSHVSTDEDKCLALENLQTFSGLNPLNCT
KEVFKRIPNVKKLMILGHKVQYSESEMPDCFNDLVSLAKLESLGFYIQANIFNLSLCLPP
PGNFPQNLKKLTFCSTCIPWKNMDIVGMLPNLEVLKLKNSACIGEEWEPSENGFYQLKFL
LLSSSDPKYWKATSDHFPLLEHLVLRHCYHLQELPLDFADSLTLQSIEIENCEHSVVTSA
EQIQEEQRNLGVDDLIVRAYRIRGT
>NbS00004955g0024.1
MRGLIKRLIYKLCCGNSFDSSAATSSERIFEQKCSSYAHIRTALERIAEECRSFYMVLDG
YNFSDDWGSLLVFSDEYLSKLSYLRETLKQTEDECSSFHIFLSEESDSPDTLQHKIRRLQ
DKLRQTVEECSSVLIFSEKYFEYFPFETLQRIKDECDYLHRDLFAFDEFKRLERNFNFLK
RDFKLLDIVLNLQILIGEPDLRREVQALFQVAAADLYPIYSWQVIPKSHCVSYLQNEFWL
TKLEIRAKYSFPFHLLANNDGTVTPNSVTEFIDTVIENLSDLLKLDDPSSPLHVEGLVDQ
VEKVLKELKFLFSFVNFVSDRCLEPEVQHTFFTHVLEVAWHTIMVTWLYLPSHADGTPDP
DSAPAEGYPLFSDLLRSKIQPIEPSISKIYIDVLKAIKLQQSQWYPVIQIKYVIDCEVGF
LETLLHNWEELPISGDCIAKKTTLQEMLNFLRTNLKDLPTTALEFHLQQIDSVIVDAGLL
VYSLNNDLRVKIQDLQAMIYLITRKTFLLQFNLPGIDGVGSADFILDNREKFLTLYSNSV
NSVKIQLQTLQKELKCFQVLVETQDGLQHFVTHTNGLVYEVEYVLDACKKTDVPDWCLFL
WILNIGEDIRVLMAEAAEIQENTAFDLVLHSITAAAPTRTSSQFASYPSTNEEMVGFKDV
IKELRAKLIKGSVNLDVISIVGMPGLGKTTLANELYFDELVVSYFDIRVQCCVSQEYKRK
DLILALLHDVIDDTAELDREDENELADKLQKLLKPKRYLVLIDDVWEWSAWDDLLSCFPK
NNKGSRIILTTRHYEVASYAKHVSDPHKLRFFSIDESWTLLQNKVFNKERCPRVLEAVGK
SIAQKCGGLPLSTILVAGILTRMKKEKHCWEQVSTNLGPNILPQSERTLDLSYQNLPHYL
KQCFLYMGVFPEDREIQVSKLTWLWIAEGLINTHTERLSEDIAKFYLENLIGRNLVMVAK
KSSDGRIKTCRIHDLVLKFCREKAKLENFLERIRNSYSRPSQFFLPMCNTSRRLYLYSQS
ENLPEWCLFFSHVKSFQFREARNIASPSIDCVSNTFKRFKFLRVLDFEFTIIDSIPQELI
LLKYLAFRTAEDALSLPINLRNLETLIVQGIGGRVSVPDSIWECVKLRHLHIYHKASFTL
GGAKELESHSKMDDLQTISTAYFSCVDNADKILTKTPNLWKLRCEVSKFDGSFPAFSNLT
KLEMLKVSSGTTLTWINQLKLPSSLKKLTLSNFRIHLTEVANHPKLEVLKLLGVAISTNV
WEVNDEQFPQLKYLKLENPSFSEWDASDNAFPRLEYLVLKRCRHLKAIASCFEDTPSLKS
VEMISCNESLAKSVLAVRETSIEMSGTSGFEVIIPKQQNNRD
>NbS00022076g0115.1
MFCTEAIEALDLMKEQWRLSSTDAIVDDINFLIMELKFLDIFLRLQNFTTESNLLDVSEE
SEHVRAMVSVVGSDLKSIFSAGMMSPDQKIDLTLSEVQEKIRICKSEIKAQYSYPQVVNL
CDATPRSIAKLIGDVIETTNYVEIISPQLRELFCALSSPQSLCYILAVRKLQDSSQMTFF
THAIAVTCHVAMIIFLHFPERNKVNQETDINSLLTDFVLKRIFPIQPCVRRIYVELVQSF
ASGPQLTWRHTILANMEALFTLFLKTNLLMLQFSYTNGLIVPLEDQNQMDYFFEMLDYLG
TYLEDLPPQGFGSKLREIDNLMINAALFIFSLYGNEEDVASGQVNQEAARDLPGLIQHIS
ALTYQIVQMSFQSILPWVDGLGFVDFLLVNMKEFLNQSADKLPSAKSQLEAVLKDLEFLH
PFLRDVAAEKCINHDRLQHLATVVIAKAYEIEYIVDCFVTKDVPGWFLTPWLSDLIVEIE
FLKAEVEKIKENKACDAPMENFTNASNIATSSQSASMPRTTEEMVGFENVVQTLRNQLVG
GTSQLDVVSVVGTFGQDELADKLHKILLQRKYLILIDDVRETAVLDFLDSFWTKTTKNLS
RATLAVVMLANALLKLAKNGDHVNFSEEAVKEIADEMVGFDDVLQTLRDQLVRVTPRELD
IISIVGNLGQGKTTVANKLFTDELVVSLFDVRAKCFVPAAFERRELLVAILRNLVDKTID
LSEAREDELADELHKLLLPKRYLLLIDNVNDSVAWDYLRSCFPDANNGSRILLTTRLNEV
ATKARQQLTKGCKGSPVQVAVLAGVLAKMTTKEVELLDEGDEGVKMVFIKEVEKKAREAT
LDQARGSRPKRFRSASEGHISSQLDCTTAEDMVGFQDVLRTITNLLVRGTSQRDVISIVG
MAGQGKTTIANKLFIDESVVPQFDVRAKCYVSQVYIRREVLVSILSDVVDKPTDLSEVPE
DTVGRLLWSKRYLILIDDVWETRAWDELQICFPDTNNCSRIMLTTRLEKVADYASCVSSS
HHLRLFSEDESWTLLQKEVFLQQSCPPDLEGVGQEIANKCGRLPLSIVLVAGVLTSMTKK
EQWEQVADGLGSHIRGDSKHIIQFSYKNLPHYLKPCFLYFGAFLEDKAIQISKLMKLWTA
EGLVVKQKERCLADIAEDYLEDLIRRNMVMVTKNRYLGKVKACRIHDLLLEFFKEKAKEE
KFLLWIYRDQDANSAEVLSRMFVQLSKVGDDVVPSVGNQVSFAFHSFKCLRVLDLEFVIV
DSFPTELSQLRYLALRTFEESIPSSIANLQNLETLMVKGLGSELSLPHSLYNLETFSTPA
FSSGEDVEKVLSKTPNLRKLTCIFSGSWGYSEEQQKDCNQFPRLQHLTKLESLKVFCFHK
PERSPCVFNFPSDLKKLTLCGFGLPWSEISAISTLPNLVILKLQSDSFCGEEWEVSDEQF
SQLKVLKLENISFASWSVSEDAFSNLEQPVLHSCDCLVEIPTEFRYFTCLQSIEVKSCQE
SVANSARNVEEIQVEEMQHNGFKLFIY
>NbS00030500g0015.1
MSSNQFLSSKNRLFERLQQLDNILYYPKTFISMVKFFKNEFKFLDFFFRLQSFTDEPNML
DVTQKIHSLFRDAAVEFSELHLANYCDVYSSVQNEIWLIKMEIKVKYSFPKISLPLSANN
DGIAIPKFVTEFIHSMVENLPNLVKIDDSCSLLYVPETMEHVEVILKEVNLLHNFFCFVS
ERFVEPQSQHLADFFTHVLAVAGYTSTFFWLYLPDLAPEEINVLLSDFLRTRIKPIQPCI
CKIYVNVLQSLKAAIQSGWYPNIQREPAADTEASFLKIILHNLAELPANSNPSQRVALND
HLATLQEMLNLLRANIIHVPIQDLELVSVLRYIDTVIIDVGLLVYSLYKGEDEEKEDIAL
AEVNHAQVLDQLPGNIQHIISAVIYPTIRKAFQSKLPRINGLGYVDFLLNNLKEFQSRHS
DSLASVTKQLQIIQKDFESFQTFLKTVSQVQHNDLGKIQRCATQLISKAYEVEYIVDACI
CKVHVWCLEHWLSDIMEEITLIKAEVADIQGKNIVEDAMDTCTFHTSSNLARSPMMNDEL
VGFKDVIEDLRYLLIRGTRGRDVISIVGMPGLGKTTLAYRLYSDRSIVSYFDIRAMCCVS
QIYSRKHLLLEILRDVIGEDSKRSEKHADELANELRKALFSKRYLILVDDMWEASAWDDL
IGCFHDGNNGSRILLTTRNHEVANYARSESDPLQLRMFNDDESWELLRKKVFGDESFSPL
LTKVGQKIAKKCGRLPLSIALVAGILAETEKNEDCWEQVANNLGPRIHKDSRAIIEQSYQ
MLPYHLRSCFLYFGAFLEDSVINVSKLTRLWISEGFVKSCEGKSLEDIAKGYLENLFGRN
LVMGTKRSSRGEIKACLIHDLLHDFCKERAAEENFLVSIKKGDQNTNPSSRVYCHKQLAH
RMSIYGEDYHIGESSSYLSHVGSFIMHNRVHLTFRELSHIFYTYKFLKVLDLEFTCIDSF
PTDLVYLRYLAAKTSKPSISSFIANCWNLETLIIHNDEGKMSVPVTLWEMIKLRHVHISK
CSFTIENAEELHKNSKTLYDLKTLSTPYFSCVEDAELMLGKTPNLRELRCRVKGVDNFQY
NILNFPTGIETLKIQNANPKKKIPFCISAPNLKNMKLKYFQLHPQHLLGIASLQNLQVLK
LEFVYFKDRKWKVSNGEFPQLKVLKLYNIITLREWSVVDDAFPNLEHLVLRRCCSLEEIP
SCFSDISSLKSIVRGIFGKHKLKIIRIQSSGSLSLANLERGVKTTGLSDLFFSDK
>NbS00001223g0007.1
MAEECRAVIGAINLVKGQHLGITTINQLEDATKHLTRVAVFLTNLEKRYPENGISGQLRP
LFLEAHDGFSEICSRFPRFNLTIKMAEKFKASKASKLQMISEVLNIIEHENIAERVRASK
PLRSPSRITMEMVGFVESLLGSVHRALFFISVGPAASLLDKKLRHLRVFFTLIAKRCIEH
ESMEDLFTHVEDVAYTAAYLCFLGSNWNMDGEFSELLERVSRPFIPELRQIYLSALIGLK
SSTSETTTILNAKYMLDFVSALREDLRLGCDDRIRWLQRGLSYLSRFLRDIESYPLPHEE
VISLRLNMEALAIGAANAIYSSYDEEMHNTTETDDVLFHLQLKFNYVKVEVDLIQLLTRQ
AAITIGPMKSLIDYVWRELIFFRNYFMDALKQCKEKTNITVILTSIQSAISQAWSICDSL
CHGSEQEDYFSDDTEQEDPLVGEMINCLHFQLLLKFKFIKAAIRQMYPSISASSTLDHPT
ISLLSFLPMNFEVIDSYFSMLKSSNTSSSHRPMMDEVLMGFHEYILENLLLKDETNLTFT
IADEIKKFYGGLLLLVTYHIETLVPHIECRKQNNLSTGFGTIAIEAQSAMCLSYEDLMNS
NNCREANLVLQFLTVAFWLIKSEGSLMDILKHKATLEYQVLDLIQSAREELIFIRSILMD
LVRQHTEVKKLDDILMHAEVTAKRLAILSDSCYEIFKDGSSTDKMRPWLSDSLQEIESIK
VEFRKVCFQVLDVSPLTMTDGEGLINFLLNHQDKVPNDEAVSFNGSFMDGSSSENMELSS
FDFLGETQSVKVEEVRNACNQAVDASPYEMRKTDGEGFINLLLTQQDKLLDYDTGSISFL
HNQISAVKDKLLDMGSLLVDTVQYRNMHLELKDLAIRLQDKNYICFFSIKGYIPAWYYTL
YLSDVKQLYKFVEAEVKTICLKVPDSSSYSFPKTNGLGFLNCFLGKLEELLCSKLDLAVD
LNHQIGSVKEGLLYLTSLIDYFSENYDEHDEVYSLVTSVTVMVYKAEYVIDSCLAYSHPL
WYKVLWISEVVENIKIVNKVVRETCEKKKIEVTVHDVAKTSTNLAPSFSDNTQRTDEEME
GFQDTMDELKEQLLGGSPQLDVISIVGMPGLGKTTLAKKIYNDPTVTSHFDVHAQCLVTQ
IYSWRELLLTILNDVLEPADRNEKEDSELADELRRFLLTKRFLILIDDVWDNKVWDNLHM
CIRDVRNGSRIILTTRLSDIANYVKCESAPHHLRLFRDDESWALLQKEVFQGETCPPELA
DVGSRIARRCRGLPLSVVLVAGVLKQKKKKLDSWKVVEEGLGSQSIGSLEESMSIIGFSY
KNLPHYLKPCFLYFGGFLQGKDIHVSKLTRLWEAEGFVQANKEKGQQDAAQGFLEDLIRR
NLVMGMEKRPNAKVKTCRIHDLLHKFCMEKAKQENFLLQINSGEDVFPEQLEEYRLFVHS
YQDEIDLWRPSRSNIRSLLFNAIDLDNLLWPRDISFIFDSFKLVKVLDLESFNIGGTFPS
EIQYLIQMRYFAAQTDANSIPSCIAKLGNLETFVVRGLGGEMILPCSFLKMVKLRHIHVN
HRVSFGLHENMDESLSHSQLANLETFSTPRLSYGGDAEKILRKMPKLRKLSCIFSGTFGY
SRKVMGRCVRFPRLEFLSHLESLKLVSNSYPAKLPHKFNFPSQLRELTMSKFRLPWTQIS
TIAELPNLVILKLCLRAFEGDHWEVKDSDFPELKYLKLDNLKIAQWSVSCDAFPKLEHLV
LTKCKHLGKIPSHFDDAVSLKRIEVNWCNWCVANSAQEIQTTQREDMANDSFTVTIQPPD
WAKRSSP
>NbS00016761g0012.1
MDIGLVIGGAFLSSVLQVLFDRLAPQGELLKMFQRGKHDIRLLKKLRMILLGLQAVLSDA
ENKQSSNPYVSQWLSELQDAVDTAENLMEEINYQVLRLKVEGQHQYLAETSNQQVSDLNL
CLTDEYFLDIKEKLEYTIETLEGLQKQIGYLGLKEYLDSGKQETRRPSTSVIDESDIFGR
QNEIQEVVDSLLAVDANDKNLTVIPVVGMAGIGKTTLAKAVYNDEKLGFACLNHMIFLEW
LLQEIVSYNLLVDNNLNQLQIKLKEHLKEKKFLIVLDDVWNDNYNEWDDLRNSFSQGKIG
SKIIVTTRKESVALIMGSRPINVGTLSSEVSWSLFIRHAFENRDPKEHPELEEVARQIVN
KCKGLPLALKTLAGLLRSKSEVEEWRRILRSEIWELPDNVCKEQIIQLWIANGLVQQSQK
DEKIEDLGNQYFLELRSRSLFERIRESSRGKAEVILMHDLVNDLAQSTSLKLCINLEDNE
GSHMLEKSRHMSYSMGYGDFEKLKSLYKLGELRTLLPISFELDSLFPLSKRVLHKILPSL
ISLRALSLSRYQIKELPNALFIKLKLLRYLDLSRTEIKQLPDSICLLYNLETLLLSHCSY
LEELPLQMEKLINLHYLDISSTYRLKMPLHPSKLKNLHMLLGATFFLGGCSSPRTKDMGE
LHNLYGSLTVLELQNVVNRREALKANMREKEHVEKLTLYWGGSIADNSQNERDILDELQP
NTNTKEILIIGYRGTKFPNWLANYFFVKLVELSLVCCKDCDSLPALGELPSLKFLAIMEM
DRIAEVTEEFYGNSSSRKPFNSLERLEFADMLEWKQWHVLEIGEFPRLQYLSIKSCPKLI
GKLPENLCSLTRLTVSKCPELLLETPIQLSSLKEFEVVGSPKVGVLFHHAELFTSQLQGM
KQIVELRLIDCRSLTSLPISSLSSTLNEINISYCGKLKLEPSVSEIFSSGCNMLLNSLIL
KGCDSMDDISPELVPRAGELRVDHCHHLTRLLIPSGTELLDISGCRNLEILSVPCGVQTM
SLRHLGIFKCQKLKSLPERMQELFPSLKQLLLQDCPEIESFPEGGLPFHIEVLRIEYCKK
LVNGQKKWCLQRFPCLIDLSIIHDGSDEEIHLELPCSLRRLTIYNLKTFSSQDIKSLASL
ESLHTGKLPQIQSLLEEGLPSSLSELKLCHHHELHLLPMEGLRRLTSLQSLRIMSCNQLR
SLPESLLPSSLSKLSIYDCPNLQSIPESALPSSLSVLIIQICPNLQSLPVKGMPSSLSEL
SISFCPNLQSLPVIGMPSSISRLSIYKCPLLEPRLQFEKGDYWPKVAHISTIQVDGEHL
>NbS00010827g0004.1
MAEVLVSIVLDQLANFIVEQVKGQVDELRMAIGIKKEIQNLSMKLKMIKEALDDAEKRRV
KDNNVKHWLEILEDFSYDTDNVLDEWKTRILQQETERNEAGITAASIPRKKVSCFFLPSC
FTFKKLEVNRDIVRKIKELDVKLEMIASEKDQFNFVVNANGVVSDQDVFKRVMTTGIVDE
SEVHGRDSDKDVVISKLLENCDQENGFLVVSVVGTGGIGKTTLAQIAYGDEKVKGHFDER
IWICVSDPFDEVKVAKAILESLTKSSPNLSQLHMLLERIEECVSKKRFFLVLDDVWSEDY
SKWEPLKNSLKNGARGSRILVTSRSERVVGVMGSSYMHRLGQISDSDCWSLFSRIAFSGR
NKKDFESLEDIGKRIVRKCKGLPLAAKTMGSLLRFKDTEEEWQTVLDSEIWELEEVAVDL
FPHLYLSYDDLPPILKRCFSYCAIFPKDAVINVNRLIRIWMAQGYLSTVENNQQEVKGRE
YFMNLATRSFFHELKKDDKNASVIISCKMHDIVHDFAKFLAKNDCYSIKGTEAAETKADV
LSVRHLCWESTDSTVNPTSICDIGKIRSLFAEHLHAKELPRDLLKGLKCIRVLNLHGCLM
QELPEEIGNLFHLRCIDLSSSQVKDLPEAICRLCNLQTLDLHGCKNLSRLPQQIGKLLNL
RHLITTDMPKLESFPQGIGRLTQLRTLSDFVVGKGSSKLGYIGKLNQLQGYLSVHVIDNL
NSAEDLVEAEKAELRSKKYVKELRLNFYWTSEVKMDVMEALIPTPNLRSLTISGYRGTQL
PTWITLSLSNLRVLTLSECFNCNFLPALGKLPFLEILWVRLMDELKHVGNEFLGLPGTIA
SFPKLKKLTFSYCSEWEEWTDLKPEVVCSVMPILKELELYCCEKLNSLPYCLLQRLSSIE
SLKIKMCPYLELEWTKISHIQNIETELELQSSHKASSSAVKCSK
>NbS00006547g0102.1
MAAHAALNSVMGTTEQLLRSNLSRLQEGQKQHLELLNEKFGSLQESLENIDGEPTTDLQE
KVKDVAYEAEDEVESLAKQLTEKNELLPLESSDRFGGFCHRIDSIKEHLIKKKKTKNLQA
RNSSILEDNIVGRTKERDRITTKLTSRSGKLEVISVVGMSGIGKSTLAKDIFQDTSIKQY
FPIRKWSTVSENCNCRKTLLDLLRQDATPKKENRQDATSKKEDLQDATSKEKELDEKSDG
ELAGIFQRSLKEERYLIIVDDIWSKEAWDEMIHWFPDCENDSRLVLISQDTKVAEHASSP
EDVIKMDLLEPDESWDLFYQKVFAKRDYTVEFEEVGKKVEKECKGLPLMITAVAGILSSK
STLVEWKEVAENMSSLKSTDAFQRCLEVIVWSYNHLPSQMKTCFLHFGVFPKAIEICVKK
LIRLWVAEGLLQLKGVMEWEKEADNVLLDLIGKGLVIIDKKSLDGKIKTCRIHDLFHDLC
LREAERENLLYVTSDTTITDVEKNLPEERRWVSIHSSGSVKFPKTRSADLTRSKAHSLYF
MGSFFWFEIDLKPFLFKRLRVLDLERMMVNLFDIFKAGLYRLRYLAVMTGNWSGDLPISN
LQNIQTLIFRPRPGISNNYICYPKEIWEMSQLRYLYARGISLCSPGLMSGSEVEHLFLGN
LQTVSGLSPRCCTKEVFEGIKNVKKLAIRWTGYEHKNDGKWIANLKYLQKLEALSIADKI
RSPSTFPFFKLEIQDSLPPNLRKLKLTSTNLLWEDMAIIGKLPNLEVLQLKNFAFDGSVW
KVTEIFKNLKYFLIDKSYFEYWKTDSNDHFPKLEQLIIRDCSFLKVIPQEFNTSMTLELI
EGGLGKIVGVEMKIIYMNKKRKILMDLQKVPTAAD
>NbS00016992g0002.1
MANAAMSSLMHTLEQLLQSKSPLIYRSCIQQQQHVEFAFQSLSALQVFLEDTSKGIKDIE
TLKIIEKRIRDVVYKAEERVDSTLRIIILVDQQKREQACKSFNEELQKVEKEVDSLRKEL
MEIEFIEHGSKSAEASTSTSSKRYATEQHTVVGMKDDFNTILDRLTAQTDELTVIPVVGM
GGIGKTTLARKVYDDSTIRYRFDKHAWVTISEVYNERQMLLELVSSISQDRTDESNQKMS
NDQLAEIVYRGVNGRRFLTVIDDLWSTEAWDQIQRIFPNDNNRSRILLTTRLSYVADYAS
PDFPHHNMSFLSFEESWILFTERLLKEGICPPHLDEIGKHIIEQCQGLPLSIVVVAGLLG
KIDPTRDNWKKVEENLNSFFGTVSERCQSILSLSYSYLPQHLKACFLYVGGFPEDMEIGV
SKLIKLWIAELFVRARSNKRLEMVAEEYLEELIDRSLILAGKRRANGRMKTCKIHDLLRQ
LCIREAQFENFVHVLSDIDHISSESIKYQRRAMLSLGNHWNHFYVPRHWRFITRTTNSLV
FTGYSFQVSVMPQFVLQFKLLKVLEVSSVDYNFSWVIPKLVHLRYIAAKINIAPSLDKLW
NLQTIILHNLTRRDFHLPLEIWTMSKIRHLDIDTGIHMRNPLEAENLCIIEQPLLLNNLQ
KLALPSSPFLAEILRRTPNLNKLQIVDMKHADWPAVLDSLILLSELETLAIKAERNIDRI
VLPRDIFLPNLKQLRLSRTYFPWEDMVALANLPNLEVLKTRYAFWGTDWRLNEDVVFHKL
KYLLIESAYNLERWEAASDNFPMLEQLLLFGLQNLQEIPHSIGEIMTLKFIQIQWCSSAA
VTSAKKIQEEQKSCGNDGLELRIIFNSGT
>NbS00012936g0019.1
MAEFFLFNIIERVLSKVSSVSVNEISLAWNVKTELRKLQSTLSTIKAVLLDANERQAKNH
EVRDWLEKLRDVVYDVDDVLDDLSTQLLLQIHFQESLKKKVRKFFSSSNPIIYRFKIGRK
IKEIRELLNDIADDRKSFHFTEHTCINPVENICREQTHSFVRASDIIGRETDQENIVKQL
IDSRDEENISVIPIVGLGGLGKTTLVKLVYNNNKVVQNFDLRMWVSISEDFSLSKVIEKI
LRSATGESFGHLDMDQLQGHLSEVLRSKRYLLVLDDVWNEDQNRWTDLRELLMNCSRGSK
IVVTTRSKMVALITGTVAPYYLGGLTDDACLSLFLKCAFVGEDKLLPNLVEIGKEIVKKC
GGVPLAVKTLGRLLYMKTDENEWLRIRDNEIWEIEQKQSDILPILRLSYEQMPSHLRQCF
AYCSMLSKGQEIPREDFINRWIAQGFIQSSNGSRKLEDIGNQYFDELLSRFCFLDVVQAF
DGEILACKLHNLVHDLAQSVAGSECSNVKSNASVVSERVRHLFFHAEDMSRKHFPRFLLS
LQKLRSFSYAFNIGPANKFFVKTTLSNFKCLRVLVLNNLDFEELPTSIGHLKELRYLNLS
DNGNIKFLPRSMSKLVNLQTLNLINCEQLKELPRDFGKLICLKTLYLTTYKISAGKNQQS
FPSLQFLLLFKCCFPKLQPELVQQFTALRVLRIYECPSLCSLPSSIRYLTSLEKLWIWNC
EELDLMDGEGMVGLTNLRSLLLMGLPKLVTLPLGLKDAAHATLNYFRVADCPNLVVLPEW
LQDCSSLQRLYIEDCPVLATVPQGIYNHNANMLSSDKINVLVAAVVNILKMQYRGR
>NbS00001576g0027.1
MLGFLRAHLLTQALEFHLQDIDSVIVDAGILVYSLNKKEKVSAADEGYPLFSDLLRSKIQ
PIEPSLSKIYIDVLKAIKLRQSQWYPVIQIKYVRLSYTFWKFLSLYSNSVDSFKSQLYTI
QKELKCFQTVVKTQDGLQHFVTHTNGLVYEVEYVLDACKKKDVPDWCLFPWILKIGEDIR
VLMAEVAEVQENTAFDLVLHNITDAAPTHTSSRFSGNPSTNEEMVGFKDVMNDLRVKLIK
GPIHLDVVSIVGMPGLGKTTLANELYFDELVVSYFDIRIHCCVSQEYIRKDLLLALLHDV
IDDTTKLDREAENVLADRLQKLLKLKRYLVLIDDVWTRSAWDDLQSCFPENNKGSRIILT
TRHFEVASYAKHISDPHKLRFFSFDVCWTLLQNMVFTKERCPQVLEAVGKSIAQKCGGLP
LSTILVAGILTRMKKEKHCWEQVSTNLGPNIQSQSEGTLDLSYQNLPHYLKPCFLYMGVF
PEDREIKVSKLTWLWIAEGLINTDMEKLSEDIAKFYLENLIGRNLVMVAKKSFDGSIKTC
RIHDLVLEFCRKKAKEARNIAFSSIDCISDTFKRFKFLRVLDFEFTMIDSIPQELTLLKY
LAFQTAEDTLSLPDNLQNLETKYLAFQTAEDTLSLPENLQNLETLIVQGLRGRVSLSDTI
WKMVKLRHLHIYDRAFFTLNSGEKFSECDSTMVNLQTVSSACFPCVDNADKILEKTPNLR
KLRCEVSKFGGSFPAFSNLTKLEMLKVSSGTTLTWINQLKLPSSLKKLTLSNFRIHLTEV
ETHPKLEVLKLLGVTISSNEVNDKKFPQLKFLKLENPSFSAWNTSDDDFPCLEHLVLRKC
RYLKEIPSRFGDASSLKSVEIISCNEELVKSAEAVREELVDITGTSGFELFISKQQKNRF
EGIL
>NbS00001327g0010.1
MFCKEAIEALELMKDQWRLSLTDAILDDINFLIMELKFLDVFLRLQSFITASNLLDVSEH
ARAMRCRIGPQKSILHRNGATLPNIDLTLSEVQEKIRICKSEIKAQYSYPQVVNLCDATP
RSIAKLIGDVIETTNYVEIISPQRSYPQPNDFFTHAIAVTCHAAMIIFLRLPNQETDINS
LLADLVLKRSFPIQPCVRRIYVELIQSFMSGPQLTWRHAVLAKMETMFTIFLKTNQLMLQ
FSYSYGLIVPLEYQNQMDNLFEMLDYLGTYLKDLPPQGFGSKLREIDNLMVDAALFIFSL
YGNEEDVASGEVNQEATLDLHGLIQLVTGKAYEIEYIVDCFATKDVPGWYLTPWLSDLIV
EIEFFKAEVKKIMEDKACDAPTDNFTDASNVATSSQLASMPSITEELVGFEDVVQTLRNQ
LVGGTSQLDVVSVVGTFGQAILNDVVDKQTDLSEVPEDELSDKLHNILSQRKYLILIDDV
CEPAVLDFLESCFPDANNGSRIILTTELDEVANYARRVSSPYRLRLFSDEESWMLLQNKV
FLRQNCPPYLRDVGQKLVKTCRGLPLAVVMLANALAKLAKNGDHVNFSEEAMKEFNEILE
NQRSFYVSVSSQMASTPRISEEITDEMVGFNDVLQTLRDQLVKVTPRELDIVGTFGQGKT
TVANKLFTDELVVSLFDVCAKCFVPVAFERRELLVAILRNLVDKTTDLSEASEDELADDL
HKLLLPKRYLLLIDNVHDHVAWDCLRSCFPDAINGSRILLTTHLDGKSWTLLQNKAFPQQ
SCPPNLRPLGEHLAKSCKGSPVQVVVLAGVLSKMTTKELELLAEGDKGVQMVFIKEVEKK
TREVTLDQVRGSRPKSFRNASQGHISSQLDCATAEDMVGFQDVLRTITNLLEHHKEMLFQ
FVGMAGQGKTTIAKKLFIDESVFRQFDVHAKCYVSQVYNRREVLVSILSDVVDKPTDLSE
VPEDELAVKLRRLLLSKRYLILIDDVWENRAWNELQSCFPDTNNSSRIMLTTRLDKVANY
ASCVSSPHHLRLFSEDESWTLLQKKEIANKCGRLPLSIVLIAGVLASMTKKEQWEQVADG
LGSHIRGDSEHIIQFSYKNLPHYLKPCFLYFGAFLEGKEIQISKLMKLWTAEGLVVKQKE
RRLADIAEDYLEDLIRRNMVMATKNIYLGKVKACHIHDLLLEFCKEKAKEEKFLLWIYSF
VYPFIRNNTILLKGVHLVPMSIPYYSGSRQSDLKKLTLKVLMLENISFGCWSVSEDAFSN
LEQLVLHTCDCLVEIPSEFGYFTCLQSIEVKSCQESVANSARNVEEIQVEQMQHNGFKLF
IY
>Os01g02250.1
MEAAVGAANWVVGMVLNKLSDELMAGYMASRELGLNMDQIKRDLNYMLALLQAAEGRDIA
DNLADLCNKADEAEDVLDELHYFVIRDELDGTREATPDLGDGLGAQLQHARHAARNTAAG
NYWLSCFSSCCRSQSQQDDTVTGNNRNSSMAISKTEEHDQSGANGHIQESLFDRVAMSKK
IKSLIQDVHSLCPPISDLLQKCSPCVPPSMERPNTSSVITQNKLYGRDAIFDQTMEQLLK
GGAMHHTQNYIMSVLPIVGPGGVGKTTFAQHLYNDHRTKQHFTVMIWVCVSTTFDVTELT
TKILNSLNATESQGTNIRESSLDQLHKSIQDKLKSKRFLIVFDDIWEHDFSKAASTKRFS
KTEWEKLLAPFGTGETNGNMVLVTTRFPKVAETVKKGANQVDLHGLEPDEFWDFFQLCAF
SETQDDNDKEKLFDIGKQIAKKLKCSPLAAKTVGPLLRKKPTRKHWMEILEKEEWLKQKD
GDDSIITALKISYDYLPFYLKKCFSYLALFPEDYEFDSLEISCYWDSIGIINSSGKNDTI
EGIGSQYLNELYDNGFLMKGDDNHYVMHDLLHELSQIVSSRECANINYSSFRADDILPSI
RHLSITIQDKYTESFKEEMEKIKKRVDIRNLRSVMIFGSYRSRRIANVVRDTLNEIRALR
VLFIFMNSPHSLPDNFSKLVHLRYLKIGSPWGFKVCIPSTVSKLYHLKFLDLKSWGGSNN
NLPNDFNRLINLRHFLAKKEFHSNVPEVGKMKCLQELKEFHVKKDKIGFELAQLGQLEQL
RGELCIFGLKNATREEAIEAKLKHKSNLSKLRLDRGGNREKNTSSSSSRTQVVSNENQDD
DIILDSLQPHSNLTELSIVNLGGGMAPSWLGSNIIHLDTLHLDGLERLDCISCPKLNELP
LSSCSSSSCTMWFPKLRRLNITRCLELSVPLVPHTSTLTYVRVNDSVRGFNTSKKLTLDG
YNGALAFQNLGNLEEIYIGDVHNMSLIDFQQLRSLRRLTVTLCRDTFLRGLDEHVVVVFN
SVRVLNLSGFLLTRKMLSNLFRCFPALYVLSMSPSKESHEEVKLQIPSSCSLKTIRLFKC
KNLILPPLDDGQGLVNLTSLRNLHIDDCGKIFSQWYMGKPAQTTSNPFPSSLLELSICRE
SRIHSMALLSNLTALTSLQLIDCCNVTMDGFNPLITSNLNKLCISSCGSAPADLLAEMAR
TKTTMPQVAFQLKDLVVDSISAVLTAPICSFLAPTLHELGIKDDVDRVSSFSDEQEGALE
LLVSLKKLSFDGLWVLQSLPEGLHKFPSLTELSISHCPQIQSLPKNGLPTSLETFSVFIC
SSALEEESKRFTEEKERYYSESDD*
>Os01g05600.1
MGTVLDALAWKFLEKLGQLIEDEVIMTLSVKRGIESLKKNLEFFNAVREDAEALAMEDPG
IDSWWKNMRNVMFDVDDIVDLFMVHSQKFLLPPRPVCCNQPLFSSFAKFSFDHRIAKRID
NINEKFEEIKMNKEMFGFERTNRQQVQITIVDRSQTSPVDELEVVGEDIRRAVDDMVKMI
VSNYNDNRSTVFGIQGMGGIGKTTLAQKIYNEQRIREKFQVHIWLCISQNYTETSLLKQA
IRMAGGICDQLETKTELLPLLVDTIRGKSVFLVLDDVWKSDVWIDLLRSPSERGLNSRIL
VTSRNLDVLVEMHATYTHRVNKMNDYDGLELLMKMSLGPYEQRREFSGVGYQIVKKCDGL
PLAIKVVAGVLSSKKTKAEWESIRDSKWSIHGLPKELGGPLYLSYSNLPPELKQFFLWCA
LLPSNFGIHRDAVAYWWVAEGFVTKMHGYSIHEAAEEYYHELIRMNLLQPKPEFVDKWMS
TMHDLLRSLGQFLTKDHSLFMNMENSKTLLNLRHLVISNDVKEIPAIEELKCLRSLLIFN
NKNFKTINKDIFRELKHIRVLVLSGTSIQVIPESVGNLLLLRLLDLSYTKIKKLPESIGN
LTSLEYLSLHCCRHLDSLPASLMRLSNISFLELEQTGIDHVPKGIAKFQKLYNLKGVFES
ASGFRLDELQCLPNIQRLRIVKLEKATPGGAFVLRNSLRLRELWFRCTMGANTHDITHYQ
MNEIERIQQVYEMLSPSSSLIYLFFEGFPGVRFPDWLCSEPEYKMPNLGHMYLNECISCS
ELPPAGQMPELLILQIRCADAVVNIGSELLGKGVSSATHITIFPKLKLLHIIDMSNLESW
SLNTGNLRGRSEQLVLMPCLKRLFLNGCPKLRALPEDLHRIANLRRIHIEGAHTLHEIDN
LPSVLWLKVKNNRCLRRISNLCILQDLFAQDCPALDQAENLISLKRLHMVDCQNAKQFRM
CLLEDQQLAVDVVTVGADGRDIFPDETLYN*
>Os01g05620.1
MGTVLDALAWKFLEKLGQLIEDEVIMTLSVKRGIESLKKNLEFFNAVHEDAEALAMEDPG
IDSWWKNMRDVMFDVDDIVDLFMVHSQKLLLPPRPVCCNQPLFSSFAKFSFDHMIAKRID
NINEKFEEIKMNKEMFGLERTNGQQIQITIVDRSQTSPVDELEVVGEDIRRAIDDIVKMI
VSSNYNESRSTVFGIQGMGGIGKTTLAQKIYNEQRIREKFQVHIWLCISQNYTETSLLKQ
AIRMAGGICDQLETKTELLPLLVDTIRGKSVFLVLDDVWKSDVWIDLLRLPFLRGLNSHI
LVTSRNLDVLVEMHATYTHKVNKMNDCDGLELLMKMSLGPYEQSREFSGVGYQIVKKCDG
LPLAIKVVAGVLSTKRTRAEWESIRDSKWSIHGLPRELGGPLYLSYSNLPPELKQCFLWC
ALLPSNFVIRRDAVAYWWVAEGFVTEVHGYSIHEVAEEYYHELIRRNLLQPRPEFVDKGE
STMHDLLRSLGQFLTKDHSIFMNMEYSKALPNLRHLCISNDVEEIPAIEKQKCLRSLLVF
DNKNFMKINKDIFRELKHIRVLVLSGTSIQIIPESVGNFLLLRLLDLSYTKIQKLPESIG
KLTSLEYLSLHGCIHLDSLPDSLMRLSNISFLELEQTAIDHVPKGVAKLQQLYNLRGVFD
SGTGFRLDELQCLSNIQRLRIVKLEKAAPGGSFVLKNCLHLRELWLGCTIGGHDKTYYQT
NEIERIQQVYELLIPSPSLLYIFLVGFPGVRFPDWLCSEPERKMPNLGHMHLNDCTSCSV
LPPAGQMPELLVFKIKGADAIVNMGAELLGKGVNSAKHITIFPKLELLLITNMSNLESWS
LNTWNLCGKSEQLVLMPCLKRLFLNDCPKLRALPEDLHRIANLRRIHIEGAHTLQEVDNL
PSVLWLKVKNNRCLRRISNLCNLKDLLAQDCPALYQAENLISLKRLYMVDCHNAKQFRMS
LLEDQQLAVHVVTVGADGRDIFPDESLYN*
>Os01g15580.1
MAEGALASTIVRQVLTKFGSSVWDELALLCTFRADLAAMEAQFATIRAVLADAAVRDWLR
RLRDVAHDIDDFLDACHTDLRRGEGGGDCSVCGGLTPRSFAMAHRLRSLRRELGAVAASK
DRFSLSPDARPPASRQLPSVPLMRETISMVDEAKTVGRSADKERLMRMVLDAAGDDDDDD
DDGVSVIPIVGIGGLGKTTLAQLAFNDRRANDEVFDPRIWVSMSAGFSLATLVQAVHPIV
AAPSERCDLATTTTTNLEAIARFLSMAFTGNKYLLVLDDVWSESHDEWERLRLLLRGGKR
GSKIIVTTRSRRIGMMVGTVPPLMLKSLSDEDCWELFKRKAFEEADEELYPKLVRIGKEI
VPKCGGVPLAAKALGSMLRFKRNEESWIAVRDSEIWQLDKEETILPSLKLSYDQMPPVLK
QCFAYCSVFPRNHEIDKGKLIQQWVALGFVEPSKYGCQPVSDKADDCFEHLLWMSFLQEV
DQHDLSKKGLEVDGRVKYKIHDLVHDLAQSVAGDEVQIISAKRVNGRTEACRYASLHDDM
GSTDVLWSMLRKVRAFHSWGRSLDINLFLHSRFLRVLDLRGSQIMELPQSVGKLKHLRYL
DLSSSLISTLPNCISSLHNLQTLHLYNCINLNVLPMSVCALENLEILNLSACNFHSLPDS
IGHLQNLQDLNLSLCSFLVTLPSSIGTLQSLHLLNLKGCGNLEILPDTICSLQNLHFLNL
SRCGVLQALPKNIGNLSNLLHLNLSQCTDLESIPTSIGRIKSLHILDLSHCSSLSELPGS
IGGLHELQILILSHHASSLALPVSTSHLPNLQTLDLSWNLSLEELPESIGNLHSLKTLIL
FQCWSLRKLPESITNLMMLESLNFVGCENLAKLPDGMTRITNLKHLRNDQCRSLKQLPNG
FGRWTKLETLSLLMIGDKHSSITELKDLNNLTGELRIECWSHKMDLTTAAKRANWRNKKK
LSKLTLLWTIPCSADDFENVETFLEVLVPPENLEVLEIDGYMGTRFPSWMMKSMESWLPN
LVSLDLSNIPNCSCLPPLRHIPYLQSLHLRYMAGVHSMSSEILVKRQKCVLYQSLKELHF
EDMPNLETWPTSAATDDRATQPEGSMFPVLKTVTATGCPKLRPKPCLPDAITDLSISDSS
EILSVRKMFGSSSSTSASLLRRLWIRKSDVSSSEWKLLQHRPKLEELTIEYCEMLRVLAE
PIRYLTTLRKLKISNCTELDALPEWIGDLVALESLQISCCPKLVSIPKGLQHLTALEELT
VTACSSELNENCRKDTGKDWFKICHIPNIVIS*
>Os01g16400.1
MEAAVVSSTEGVVRILLAKLGEFLSDKYVLLSGVRHEIQELKDDLESMNACLRDLAAVGD
YHQSQQTRTWMKQVREVAYDAEDCIDSFRYHVGGDRNHDEGLLVVAGWLRRTALRPLTTL
RAMYKLAVEVQSLKARALKVSERRLRYRLEPPAAASSSGEYAPRCYDDLDRRLPALSVDE
SRLVGVRSKTRAILKLLEHKDDGDDDGLARRKVVAVVGFGGLGKTTLAAMVYKSPAVQGI
HHRAFVTVTRSCNLRAMLESLLEQLFAPARDPRCSRKEIMAMEKDEILRGIETKDIPQLL
AHCSTHLSDKRYFIVVDDLWSLEDWASLKPAFPDNDKHSRIIITTRNRQVAESCCSLPGD
RVHFMDVLPNDQSRELFFKTVFQKEHCPSEYRSLEGISGDILTKCGGLPLAIVSVGGMLA
QAENKTPVEWTKVCGKLGSGLSTSAAVRGMRRILSLSYHDLPYHLKACFLYLSVFREGYE
IKRGPLVRRWAAEGFVGGGREWTPEEAAGKYIDEFVGRSIVTPTRVATNGVVRCCKVHDI
MLEVMTAKCVEENFISLLGSVTSYGRHQHTAATTTGHDKIRRLSVHGSHMPQGQQSRSGG
GDEDIFRFRRRRKKGEGEGQDDVLSSVDLSCARSLLMLRCIEKPLPSISFKRLKLLRVLD
LEGCRWLSSRELDDICKLSLLRYLSLRDTGVQRLPRSVGRLKQLMTLDVRETDVRELPET
ITRLGHMRHLLSGRYRYYTRSHRVKLFEPFEAMTIPPGLSAMESLQTIAHANVTSSGIAM
GELGDLPSLTKLCVMNCEKGPNKWKPFIVSLNKLSYSLRSLSILHWLNEDAGLEELLDLD
SPPIFLEKFFLWGKLSMLPPWVSHLGNLVDLSLRENFLDGKEVIEQLGKLPSLLSLKLYY
QSYMGRELHFREKLFPRLKQLIVDNMPNLDELSFQGGAPELERLTLAVLKEPADGISGID
KLPRLKEVEFFGHVIVDSVVESMVAVCKKHPNKPRVYRGDRPMEMDSELSS*
>Os01g20720.1
MASSILSTLAGFLAKVYTSVQVPSCSSCDPKKLPATASEFDEMKVILCRIRAVLADADRR
EIEDLHVNMWLYELRQVAYDLEDIIDELSYKTVQPEAETNTHEHADLKRKFEVLDTVNSP
VHDHEESLDTDMLDKISKVRNRLKSINSFRESLSLREGDGRIRVSTTSNMRASSSLASET
GTFGRDGEKNKLLDSLLNNDNGTDNNLQVFSIVAMGGMGKTTLAKLIYNDEQVKDHFQIR
AWAWVSEVYDVTRTTKAIIESITREACGLTELEALQNKLQHIVSGKRFLIVLDDIWIINL
LQWDELRQPLDHGGRGSCIVTTTRNQNVAQIMSRLPQVNLDGLNLAASWALFCHCIRQGC
HSLKLSGTLETIGRGIVEKCSGVPLTIRVIGGLLSSETNEETWNEILTSDIWNLTEGKNW
VLDVLKVSYVHLPAEIKPCFLYCALFPRGHMFDKENIVRMWVAHGYLQATHSDRMESLGH
KYISELVARSFFQQQHAGGLGYYFTMHDLIHDLAKSLVIRDQNQEQELQDLPSIISPRVD
IIGSKYDRHFSAFLWAKALETPLIVRSSRGRNQESLRSLLLCLEGRNDDFLQVNFTGNSI
MLHFERDFFTKPHMRFLRVLELGSCRLSELPHSVGNLKQLRYLGLSCTDVVRLPQAVCSL
HNLQTLDLRCCRFLVELPKDIGQLQNLRHLDYNVLGRNDSTIPVCKFKSLPEGIGKLTKL
QTLPVFIVHFTPMTAGVAELKDLNNLHGPLSISPLEHINWERTCEARVADLIKKVHVTRL
CLRWNSHIRYGDNSKPQEKSLEEFDREVLDSLEPHNKIQWIEIEKYMGCSYPKWVGHPSF
NRLETVIISDFSSDSLPPLGQLPHLRHLEVREMRHVRTVGSEFYGDGAALQRFPALQTLL
FDEMVAWNEWQRAKGQQDFPCLQELAISNCLSLNSLSLYNMVALKRLTVKGCQDLEAIKG
LEECWVSINHSQINCTDTSGYSEIVDGNGSECPNSTLPARLEVIQIYDCMSLPNSSLQQA
IGITRVFRQRYKLNACQFSQVLYALFDCNMTRIHIRSIRSNSDMVYPDQKEVDESIVLII
*
>Os01g23380.1
MEIAVGALSGMVDALPAKLGDLLQQEYTLLSGARGDVGFLQSELGTMNAALLRCESLESS
DVQTRAWVAQVRDLAYDIEDWIDLFAHRVDGGAAASPGAAAATSSSSSSGGFLSWVRCCV
NKVTTLPARHVIATELQELKNRVIELSEQRKRYRFDPPARHAGGRSGVAAVDPRLVALYA
DTSSLVGLDAPVKKVSEMVVDDGTTGLKVVSISGMPGAGKTTLATAVLRRLKEENKFHCS
AFVSVGQKPDIVGKTLKGILSQIGNGYAGGEDIGRLIGMLRDELKDKRYLIVIDDLWGRT
EWSTLKCCFRDDNLGSRIMVTTRNDELAKECSSNSDESVYKTGLLSDADSKDLFSNKAFG
KGKDCPNHLKDLYDIIVERCGGLPLAISSVAGALAHRFSKDEWERYESNLLPSSHSDELN
LKQILNLSYNDLPSHLKSCMLYLSIFPNKYEIDVERLVRRWIAEGFIADARHASKEETAR
SYLTDLISRNLIQALHLRHNGTPSCYTLHPVIHDFIVVKSMEENFVTVLDAKKEALSTNN
GTVRRLSLQNSVKQDLAGARNDMIKHARSVTVFGHANGVPRLNDMSVLRVLDLEGCNGPL
CLDGLCKLILLRYLNLRGTDVSELPAQIGELRCLETLDVRSTKVKELPASIVSLEKLMHL
LAGNAKLPGEISKMNGLLTLSCANVWKNTGSVLPELADLANLRELELFCDASEISGDNKT
RVSFSSDGFKRLKQLSIQGSLPSVAFVNSSLRKVEVLELKYEKGISDGSNGVSGIEHLPS
LKHVLIEFSQKDAGATATIASVRNAAEMVHPNHPDVSVKVDGKAI*
>Os01g24820.1
METAMAATCSALSSLGDIMLVVREEEEETREGGAVELLAAELTAVHAALRDDYLADVPPA
RFDEQAKAWSGHARELACDAALLARRADGSPDAASAATVKALLERAADLSRRRPRPTAAV
DPRRPAAAVDAGPPATEIVGLDAAKDDLIKKLCDDVDGDEQSEQRLKTVSIVGAAGLGKT
TLAKMVYDTLRPRFDCGAFVSVSAINPDMAMVFMRMLRQLDDDDKHESVGGEEPSVSGEA
QLVDQLSKFLRDRRYVQYLIVIDDLWDKPSWEMIKHALVENYCGSRIITTTRNFSVADQA
GMPYELKPLSAENSKILFLQRIFGHDNKICLDDEFAEVADKILKKCDGVPIAILALASLL
AGKIGDKKEWYKVHNSIGSTLENGADVKNMRMTISVGYYRLPANLRACLLYLSIFPEDYE
VSSLSSEENFVTILNDEQQTCSSNKGCRLSIRGSKASVDTTNQATMMSMLQARSLSVFSP
AIGSINLSEFKVLRVLDLEGCDISQSHHVLNDHLGSLIHLRYLGLRNTRITELTEDVGKL
QFLQTLDLADTRVKELPATVFRLGKLMCLRVEFQTRIPSGIGNLVSLEELSDISTRDSPD
LVNELRNLTKLRVLKITLRQPTQSTEEALVESLRNLRKLQDLHIYAASGNGHKRLLDLLQ
DGSWTPPPRLRSFSALATYISCSPLRLLPAWIAASVVPRLAVLLIQVRELRQVDIDALGK
LPVLRTLRVEPYEMKEMIVIGRDAFPCLKECRFRNSDHGPVIQRGAMPRLRIIEFCFGVR
QTKDLGNGFDFGLANLGCLEEATVYINCKEATEPEAEEAEGAVKHAADTHPNHANFDMNI
WGRAHAFRR*
>Os01g25630.1
MAEVVTSIVVKPLLSMVKDKVSSYLLQEYRVMEGLEEQHKILKRKLPAILDVISDAEKQA
SEQREGAKAWLEELKTVAYEANDIFDEFKYEALWREAKKNGHYTALGFDVVKLFPTHNRV
MFRYRMDKRLCKIVHDIEVLVTEMNAFRFRFQPQPLVSMQWRQTDSEIFDPTNIISKSRS
QEKLKIVNILLGQASSPDLLVLPIVGIGGLGKTTLAQLVYNDSEIQKHFQLLVWVCVSDP
FDVDSIAENIVKLADRSKEVKEDGKHQIDYHVSQVTKDKPLQKLQKLVSGQRYLLVLDDV
WSRDADKWEKLKASLQHGSIGSAVLTTTRDEQVAQLMQTTDAYNLTALENSIIKEIIDTR
AFSLRKDEKPNEQVEMIDKFVNRCVGSPLAATALGSLLRTKETVQEWQAILMRSSICNEE
TGILHILKLSYDDLPSYMKQCFAFCAMFPKDYVIDVDNLIHHLAKYSSVRALKLSKEMRL
IQLKPKILHHLSNVGELQKLDIGGHLELHQLQNVRESDAIHTKLDSKRKIMELSLVWDNE
EPRNETADSSHNKVMEALRPHDNLLVLKVASYKGTTLPSWVSMLEGLIELDLSTSYTRCE
NIPQLWQLQYLQLLRLAGFDRLQYLCSIGENSTTCSIFPKLKELTLENLKSFKGWWDKTE
RQEQPSCDNDNNKTPTALPNFPQELQLIELNKIDRWQQVEATHVKTPMFPNLENIRIMDC
PKLASLPEARKLSVLHITKGSQQLLFCIPRYITSLSTLSLLQEGVETAPPAEHNLIEWVD
DNENWKGESPLADMRLDNFNMFFLSGAHALWTCFAQLIVLRICRCDVLIHWPEKEFQGLV
SLKTLGIVSCNKLKGYAQAPERSTSGGGQLLTRLESLTIIECKSLVEVFNTPPSLKYLHI
RRCPELKSIFGKQRRGSTLIEGPCSDNIVSAPVLEPSSPAGDHFSPPESLESPHSGELPS
LVKLTLCYCKSLASSSLPNSPQAYSSLQGLIIMECPALKVLPTCLRQRLGSLEWKELDAR
HEELFLQSDK*
>Os01g25740.1
MATSMLLGPLIALVNRQVSNYLLQQYQELDGMEEQLTILERKLPAILDVIIDAEEQGTHR
PGVSAWLKALKAVAYKANDIFDEFKYEALRREAKRRGNHGNLSTSIVLANNPLVFRYRMS
KKLRKIVSSIEDLVADMNAFGFRYRPQMPTSKQWRQTDSIIIDSENIVSREKEKQHIVNL
LLTDASNRNLMVLPIIGMGGLGKTTFAQIIYNDPEIQKHFQLRKWVCVLDDFDVTSIANK
ISMSIEKECENALEKLQQEVRGKRYLLILDDVWNCDADKWAKLKYCLQQYGGVGSAILMT
TRDQGVAQLMGTTKAHQLVRMEKEDLLAIFEKRAFRFDEQKPDELVQIGWEIMDRCHGSP
LAAKALGSMLSTRKAVEEWRAVLTKSSICDDENGILPILKLSYDDLPSYMKQCFAFCAIF
PKNYVIDVEMLILLWMANDFIPSEEAIRPETKGKQIFNELASRSFFQDVKEVPLHKDESG
HSYRTICSIHDLMHDVAVSVIGKECFTIAEGHNYIEFLPNTVRHLFLCSDRPETLSDVSL
KQRCQGMQTLLCIMNTSNSSLHYLSKCHSLRALRLYYHNLGGLQIRVKHLKHLRFLDLSG
NCHIKSLPEEICILYNLQTLNLSGCISLGHLPKDIKNMIGLRHLYTDGCMSLKSMPPNLG
HLTSLQTLTYFVVGNNSGCSSIGELRHLKLQGQLQLCHLQNVTEADVSMSSHGEGKDLTQ
LSFGWKDDHNEVIDLHEKVLDAFTPNSRLKILSVDSYRSSNFPTWVTNPTMMQDLIKLQL
VSCTMCESLPQLWQLPSLEILHLEGLQSLQYLCSGVDNSTSSTFPKLRELILVDLKSLNG
WWEVKGGPGQKLVFPLLEILSIDSCSNLENFPDAVIFGESSQFLDNKGNSPFPALKNLKL
HNLKSLKAWGTQERYQPIFPQLENANIMECPELATLPEAPKLRVLVFPEDKSLMWLSIAR
[truncated: 801,831 more chars]
