# Supplementary material for: An N-terminal motif in NLR immune receptors is functionally conserved across distantly related plant species
Source: eLife. 2019 Nov 27;8:e49956. doi: 10.7554/eLife.49956 (PMC6944444; doi:10.7554/eLife.49956)
Supplement: Figure 3—source data 2. — N-terminal domain sequences of 988 proteins used for Tribe-MCL analysis are listed. [file elife-49956-fig3-data2.txt]

>MLA10
MDIVTGAISNLIPKLGELLTEEFKLHKGVKKNIEDLGKELDSMNAALIKIGEVPREQLDSQDKLWADEVRELSYVIEDVVDKFLVQVDGIKSDDNNNKFKGLMKRTTELLKKVKHKHGIAHAIKDIQEQLQKVADRRDRNKVFVPHPTRTIAIDPCLRALYAEATELVGIYGKR
>HORVU1Hr1G012190.1
MDIVTGAISNLIPKLGELLTEEFKLHKGVKENIEDLGKELESMNASLIKIGEVPREQLDIQDKLWADEVRELSYVIEDVVDKFLVQVDGIQSDDNNNKFKGLMKRTTELLKKVKHKHGIAHAIKDIQQQLQNVADRRDRNKVFVPHPTRPIDIDPCLRALYAEATELVGIYGKR
>HORVU1Hr1G004080.7
MEVVTGAMGSLLPKLGQLLMDEYNLHKRVKKDVRFLSRELESMHAALVKVGDVPRDQLDTQVKLWADEVRELSYDMEDVVDKFLVRVDGIHPHDDANRFKGLMKRMVGVFKKGKNHHRIADAIKDIKEQLQEVAARRDRNKVDGSAPNPIKAIPIDPRLRALYIEATELVGIYGKR
>Sr50
MNIVTGAMGSLIPKLGELLMDEYKLHKRIKKDVEFLKKELESMHAALIKVGEVPRDQLDRQVKLWADEVRELSYNMEDVVDKFLVRVDGDGIQQPHDNSGRFKELKNKMIGLFKKGRNHHRIADAIKEIKEQLQEVAARRDRNKVAVPNPMEPITIDPCLRALYAEATELVGIYGKR
>Sr33
MDIVTGAIAKLIPKLGELLVGEYKLHKGVKKNIEDLLKELKTMNAALIKIGEVPPDQLDSQDKLWADEVRELSYVIEDAVDKFLVRVHGVEPDDNTNGFKGLMKRTTKLLKKVVDKHGIAHAIKDIKKELQEVAARRDRNKFDGIASIPTEAIDPRLRALYIEAAELVGIYGKR
>HORVU1Hr1G004040.2
MRLRKSRSNSMTIVLDPRLRALYTEVTELVGISGKR
>HORVU1Hr1G004140.1
IKEQLQEVAARRDRNKVEGIASNPMEAIPIDPCLRALYAEATELVGIYGKR
>HORVU5Hr1G085290.3
MQVVTGAMGSLLPKLVQLLMEEYNLQKKAKKGVESLLREMKSMHAALCKVAEVPRDQLDEQVRLWADDVRDLSYDIEDVVDKFIVRVDGPNEPAADGNKLTDLVEKMANLFNKGKARRQISSAIKEINKDVQEVANRRGRYTVDNIVPKLTAGTTIDPRLRALYTEATELVGIYGKR
>HORVU5Hr1G085330.3
MQVVTGAMGSLLPKLGQLLVEEYNLQKNAKKGVESLMLEMKIMHAALCKVAEVPRDQLDELVKLWADEVRDLSYDIEDAVDKFLVRIDGSNGSNKPTDDGNKLTYLVEKMGNLFTKGKARRQIASAIKDINKQVQEVANRRGRYTVDNIVPKPTVGTTIDPRLRALYTEVTELVGIYGKR
>HORVU3Hr1G099360.6
LAPIRTCQANSKASWARAKFESRETEREIAMNLVTGAMGSLLPKLGELLKEEYKLQKGVKKDVASLSNEMRSMHAALHKVAGVPLEQLDEQVRLWASDVKDLSYHMEDVVDRFLVRVEGFEVAPDSDGLKLLVNKMATLFTKGKTRRRIADAIKDIKEQMQDVTARRDRYRVDGLVVNVAATRTLDPRLSALYNKVTDLVGIDEPR
>HORVU3Hr1G104770.5
MEIAMGAIGPLLPKLRELLMGELTMEKKVRKGIESLVTELKLMHAVLSKVAKVPADQLDEGVKIWAGNVKELSYQMEDIVDAFMVRVEDGGEPANPKNRVKKIVKKVKKLFKNGKDLHRISDALEEVVVQAKQLAELRQRYEQETRDTSSNTSVDPRMVALYTDVTELVGIEETR
>HORVU7Hr1G023730.1
MEVAAGAMGPVIRKLGELLVRECNLKKRVKKGVQSLLTELEMMHAVLRKVGEVPPDQLEEPVRIWAGKVRDLSCDMEDAVDDFMVRVDEGSSSKPTDMRSRVKKFLKKTTTLFGKGKALHQICDAIEEAQDLAKQLADLSKRYDVDMRSTSNGATIDPRVLALHKDVGELVGVDRTR
>HORVU7Hr1G023750.1
MEVAAGAMGPVIRKLGELLVRECNLKKRVKKGVKSLLTELEIMHAVLRKVGEVPSDKLEEPVRIWAGKVRDLSCDMEDAVDDFMVRVDEGSSSKPTDMRSRVKKFLKKTATLFGKGKALHQICNAIEEAQDLSKELADLHKKYELDMCSTSNGATTDPRVLALHKHVGELVGIEHTR
>HORVU7Hr1G023770.19
MEAAAGALSPVLRKLGELLAGEYNLEKRVKKSVQSLLTELEMMHAVLREVGKVPSDQLQGPVRIWAGKVRDLSCDMEDAVDDFLVRVGEGSCSKPTDMRSRVNKFLKKTTTLFGKGKALHQICDAIKEAQDLAKELAELRKKYELDMRSISNGAIVDPRVLALQKDAGELVGLDRTR
>HORVU7Hr1G023820.2
MCSTSNGATIDPRVLALHKHVGELVGIEHTR
>HORVU6Hr1G028220.2
MELAVGAMGSLLLKLGKLLEEQYKLQKSVKSDFQYLQRELQSMHAALSEVAEVPREQLKQQDRLWATDVRELSQDIEDVVDNFLVRIEGPKSEPAANPDCLRGLIVNMTKLKKWKARRQIAAAIKDIKEQVHEVANRDGRYRGPHGVVSHLTAIAATRVTTTVDPVLIALYGDQKKLIAISDAK
>Os11g43700.1
MSLSNNFPQSDRKNEVSQQHLAGTLTLPRFHPPPIFFLLLPPAPGIHFPHSTSKAPSPTSMELAMGAIGSVLPRLAELLKEEYKLQKGVKNDVESLSRELAAMHIALERVAKVPREMVELDVKLWASNVRELSYAIEDAIDAFVVRVAEGSNLVDPINQGFFKRILRKTSDLIRKGKARREIAEGICDIKELADEVAELRARYKFDAAAAATTPATATVDPRILALYKDITELVGIEEAR
>Os05g15040.1
MEDIVDTFLVHDDGPDPTDPHMLLRLRKKLGKLFKKSKARRKISNLIQDINKKFEQVKARHVKYTVDSVVLKSLAATTIDPRLQNLYKRATELVGIDGPR
>Os05g15040.4
MEDIVDTFLVHDDGPDPTDPHMLLRLRKKLGKLFKKSKARRKISNLIQDINKKFEQVKARHVKYTVDSVVLKSLAATTIDPRLQNLYKRATELVGIDGPR
>Os05g15040.2
MEDIVDTFLVHDDGPDPTDPHMLLRLRKKLGKLFKKSKARRKISNLIQDINKKFEQVKARHVKYTVDSVVLKSLAATTIDPRLQNLYKRATELVGIDGPR
>Os05g15040.3
MEDIVDTFLVHDDGPDPTDPHMLLRLRKKLGKLFKKSKARRKISNLIQDINKKFEQVKARHVKYTVDSVVLKSLAATTIDPRLQNLYKRATELVGIDGPR
>Os08g07330.2
MELVTGVLGSLLPKLGELLKDEYDLQRGTREKIKSLSRELESVHAVLRIVGEVPSEQLDELVKLWARDVRELSYDMEDIVDTFLVRFNDGHEPDDPRVLRRLRKKMSKLFKKAKDRREIAGAIRRINEKLQEVATRRARYRVDSIVTKPAGPVSIDPRIQALYKRSTELIGVDGPM
>Os08g07340.1
MELVTGVMGSLLPKLGELLKDEYDLQRGLREKIKSLSRELESVHAVLRKVGAVPSDQLDELVKLWARDVRELSYDMEDIVDMFFVRFNDGHESDDPRPVSIDPRLQALYKRSTELIGVDGPM
>Os11g03650.1
MPGICRGCEAATGSQPLHMCRMRASWTKYGSLLPKLVEVLKEEYDLHKGVRKKIKHLSQELESMNAVLLKVGEVPPDQLDELVKLWAGDVRELSYDMEDVVDAFLVHIDGPEPLDTHMLRRFRKKMANFFNKCKHHHKIAGAIQDVNKKVEEVAARRDRYMVDNIIAKVTGPVTIDPRLQALYKKTTELVGIEKQS
>Os08g07380.1
MGWGVACHTPPDTRAASGHVAVVLSITWPVTDRFFVIIDDIWDRKSWELIRCAVQDSKLGSRVVVTTRIFEIATHRGEKEKKEMSSVVGKEVVDASSLITKGDMKDLLEDLLKMGMIGQRNVAGGSKLKLEVMPSELRLEGSKNYLSWCRRAQLMLRAKGVDHFLQEGCEEPSDKESQAWRTWNTTNLTVMLLKHEEDIVIGNKWMQRRRVIHFLKGLNKEFEDRRAAMFHQATLPTMEEVIFAMVQEMRLKLMRGTNLTRSAYTVADNRECYNCGQVGHVSYNCPTPRNIGGRGLIRGGHGGFGGTRGGFGGDRGGFGGNRGGRGGDWRGRGGGRGRTEVLLRPMQPLRREKGLGGGLGLESGVMGCGTSIMRNWIGWHFWDGVVVMVNLSSFLLLPPNNYLNYPHWLHLSPPLSAWDGVRGVAASATGGTTVPVINPAVSAADPASVVGEKLKAAVLAANPVLAASAMGGGSIGHVGGRRGGRSCVRSGVDSGWGGLFNAIDTILIIGRGAFSIAIMELVMGAMENLIPKLGELLKEEYVMQSGVREKIQSVSRELESIHAALRKIGKVPWEHLDDELRLWAHDLREASYDMEDIIDSFLVRVDGHEASEVHWFKWFLEKMTNQFNKIKASHEIGVAMKEIDEKLQEVATRHARYTIDNIAINPAGPATVDPRLLSMYKTLAELVGIEGPM
>Os11g27440.1
MELATAAMGSLLSRLAELLSLEENQLQEGVRNRVRQFSRGLKTMDTTLRLVANIPRDHQLDEQVRLWAHDVRMLSYDLEDVVDTVLISLRVGSDPEQADLEMLMRLVAKMNDQLFNGSVEYGQMFSDAVAKQRLRYVATKHGAGNYTAVGHPTHDPYTKAMSTKLVGIDGPR
>Os07g19320.1
MAAVIPKLSKLLMEEYGLQNSVKEGITFLNSELESMQAEVDKISKVPLDQLDSQIKIWARDVRELSYDIEDNVDTFMLCVDDLEARKKHDFTWLIDKYCKSLSELKIHHKIANDIKHDIIPVKEVVERHDRYNADDVDSKLPTIIDPRILKLYDNVTKPVGVDKAS
>Os11g37740.1
MSTLLSKLAELLKEQYDLQKSVKEGVTFLMAELKSIQAALEKVSKVPLDQLDEQTKIWAWDIRELSYDMEDNIDTFMLRVDGLEPAKKHNFTCLVDKCQKSLSKIKICNKIANEIKDIKSQVKEVMERRDRYKIDDVATNLSTFVDPRILTLYGNVTKLVGIDKAR
>Os11g37759.1
MEFATGAMGTLLPKLVELLKEQYDLQKSVKEGITFLIAELKSIQAALEKVSKVPLDQLDEQTKIWAWDIRELSYDIEDNIDTFMICVDGLEPAKKHNLTWLIDKCHKSLSKIKIRHKIANEIKDIKSQVREVMERRDRYKIDDVATIPPTFVDPRILTLYENVTKLVGVDKAS
>Os11g37774.1
MQLSGGEQHLIIITRNRELGSSEPSGMEFATGAMGTLFPKLAELLKEEYDLQNSVKEGITFLMAELQSIQAALEKISKVPLDQLDKQTKIWAWDIRELSYDIEDNIDMFMVRVDGLEPAKKHNFTWLIDKCHESLSKIKIRHKIANEIKDIKSQVKEVMERRDRYKIDDVATNLPTYVDPRILTLYENVTKLVGIDKAS
>Os11g37850.1
MEFTTGALGTLLPKLGKLLKEEYDLQKSVKEGIIFLKTELESIQAALEKVSKVQLDQLDKQIKIWARDVRELSYDIEDNIDTFMLHINDIEPNKKYNFTWLIDKCQKSLSKVKIRHKIANDIKDIKRQVMEVMERHKRYMIDDIATKLPTTIDPRILTLYEKVTKLVGIDKAS
>Os11g37880.1
MEFATGAIGTLLPKLGELLKEEYDLQKSVKEGIKFLMAELESMQPALKKVSNIPLDQLDEQVKIWSREVRELSYNIEDIIDTFMLHADVVEPTNKHNFTWFINKCHRLAQVKIHHKIACDIKDVKSQVKEVMERRDRYMIDNIAAKTPTVIDPRILSLYEKATNLVGIDKAS
>Os11g37860.1
MELATGAIGAVLPKLGKLLKEEYDLHNSVKEGIKFLKAELEYMQPALKKVSNVPRDQLDEQVKIWAKDVRELSYSIEDIIDTFMLQVDALEPPKNNIFTWLINKCHKLSQLMIHHKIGNDIKSVENQVKEVTERYDRYRIDSIDAKPPIFIDPRILGLYEKVTNLVGVDKAS
>Os11g37870.1
MEFATGAIGTLLPKLGKLLSEEYNLQKNVKEGIKFLKIELESMQLALKKISNVPLDQLDEQVKIWARDVRELSYSIEDIIDTFMLRADDLDQSKKNIFTWLINKCHKLSEVKIQHKIAKDIKDVKIQVKAVMERRDRYRLDGVVANPPTIVDPRILALYENVTNLVGIDKTS
>Os11g37780.1
MEFTTGTMGTLLPKLGKLLKEEYNLRKSVKEGIIFLKAELESIQAVLEKVSMVPLDQLDTQIKFWARDVRDISYDIEDTIDTFMLHVNGLEPTNTTSHVKIHHKIANDIKYLKRQIKEVMDRRDRYKIDDIVAKPRTVIDPHLLALYEKATNLIGVDKPA
>HORVU6Hr1G002150.4
MAMEFATGAMGTLLPKLGGLLLEEYNLKKSVKKGIGDLKKELESMQAALVKLSSVPLDQLDHQVKIWANEVRELSYAIEDSLDSSMVRIEGLEQTKPNIVGFFKKTRNKITKFKARHEIANNIKDIECKIMKVKERYERYKIDDVIPNPGITTVDPRLSVLYRKASDLVGIAKAI
>Os02g19890.1
MAVVAGAMTALIAKLTTLLMDQYKLQNSARGDIIFIKAELESIQAALEKLFEVQVTDRQVKIWERDVREQSYDMEDIIDNFMVHVETHLLAKPHELKGFMKGSLSLLRRAMVRYRVATDIKRIRRLVNETSARRDRYKVGTIVAAAKTETAIDPRLIGIYGEATKLIGISGPK
>HORVU2Hr1G012010.2
MEVMAGAVLSALLHKLDAVLTDEYMLQRSLRGEITFLRAELESMQAALERVSLPSAQPIDRQVRIWAGQVRELSYDVEDSIDRFMVRVDLHHPGFSGFIGRCLSLLTTARVRHRIAADIRGIRGLVKEVADRRDRYKIDDHVFAIRRPAGTTVDPRLHGMYEDSTKLVAVGGPR
>Os11g34920.1
MVEIVTGAISTLLPKLGEVLRKEYQLHKTVRGEIMFLMAELERMQAAILEISESDEPNKLVKLWVRDVRELSYDIEDTIDSFMVHFDKHRSFRGFIDRSLNLLTKFKIRHKIGANIRDIKSHIKEVSELRDKYKVDGVTVARPVGHQTVDSLRLQSALYKNVSELVGTKKKT
>HORVU2Hr1G011300.4
MAAAVTGAMATLLPKLADLITKEYNLQRGVRGEIMFLKAEMESMQTALLKISQAPIDQPPDIQVKLWAKAVRDLSYDLEDNIDKFIVCIETHGQPDKSHNFRGFIDKCLSLLTKGKIRHKIGIDIKDIKNRIKEVSERRDRHKVDSVAAAKPPGPTIEALRLSALYAKATDLVGTDKKS
>HORVU2Hr1G040600.1
MAEVVTGAMGTLLPKLADLITEEYNLQRGVRGEIMFLKAEMESMQAVLIKVSEAPIDQPPDIQVKLWAKAVRDLSYDLEDSIDKFMVHIETHGQEKSHSFRNFIDKRISLLTKGKIRHNIGIDIKDIKSRIKEVSERRDRYKVDSVAAAKPTGPTIDALRLSTLYRKATELVGTDEKS
>HORVU2Hr1G119380.2
MAEVVTGAMGTLLPKLADLITEEYNLQRGVRGEIMFLKAEMESMQAVLIKVSEAPIDQPPDIQVKLWAKAVRDLSYDLEDSIDKFMVHIETHGQEKSHSFRNFIDKSISLLTKGKIRHNIGIDIKDIKSRIKEVSERRDRYKVDSVAAAKPTGPTIDALRLSTLYRKATELVGTDEKS
>HORVU5Hr1G068380.3
MEIVTGAMSTLLPKLGSMLKEEYNLHRKVRGEILFLTAELERMEAALVEVSEAPVDHPPSKLVRLWARDVKDLSYEIEDSVDRFMVHLDGRAEEKAQSFMGFIHRGIDLLTRAKTRHKIGTEVRHIKSRITEVSARRDRYKVDKAVEQPVVTSVDSLRLSALYKTETELVGTEEKI
>HORVU7Hr1G000230.24
MEDVVDKFLVRVEGADPAIKPRKLKKLMKKMGHLFSKSKTRREISDEIRDIKVRVKEAADRRDRYRVDDVVANPVGATTVDPRLLALYKDQKDLVGIDDSL
>HORVU7Hr1G100250.47
MDLATAAMHSLLPKLFELLHGEYKLHKALKKDVEFLEREMRSIDAALRKVAMVPRDKLDDNSKIWANQVRELSYEMEDLVESFLVGVQGVDPAANPHGFRGFVRKVANLFTKGKARHQIADAIKAVKDQVQQVADRRDRYKIDDVEASLAATTMVEPVDPRLMVQFKDHRELVGIEEPR
>HORVU7Hr1G100300.16
MEDVVESFLVGVAPAINPDSFKGFMKKAGNMFMKVKTRYKIADAIIGIKDQVQQVADRRGRYRIDDVEASLAATTIIDPVDPRLMVQFKDHRELVGIEEPR
>Os12g33160.1
MNIATGAMNTLLPKLGELLVGEYKLQKGVKGEIEELEKELKGMTAALHKVAETPVDQLDQQVKIWASEVRELSYDIEDAIDTFMLKCKGHEPATSFKKVTNLFNKFKTNHQIHGVMKDIMDQVKKVSERRDRYIVDDNAARPTVVDVDSRLEAMYRKATELIGISKPK
>Os12g36720.1
MNIATGAMNTLLPKLGELLVGEYKLQKGVKGEIEELEKELKGMTAALHKVAETPVDQLDQQVKIWASEVRELSYDIEDAIDTFMLKCKGHEPATSFKKVTNLFNKFKTNHQIHGVIKDIMDQVKKVSERRDRCRVDDIAARPTVVDVDSRLEAMYRKATKLIGISKPK
>Os12g36690.1
MNVATGAMNTLLPKLGELLVGEYKLQKGVKGEIEELEKELTSMTAALHKVAETPADKLDKLAKIWASDVRELSYDIEDAIDTFMIKGKGHELATSFKKVTNLFNKFKTNHQIHGVIKDIMDQVKKVSERRSRYIVDDIAARPTIVDVDPRLEAMYRKATELVGINEPK
>Os11g32170.1
MEAVVSVSTGALNTLLPKLADLLLLVAGEQHSSRRAVKDGVEHLESELTSMRAALDKVSAAPPDQLDGQVRLWARDIRDMSYDIEDAIDTYLLREAAAAPRRPCCIGFAHGHGRSRRRAAIVVEIERIKKEVEEVSRRRERYRIDDHVVVVVDDAPVDLRLPALYTNAASLVGVDASV
>Os11g32210.1
MEAAAVSASTGALNTLLPKLADLLLLVAGEHHSSRRAVEDGVEHLESELTSMRAALEKVSAAAAPPDQLDGQVRLWARDVRDMSYHIEDAIDTYLLREAAAAGRRPPPPPCCSFVVGLTSSARRRSRAIAAEIERIKKEVEEVSRRRERYRIDDHVVAVVDDAPVDRRLPALYANFASLVGVDASV
>HORVU5Hr1G063690.2
STIKMDLVVGASTGALQAVLPRLARMLGEEYKLQKGVKDAVRYLHKELESMQTALEKVSQVPVDQVDPLVKLWARDLRDMSYKIQDAIDSYMAHVDSAREPGSSTACCVNVKGMLPRSWPCCARHDIATEIERIRIQVEEVSRRRERCKVDGIAAASPAPSDPRMLSLFQDKEKLVGIDRSS
>Os01g16400.1
MEAAVVSSTEGVVRILLAKLGEFLSDKYVLLSGVRHEIQELKDDLESMNACLRDLAAVGDYHQSQQTRTWMKQVREVAYDAEDCIDSFRYHVGGDRNHDEGLLVVAGWLRRTALRPLTTLRAMYKLAVEVQSLKARALKVSERRLRYRLEPPAAASSSGEYAPRCYDDLDRRLPALSVDESRLVGVRSKT
>HORVU1Hr1G084200.53
MEAVVSASHGAVQILLRKLGNILATKYTLLHGIRGEIQELKDELESMTACLRDLADNDDHNEQTMTWMKQVREVAFDVEDCMDRFCHHLSRNHGDRHGLLEYLHRMFNMVRTLRVRHKVATDIQCLKSRAQKVSDRKLRYTYSLDDSAGRSGKALGTSYSHLGSLDRWLPAIHGDGPGLVGMGKMT
>Os06g06380.1
MEGAVFSLTEGAVRSLLCKLGCLLTEDTWLVQGVHGEIQYIKDELECMNAFLRNLTISQIHDDQVRIWMKQVREIAYDSEDCIDEFIHNLGESSEMGFFGGLISMLRKLACRHRIALQLQELKARAQDVGDRRSRYGVELAKATHEEAHPRLTRHASLHIDPQLHALFAEEAQLVGIDEPR
>Os06g06400.1
MEGAIFSVAEGTVRSLLSKLSSLLSQESWFVRGVHGDIQYIKDELESMNAFLRYLTVLEDHDTQVRIWMKQVREIAYDAEDCIDQFTHHLGESSGIGFLYRLIYILGKLCCRHRIAMQLQELKARAQDVSERRSRYEVMLPKTTLQGAGPRLTRHASRHLDPQLHALFTEEAQLVGLDEPR
>Os03g30910.1
MESVVVTAAEGAVKTLLGKLGSFLSQEPRLLGGVRGELQYIKDELESMNAFLQNLAATSSHSVQVKIWMKQVREMAYDAEDCIDEFQHHFGGYCGNGIVGFIYRMKHLMYTLKVRHRIVMQVQELKVRARDVSDRYARYSGANAIVDASDSKNTTTSISTCLSLDPRQVIGFIQDDLLVGINNRR
>Os07g40810.1
MEHAVVSAAEGAIHTLLGKLGTIVLQEAQLLGGIRGELQHLKDELESMTAFLQDLSGRDECGKQVKIWKKHVREIAYDIEDCIDEFKHQLGDSSSAGGSGPVVFFRKATHILQTTRVRHQIAKQIQELKRRTMNISARNSRYSANHLISGTAGNSMAAYDSQANLLNVDTRITALFPERRQLVGIEPRQ
>HORVU2Hr1G033910.1
MERAVVTVGGGAINILLCKLGTMLIQEAQLLGGFRGKLQYMKDELESMTAFLQDVAERENSSRQVKIWTKQVREVAYDVEDCVDEFTYHIGSNTSGSGLTELFHRCIRFLRTAKARRQIAKQIQELKMRATSISERNSRYSGNHLISRAEGTFAAQPARADIVSLDVRTPAFLPDITQLVGTEARQ
>Os01g23380.1
MEIAVGALSGMVDALPAKLGDLLQQEYTLLSGARGDVGFLQSELGTMNAALLRCESLESSDVQTRAWVAQVRDLAYDIEDWIDLFAHRVDGGAAASPGAAAATSSSSSSGGFLSWVRCCVNKVTTLPARHVIATELQELKNRVIELSEQRKRYRFDPPARHAGGRSGVAAVDPRLVALYADTSSLVGLDAPV
>HORVU7Hr1G110630.1
MVVWNVNNYSQKSYSRHHQPQAGDDEDLVQSSVSGPRPSSPPAAPTDPDPEEPGLFCCQPAGGMEIAVGALSGMVEALPGKLAELVQQEYELLSGARGDVAFFQAELRTMHAAVLRCEALEDPDVQTSSWIAQVRDLAYDIEDWVDLFAHRVDAGTHDADTSHRFSRWIRRLTTIPDRHVIATELKELRARVVEVSELRKRYSLGPQMQSHHPAAVDPRLFALYADSAGLVGMDGPR
>Os02g17304.1
MAGAAVSASSGAMNSVIAKLASLLTDEYTHLKGVKSGIRWLRDELGSMNAVLQRLGDMDDDQIDVQTKEWRNKVRELSYDIEDCIDRFLQNHSSGDANANLLQKGVRKMKKLWENHQIGDEIKQLKERVIEEKERHERYKIADRLMVAPQHVRLDPRVPALYEQAKNLVGIDKPR
>Os02g35210.1
MASATFGAMDSVLSKLTDLLTFEYKLLEEVKRDIVFVKSELESMHAFLKKMSEVEDELDEQVKCWRKEVRELSYDIEDHIDEFAVHLKDEPGCELHGIPSFISQIVKSIASIRNHYQIAKEMRGIRAFVGEASRRHKRYKVDDTISKPSKVTVDPRLPALYKDASDLVGIDGPK
>Os08g28600.1
MEAQGAMDSLLKKLTNLLVEECARLKGVRREIRFLRSELNNMHALLQKCAAMENPDIQVKTWTKELRELSHDIEDCVDEYVHGVDTNDHHGHGGIKEFFRRCARRLKTLCTRHRIAKQIQELKARVVEVKDQRERYKLDDVAGSSYTSLTIDPRMGALFTEEAHLVGIDGPR
>Os10g04110.1
MDIVVSVSHGALGPLLGKLNTLLVDECARLKGVHREIRSLRSELSNMHAALHKYTSLEDPDIQVKTWTSELRELAYDIEDCIDKFMHQLGANDDQHHTSNGVKDFFGKSAKRLKTLGSRHNIAAEIEELKMRVISVRDQKNNYKLDDIFCSSSSNTNAFVDPRLAALFAEENHLV
>HORVU1Hr1G005470.2
MAPAVTAALGAMGPLLGKLAELLANECGRLKRVRREIRSLRTEFTSMHAALQRYAKLEDPDDQVKQWVSLVRELAYDTEDVFDKFIRHLGNGESHDGGFKEYFRKTARRLKTLGARRQIAIQIDDLKLRIKEVKELKTSYKLDDVPSSTSAHATVDPRLAALFAEEAHLVGIDGPR
>HORVU5Hr1G123480.1
SMEVVSAAHGAFGPLLEKLTALLVDEYARLKGVRREIRSLRSELSSMHAALKEYTKLEDPNDQVKTWISLVRELAYDTEDALDKFVHQLGNGSGRHHGGFKKFFRKTVSHLKTLGSRRGIADQIDDLKDRIKQVKELKDSYTIDGSRSSATRHGVMDPRLHAIFAEEAHLVGMEGPR
>HORVU6Hr1G090470.10
MAVVSSSLGVLGPLLAKLTGLLADECARLKGVRREIRSLRSELTCMHAAVQKYTMLQDPDVQVKAWISLLRELAYDIEDVIDKFIYQLGNSGEHQGGFKEFFRKTARRLKTLGSRRGIAKQIEDLKIRLNEVKELKCSYKLDDIVPFEHSAIDPRLSALFVEEAHLVGIDGPR
>HORVU6Hr1G090550.1
MEVVSASHGVLGPLLGKLTGLLAGECARLKGVRREIRSLKSELTGMHAAVHKYMTLQDPDVQVKVWISMLRELTYDIEDVIDKFIHQLGTDGHQHGRFKDFFRKTARQLKTLGSRRGIASQINDLKIRLKEVKDLKSSYKLDEISCGTIEHSAVDPRLSALFVEEAHLVGIDGPR
>Os11g15190.1
MVSVATGVLSSVLGKLPALVERQCNNSFKGVNEEILTMKLELQSMNAFLLKLADMDDLDIQVKEWRNQIRELSYDIEDCIDDFIHQMDGGSSRVHKGFFQKSIHKLRTLGARNEIADQILKLKARVDDASERQKRYNFNGTISSSIDVVPLDPRLPALFAEADALVGIDEPA
>Os11g17330.1
MAHTMVSVATGVLCPVIGKLSTLLQMKYNRLKGVDSEILSLKDELSSMNALLLKLEDIDDLDIQVKEWRDQIRELSYDIEDRIDYFMFQVDGDAHRRESMKGFLQKSIRQLRMLRARDKMADQIIKLKARVDMASERRKRYNFDETLSSSIGVVPIDPRLPALYVEEENLVGIDTPR
>Os11g15500.1
MEHAMVSVATGVASAVLEKISTLMEKEYSKLKGVRDEIISLKDELSSMNAFLLKLSDIEELDVQVKEWRIQIRELSYDIEDCIDGFMHRVNCSSDSSNTKCFFRKVIHQVRTLGARHAISNDILKLKARVDSASERFKRYNIDPAITSSSAIVPVDPRLPALYAEAESLVGIDEPT
>Os12g37740.1
MAISSSGAAVPLAGLLQSTPYPQTERGMEAVVCASHGAVGSLLWKLSALLSDEYNLLTGVKSNIMFLKAELESIDVFLKKMYEFEDPDEQSLFWMKEFRELSYDIEDIIDASMFSLGHESNRRPRGFKGFAGRCMDFLTNVKTRHWIAKKIHCLKCCVIEASNRRARYKVDGSVSKLSRTSLDPRLPAFYTETTRLVGIDGPR
>HORVU5Hr1G022730.24
MEATVCATHGAMVSVLRKLGALLSDEYKLLTSVKGDIMFLKAELESIHAFLKKMSEFEDPDELSKCWIKAVRELSYDIEGGIDSFMLSLGGESSRKPRGCKGLLSRCMDLMKHSKARHRMAKKIKVLKQSAIEVSSRCARYKVDDVISRPGRTSIDPRLPAFFTETTRLIGINGPR
>Os12g37760.1
MASALTGVMTSVINKLTALLGKEYMKLKGVQGEVEFMIDELSSMNALLHRLAEEDQHLDVQTKEWRNQVREMYYDIEDCIDDFMHHLGHTDIAESAGLVHRMAQHLKTLRVRHQIANQIEKLKARVEDASKRRLRYKLDERTFNLSTAGAIDPRLPSLYAESDGLVGIEQPR
>Os12g37770.1
MWGQSATAAVDFAANPLHSVPAASVMTRPSRPVKKPLGDSLSCAPQNTRIIDLGGEMASALTGAMTSVIIKLSALLGEEYAKLKGLQREVEFMKDELSSMNALLHRLAEVDSDLDVQTEEWRNQVREMSYDIEDCIDGFTHRLGHIGIAEAAGPVQRVAQQLKVLKVRRQIASQIQELKGRVEDASKRRMRYKLDDRIFEPSIARAIDPRLPSLYAESDGLVGIETPR
>HORVU5Hr1G093970.1
MDGGGGIMASAATGAMSSLLAKLAELLGEDCYQHQMQRGTRREVAFLRDELGSMNALLERLADADAAAPLDPQTREWRDQVREMSYDIEDCVDEYMGQLRRRSGGGGGGVVGLVLSYVGRVREMVSRCGIAEQIQELRARVVEAGHRRKRYKIDAAAASPSGAGVVPVDRRLPALYAELGGLVGVHGPR
>Os03g46550.1
MAASTGVVSSLLSKLATLAEQKYGDVRRIRREITFLTDELSSMNALLLKLADMEELDSQLKEWRNKVRELAYDVEDCIDAFAHHHRLSRGDADPGGLIRRAARNMKKLRASYRAADQIHELKARIMEVSDRRLRYKLDEAASAAPAPALAIDPRLPALFAESKGLVGIEGPR
>Os07g27370.1
MAYDIEDCIDLFVHHLGSLTGKAGVIKKMAWRIKGLQLSHRISGRIQELKARVMDESDRYRRYDTMNISSMSSEAHLHRDASGSRTRSVDPRLSALYTEAERLVGIDGPK
>Os11g14380.1
MEAAIVSASTGVMRSLLAKLTNLLGGEYKLLKWLRREMEFLESELRSMSIFLERLEDTQKLHPQMKDWRDRVRELAYDIEDCIDDFILQLDSKDAKVGFGQKLLASRRIGHMIRELKARVMEESERQRRYMLDGLASGPSVRVKVDPRLSALYVDEDRLVGIDAPR
>Os11g16470.1
MAGALVSASTGVMESLLGKLSSMLEKEYAKKKAVEKDVLFLRNELSSMNTVMQKYAMLSEPDLQVKAWMKEVRELAYDIEDTIDAFMARSEKSNEPTGIRGFIINNILKLRELLSSCTISQEIEKLKNQVLEVNDRRKRYKLDVSVSMGTGCESIDPRLPAFYSEVGGLVGIDGPR
>Os11g16470.3
MAGALVSASTGVMESLLGKLSSMLEKEYAKKKAVEKDVLFLRNELSSMNTVMQKYAMLSEPDLQVKAWMKEVRELAYDIEDTIDAFMARSEKSNEPTGIRGFIINNILKLRELLSSCTISQEIEKLKNQVLEVNDRRKRYKLDVSVSMGTGCESIDPRLPAFYSEVGGLVGIDGPR
>Os11g16470.2
MAGALVSASTGVMESLLGKLSSMLEKEYAKKKAVEKDVLFLRNELSSMNTVMQKYAMLSEPDLQVKAWMKEVRELAYDIEDTIDAFMARSEKSNEPTGIRGFIINNILKLRELLSSCTISQEIEKLKNQVLEVNDRRKRYKLDVSVSMGTGCESIDPRLPAFYSEVGGLVGIDGPR
>Os08g29854.1
MAEVSAAMGSNRSVRKKLAALLSDERKDFIRVRSKVKPLIDALESVHACFEKLSLEDEKNLDALQEAWMMDLRELSYDMEDSLDRFLVKSAAEPGSCKKLFKILLTKIKGSTNGIVKVIQDIKMPVEELNERMNRFKLSDDRHVTYDPIKIDSRVTALYVDASHLVGLDGPK
>Os12g17090.1
MAGAFVSASVGVLNPLLTKLSALVEGEYKLLKSVKKDIIFLRNELSSISVLLEHLSTKEDKLDGPTKEWRNNMLELAYDIEDCIDLFIHKLSCGDANANFVQKIGSKIKKLWGKHQITECIQELKNRVMEEDQRRKRNQIDDFISEPSVVEIDPRLPALYEEVERLVGIDGPR
>Os12g17090.2
MAGAFVSASVGVLNPLLTKLSALVEGEYKLLKSVKKDIIFLRNELSSISVLLEHLSTKEDKLDGPTKEWRNNMLELAYDIEDCIDLFIHKLSCGDANANFVQKIGSKIKKLWGKHQITECIQELKNRVMEEDQRRKRNQIDDFISEPSVVEIDPRLPALYEEVERLVGIDGPR
>Os12g17410.1
MAGAIVSVSTGALSTLLPKLSLLIQGEYKLLKGVKGGISFLKDELSSMHTLLVKLANNEEKLDEQVKDWRNKVRELSYDIEDCIDLFLHKVSSSNAKAGLVRKMAAKIRKLCHIQIDPRLPVLYVEAEKLVGIDGPR
>Os12g17490.1
MDGAAVSVATGVMGSLLAKLSALLGEERGLLKGVKGDIRFLRDELSTMNVFLMNMASVEENMDVQVKDWRNKVRELSYDIEDCIDLFMHKLNRGDDKVNIVLKMAKKIRMLWSRHQIANQIQELKARVKEESDRRLRYYFSECNAHVDGTKIDPRLPALYVEEEKLVGIHGPM
>Os08g31780.1
MVGATASTLMGVMNPLLGKLSTLLEEEYGKLKGLHSGIASLRDELRSMEAALEDLSQLEEPSQQVKEWMHQLRELSYDIEDCIDVFVQHLGQDDAHDGLISKIIGWIRTMKVCHHTAGQIGKLKEHAVEISDRRKRLKLDIVPSSSAYVPIDPRLSAFFEEAGRIIGIDVPR
>Os08g31800.1
MVGATASALIGVMNPLLTKLSGLLEREYGKLKGVGREVALLRDELSSMNTALEAVSDSEEEPSSQVKEWMRQLRELSYDVEDCIDVFVHRLGHHDPGDGLFRRTKRRLKALRSRHCIAGQIAELKDRAVLVNDRRKRYELDAAASSSAAIAIDSRLPALFEEMDRLVGIEGPR
>HORVU7Hr1G111630.5
MAEVLVSASTGAMGSLLRKLGAMMTDEYKLLKNVRGDIKFLKDELEVMCAFLLKMSDVEEPDEPTKLRVTAVREMSYKIEDNIDKFMVLVEHESSSSDAHGLTKLMDKCKNLLPDIKTRRKIAKEVKDIKKEIKDVSDRFLRYKIDESSTSVPAKEKVVPRLRAVYKDVTELVGIDGPK
>HORVU7Hr1G111700.6
STAIAICKPKSTHTHRATMAEVLVSASTGAMGSLLRKLGAMLTDEYKLLKNVREDIKFLKDELEVMCAFLLKMSDVEEPEEPTKLRVTAVREMSYKIEDNIDKFMVLVEHESSSSEAHGLTKLMDKCKNLLPDIKTRRKIAKEVKDIKKEIKDVSDRFLRYKIDESSTSVPAKDRVDPRLRAVYKDAAELVGIDGPK
>Os08g28540.1
MEGALVSTATGALKPVLAKLAALLGDKYTIFKGLHKEIKSLSTELMAIHAFLLNMSEEENPDAQDQAWMTEVRELSYDMEDIIDEFMVHVDDESATPDGFISKCKKSLANMKTKRRIAKAIEDFKSQINIVGERHARYRSEKTICRTSNTIIDHRALSIFEHASNLVGIEGPK
>Os08g28570.1
MEGAIVSIATGALKPVLMKLATLVCNEYMISKEVHKEIETLSSELTAIHSFLLKMSEEENPDAQDHAWMMDVRELSYDIEDIIDEFMVRVDDDSANPDGFISKCKNSLAKMKTRSRIAKAIRDFKSQITKVGDRHA
>HORVU6Hr1G075320.1
YKPDRGGRGVRASIQPTHHTQRRQNHLSLLSPTRASMDAALVSVATGALKPVLEKLAALLGDKYRRFKEVRDEIKFLTDELAAMHNFLLKMSEVEDEDPVVQDKAWMNEVRELSYDIEDHLDDFVARVDDDRSAKPDGFMEKIKYLLDRTKARRGIAKAIQSLKKQVVVVGKRHARYATREAISKPSNAMVDPRALAIFKDVSKLVGIDGPK
>HORVU6Hr1G084930.1
MEPVLVSAATGALKPVLEKLATLVGDKYKRFKHVHREVSLLRDELATMHAFLLEMLEEESPNERDKLWMKEVRELSYDMEDCVDDFIQDIESDGFIEEMKNWLGMMMARGRTASEIHGLKKQVIELSKRNGRYKTEVRQSNASHKVKEDFSQTMNKGTLHARALVRLNSTPVAIDKPK
>HORVU5Hr1G006960.7
MEEEGLVSAATGALQPALAKLAALLGDEYKEVRGEVELLTRELAAMDAFLLTKSEEEEDHSSQDKACMHEIRELSYDIDDDLGGFIMASVPDKSAELAGLLDKMQAMLGRTKARHQMIATAVDDLKEQVVKVAERHSHHKRPKVDDGRALATVNNASSELVGVDGPK
>HORVU5Hr1G007040.1
MEEEGLVSAATGALQPALAKLAALLGDEYKEVRGEVELLTRELAAMDAFLLTKSEEEEDHSSQDKACMHEIRELSYDIDDDLGGFIMASVPDKSAELAGLLDKMQAMLGRTKARHQMIATAVDDLKEQVVKVAERHSHHKRPKVDDRRALATIDNASSELVGVDGPK
>HORVU7Hr1G096640.15
MEPVSAATGAMGSVLGKLGALFADGHEVSNGDVESLKAELQAVHAFLKATSQAEDPGERGRRWMKEARELSYDVEDALDKFMLHSRDGSGAADNDSDGFSEKMSAWLSEAAARRRTGQEISDAISRAGGAEAEDPRRDCSLYRETGEPVGVDGPA
>Os08g10260.1
MAETAVSASKGVIGALFEKLTKLVEDKCTNLVGMSKNIVFLKDELPTMSALLEKLEDADELDPVVKAWRNQVREMAYDIEDCIDDFVHHVGGGDVEAGFIDKVSHFLRTLRARLETAEHIKDLKIQLIEINERHKRYKFDLDDTPSSSFVAIDPRLPALYSEAANLVGIEGPR
>Os08g10440.1
MASGMVVSASMGVMKPLLTKLTVLMGDEYKKLKGVRKQVSFLKDELTTMSAFLEKLAFMDDDGGELDPLVKDWRNHVREMTYDIEDCIDDFMHQLGGGADASGFLQKTARRLKTLRVRHQIANQIDEIKARVIEANQRRRRYELDGCSNSRASESVAIDPRLTALYQKADNLVGIDGPT
>HORVU1Hr1G094320.1
MASGIVTVASGVMNPLISKLTTLMGDEYIKFKGVRKQASFLEKELSAMNAALQKLELIDEIDPTVKDWRDHVREMSYDMENCIDDFMRQSRADDAKAGFIKKTSRRIKKLRERLRIADRMEELKTLALEANARRQRYNVDDWKPTSSTVAFDPRLRAVYQEADTLVGIDGPR
>HORVU6Hr1G084840.1
LSSPAFACFSGAHCTPTLVNQEWKESKLEMATPIVTAAAGVMNPLIGKLTTLMGEEYKKLKGVRKEVSFLRDELSAMNAALEKLEFMEKLEPDTKDWRDHVREMAYDMENCIDDFMQDTGGAHTNAGAGFMKRMSRRLKTLRVHHRIAGQIEDLKALAVEANERRIRYKIDNCNTSCGSVDIDPRISVIYKDVAGLVGTDGPK
>HORVU6Hr1G021780.2
MQRYKIDDCTNSTARVVPVDTRMLAIYKQAASLVGIDGPK
>Os12g13550.1
MSTMVVSAYKGVIDSVLAKLRELMGGDMCANLIGVSSRDILFLRDELPAMSALLEKLDDAEELDSEAKNWRNQVREMTYDIEDCIDDFSNNITSVDAKTGFLYKASQFLKTCRAHLEAAWQIKELKTRLQEINERRKRYKVGHYISNTTSVTVDPRISAFYKETAGLVGIDSPK
>Os12g09240.1
MASSSSGVMNSLLTKLATLIREECYSKLKGVRNEVVSLEGELRSMEALLEKLACMDELDVQVKEWRDQVREMSYDIEDCIDDFVHRLGKYDVRSGLIKKTTELPRKLRARHQIAKKIEEIKNHVKEVNERRMRYKLDEYTSKSSCEPIDPRVVTIYANTADLVGIDIPR
>HORVU3Hr1G111470.22
MAGIMVSASTGVMNSLLGKLTTLMGEEFAKLKNLRKEVKHIIDELSSMKGALESLADLDELDIQTTRWRDEVREMSYDIEDIIDDFMCKVGEKNKKSGFVQDTIQRLKTSRARHRIASQIEDIKKLVRETSERRERYKLDVPKLRNVAIDQRVVALYENAAKLVGIEGPT
>HORVU6Hr1G011750.1
ATRIMMSASTGAMNALLGKLGILMGEEFYKLKNLRKEVKFIRDELCSMKDILEILIDADELDAQTKSWRDILREMSYDIEDIIDDFMHHIGEKIKNRWFAHRAARLLKKLRARYQIANRIKEIKALVLETSARRQRYKFDIPSPRDVSIDPRLATLYENAAILVGVEGPM
>HORVU6Hr1G090890.1
MTEIMVGTFTGVMRSILSKLAFLTGEKLYLLINLRKEVKFITDELGSMNDLLEGLADVEELDPQTKGWRNQVRDMAYDIEDIIDDYIHYIGEKCESDGFVTKTARWLRTLRDGHKIVGRIKEIKTAVQESSLRRTRYNLHECITRSSSVSIDQRIFALYANAADLVGLDRPV
>Os11g13410.1
MAGVGEKMMVSALTGVMSPVLGKLAGLMEQEYSKLRGVRKKMEQLRKELITINLAVEQYASMDDDPDKLRRAWVKEIRELAYDIEDCIDLFVHRSNHEFSAGGGVRRLLLDSISKLRGLHHRHKFAAQIQQLKNTAGEIHERNLKYKADGCSSAATPPHTEIDPRLPALYEEAERLVGIERQM
>Os11g13430.1
MGGVGEKIIMSALLGVMSPLLGKLGNLIEKEYAELKGARKKLEQLMKELMAINLALEKYSGMENFDVQVKAWTIEMHELAYDMEDSIDLFSYCIDHEPVSTTMGVKRVILKILRKLKKIHHRHKFAKQMHQLQVLANEAYNRQKRYKLEEGSSSNSFVEIDPRLPALYVEVQKLVGIEGPS
>Os11g13440.1
MEGFGENIMVSALAGMMSPLLGKLSYLIEKEYAELKGVRKKLEQLRKELMAINLVLEKYASMENYDLQLKAWMIEMHELAYDMEDIIDLFTYRIDHEPASTTVGVKRIILKILRKVRKIHHRHKFAKQIHQLQVLVNEAYKQQKRYRLEEGISSKPHTEIDPRLPALYVEVEKLLGVEGPS
>Os11g13510.1
MGGVVEQIVVSALTGAMSPLLRKLTNLIEKKYMEVKGVRKKLEQLTKELMTIGIALEKYAAMDSPDVQVKAWMAEMRELAYDMEDSIDLFTYRIDHEPADTTNGVKRVLHKTLRKVKKFHHRHKFAKEIEELHVLVNEAYERQKRYRIEEGTSSKLCREIDPRLPALYVEKEKLVGIQGPM
>Os12g28100.1
MMAAVNSSMGVMAPLLTKLAMLLSNKCKKLKGMRKNIEFLSHELTEMNAVLENLADMEKLDGQQKLWRNDIREMVYDIEDCIDVFMYHLGDGNNKDGLLRKTARKLRNLRARYQIADKIQELKARVMQVAERRDRYANLGVSTSSIPKVVEVDPRLPALYEDAKNLVGIDGPC
>HORVU3Hr1G004100.5
MEAVVASAITGAMRTLLPKLGVLLESKYKLSKAMKKEIASLSDEMSSMSALLVKLAETDDGELDVQDKVWRDQVRELSYEMEDCVDTFTDDLDGGGGLWRGLTTLKMRYNITRWIAELKSRMVEVNKRHSRYKLDERACSISRSPVTIDPRLYALHTEAASLVGIDGPK
>Os06g06850.1
MEGVLVSAATGAMNSVLAKLAAFLGDEYKHAKGVRDDLAFLQSELTTMNKALHALADADQLDELSKDWRDRVRDLAYDIEDCIDLSVHRLHGAGESGLAAKMARMAKKIGAFRQIASQIQQLKARVLEVSERRNRYTLHGLVPTSSDASSSTTKVDARLCALWTETKHLVGIDGPR
>Os08g29809.1
MAEVLASGATGLITSLLGKLASLLDDEYTLLREVRGDVEFLQAELSGMDDLLVRLVEMEKNGHGTKKWRVKLRELAYEVEDGIDSFTHRLGSARDRAGFVRGFMKQLNLMVRHQVARQIQELRDQIEVECARQMRYTQLGGGGSSSIDAAVADQIDCRVKALYVDPDHQLVGMDGPV
>Os01g24820.1
METAMAATCSALSSLGDIMLVVREEEEETREGGAVELLAAELTAVHAALRDDYLADVPPARFDEQAKAWSGHARELACDAALLARRADGSPDAASAATVKALLERAADLSRRRPRPTAAVDPRRPAAAVDAGPPATEIVGLDAAK
>Os08g07940.1
MEAAIVSVSTGVMKPLLSKLSKQLEEEYTKLKGVRVHKKIMFIRDELSTMRAALQMLADSEELNPRMKDWRDKVRELAYDMEDCIDAFTSRVDHNNDGSTGFKEFFHKFKKLKARHKIANEIEELKTRVMEVSERHKRYDFVNQELTKSSSFAIDPRLHALYVEVDRLVGIEGPT
>RGA5
MDAPASFSLGAMGPLLRKLDSLLVAPEIRLPKPLKEGIELLKEDLEEIGVSLVEHSVVDSPTHKARFWMDEVRDLSYHIEDCIDTMFSMRSGGDDGKPRSERRHKVGRAKIDGFSKKPKPCTRMARIAELRALVREASERLERYQLGDVCGSSSPVVFTADGRARPLHHGVSANLVGVDEFK
>Os11g11810.1
MDAPVSFSLGAMGPLLRKLDSLPVAPEIRLPEPLKDGIELLKEDLEEIGAALVEQSMVDSPSHRARYWMDEVRDLSYHIEDCIDTMFSMRCGGDDGKPRSVRRHKVGRVKVDGFSKTQKPCTRLARIAELRALVREASERHERYQLGDGRASSSSSSSHRVFTAHGQVPAPCRNLVGMDEPK
>HORVU5Hr1G118880.16
MGAITSGTDLYSLGVIIIEILTGQKGYQDTEQVLESWSYKMERSQRDTLLEQIRVCYEIALECIDFNPKKRPTSARDIIERLHEMENIQTEMDSALAVTGAMDAPVSSSLADMGAMEAPVSSWLADMGSMDAAMSSSLGVTGPLLRKLDSLLPLNYRLRGLLKDRVVLLRADLEEISVALVEQSMVDSPNEMAKYWMNEVRELCYDIEDFIDDMMLTHADAKMRSVQSFKVGRVKIPWLSNTVRPCTRAAKIAELRDLVREAIERHGRYLDGCTSSSRSLFTVYGHIPFMYAEAANYLVGIDDAKTKLIKWITDKEQHPAETTNYLVGVNDAK
>Os11g11920.1
MEMEVPTSASMGAMGSLLRKLHVLLTPEYQQLIEPVKDGIELLLQDLEAVKAAMVDLSEMETPTMMARHWMNEVRDLSYDIEDYIDNTMDSCSNSGADLESFDCGRIGEFGASIKEARQRHEIYELGRCTSRFTCPQIPAPNWKGINLVGMGKSK
>Os05g40150.1
MVNLPGRLDELLRRHGNILPKGADQEIPLIRQDIEEITSILHGHHSDATELEDYHDMVVRCWTKEVRELSYDIEDCIDQYEDAVEQYEHAATVGRYPSVSTIRRRKFSRRPVGSKTPLVPEKLKQRLWMANKIREFSLRVQEALQRHAILYSSDLGGIANTSAGHPTLCRKRADGVRHVGLDAAI
>Os11g45750.2
MEGSMFNLPGRLDRLLRRHGSMLPKGAEEEIPLIKQDLEEIISVLHGHCSKPKLEDHAMVVRCWMKEVRELSYDIEDCIDQYEHAATATRSHTGPNICRRKFNQRHGKMIPWVPWKLKQRLWMANKIREFSLRTQEALQRHTMYNNLGGITIASTTGGDVCSATPWHPTQFREHTDNVCSVGIDADGMEAALNDLNKLKNLLASIPTASLVQFREHANKVRHIHPDVEAILNKLKNIPTGITTTSTTTRGDVSSTSSRQPTRFMESAGLVGINAAV
>Os11g45750.1
MEGSMFNLPGRLDRLLRRHGSMLPKGAEEEIPLIKQDLEEIISVLHGHCSKPKLEDHAMVVRCWMKEVRELSYDIEDCIDQYEHAATATRSHTGPNICRRKFNQRHGKMIPWVPWKLKQRLWMANKIREFSLRTQEALQRHTMYNNLGGITIASTTGGDVCSATPWHPTQFREHTDNVCSVGIDADGMEAALNDLNKLKNLLASIPTASLVQFREHANKVRHIHPDVEAILNKLKNIPTGITTTSTTTRGDVSSTSSRQPTRFMESAGLVGINAAV
>HORVU5Hr1G085900.5
GPRPPRLKVRQESHAIKKPSGAPEQSQAQGHGRLEQQRRQAVRIDANPSFRELVQYLSGGVPASDSLVHQLVGQGSESQTQDFQIVEAGEWQPSLPSEQLLSAAISPAGRLASTDRSLRPVPTRPPDVIDLTDDRFEDGGLAGIADDDWLSLKGALPSSPPPDSTSGQFLPQGPKSVKQLKQTVSDISHEVHSQVKQACHTKKRTQQIQAPVCAMADAMFRLPEKLDALLASHGQTLPRGAEEEIPLIKQDLEKMVAILQEHDDSGAEDRAMTAKCLAKEVRELSYDMEDSVDQYEQTATTSKWIAPRLKKQKFARRRVTRLPVKLRWRLWMANKIREFSLRSQEALQRYSLFNHHGDNAIRAAAIGGTGTSTPPRHDASFGSWYPTPYEELVGIGEHV
>Os12g18360.2
MAPAVSASQGVIMRSLTSKLDSLLLQPPEPPPPAQPSSLRKGERKKILLLRGDLRHLLDDYYLLVEPPSDTAPPPDSTAACWAKEVRELSYDVDDFLDELTTQLLHHRGGGDGSSTAGAKKMISSMIARLRGELNRRRWIADEVTLFSARVKEAIRRQESYHLGRRTSSSRPREEVDDDDREDSAGNERRRFLSLTFGMDDAAVHGQLVGRDISM
>Os12g18360.1
MAPAVSASQGVIMRSLTSKLDSLLLQPPEPPPPAQPSSLRKGERKKILLLRGDLRHLLDDYYLLVEPPSDTAPPPDSTAACWAKEVRELSYDVDDFLDELTTQLLHHRGGGDGSSTAGAKKMISSMIARLRGELNRRRWIADEVTLFSARVKEAIRRQESYHLGRRTSSSRPREEVDDDDREDSAGNERRRFLSLTFGMDDAAVHGQLVGRDISM
>HORVU1Hr1G004060.1
MEMMEAPVSASQGAMRSLPRKLESLLSGPNQGLRPEEKKKLRFLQADLQGLIDSYLFEPSEVESPASTASFWMKDVRDLSYDIDDFIYELGHVAVSGARIGAAQIQKVPGVKISRFPDKLKRRQWISDEISGFRTRVKEAIQRHKTYLGGCRWRPSSSSSQHSAPSPCGRAAIRLVGMDSPV
>HORVU5Hr1G001060.1
MEVPIGISASQGAMRSLPMKLESLLSGLGNRLQAEEKKKLRMLQGDLQGLIDNYLLEPSEVESPASTASSWMEGVRELSYDIDDFIYELTHVARGGARINVVLKRSRFKISRFPGNVRRRQWITDEISTFRTRVQEAIRRHTDYLGSNCKWRPSSSGQPPPPSLRSGEAATHLVGVDSSI
>HORVU7Hr1G002930.12
MFRFIGAWLQAVLRYIAAWLQPATAADDSDAAVASPQAAMDFPVTASLGPLHRPLHSFRTTKNNLPYGVSDGEVRRLEADLEVLFTELKIVSEADDPSFTARCWMKEVRELRYDAEDFFGQVPLSSAGAGGSALHTVILWIPSKLKRRCQVAEAFSDLRARAKDASRRRQSFQLGSATIRAEFGQANVNRSPKFIGLEESM
>HORVU7Hr1G116350.2
MAQMEDVDAASPLPPGMADPDLKAAMQAPITVMLGPVGLLLRELHSPEQSLLDAEEIRLLRDALTELCIPLMNMSEEDDASFMSRWWMKIVRELCYDAHDYLNFVARDRHGFSELPDCAKAVYSDLLARAKDARERRKGFQWYPKTTWTERWRAHTHEANDRRLSKILALMPGPLAVRTTPGVVLAEAP
>Os10g22484.1
MEAPPLAAPICASQGAMGSLLGKMEELLVAPDGSRLPKGVKDRMLLLGGDLGVVAAYLADLSELEDPPPTAKRWMREVRELSYDIEDYIDEFCAAPRPGRRANTMARFVCRIGRVKVARLPKRLKRHQQMGKMVSQFRIYVEEAIERHGRYGLDCCDHRRRYVSFGPMLPSRPYGEEDAQLVIDGRV
>Os10g22484.2
MEAPPLAAPICASQGAMGSLLGKMEELLVAPDGSRLPKGVKDRMLLLGGDLGVVAAYLADLSELEDPPPTAKRWMREVRELSYDIEDYIDEFCAAPRPGRRANTMARFVCRIGRVKVARLPKRLKRHQQMGKMVSQFRIYVEEAIERHGRYGLDCCDHRRRYVSFGPMLPSRPYGEEDAQLVIDGRV
>HORVU5Hr1G122180.1
MLFDSSVSASLGTMRPLVKKLDMLLAPARGYSTLCKRIKEVMHLLKHDVEEISSYLDELTEVEDPPPMAKCWMNEARDLSYDMEDYIDSLLFVPPGHFIKKKKKKKKGKKKMVIKKRLKWCKQIVFTKQVSDHGIKTSKIIHVNVPRLPNKPKVAKIILQFRIYVQEAIERYDKYRLHHCSTLRRRLLSTGSMLSVPIPYEEAAQIVTDGRM
>HORVU7Hr1G000020.2
VSMEGTRGEVEAPFSVSLGAIGPILNKLDMMLGPQGCKLPKGLHDRFHLLKDNVEEISAYLEDLLEVEDPPMAVKCWMKEAQELSYDILDYIDSRVSLELLECRSVRKMGLIKIAKKLKWQKQIEYATPHVPEHVIPKTICVDVIRAPRRLKWYQQMIEKVSEFRIYALEAIQRYERYQVLCCSTSTACRFSAIGPLMPMPPPPCEKTCSGLVIDGRM
>HORVU7Hr1G000690.5
MLRELKEEVQIKPLLEQQVEVPSPPKHEEDEEEEAEEFPQVDNIAFSDPGPSTRDVSIRDREIGAPISASMGAMRPLVGKLDMLLQAPLLQRCSNSKRFKRVEDGIGLLKDDVQKMGSYLDQLSEVEDPPLAANCWMNEARNLSYDMEDYIDSLIFVGPENPSLVPNNIKTTRSNLKFRFCLKFLVYAKTPKTQVVSIAETLSEFRMYVLEAIERHQRYNLLSYSTLKRRLVPVGPTLPIPTQYDEEASHIVIDGWM
>HORVU7Hr1G120020.16
MEPSPISASLGAMGSLARKLDDLLATRHRALRGSVTDEIEQLATDLRTLRGLLAKLSNAQGPPVAARHWMKDVRELSYDTADCADQFVRAVGRAKIHRAARRKIIPRLKIARLPERWKWRLWIAGRVSEFRSRAREATRRYWRYKLDDFASNPGYPGVGWELPAVLPDPGDLVGIQGPM
>HORVU5Hr1G113040.5
MQSGAGTGDGVAVGRSSLLSWIINKRKQRLPQIAQDFSHLMARLDDARERCKSFQFAPETAIKPDHGQASTSRHTPELPLDLPVSAVSISNVHVNTAGCSLVGVEQPM
>HORVU6Hr1G090910.3
MEDPPITASLGPLVRLLRRLHSFEDSEHPLPEGLSANGIRLLREGLQGLYDHLKDVPEPDPDPGATPKWWIKEVRELGYDAEDFFDEVMQAGVGGQTAGEGAIVRRSSRLSAIFRAAGSRRKQRRRQIAEDFSQLMDRVDDARERCQSFQLAPAETDDRGHAGISRHRPDLSLDLPVSAASISDVRVGTAERLVGVEVPM
>Os11g11580.1
MDAPVLSSSLALGAMSPLLGKLDELLASTEHTAPSIQQIRANLGITSTRLVELSMLQDPPLVAKYWMKDARELSYDMEDCLDLDQVAGGGEEADWIDRIAGFRSRVEEANRRYERYNLDSILGSSTNIPIDHRLKPAVGKPAMEHVGMEGPM
>HORVU2Hr1G003540.3
MELPLFSACLGAMGSLSMKLDAIRDTKLEDGIRKLTTRLLKLSKAQDLPHIAINWMKDVRELSYEMENCVVAQADWIEKMSGFKARVKAANERYDRYLLETVPSRTYIFPVVDHWFPTDGGRKPDPVVGLHAKGGAV
>Os07g26430.1
MAEGFISLTQGTEIDRVAENYFYELVNRGMIQPVDVDYNDEVISCTVHHMVLDVITNKSMEENFVTVIDCSETSIGFPHKVRRLSLRFSSTKYATNLANITLAQVRSWYFVGLTNFVPSIMEFKLLRVVILQLWGCHDGQSSFNLTNIGRLFQLRYMKISCNISVDLPLKMQGLQYLETLEINARISAIPSDIVHLPRLFHLHLPCITDLSNGIGSMRSLRSLGYFDLCNNSEDNIRNLGELTNLQDLRLTCSTVPFDRLERNMEVVSSFLWRLGNLKSLSLVPSHSASSKCISCDGLRIVSTPPRLLQKLELLMPIGVFSRLPKWIGQLDKLCVLKIVVREVLRYDIDNLIGLPSLSILSLNVRTVPSSKIIFHKTAFPALKYLKFKCRLLCLSFEEGAMPNLKRLKLGFNAHGAEEYCSTSVGIEFLLSLTEINGVIGVFGASKSDRIAAERVLINVSKVHPGCPSINIHQVDCIFDGNEAMSSKAEEKAYMSLQETQCQILEKVLTDQHGILELNTQKNKEGRVVRRASPLCILAGTSFSRFPDTSGPLAASPPQLPYIEHERDKGRKREREMASVSVSTGVMNSLLEKLNSLPCEENYNLKGVRNELVLLKSQLSELNILLEVLAEMDEPAPLAEKWMSQVKELTYDVEDYIDDLSCQGHYYAGLVGIEGPK
>Os02g19750.1
MVLSVGQLLGEEYRQLRGVGGEVAQLRDELATMNALLRMQSEAGEGAVDHFVREWMRQVCEVAYDAEDCIDLYFCRCRVRLQLSDGVLSWARHLASTLFPRRRLAGDIKALRARAIEISERHARYGVNREELRGWTVSAAALVPATAAAFHPAACGSDQLVGIEGQA
>Os12g06920.1
MESAAQSLVSNVGTLVGQEFNQLRGVGVEVARLRNELATIHALLRMQSEADEAAVDHFAREWLKQLREVAYDAEDCVHLYHFRIRCRSGQLSVWTNCKRLLTTLLARRQLAGDIRALRALASSINEQHCSYGFSLDSLRRSTADAAALGTMPASARVVVVDADDHDEFVDNNGQA
>Os06g03500.1
MAETALSMARSMLGGAISAASAAAGEEMSLLMGVQKEIWFMNDELKTMQAFLIAAETMKKKDLLLKVWAEQVRSLSYDIEDCLEEFMVHVGNQSLLQQLTNLKDRHRIAVKIRNLKSRLEEVSSRNTRYNSIKMEANNTFDEIESMEDVRNHSRSNIDEAKLVGFDTPK
>Os06g17880.1
MAAETVVSMAMSVLGSAVGKAASAAADEATLLLGIQKEIWYIKDELKTIQAFLRAAEVTKKKDDLLKVWAEQVRDLSYNIEDCLDEFKVHVESQSLAKQLMKLGERHRIAVQIRNLKSRIEEVSNRNTRYSLIKPISSITTEDERDSYLEDARNQSGSNTDESELVGFAKTK
>HORVU7Hr1G006790.5
LLTPRLAPSLLVLKSPLNQTTVRERTTSEVQNPSEIMAGTVLSMARSIMAGAISKAASAAADEMSLLMGVRKDIWFIKDELATMQAFLGAAEAMKEKDMLLKVWAEQVRDVSYNIEDCLGEFMVHVASQTLSRKLMKLKDRHRITIQIRDLKSRVEEVSSRNTRYNLIQKNQITTTIDERDSCMEDIRNQSANNIDEAELVGFSKPK
>Os06g17900.1
MQAFLRAAEVMKKKDELLKLVKLRERHRIAIRIHNLKSRVEEVSSRNTRYNLVEPISSGTEDDMDSYAEDIRNQSARNVDEAELVGFSDSK
>Os06g17920.1
MAETVLSMARSLVGSAISKAASAAADDTSLLLGVEKDIWEPKFRGMVASGNQSCLAIDSYAEDIRNQSARNVDEAELVGFSDSK
>Os06g05359.1
MGDTVVSMARSLLGGAIAAASSAARQEMSMLIGVQNDIWYIKDELKTMHAFLRAAEVTKEKDELVKVWAEQVRDLAYDIEDCLEEFTIHVKHQSLSRQLMKLRHRHRIAVQIRSLKLRVQEVSNRNMRYNFIKSAPSREMDDFSTNMEMTRYQAAHYVDEAKLVGFDGPK
>Os08g14850.1
MADLVLGLAKTTVEGTVTMARSAMEEEEKLHKTVQRDLLVISDEFEMMHSFLNDAKGRVTDNVTRTLVRQVRNTALDVEDCIETIVYLDSKPHWWRRMILPWCMPSAAPGKDLDAAVANIEQLKARVEAMGHRNLRYNRIGDSGHKPEEQAHQQAVANAMAPTDAAKQSRQVDLVMLINRKGGQARHMLGGGGGDEDDDDDDDNNNNEDDDDNGDCYHDCCEEQLKVEKEVLQVISVWGTGSDLEMMSIKKAYDDTETMKSFNCRAWVKMVHPFHPIEFIRSLLAQFHKNVCPEQDNTVKILDLMVATDDVLIEEFKQQLSQKFLVVLEDVTTMVDWEAVRGYLPDKKNGSCIVVHTRHHGIACSCVGHPYRVSELEKFSADYSVRVVFKEDAAGKVEGTVNEETAHEREKSGPSCFGRDTDL
>HORVU1Hr1G011720.15
MEEIVLGLSKTVVEGTLIKVKAAIDEEAKLKLAVQSDLVFITGEFEMMQSFLNVADAERIKNNAVKTWVRQLRDLAYDTEDCIELVVHLDPKPRWWRRLLVLLLPCLPAVSLPMDDAAAEIKELKDRVEFVSQRNMRYNLITDFGGAKSVAQQQLDRAAGTAAALDIAVEAAARKGRSLVDLTELIPKMEDRPELGVISVWGTGGDLGVASIVRKAYDDPEIVKNFHSRGWAKLTHPFNPRKILRSLFVQFWTSTAAPQKQGETLDVDSLLKMEKTVVEEGELVKQFVSYVSTHRFLVVLEGLSTMAEWDALRMYLPNMGNGSQIIVSTQHFDIASLCTGQLHKVSELRKFTPDHSICVFFKEVSGGGDPGNEMLEVDEETELIGRDTEE
>HORVU2Hr1G037710.1
MADLVVGMAKSVVDGALTKAQVAIEEESKLRQSAQRNLVFITGEFQMMQAFLNNADSDRLENPVVRTWVRQIRDLAYDVEDCIEFVVHLDKNNSWWLRLLNPVSWLLAPCLDLAPLPLDEAVDELDRLKAMVEDVSSRNTRYNLISDSGSKPAADKHDPASSRDAVGGATAFNRLFEAAFRTTLKGGLTQLLPKKDHDLGVISIWGTGTGGGEDLGMTSIAWKAYTDKGACQNFVCRAWVKLMHPFDPHQFVRSLTAQFYANSSSPGEEHATSVGGVQVLMKMDAMRGVEPLMDFEQLVMKNRYLVVLEDVSSMADWDAIRRFFPNMKNGSCIILPTKQFEVASSTVGHPYQVLHLNQLSAEHSIYAFFTKGSRYDVDQGREINNAPASKNVSVGNCKEEAAKKWINRHPLVGRESEM
>HORVU4Hr1G015880.1
ASLLLLDCTDTTNQPAQGATGSAAMADLAVGLAKSVVEGALTKAQSAIEEDSKLRQSAQRDLVFITGEFQMMQSFLKLADDERTRNIVVRTWVRQIRELAYDVEDCIEFVLHLDKKSQWWRRLLPPFVSAATQPLDEAIAEIRQLKIRVEDVSSRNARYSLISDSGSKPVVVHQQPPAAARAAMGATAFSMLVQATDIAKRQYGDLTQLINKKDDGFQVISVWGTGGDLGTLSIVRKAYDDPEICQNFTCRAWIKLIHPFNPHDFIRSLRVQFYANSCTEPGSIIGVGVLKMMEATQDDLETFMEEFNSKKYIIVLEDVSTIVDWDAVRMFIPGSKNGSCIIVSTQQSEIASVCVGHSYQVLELKQFSTEHSVYAFTEGSQGDGVKAEEISAEHEAIPDTIHTSKIDAALGWMKKYPITGRESEI
>HORVU7Hr1G106510.5
MADLAVGLSKTVVAEALTKVQSAIDEDNKLRHKAQRDLVTITLEFEMMQSFLNVAHGDRAAMNNLVRTWVRHVRELAYDLEDCVEFVVHLDGKPVFWRRLLPACVVGPLPLDQAVAEIEVIKGRAEELSACYSRYSCIGEPVSNLVMLQQQASSRGVAADMLIEARDSAKRQQFLGDLAQLITNKDKDLQVISVWGTGGDLGTTSIIRKAYNDPEICRSFACRVWVKLMHPFNPHEFVRRFMAQVYAADACADKEGAHVGVHVLTKMEAMQEDVGVLRREFVQEVNTKTYLVVLENVTDMVDWDAVRTFLPDMKNGSWIIVSTQQFEIASLCIGHAYQPLELKQFSPEHSVCAFFKEGSQDYGPKEEKPVVCEVRSNLSLEKIPSSNIKGIEDWMENYPLVGRELQM
>HORVU7Hr1G118470.1
MADLVVGLAKSVVEGALTKAQAAIEEEAKLRQSAQRNLVFITDEFEMMHSFLKVADEERLENKVVMTWVRQIRELAYDVEDCIELVIHLDMKNRWWWRVVPSWCMALPLPLDEAAGEIEQLKARVEDVSTRNTRYSLISDTGSKPVILQQETAASGAAIVAATTADMLAEARGATKRHQGFSDLTRLITKKRQDHNNGLQVISVWGAAGDHGTTSIIRKTYNHTEICQDFSFRSWVKIVHPFNPHQFMRNMMSQFHATSCMEQRATIGRDVFEKMEATQKDLLSEFEELFKEKRYLIVLEGLSHMVDWDAIRAFLPDTMNGSWIIVSTQQSEIATLCIGHSYQVVELRKFSEEHSVCAIHKASQGDADEDKNSMGSDGGDDKGKEPMASHENKIRENKIMSLKAEANEWNKKNGGLVGRDSRM
>HORVU7Hr1G119800.2
MADLVIGLSKTVVEGALNKVQSAIEEDAKLRQKAQRDLVSITLEFEMMQSFLDVAKEESIANSMVKTWVKHVRELAYDVEDCVEFVVHLDNTPEWWRRLLPSCVAPPLPLDQAVVELEELKRRVEDVNNCYRRYSNINESVVMLQHPASAAGIVDTTAAKMIAEARDAAKRRRGLCDLTKLVMNEDSDCGGDLQVIAVWGTGGDLGRIASVIWKAYNEQQIYTRFTCRAWVKLKHPFNPAELVKSLTADFYATSHGLHSSQREIQYQEPQGEEVVVASDVLLSMKGDHIQEFLKQINNKRYLIVLEDLSSMAEWRAIRTFFPNKKNGSCIIVSMQQFVIASLCVGRPYQLLELEQFSAAHSVYAFIKKGSQFEGDKGDKTGDKRKAAEDWMMHHPLVGRESEM
>HORVU7Hr1G119570.2
MAEFALGLTKTAVEGTVSRVKSAIDEEDKLKVLVQNDLVFITGEFEMMQSFLKVANKERAKNEVVRTWVRQIRDLAFDVEDCVELVISLDIKSGWSWLWRVLPSCMAPERPLDKAVSEIQRLKARVEDVSHRNTRYNLIGDSGSNSMTTPQVTALSNLPAPELAHEAEASSSAFHILRDVWEATGKMRRDMGDLRKLIKSEGSVLEVISLWGGPRSSADLGAAHVIREAYNDPEICQEFKSRAWVKLMHPFNPDEFLKSLLTQLYTSHRRANVLEVEFRTKMRAAVGREDDLMKAKLMQQVSDEQRYLVIVDQISTVAEWDTIRMYLPDSKNGSRIVVRTQQLGLALLCTGNPYQVSELKQYSYAQSLCAFFRKVCGRHSDTSELIWQLKCGGVISVCGFSEDGSTLVDKVYTGITQKSKEFEELEFKRHSWVDIPYPFDLHAFCLCLFFNFHSHNLRTKEIVAAGMMGITGVIEGCRKFLREDKCLVVIHGLNSTEDWDQIKAMFLSEFSGGCILVITKEESVARYCADKADQVLNVKDLDDDMLLHQAIKGSEYNGIGGKEVSRRGRFFSNNRRKDARDWMDKFQLVVDRTGFYREKV
>Os08g42670.2
MESTVLSLGKSVLSGALGYAQSAVAEEVALQLGIQRDHAFIRDELHMMQAFLMAADEERDKHKVVKAWVQQVRDVAYDVEDCLQDMAVRVGKPSWWRKCSPRMLLERRRVAQKMKELRAKVEDVSQRNNRYRLIDGSASKATDGMQSRIAGATTMSELEETRRQQDKAKMDLVGLINTNDKELRVIGVWRKNGLLDDKSIIRRAYDDLKMRKFECYAWIRLKSLCNQTWLLQSISRQLYENSLQETREFKMEATDLVDRILQKMGNMEEDDLVSAFEGYLNEKSYLIVLTDLSSLEEWNKIKICFPSNDRGSRIILCTEHVEVARLCVPQDSVPPEHKKLLDDQIIYAFYEKGSQDGTLLVEPSSSSNITTSNGNNNLTANKKLGRTETMVSTLEESQLIGRAKEK
>Os08g42670.1
MESTVLSLGKSVLSGALGYAQSAVAEEVALQLGIQRDHAFIRDELHMMQAFLMAADEERDKHKVVKAWVQQVRDVAYDVEDCLQDMAVRVGKPSWWRKCSPRMLLERRRVAQKMKELRAKVEDVSQRNNRYRLIDGSASKATDGMQSRIAGATTMSELEETRRQQDKAKMDLVGLINTNDKELRVIGVWRKNGLLDDKSIIRRAYDDLKMRKFECYAWIRLKSLCNQTWLLQSISRQLYENSLQETREFKMEATDLVDRILQKMGNMEEDDLVSAFEGYLNEKSYLIVLTDLSSLEEWNKIKICFPSNDRGSRIILCTEHVEVARLCVPQDSVPPEHKKLLDDQIIYAFYEKGSQDGTLLVEPSSSSNITTSNGNNNLTANKKLGRTETMVSTLEESQLIGRAKEK
>HORVU1Hr1G002850.9
MCPAFAVVNPQPIHTNQPPSLPMEATTLSVGKSVLNGAISYATSALAEEVALQLGVRRDQVFITNELEMMQAFLMSAHDEGDDNRVVKVWVKQVRDVAYDVEDTLQEFAVRLKKQSWWRIRRNLLDRRHVAKQMKDLRANVEDVSQRNMRYNLIKGSGFKAAMAAEQPSITSASLFGIHEARRMSRQEKSKLDLYQLINQKESGLRVIAVWGTSAELGQISIVRGVYENQETKGNFPCRAWVRLMHPFNAKDFIQSMVEQFHMGVGAKALLQTEKTAQELAEKFDEFVRGRRYLIVINDLNTIEVWDRVKSCFPNDNMGSRIIVSTAQVEVASLCAGQESIVSELKQSSGDDNIYAFHEKVSQDGTDLTKTKSSSNRVITSSGTGPTVPMGEISEDQSKGADRKDALKKSFTRSRTMATVLEESHLIGREKEI
>HORVU1Hr1G003010.2
MEATALSIGKSVLDGALGYAKSALAEEVALQLGVRQDQVFITNELEMMQAFLMAAHEERFDDDRVVKVWVKQVRDVAYDVEDTLQEFAVRLKKQSWWRICRTLQDRRRVAKQMKDLRANVEDVSQRNMRYNLIKGPGSKAATFGDNSGITSAKMSAMDEGKRQHDKAKVDLIRLINKKDDNLRVIAVSGTSTGHLEKMSVIKSAYEDRNVHMKFECRAWITGFMCPFSLSEFLRRIIEQFHVNFLQGTGDKGKTTLEIPVLRRMGMMNEDDLVDEFTKYLSEKKYLIVLNGINTIKDWAHLKPCFRDSKKGSRIIVSAEQVGVASLCVGPDDAAPEYMRFFADENIYAFYEKGSQDGTDSMEAVSTSNADTASGDSSANMKTLNRTPTLLAAFKESKLIGRETEK
>HORVU7Hr1G021680.2
GGNGGERGQVRGEWSCQLRPICRCKGGGAAAGSAARPGLHQDELEMMQSFLMAAHDERDDHKVVKTWVKQVRDLGYNVEDCLQDFAVRLEKPSCWWRILRTLLDRRHVAVQMKDLRAMVEDISQRNLRYHLIRAPASGLKPEATTAEQYSAGSKGATMFGVDEARRAVKPRVDLAQLINKEQGKNLRVIAVWGTCGVLGQASVIRHAYDDSDNFECRAWIKLTHPFDPIVFMQSIMRQFYGYSSFPELASEVRGCRERTSTIGAEVLKKMLMMKQEDLVDEFKEHVNNKSYLIVLTDLCSIEDWDWIVTYFPVNNNGNRIIVATQQVEVASLCVGRNCQVSELKQLSADQTLYVFYHKGPQGGIDSMKPEPSSNTLSTSCEIASDQANGADGKNLDRGSLTRMMTITAALEGSQVIGRETEK
>HORVU7Hr1G021740.13
MEATVVSVGKSAVKGALGYAQSAIAAEVALQLGVQRDQAFIRDELEMMQSFLMAAHGEQGDCKVVGTWVKQVRDLGYDVEDCLQDLAVRLEKPSWWRFLRTLLDRRHVAKQMKGLREKVEDVSQRNLRYRLIRGPAAAADSKQHVAAAAEQHFAGTATMFGIDEARRAMKRDRPRVDLAQLINGEGEDLGVIAVWGTCGVLGQTSVIRKVYDDADRFECRAWIKLTHPFDPIMFMRNIMRQFYGSSFPQLAARGQSCQERATTVGAQVLKKMLTIKQEDLVDEFNDHVNNKSYLIVLNDLCTIEDWDWIKTYFPLNNNGNRIVVATQQVEVASLCVGKKCRVSELKQLSADQTLYIFYNKSSEGGTYSMKPESSSSTNIATCNSSIVPSSEIPAGDQATDAAGGKNAMPKRSLTRIMSITAALGESQVIGRETEK
>HORVU5Hr1G005650.5
MEATGVSLGKAALGGALGYATSKAAEEIALQLGVERDVNFIKDELQMMQSFLMMADEEQSQNKVLITWVKQIGGLAYKVEDSLMDFGLYSERKPFFGCIPRNPGDRRRIAKEVKELRAEVEDVSNRNLRYRLIKDSSGCKPTTAEDQASFATAAMFGINEATLATLEHEKSSEADLHQLVTNNDVDLKVIAVWGSSGDLGKTSAIQDIYDDPKVLKRFGFRAWIRLMHPFNPQEFLRSLVTQFYENFYDEVGKSEQVTSVGANVLAKMEKMDKSDLVRVFNVQLCSNSYLVVINDLSTIEEWHCIKKYFPDNKKQSRIVVSTQQVELASLCTEKPYQVSEFKQLSCDQTIYLFHKKNLEEPVSMGSVCSEMFNTHEARLADMENEKLKGMHAPCSTEPASDLNKVTTTYQDKHSKPTDDIQEESQDPHNAGEENICNSTAIKKFDRSKTLADEVLYGRETEK
>HORVU6Hr1G093640.1
MESTAVSIGKSVLKGALGCAKSAIVEEAAMELGVQHDKAFITDELEMMQSFLMEAHDDERDELSKVATNWINQVRDVAYDVEDGLEDVVLRVHGQTWWGIPRTLLDRRHVAEQMKELRAKVEYVGQRNPRYRIIDGASKAQDLSINTGPATDQTIFAFHQQDTTYSSKTSSNFVLPHTVENEIQDGHSYSEDDEMTMIQESLTHTSNVQGPLEEFQLTGREKEK
>HORVU6Hr1G093690.1
RGSKTAIAFDLPVTTAASMFGVNEARHENKNESGSRLDLTQLIVNNNNKGLGSDQIGVIGLWGTSGTVGHASIIWEAYENTDVKLNFLYRAWVSVTRPFHRKAFLESIVEQFRATSAGVVDFLLEPEPEKASHELAHEYTRYVNKNRYLIVLTELSTIEEWHRIKSCFPENKLGSRIIVSSKHLEVASLCSGQESIASELKQLSAEQTIYAFYLQSSQDISYSLMNTTSPTLPYTAENEIQEDQCDNGVDGKMMVQESLARTNTMACVLEEFQLIGREKEK
>Os08g42700.1
MEATAVSVGKSVLGGALSYAQTAIAEEGALKLGVQRDQSFIRDELEMMQSFLLAADKEHDGHHHEVIRTWVKQVRDVAYDVEDCLQDYAARLKKPPWWSLPCTVHRERRRIGNEMKELRAKVEDVSQRNMRYHGVSAAAPQSSSVTAAELLQSTAAIDDIDEARRAAKQQEKVDLVKLITNDGQGGLRVIAVLETRSGPAGTVPVVRAAYQKLKGEFECHAWVRLMHSFDANQFIGSLVRQFKANSREGTGKTPQGTPSGVSVLNEMEAQDYNLLHDFTGYVTNKKYLVVLNGLSTIEEWDWIKTYLPNNHNGSRVLVCTQQAEVASCCTCTDDKYKVSEIQHEGSFSKPLYVFYKEVVSQPVNSDSTKMKSETRSSMEGASTTSDSKTVPSDGVIQEDGPKDLPESSLPPHLNRDSNTVSVKELSRSTTQLIGRGKEK
>Os08g42710.1
MEATVVSVGKSVLDGALSYAKSAIAEEVTLQLGVQQDQGFIKDELEMMLSFLRAADKEQGHNEVFQTWVKQVRDVAYDVEDCLQDYVVRLEKPSWWRRRLSCTTLRERHRIATVMKEMRGKVEDVSLRNSRYKLLGGPAAASEPSPLTAAELQSTTFDDIEATRVAKQQEKVDLVDLITKDGDGLQEIAVWGTSGATGVASVVWVAYQKVKDRFPECHAWVKVMHPFDAKEFIGSLVRQFKANSHEGTSNTPQGTPSGVSALNEMEAKDYNLLDDFCKYVANKKYLIALNGLCNIEEWDWIKTYLPNKHNGSRILVCTPQAEVAICWKNKDGYKVSEIRQEGSFVTPLYVFYEEVKDSPTEQTDKTKSSSNATASTEGRKSPPVPNERKDPESQVIDLISKGGQVIAVWGMENDGVRRTALVRKVYERSVDRFLRHAWFGMTSQFNHDELVMELARQLNPDNCEDTCLKKKEDSQDTEGSTHRKQQEDGQNSSNKSKRGTTESTRNSLTTILSGHKCLLVFDKISSNAEWDSIRKSLPIESNADSRIIVTTKDSNVAIYCSGEKQYTYNYKLGSQNDGTAVGSEWVGLDSNEINSETKPSMASSSTGGDNHPEGLRESSSPSLNKDPNAAVKKLTRCTAMVPKRSRTVVAAEEAQLMIGRRNEK
>Os09g34150.1
MEATAVSLARTVLDGVLGGAGSAVADEAALLLGVPREVDFIRSELEMMQSFLRATSGCAGDTARTWVKQVRDLAYDVEDCLLDFALHAHAHASSSSCAPPLWLRPWRLAERHRVAARIRELKASVEELNQRNHRYHVVPVLAAGDQQQQQHEPPAAPPPARGEQHHLRFRDWQVIGRGEEE
>Os09g34160.1
MEATAVSLARSVLDGVLNRAGSAVADEAALLLGVRREVEFIRDELDMMRSFLKVATANPDADDTVRTWVKQVRDLAYDVEDSLLDFALFADTLSSSSSSSWWLPWRIAERHRVAARIRELKASVEELNQRFLRYRIVVEHPRASRGGGASDDQQQLHDHDGQYYSAELAFQESDIIGRAREK
>Os12g09710.1
MEATAVSLARSVLDVVLSSVGPAVADEVARFLGVPKEVKFIRNELEMMQAFIKTASSSLHPDAAATAGGGDNDILRTWVKQVRDLAYDIEDCLLDFALYAARISSSPTGSSWLRPGPLAARGRIADRIRELKASVEELNQLRLRYHIVVDDHHHPSRTYHERVVAMLPGGHGSSSDELAFQESEIIGRAGEK
>HORVU5Hr1G079610.2
MEATAVSLTRTVLDGVLGSAGTAMADEAALLLGVRREVGFIRSELQMMQSFLRVQSSATRWGAGGGACRDTVRTCVKQVRDLACDLEDCLLDFTLHASRSRWLRWGPGLAARHRVADRIRGLKATVVELNQRNQRYNVFAATSHHGATPGEEQHGHAEDECPRAQLVPGNERQDMERAGEM
>Pikp2
MELVVGASEATMKSLLGKLGNLLAQEYALISGIRGDIQYINDELASMQAFLRDLSNVPEGHSHGHRMKDWMKQIRDIAYDVEDCIDDFAHRLPQDSISDAKWSFLLTKIYELWTWWPRRVIASNIAQLKVRAQQIADRRSRYGVNNPEHLDSSSSARTRAVNYEIAEYQVTSPQIIGIKEPVGMKTVM
>Os11g46210.1
MELAVGASEATMRSLLGKLGNLLAQEYSLVSGVRGDIQYINDELASMQAFLRDLSVVTEGHNHDNRRKDWMKQIRDVAYDVEDCIDDFAHRLPQDSISDAKCSFILTKMYELLTWWPRRDIASRIAELKVRAQQIADRRNRYGVNNPEHCDSSNSPRPRAHAAAQDIAEYQDTKPQIVSIKEPVGMKTVM
>Os10g04180.1
MELVVGASTATMDSLLGKLGNLLAQEYDLIRGVRGDIQYISDELASMKAFLLDLAREDPDNRKKHWMKQIRDMAYDCEDCIDDFAHRLPNDSLDAKCCPWIVTLVYDLWTFGPRREIASSIAELKVRAQLIADRRIRYGVENPNTQKGKGPPDATSYDIAEDQLASHELGMNEPVGMEKAM
>HORVU2Hr1G006480.6
SRRRREGEGGTLVVPLAGVDNEAVRATGDCGLGSGKKPRHRHSSCYSSLQDPIELSSIGSGTARPAAMELVVGASEATMKSVMGKLGGLLAQEYTLIRGVNGDLQYINDELASMQSFLRDLTAVGAGRAQTHGHRMKDWMKQIRDITYDIEDCIDDSAHRLHGLRSDMCCYYFANSVYEVLTWWPRRDVAAKISVLKMRAQQIGERRERYGVNNPEAAGGPEGPHAGNGTAAGFDAADNQEASLELVAMKDPVGVEDHM
>HORVU5Hr1G062610.10
CWWVDSYFFPSFIFFSFTSCWQRKRKQGLLAAMELVVGASEATMKSLLGKLGGLLAHEYTLIRGVNGDLQYINDELATMQSFLRELATSGYGNDDGHGPLMKDWMKQIRDITYDIEDTIDDSSHSLHGLRTTICCYFLVNYVYEVLTWWPRRNVASRIAILKERAQQISERRNRYGVNNPDRDGNKNTGGSSKASRFEAADNQDARLQLVTMKEPVGVEMHM
>HORVU5Hr1G096630.2
KIWGNAPHTIRPPRSPSIHIHHPARNAGRETLGSSAGAAGESPATATARNKKNRKPSMDLVVAGHGEAIEWLLTKLVALLAEDYTLIQGVRGDVQYITDELGTMHAFIGELCRTKPHGHDLLTRDWLKQIREVTYDIEDCVDDFAHRLHHDPTADLCCCSFVAFKIYEVLTWWPRHEIASTLSELKMRAQQIGERRIRYGLDNPRISSDRPGGADIGFNAAENQQTKLALVRTKTPVGVERDM
>Os11g39160.1
MDLVVGASSGAVKSLVNKLGSLLAQEYTLISGVHDDIQYINDELASMQAFLNRLKRDINHDEQRQDWMKQVREVAYDIEDCVDDVSHRLGREPRGAGKLVTLRRAWYLLTTLYQRRCIAADIGNLKVRAQHVSERRTRYGVENLLANANGGGNNNSGDPRDHPVSLPRLIGTVEPVGMEDAM
>Os11g39320.1
MTWSSVPLDGRIQPPSRITNERFLFPQSQPLAIVFSPKSCPTRRLRLERELWRGGVTETVKRKLIMDLVVGASSGAVKSLVNKLGTLLAQEYTLISGVRDDIQYINDELASMQAFLSRLKRDVAHDEQRQDWMKQVREVAYDIEDCVDDVRHRLGGEPRGTGTVVSLKRTWYLLTTLYQRCCIATDIGNLKVRAQHVSERRTRYGVENLPANRNGGGNNNSGAPGDHPAPLPRLIGTTEPVGMDDAM
>Pikp1
MEAAAMAVTAATGALAPVLVKLAALLDDGECNLLEGSRSDAEFIRSELEAVHSLLTPNILGRMGDDDAACKDGLIAEVRELSYDLDDAVDDFLELNFEQRRSASPFGELKARVEEHVSNRFSDWKLPAASLPPSSVHRRAGLPPPDAELVGMDKRMEELTKLLEQGSNDASRWRKRKPHFPLRKTGLKQKIVIKVAMEGNNCRSKAMALVASTGGVDSVALVGDLRDKIEVVGYGIDP
>Os11g46200.1
MAVYSVATGALAPVLSKLSALLGDEHLDLAERTRSDAMFIRSQLEAVHSLLLPRISWGMTGEEVDALCKDELMAEVRELSYDMDDAIDEFFLEEPMAGGDGGPFDELKTRVEDVSKRFSDSRRWRPPVEQHQPSLTAATVDCPPPHARFVHNMMDVSELVEMDKQHEKELIKLLEQGADTSIYASRWRIATPWHDKEQSTVVKVPEREWGFPDNRNSPFIWASDSFERLRSGSLCGDTLRLDGEGANI
>RGA4
MEAALLSGFIKAILPRLFSLVDDKHKLHKGVKGDIDFLIKELRMIVGAIDDDLSLDHPAAAAVQTLCMEDLRELAHGIEDCIDGVLYRAARDQQQSPVRRAVQAPKKLQRNLQLAQQLQRLKRMAAEANQRKQRYTAAAPGQHGQVYSSAAAQVDEPWPSCSSASDPRIHEADLVGVDADR
>HORVU5Hr1G118870.3
MEAAILSGSIKIMLPKLFSLVEKSWNLSKDIMRDIKFLEKELGMIVRSIDMELNTPRHDHGAALLLLSMEDLRELAHGIEDCIDSLMYRASWKQQSSLLRRRVQSPKTLLTGLQFAQKLQRMKQMVVEAHDRRQRYPVPAQTSGAAPSPSSASDPRLVDADLVGVEEHR
>Os11g11940.1
MEAAILSGLLKILASRMLSLVDQKYNLYKGFKGDAEFLLKELRMIAGAIDEQLLRTVSRGSVLLLSIEELRDLARDIEDCVDRIMYQKTRDQQASLFSINSVTGTSKLQLAKEMKKLRKRADEAKERRERYTVVVGHQSSPVSSDEQRCSGASDGRNLQADLVGIDLPR
>Os11g27430.1
METAVLSTLLNMLGPKLYTFLQENHELRRNLEHDIRYIRNELRMIGAVIDEHERGQMNHGGPLQGAWIHGARELAYDMEDCIDRFMHRMTSGHRLATMAVRTKFATVIQKLRKKSEDLSKLRANYTTAGNGNGDCQASTSGTMSSFETTHIPTADTVPVGMDGPR
>HORVU5Hr1G122190.2
MEAAAAIAFVGRIAPKLLEFLDGNRKLRQNLEHDITYIRNEFALISATIQQDDDRRWRNGTGGDHVQRAWIQIIRELAHAIEDCIDRFMHRVAISGTSWIRQAVHRVKTGTVRNEFAVAIRELKKISQDSSRMRETYCKASVGASTSSSASSLAVAWAPETTTEMSIDNTLSARSPVGMDTPR
>HORVU7Hr1G002540.12
MEAAAATAFVGRIAPKLLEFLAANHKLRQNLEHDITYIQREFSLISATIQQDDDCRWRSGAVGDHVQRAWIQIIRDLAHAIEDCIDRFMHRVTISGSSTWIRQAVHRVQTVTVRKEFAKAIRELKKISQESSKLRETYYSASIGAGTSSSSAASSSVACETATQMVIDDTLSTVSPVGMDVPR
>HORVU7Hr1G000060.14
MEAVVTVVATSLVEWMVPKLFDSLLTKHELRTNLKVDIECIKNEFAMISAVIQDDDRRGGCRGGSEEAHMVWINIVRDLAHAIEDCVDRFMHQVTMADTATGKLSRAVHRVKTVKARNKFAAEIRVLKKRSEESSKLREAYSNNNSGNSSPEWPTAVEGDVDDDTYYSPASIAVPVGMDGPR
>HORVU7Hr1G000630.1
MEVVATAAATSFVEWMVPKLFDFLDKNHELRKNLERDINFIKYEFGMISAVIQDEQNSRHGRGEEVHKEWIRMVREVAHAIEDCIDRFMHRVRMAKTGAGWLRRAVHRVKTVKARNEFAMAIQELKKISEDASKLRGAYSYCGSGSTTSDSEQTETAAATQEDEDDDHSAAASCPVPMGMDVPR
>HORVU7Hr1G000700.4
MEVVATVAATSFVEWLVPKLFDTLVEKHKLRNDLKMDINYIKNEFAMISSVIQDDDRSSGCRGRREDVNMVWINMVRELAHAIEDCIDRFMHRVTADPDTGRLCQAVHRAKTVRARSKFAEEIRQLRKTSEDIFKLRVTYSNTSSSSTSSPRRSLSSEQTDMPMPPTAIEDDDDGSHSAASTAVPVGMDGPR
>HORVU6Hr1G013320.6
MAAKAKFSISNGLINQEAGGGVEMAELVVAANLAGSVAGRNAPKLWDYLVQNRKLRAELKHDISYIRSESLMISAAIKQDGDRPPWSDNPVHKVWITMVRDLAHDIEDCIDRFTHRVTLKPDVSWIVKKFHRMKTRNARNKFAAAIRRLRKKSEDASKLRISYSTSEYGGGSNTLESEASSDETDISVAAVGMDAPH
>Os05g40160.1
MESAVASAFLKAVMGRLFMALEKEYSKHKGLAQEAQSLQLDLRMIAAVMDDQLRAMGRATTADARTAVARLHAEEMLDLAHDVEECVDRFLHRLTCRQHRGGAGAGASSSSLVRRMAHELSKVQSRSSFADEIQRLKTRVREAQQRIIRMKPTLDVLAGGGGGGGQLTGAAGTSSTAPSCRASRIPVGIAEPV
>Os11g45930.1
MSMESAAATAFLKTVMGRLFMALEKEYNKHRGLAQESHSLQQDLRMIAAAMDDQQLSMGRSDAAARTAVARLYTEEMLDLAHDIEDCVDRFLHRLTCNHHKRGGAGAGASLLRRVTHELSKVKSRSSFGDEIQKLKKRLREAHQRVLTINPPPILIAGGSSSSAAVAPPCRAARSPVGIGEDV
>Os11g45790.1
MASAAASAFLEAVMGKLFMVLDKEYNKHKALEQEVASLQQEFRMVAAAMDDQLLSMGRSDAHARTAVARLHAEEMLDLEHDIEDCVDRFTHLLTCSHSNPSGRTSLVCRVKHEVKKVQSRSSFSEEIQKLRRRLSEAQQRVISNIINPNPPPSGFEPRSSSSTPARAACGPPVGIGEPM
>HORVU5Hr1G085920.2
MESAAASAFLRSVMGKLFQVLEKEYNKQKGLRQDTLSIQQDVRMIAAAMDDRLHALGRGEQRTAVARIYSEEMLGLAHDAQDCIDRIVHRLTCRPRPSGGGKGAALVRRVAHELKKVQSRSGFADEIHKLKARLKQAHDRVVGISIAAPAAASCRHEFPAVAPSCRVARKPVGIGRPV
>HORVU5Hr1G085940.2
MESAAASAFLRSVMGKLFQVLEKEYNKQKGLRQDTLSIQQDVRMIAAAMDDRLHALGRGEQRTAVARIYSEEMLGLAHDAQDCIDRIVHRLTCRPRPSGGGKGAALVRRVAHELKKVQSRSGFADEIHKLKARLKQAHDRVVGISIAAPAAASCRHEFPAVAPSCRVARKPVGIGRPV
>Os12g18374.1
MEQSAATAFTKCVVGKLLEVLDTRYKMLRDLSHESASMQNDLLLLAAFMDDQLRRSSSSPAAERPTAVLRAYTELMRELTHDMEDSIERFLHRVAPRDDHGGAGAPSWPRRAARWVATLRTRLRFAAEIRKLKTRLEDETKRLRNAVEAAAAAGGGGHSSATPALAAAAPRGGHVEPNPVGMEKPI
>Os12g18374.2
MEQSAATAFTKCVVGKLLEVLDTRYKMLRDLSHESASMQNDLLLLAAFMDDQLRRSSSSPAAERPTAVLRAYTELMRELTHDMEDSIERFLHRVAPRDDHGGAGAPSWPRRAARWVATLRTRLRFAAEIRKLKTRLEDETKRLRNAVEAAAAAGGGGHSSATPALAAAAPRGGHVEPNPVGMEKPI
>Os11g11550.1
METLSSVTNIVVGKLFALLEKKYEQWRGLEDSIGFIKRELRVIHGFLHDQLPRDRNGEDPPISAVQATCIDELRDLAHDIEDCLDRFLPCAACERDSSFLRRLAADSRFAGEVERLKSRLEEAHERRANYGVNGVAGSAAAAGGSSSGSANTTDYMAQSCGLVGINVPR
>Os11g11550.2
METLSSVTNIVVGKLFALLEKKYEQWRGLEDSIGFIKRELRVIHGFLHDQLPRDRNGEDPPISAVQATCIDELRDLAHDIEDCLDRFLPCAACERDSSFLRRLAADSRFAGEVERLKSRLEEAHERRANYGVNGVAGSAAAAGGSSSGSANTTDYMAQSCGLVGINVPR
>Os08g30660.1
MEKAVITAFVNTVMPPLFKVLSGSCKMVMNVIDDSDSMRRKLVLLAASMDDDLRRTKNPTAAAKVFGDQLRELTHDMEDCIERFLHRVSCAEGASRARRLGRFLLTICTRYRFGDKIKALNRRLEELTNERLCQFVYDKPPPPPPLAPAAAQQREHVQLNPVGVEGAK
>HORVU1Hr1G004030.1
LSASSLPPLHSLVYPSDPPSPSTVDRGEARRGMVSPAGLVAEKAAATAFANVVMGRLNRELEKKYQMWKNIRTEISSLQTDLGILAAAVDDHQTMPAAPRTAVTRVYGEEIRELTHDIEDCVERFLHRITCKPGASRARRSVHAIRTFRPRLRFAAKIKEFRSRVAQARERALHAAMLADGAQQSNIIDTTQRAVGYAQDCHHPVGIEDAV
>Os08g14830.1
MDIFRVVESILTKMCSVIDQDWELGGKLKNDLICIKEEMGMMNASIEQWEGNIQGPVQQQWVHQLQDLAYDIEDFIDGHRIGPQEPNHFMPRAARMIFGTDRRPQQVLDVKILKERVAILQKWQQTFGSTQAVGGAGNGSPPSGGFGGCEADEQLVGIDNAK
>HORVU3Hr1G001230.3
MIAGGEVIQAVTFANSVLSKVADVITREKSVKGAVKSGLDYIKLEMKMVISEIKTNEKNHQGATHESKVVLLKELAYDIEDFIDRTWVPGASSGPVLSVFRLDPRPEIVQKIEHFKDSIQKVRTWQPDAGSSTGQDTAAATWSCPSATPPNPYSLDLDHEATLRNICKHR
>HORVU7Hr1G115960.2
MEAAVIRSVIGVVVMKLHKMIEEDSMLRYDLKKLLRYMKKEMQMMNDAIITYGKSKDHWLWILELQELAYDMEDCLDIFEEKAACEAGMPWYRRRLHQFKTVDIRTQFARELTDLKQRALEASGRRDRYISTNTLSAPEPDTSSNSTSYTPEAELVGITKPK
>HORVU7Hr1G116000.1
MEAAVISSVVGTVVTKLHKMIEDDSMLRVDLKKSLHDIKKEMQMMTKAIIMYGESKDHWPWILELQELAYDTEDCLDIFEEKAACEASVPWYHRKLHQLRTVNIRTQFARELKVLKQRVLEAFGRRDRYIGSNTLSAPVEPGASFKFTSYTPESELVGITKPK
>Os12g31200.1
MDIFRAVESASVKIFDLIKTEYELRNKMENKIKSISLVMNMMNVFISSSSRSKAEAFGEKWVMQLQELLYDMEDALDLMGPKTKVSFPKRALRTVGLMDPRPQHILLIQELDERLKILLELWDQFRDQSGEDTPATTKPDETAGPRVPLGCRLAPVGIQHHK
>AT1G59620.1
MAETLLSFGVEKLWDLLVRESDRFQGVKKQFNELRSDLNKLRCFLEDADAKKHQSAMVSNTVKEVKEIVYDTEDIIETFLRKKQLGRTRGMKKRIKEFACVLPDRRKIAIDMEGLSKRIAKVICDMQSLGVQQENV
>AT1G58848.2
MAGELISFGIQNLWNLLSQECELFQGVEDQVTELKRDLNLLSSFLKDADAKKHTSAVVKNCVEEIKEIIYDGEDTIETFVLEQNLGKTSGIKKSIRRLACIIPDRRRYALGIGGLSNRISKVIRDMQSFGVQQAIVDGGYKQPQGDKQREMRPRFSKDDDSDFVGLEANV
>AT1G59218.1
MAGELISFGIQNLWNLLSQECELFQGVEDQVTELKRDLNLLSSFLKDADAKKHTSAVVKNCVEEIKEIIYDGEDTIETFVLEQNLGKTSGIKKSIRRLACIIPDRRRYALGIGGLSNRISKVIRDMQSFGVQQAIVDGGYKQPQGDKQREMRPRFSKDDDSDFVGLEANV
>AT1G58848.1
MAGELISFGIQNLWNLLSQECELFQGVEDQVTELKRDLNLLSSFLKDADAKKHTSAVVKNCVEEIKEIIYDGEDTIETFVLEQNLGKTSGIKKSIRRLACIIPDRRRYALGIGGLSNRISKVIRDMQSFGVQQAIVDGGYKQPQGDKQREMRPRFSKDDDSDFVGLEANV
>AT1G59218.2
MAGELISFGIQNLWNLLSQECELFQGVEDQVTELKRDLNLLSSFLKDADAKKHTSAVVKNCVEEIKEIIYDGEDTIETFVLEQNLGKTSGIKKSIRRLACIIPDRRRYALGIGGLSNRISKVIRDMQSFGVQQAIVDGGYKQPQGDKQREMRPRFSKDDDSDFVGLEANV
>AT1G59124.1
MAGELISFGIQNLWNLLSQECELFQGVEDQVTELKRDLNMLSSFLKDANAKKHTSAVVKNCVEEIKEIIYDGEDTIETFVLEQNLGKTSGIKKSIRRLACIIPDRRRYALGIGGLSNRISKVIRDMQSFGVQQAIVDGGYKQPQGDKQREMRQKFSKDDDSDFVGLEANV
>AT1G58807.2
MAGELISFGIQNLWNLLSQECELFQGVEDQVTELKRDLNMLSSFLKDANAKKHTSAVVKNCVEEIKEIIYDGEDTIETFVLEQNLGKTSGIKKSIRRLACIIPDRRRYALGIGGLSNRISKVIRDMQSFGVQQAIVDGGYKQPQGDKQREMRQKFSKDDDSDFVGLEANV
>AT1G58807.1
MAGELISFGIQNLWNLLSQECELFQGVEDQVTELKRDLNMLSSFLKDANAKKHTSAVVKNCVEEIKEIIYDGEDTIETFVLEQNLGKTSGIKKSIRRLACIIPDRRRYALGIGGLSNRISKVIRDMQSFGVQQAIVDGGYKQPQGDKQREMRQKFSKDDDSDFVGLEANV
>AT1G58602.2
MAGELVSFAVNKLWDLLSHEYTLFQGVEDQVAELKSDLNLLKSFLKDADAKKHTSALVRYCVEEIKDIVYDAEDVLETFVQKEKLGTTSGIRKHIKRLTCIVPDRREIALYIGHVSKRITRVIRDMQSFGVQQMIVDDYMHPLRNREREIRRTFPKDNESGFVALEENV
>AT1G58602.1
MAGELVSFAVNKLWDLLSHEYTLFQGVEDQVAELKSDLNLLKSFLKDADAKKHTSALVRYCVEEIKDIVYDAEDVLETFVQKEKLGTTSGIRKHIKRLTCIVPDRREIALYIGHVSKRITRVIRDMQSFGVQQMIVDDYMHPLRNREREIRRTFPKDNESGFVALEENV
>AT1G58390.1
MAGELVSFGIKKLWDLLSQECEQFQGVEDQVTGLKRDLNLLSSFLKDADAKKHTTAVVRNVVEEIKEIVYDAEDIIETYLLKEKLWKTSGIKMRIRRHACIISDRRRNALDVGGIRTRISDVIRDMQSFGVQQAIVDGGYMQPQGDRQREMRQTFSKDYESDFVGLEVNV
>AT1G58400.1
MVEAIVSFGVEKLWDRLTQEYEQFQGVEDRIAELKSNLNLLKSFLKDAEAKKNTSQMVRHCVEEIKEIVYDTENMIETFILKEAARKRSGIIRRITKLTCIKVHRWEFASDIGGISKRISKVIQDMHSFGVQQMISDGSQSSHLLQEREREMRQTFSRGYESDFVGLEVNV
>AT1G58410.1
MELVSFGVEKLWDRLSQEYDQFKGVEDQVTELKSNLNLLKSFLKDADAKKHISEMVRHCVEEIKDIVYDTEDIIETFILKEKVEMKRGIMKRIKRFASTIMDRRELASDIGGISKRISKVIQDMQSFGVQQIITDGSRSSHPLQERQREMRHTFSRDSENDFVGMEANV
>AT5G48620.1
MAEGFVSFGLEKLWDLLSRESERLQGIDEQLDGLKRQLRSLQSLLKDADAKKHGSDRVRNFLEDVKDLVFDAEDIIESYVLNKLRGEGKGVKKHVRRLARFLTDRHKVASDIEGITKRISDVIGEMQSFGIQQIIDGVRSLSLQERQRVQREIRQTYPDSSESDLVGVEQSV
>AT5G43470.1
MAEAFVSFGLEKLWDLLSRESERLQGIDGQLDGLKRQLRSLQSLLKDADAKKHGSDRVRNFLEDVKDLVFDAEDIIESYVLNKLSGKGKGVKKHVRRLACFLTDRHKVASDIEGITKRISEVIGEMQSFGIQQIIDGGRSLSLQERQRVQREIRQTYPDSSESDLVGVEQSV
>AT5G43470.2
MAEAFVSFGLEKLWDLLSRESERLQGIDGQLDGLKRQLRSLQSLLKDADAKKHGSDRVRNFLEDVKDLVFDAEDIIESYVLNKLSGKGKGVKKHVRRLACFLTDRHKVASDIEGITKRISEVIGEMQSFGIQQIIDGGRSLSLQERQRVQREIRQTYPDSSESDLVGVEQSV
>AT5G35450.1
MAEGVVSFGVQKLWALLNRESERLNGIDEQVDGLKRQLRGLQSLLKDADAKKHGSDRVRNFLEDVKDLVFDAEDIIESYVLNKLRGEGKGVKNHVRRLACFLTDRHKVASDIEGITKRISKVIGEMQSLGIQQQIIDGGRSLSLQDIQREIRQTFPNSSESDLVGVEQSV
>AT1G53350.1
MAEAVVSFGVEKLWELLSRESARLNGIDEQVDGLKRQLGRLQSLLKDADAKKNETERVRNFLEDVKDIVYDADDIIESFLLNELRGKEKGIKKQVRTLACFLVDRRKFASDIEGITKRISEVIVGMQSLGIQHIADGGGRSLSLQERQREIRQTFSRNSESDLVGLDQSV
>AT1G10920.2
MKSLGIQEIIDGASSMSLQERQREQKEIRQTFANSSESDLVGVEQSV
>AT1G10920.1
MKSLGIQEIIDGASSMSLQERQREQKEIRQTFANSSESDLVGVEQSV
>AT1G59780.1
MQDLYMVDSIVSFGVEKLWKLLSQEYERFQGVEEQITELRDDLKMLMAFLSDADAKKQTRALARNCLEEIKEITYDAEDIIEIFLLKGSVNMRSLACFPGGRREIALQITSISKRISKVIQVMQNLGIKSDIMDGVDSHAQLERKRELRHTFSSESESNLVGLEKNV
>AT1G50180.1
MAEAIVSVTVQKLGQLLLEEPLFLFGIGDQVKQLQDELKRLNCFLKDADEKQHESERVRNWVAGIREASYDAEDILEAFFLKAESRKQKGMKRVLRRLACILNEAVSLHSVGSEIREITSRLSKIAASMLDFGIKESMGREGLSLSDSLREQRQSFPYVVEHNLVGLEQSL
>Bv3_050300_iyqy.t1
MAESIVASAVQWIGSLLIQETSILFGVDEQVRGLQQELELMQQYVQDADARQGEGEVCTLIRQIRQLAYDAEDVIDIYIFKDEWRHAEHRLTRLAGYIYSVRNTYRVGKQINVIQGGVKRITERLNDCGMRKTCKLWERHRLPHDEGYWRQQPPSFSHDDNNGEHVVGLEKDI
>Bv3_050340_fspe.t1
MAASLVASAIQWIGSLLIQEANMLLEVADQVRNLQEELELMQQYLQDADAKQEMNKEICTLIRQIRKLAYDAEDVIDTYILEVEAEAYVVGSKGSFMRFMCFLHTAPQAYTIGKQIQLMQSNVKRITDRLISYGVRRITKVSEDFRSSSDYQRNSRQKPRSYPYDDDGEFIVGLEKDI
>Bv3_050340_fspe.t2
MAASLVASAIQWIGSLLIQEANMLLEVADQVRNLQEELELMQQYLQDADAKQEMNKEICTLIRQIRKLAYDAEDVIDTYILEVEAEAYVVGSKGSFMRFMCFLHTAPQAYTIGKQIQLMQSNVKRITDRLISYGVRRITKVSEDFRSSSDYQRNSRQKPRSYPYDDDGEFIVGLEKDI
>Bv7_157130_rfjq.t1
MAESLVALAIQWIGSTLIQESSILFGVEDQVRDLQEELELMQQFLQDADAKIEMKEIRTLIRQIRQLAYDVEDIIDTYILEVGAKPNMLWNKGWFMKSACFVHTAPQTYRIGKQIKMLQRNVKRITERLSSYGVRRITTGGEYFRSSSDHERFSRRKPRSYPYDDDAEFIVGLEKDT
>Bv7_157130_rfjq.t2
MAESLVALAIQWIGSTLIQESSILFGVEDQVRDLQEELELMQQFLQDADAKIEMKEIRTLIRQIRQLAYDVEDIIDTYILEVGAKPNMLWNKGWFMKSACFVHTAPQTYRIGKQIKMLQRNVKRITERLSSYGVRRITTGGEYFRSSSDHERFSRRKPRSYPYDDDAEFIVGLEKDT
>Bv3_050320_azzi.t1
MASDVVAAILWIGSLLIQEANTLIGVENQVQALKVELEFMQQYLQDADSKKEVREVHTLIGQIRKLAYDAEDIIDTYILTVSAPVKKHRLRRISRFLHKAPDVYKIGKEIQLIQSEVQKIMGKLNSYGVRRIAPELREGFRELHNEGNWRAQPVSYPYDDNNHEFVVGLEKDV
>Solyc02g070730
MAEAAVSYVAERYIKQEEDEAATIRYWVSEIRAVAYHAEDVIEIFIQQVESQKRQSFFIKCIFYPKKLYGLYKVGKEIESIQTRILEISNSLERYGIRHIQGLRDGEGSSTTREKMRERRLSSPLI
>Solyc02g070750
MAEAAVSYVAERLIDLLQKKIVFLKNVQQGVEGMQNELVSMKCFLKDEIESIQTRILEISNRRERYGIRHIQGLGDGEGSSTTHKKLRELRRSSPLVANKDVVGLEKHV
>NbS00019725g0006.1
AYHAEDVIEIFIHQVASLERKSCFIKCALFPKKLYWLHIVGKEIDSIQNRISETSSSRERYGIMSYQGLGIGEGSSKTREKMRELRRSSPLVANKDVVGLKKHV
>Solyc11g010160
MAESAVAFLLHKLSALLHSGQKFLQNFQDEIVYIRDAFEKMKAFSRVADANEDEEDDELQLWIKQVQDLAHDVQDILEKHVVTCSNFQEKGTWTWKKPHHSSLMSEKKFEAQNDNLSMSLEGIKARVIIVSAGHKAFLQKYGVITSDILCSSSHEDVPLDDDVDLVGIEGCK
>NbS00008754g0022.1
MAESAISFLVHQLSTLVNGGQKFLEGIQQEIVHIRDEFEKMRTFSRVADANEEEDGELEVWIKQVQELAHDVQDILEKHVVMCNNFQEKGSWPWKKPHHSIMSEKFFEAQNDNLSMLLEGIKARIVVISEGHKIFLQKYGVTISAESSNITTLGNNYEEVVLVDESNLVGIENHKPVILDWLLSDDQEWNLHCVVGTRGIGKTTLIKKVYDDAAVKKHFNHTQWIEIPRFSDVKELMKSMIAPKNEHSRRAVEAMDANMLAEFIRQIFESSKYFFVLDDVPDIATWRALKCVFPIENCGSRVIIISRFAEICHTICAEIGGDSHFEAFAIAFAWKLAVIDTFIVWICLKKILGFFSAESLVCPPPLTQISKDIVDKCNGFPLAILVIAGALATKGNNTEAWKLFHGSLVAKLQGSYSEAEHMKRILNLSYQDLPFYLKSCFTYLSIIPKDHVIGKMRLIRLWAAAGEFHVIDKMRLIRLWAADGLVLEREGKAIAQVAETYLNELANRSMIQVTERYRDGRLDSFTIHNLWYEIILSKSAERVTATITNSEEITRRPHNVRHLVIADPLASDIQDIDRFKHLHSLIMLRLSDSVSSSFLLKLLTGSFKLLKVLDLTGAPLVKIPEEVFEMFYLKFLNLRKTKIKHLPGSIGKLENLEFLDLRETLVKRLPGEILKLQHLRHIFIHRRGDGFLHGFKAPKKIGTLVSLEMVNCIIATSSTLIELGKLTRLRMLYITKLRRKHGRDLCSSLNKLINLQQLCISSYGVSDIIDLHYPLSSTHSSLRTLVFEGRLERFPQSVTSLQALTSVHLKWSKLMDNALDTLQELPNLVKLVLDRAYEGEQLRFNAVGFKKLKELCIWHSEKLRHIKVEEGAMPLLEEFQLRNCRLMEQLPLGIENLSKLQYLSLEQISEKLLMTVQLKDSQKSAISFLVHQLSTLVNGGQKFLEGIQQEIVHIRDEFEKMRTFSRVADANEEEDGELQVWIKQVQELAHDVQDILEKHLFEAQHDNLSMLLEGINVRIVIISEGHITFLQKYGVTVSAESSNINKWCDNHEEVVLHDDADLLGIENHK
>NbS00004802g0023.1
MLLEGIKARITVISEGHKTFLQKYGVTITAENRNITTLCNNYEEVVLVDESDLVGIENHK
>AT3G46730.1
MVDAVTGFVLNKIGGYLINEVLALMGVKDDLEELKTELTCIHGYLKDVEAREREDEVSKEWTKLVLDIAYDIEDVLDTYFLKLEERSLRRGLLRLTNKIGKKRDAYNIVEDIRTLKRRILDITRKRETFGIGSFNEPRGENITNVRVRQLRRAPPVDQEELVVGLEDDV
>RPP13
MVDAITEFVVGKIGNYLIEEASMFMAVKEDLEELKTELTCIHGYLKDVEAREREDEVSKEWSKLVLDFAYDVEDVLDTYHLKLEERSQRRGLRRLTNKIGRKMDAYSIVDDIRILKRRILDITRKRETYGIGGLKEPQGGGNTSSLRVRQLRRARSVDQEEVVVGLEDDA
>AT3G46710.1
MVDAITEFVVGKIDNYLIEEAPMLIGVKDDLEELKTELTCIQVYLKNVEVCDKEDEVSKEWTKLVLDIAYDVEDVLDTYFLKLEKRLHRLGLMRLTNIISDKKDAYNILDDIKTLKRRTLDVTRKLEMYGIGNFNEHRVVASTSRVREVRRARSDDQEERVVGLTDDA
>Solyc04g009240
MADAFVSFAVQKLGDFLIQEINLRLSLRDDIQWLRNELLFMQSFLRDAELKQCGDQRVQQWVFEINSIANDAVAILETYSFEAGKRRPSRLKACACICSKEKKFYNVAKEIKSLKKKIMDISRKRETYGITNIISGDEGPSNQVTTLRRTTSYVDDHDYIFVGLQDVV
>Solyc04g009260
MADAFLSFAVQKLGDFLIQQVSLRKNLRKEFEWLRNELLFIQSFLKDAELKQCGDHRVQQWVFEINGIANDAVAILETYAFEADKGDDDDEFHSRLKACACICRKEKKFYNVAEEIQSLKQRIIDISRKRDTYGITNINSGDEGPSNQVTTLRRTTSYVDDHDYIFVGLQDVV
>Solyc04g009250
MADAFVSFALKKLGDFLIQQVSLRKNLRKEIEWLRNELLFIQSFLKDAELKQCGDHRVQQWVFEINGIANDVVAILETYAFEADKGDDDGFHSRLKACACICRKEKKFYNVAEEIQSLKQRIIDISRKRDTYGITNINSGDEGPSDQVTTLRRTTSYVDDHDYIFVGLQDVV
>Solyc04g026110
MADAFMSFAVQKLGDFLIQQVSLRTNLRKEVEWLRNELHFIQPFLRDTYNFEADKGDDDGFASRLKACACICRKETKFYNVNKEIQSLKQRIMDICRKRETYDIKNKNINNNTGEGPSNQVRTLRRTTSYVDDQDYIFVGFKDVV
>Solyc04g009290
MADAFVSFAVKKLGDFLIQEINLLTSLREDIQWLRNELLFMQSFLKDAELKQSGDQRIQQWVFEINSIANEAVAILETYSFEAGKRVNRLKACACICRKEKKLYNVTKEIQSLKKQIMDIARKRETYGITNINSNAGEGPNNQSAMVRTLRRTTSYVDDQDYIFVGFQDVV
>Solyc04g009690
MGDAFVSFAVQKLGGFLIREINLRLSLREDVQWLRNELLFIQSFLRDAELKQCGDQRVQQWVFEINSIAGRRASQLKACACICRKEKKLYNVSKEIQSLKQRIMDISRKRDTYGITNINSGDQGPSNQVTTLRRTTSYVDDHDYIFVGLQDVV
>Solyc04g009660
MADAFVSFAVQKLGDFLIQEINLRLSLREDIQWLRNELLFMQSFLRDAELKQSGDQRVQQWVFEINSTANDAVAILETYTFEAGKRATHLKGCTCICRKGKKFYNVAKEIQSLKQRIMDISRKRETYGDQGKSNQVTTLRRTTSYVDDHDYIFVGLQDVV
>R2
MADAFLSFAVQKLGDFLIQQVSLRTNLRDEIEWLKNELLFIQSFLKDAELKQCVDHRVQQWVFEINSIANDAVAILETYSFEAGKAASHLKVCACICWKEKKFYNVAKEIQSLKQQIMDISRKRETYGITNINYNSGEGPSNQVTTLRRTTSYVDEQDYIFVGLQDVV
>Solyc04g009150
MADAFVSLAVQKLGDFLIQQVSLRISLREEVTWLRNELLFIHSFLKDAEIKQCVDHRVQQWVFEINTIANDAVAILESYTFQADGDEFPSRLKACVCIYRKEKKLYNVAEEIQSLKQRIIDISRKRETYGITNINLGDQGPSNQVTTLRRTTSYIDDDHIFVGFQDVV
>Solyc04g009110
MTDAFVSFAVQKLGDFLVQQVSLRKNLRKEVDSLRNELLFMQSFLREAEQKQSGDQRVQQWVFEINAIANDAVAILESFSFEAGKGDDDRFVSRLKACACICRKEKKLYNVAEEIQSLKQRIMDISRKRETYGITNINSGEGTSNQVRTMRRTTSYVDEQDNIFVGLQDVV
>Solyc04g009120
MADAFVSFAVKKLGDFLIQEVSLLTNLRDEVRWLRNDLLFMQSFLRDAELKQCGDQRVQQWVFEINSIANDAVAILETYSFKAGKGDDQFASCLKGCACICKKDTKFYKVSKEIQSLKQRIMDISRKRETYGITNINSTNSGDGSSKRPNNPSAMVTTLRRTTSYVDGQDHIFVGFQDVV
>NbS00013243g0014.1
MVYAIVSFAVQKLGDFLIQEVTLRISLREDVQWLRNELLFMQSFLKDAEQKQVEDKRVQQWVFEINSIANDAVAILETYTFESDKGSDPGFASHLMACACICRKETKFYKVVKEIQSLKQRVIDISSRRETYGIRDINNAGEGPSNQSAMVRTSRRTTSYIDDDHIFVGFQDVV
>NbS00024857g0001.1
MVDAIVSFAVQKLGDFLIQEVALFRSLREDVQWLRNELLFMQSFLKDAEQKQNEDKRVQQWVFEINSIANDAVAILETYTFESDKGSDHGFASCLKACACICKKETKFYNISKEIQSLKKRVMDISRKRETYGIRDINNAGETSNQSVMVRTLRRTTSYIDDDYIFVGFRDVV
>Solyc04g009130
MTDAFVSFAVQKLGDFLIQEINLRLSLREDIQWLRNELLFMHSFLRDAELKQCGDQRVQQWVFEINSIANDAVAILETYSFKVAKGNDNGFSSRLKACACICRSEAGFYKVSTEIESLKQRIMDISRKRDTYGIRDINNAGEGPSYQSAMVRTLRRTTSYVDDQDYIFVGFQDVV
>Bv4_085310_xfwu.t1
MAEIIVYVVERFRILLSEEAIFLVGVKEEVIRLQNELNRMLSFLKDADQSTDVNERVKNWVAQIRNLSYEAEDVVDTFISNKVREQSGFYGRVKDLICIINREVGTHNVGNRIRELNRRILDISQSRQTYGVGNIGDQQEASRSLNNKLREFRRTSPTADSDEVVGLEEDK
>RPM1
MASATVDFGIGRILSVLENETLLLSGVHGEIDKMKKELLIMKSFLEDTHKHGGNGSTTTTTQLFQTFVANTRDLAYQIEDILDEFGYHIHGYRSCAKIWRAFHFPRYMWARHSIAQKLGMVNVMIQSISDSMKRYYHSENYQAALLPPIDDGDAKWVNNISESSLFFSENSLVGIDAPK
>Solyc08g005440
MAESAVKILLMSIEFVLDNPGYVIGGVRHEISKVKLELESIGSFIKDAEKCKNQNEGVCIWVVQVRNVAFEAEDIIDEFLYHVDSMKRSGFRGRLAGVFYIPKLLWLRYKTALELKRIRSEIIDIAKRSKRYDLSHMEASSNAGSNSLSCCSCVQNIGESSLFIQNDEVIGIDKVK
>Os01g33810.1
MAEAVILLAVKKICVALGNEAINQATSKFKKFVSQITELQGSMGRIKRELRLIHQFLSRMDVRNRNNETSQHLASISRSLGEEDLVGVNQNR
>Os10g21400.1
MAEAVILLAVKKIGVALGNEAINQATSYFKKFVTQLTELQGSMGRIKRELRLMHEFLSRMDVRNRNNQTYEIWVEEVRMLVHRIEDIVDDYLHLVGHKQDTGWGTYLKKGFKRPNVLFSLNRIASSIKDAEANLVHLFQAKERWVWMAGGRATGSKSSSYIIETSRHLANISRSLDEDLVGVDENI
>HORVU1Hr1G002640.3
MQMAEAVILSVVIKIGVALGNETLKQASLRFQNFNTQLTDLQGRMGRIRVELRLMHGFLGQVDIQNLKNRNYGIWVEELRMLAHRIEDIVDEYLYLVGHKHDIGWGAYLRKGCKKTNLSISLNRIASMVKEEEVNLVHLFQARSRWVSLVDGGNSCNSSGIIERSQHLASISRSLGEEELVGVDENR
>HORVU7Hr1G008170.3
NSEALMAEIVILLAIEKIGIALTNGAANQASALFVKYGTQLLELQRSMDRVVRELRVMHDFLCQMDIRNRNKQAYESWLEEVRKVAHLMEDMVDEYLYLVGQEQDIGCCFYMNNGFRKPRSLLSLNKISFNVKEIEKDLSHLSETKNRWVPVNDGDTSNSNYIVKMSQDLANISRSLDEDLVGVDKKR
>HORVU7Hr1G008210.5
MAEIVILLAIKKIGTALANGIAREASTQFAKYGTRLLELQASMDRLVRELSVMHDVLCQMDIRNLNNAVYESWLEGVRKVAYNMEDMVDEYLYLVGQENDVGCCFYLKKGFRKPRSLLSLNMIAIKVKQIERDLTHLSETKNRWIPMNIGDTSSSVYIVKRSQDLANISRSLDEDLVGVDENR
>HORVU7Hr1G008240.3
MAEIVILLAIRKIGIALAKAAADQASVQLGKYGTQLLELQGSMGRVGRELRIMHDVLCQMDIRSRNNQVYEGWLEEVQKVAYVLSHLSDTKNRWVPTINNRDASNSNYIVKRSQDLANISRSLDEEDLVGVDKNR
>HORVU7Hr1G101110.10
MAEIVILLTIKKIGNALANGAAAQVSMQFAKYGTQKLELQGSMGRVARELRVMHDVVCQMDIRNSSNQVYEGWLEEVRKVAHVMEDIADEYLYLIDQEHDIGCCFYLKQGFRKPRSLLCLNRIAFRAKEIEKDLTHLSEIKKRWVPMIQNGDTSSSNYIVKRSQDLANISRSLDEEDLVGVDKNR
>HORVU0Hr1G001780.1
MAEIVLLLVIEKIGVALANGAAHQASAQFSRYATRLIELQGSMGRVGMELRIIRGVLCQMDIQNRHNQVYEDWLDEVRKVAHVMEDMVDEYMYQVGREHDNGCCFYLKKGLKKPRSLFSLNQLSSKLKEIEKDLTHLSEIKSRWVPMINNGDSSRLNYIIKKSQDLASISRSLDEEDLVGVDENI
>Os08g16070.1
MAEAVILFAVRKIGVALGNEATSQAVSYFRKFVTQLTELQGSMGRIRRELRLMHEFLCRMDVRNRNNQTYEIWVEEGRVLVHGIEDIVDEYLHLIGQKLDTGWSTYLKKGIKGPNVVVSLNRIASLVKEAEVNLVHLFQAKDRWVLLPSDSNDNSSYIVERSQHLAATSCSISDEDLVGIDDYR
>Os10g04674.3
MAEAVILLVVKKIGAALGNEVINQASSLYRNLFAQLAELQGSMSRICRELRLMHEFLCRMDVRNRNDQAYEIWVDEVRKLAHGIEDIVDEYLHLVRQRHDKGWSFYLKKGINQPEALRSLNRMVCLIKEAESSLVHLFQVKDRWIPNASPGYANNSGYIVEKSQHLASTSRSICEDLVGIEENR
>Os10g04674.1
MAEAVILLVVKKIGAALGNEVINQASSLYRNLFAQLAELQGSMSRICRELRLMHEFLCRMDVRNRNDQAYEIWVDEVRKLAHGIEDIVDEYLHLVRQRHDKGWSFYLKKGINQPEALRSLNRMVCLIKEAESSLVHLFQVKDRWIPNASPGYANNSGYIVEKSQHLASTSRSICEDLVGIEENR
>Os10g04674.2
MAEAVILLVVKKIGAALGNEVINQASSLYRNLFAQLAELQGSMSRICRELRLMHEFLCRMDVRNRNDQAYEIWVDEVRKLAHGIEDIVDEYLHLVRQRHDKGWSFYLKKGINQPEALRSLNRMVCLIKEAESSLVHLFQVKDRWIPNASPGYANNSGYIVEKSQHLASTSRSICEDLVGIEENR
>HORVU2Hr1G010920.1
MAEGVILLTVTKIGTALGNEVINKASSLFRNFKAQLAELQGGMSRISCELRLMHEFLCRMDVRNRKDQAYEIWMEEVRKVAHRIEDIVDEYLHLVGPKHVIGWRFYLTKGFKQPEALLSLNRIVSLIKEAEASLVHLFQVKDRWVPVPNNGSADNSAFIVERSQHLASTSRSISEDLVGVDENR
>Os08g16120.1
MSTWQLASYKDPLFPSCWKKRSKSPNQPAKVCRISSLIKQRSDKRMAETAILLAIKKISIAVAGEMLSLSRPIIAKKSELVVALPTNMELVKDELEIINAFLKKVKTRDCRDNVLETWITQVRRLAYDIEDIVDQFIYVVGEHQGKGFWGNLKKFVKKPESLFSLDRVATEVEKVKLKLKELSSRRDRWVQSTICRPDAEIPNYDDEQGVYQFRHSQVPDYDDNELVGVDEYR
>Os08g16120.2
MSTWQLASYKDPLFPSCWKKRSKSPNQPAKVCRISSLIKQRSDKRMAETAILLAIKKISIAVAGEMLSLSRPIIAKKSELVVALPTNMELVKDELEIINAFLKKVKTRDCRDNVLETWITQVRRLAYDIEDIVDQFIYVVGEHQGKGFWGNLKKFVKKPESLFSLDRVATEVEKVKLKLKELSSRRDRWVQSTICRPDAEIPNYDDEQGVYQFRHSQVPDYDDNELVGVDEYR
>Os09g30220.1
MAEIIVLFVIKKIGIAVAGETLKLAKPLLANKTELKKAELVTALPVNMKLIKDELEVINAFLKELGMNGCKGEVVETWVRQVRRLAHDMEDVVDEFMYVIGKNKERESRAYVKKIIKKPKPLFSLDEIATKADRINRQLMELSKRLGRWTQPILSGGSIPATKYDTEQQQLYLPGHDYSITDAELVGIDKNR
>HORVU2Hr1G007170.3
MAESALLLVTTKIGIAVAAETLHHVRSVAKLSENMTLIRNDLELIRAFLKEIGRKNSTDGVTEAWIGQVRRLAYDMEDIVDQFMYVIGKQHQKGSWWSSVKKILKKPQHLFTLGEISTGLEKINRALTHLKQNRDWTQPIVGVGDVFATNYDSQQQLYLPGHDYSISDDELVGFDNNR
>Os02g09790.1
MAEAAVVLALGKLVTSFGVSSLRTYLEKEPARLPDLPYTAKHIERELDMIHHFLSQVGTKIYSNKVLEGWIVRVRKVAYRVEDITDEYSYNIALEHENHFKRLIHKFFYPTAFHRIAIELKDIEEEIKHLSQLKRDYREMFNELLDNTSDSAHIHLLSSNGSPHAVKGDDIVGMKEDM
>Os04g14220.2
MAEAIILALSKINSTFGLDPTNIAKSAVSKLYQKGKSLAELPGKVEEIRMELTTMENVIEQLDTAHLTDKVIKGWIAEVRKLAYHVEDVMDKYSYHALQMEEEGFLKKYVVKGSHYAIVFDGIVAEIVQIEQEIQRVIKLKDKWLQPSQLIRNKHSDFERKRSQGCLPELVKDEDLVGIEGNR
>Os04g14220.1
MAEAIILALSKINSTFGLDPTNIAKSAVSKLYQKGKSLAELPGKVEEIRMELTTMENVIEQLDTAHLTDKVIKGWIAEVRKLAYHVEDVMDKYSYHALQMEEEGFLKKYVVKGSHYAIVFDGIVAEIVQIEQEIQRVIKLKDKWLQPSQLIRNKHSDFERKRSQGCLPELVKDEDLVGIEGNR
>Os11g11950.1
MAEAVLLSVKKVGNVLADEAANAVIAKVSEKVTNLKEMPEKVEEIRKQLTIMNSVILQIGTSYLTGIVVKNWIAEVRKLAYHVEDVMDKYSYHAIQLEEEGFLKNDIAEEVVKLEKQIQQVIKLKEQWLHPSQLNPNQLAETGRPRSHDNFPYLVKDEDLVGIEDHK
>Os11g11960.1
MDKYSYYSVQMAEEWFLKKYFIKASHYVIVFTEIANEVVKIEKEIKQVIELKDQWLHPSQLVSDPLTEMERQRSRDSFPELVKDEDLVGIEDNR
>Os11g11990.1
MAEAVLLALTKIGNVLADQVAKDLLAKLSEKVNNLRDLDEKIEQMRMQLATMNNVIWKISMTCLTDEVVKGWIGEVRKVAYRVEDVMDKYSYYSVQMAEEWFLKKYFIKGSHYVLVFTQIADEVVKIEKEIKQVVELKDKWLPLCPFVSHPLTEMERQRSQDIFPELVKDEDLVGIEDNR
>HORVU2Hr1G107970.1
MAEAVLIAVTKIGSILGDEAIKAIISELSLKVTNLKELPVKVDQIRKQLTMMSNVIMQIDTVYLIDKGVKNWIGEVRNVAYHVEDVMDKYSYHVLKHKEQSRLKKLWNGNDYVVFSQIADEVVVVEEEIEQVIKLKERWLQPFQLFPDPLTEMERRWSQDSFPEFVKDQDLVGIEENR
>HORVU4Hr1G015800.1
MLYLCCLDQMAEAVLIVVTKIGDILLEEATKSVIAKISEKVTNLKELPVKVEEIKKQLTMMGNVIRQIGTVYLADDVVKTWIGVVRKVAYHVEDVIDKYSYHLLQLQEEGFLKKFFIKGTHYVKVFSEITDEIVEVENEIQLVIKMKDQWLHPFQLAANPLTEMERQRSQDSFPEFVKDGDLVGIEKNR
>HORVU3Hr1G096920.6
GSKSAIRESSSLYIRDNSRLKFCGWNWLMSRLTHDLCLLCSAQMAEAVLVALGKIGNVLADEATKALLAKLSEKVSNLIDLDDKIEGIAKQLKTMNNVIQQIGTPYLADKVVKGWIGEVRKLAYHVEDVMDKYSYHSLHVEKGFLKKCLKGSHYVRVFSQIADEVVKIEKEIKQVIELKEQWLQPSQLVHDPLTEMERQRSQDSFPELVKDEDLIGIEDNR
>Os11g12000.1
MEAVILAVSKIGSVLVEEATKAAIAKLSEKVANLKELPTKVDEIKKELETMNNVIKKMSTTHPIDEVVKGWIVEVRGLAHHVQDVMDKYSYHALMLEEESSMKKVFTKKKYVTVFSDIAEEIIQIEKKIENAGKRKERWLQQPDLIPNPLTYIERKQFQDCLLAQDYLVGIEGNR
>Os11g12330.1
MAEAVMLVVSKIGSVLLEEITFTVISKLSEKITNLKELPVKVKEIGKELNMMNTFIKRISTTDLTDDVKAWIAEVRELAHCVEDVLDKYSYHALKLDEENAVKQIFTKANYIKVFSEIADEITQIEGKIENAVKRKDRWLQLSELTPYPLADVQRKQSRDCLLELVQDDLVGIEDNR
>Os11g12340.1
MEAVILAVSKIGSVLVEEATKAAITKLSEKATNLKELPSKVEEIEDELKTMNNVIKQMSTTNLTDEVVKGWIAEVRGLAHRVQDIMDKYSYHALKLEEENSVKKLFTTPNYVTVFSEIAEEISKIEKKIENVAMRKKRWQQQSQHTPNPLADIERKRSQDCLLAPDDLVGIEDNR
>Os11g12340.2
MEAVILAVSKIGSVLVEEATKAAITKLSEKATNLKELPSKVEEIEDELKTMNNVIKQMSTTNLTDEVVKGWIAEVRGLAHRVQDIMDKYSYHALKLEEENSVKKLFTTPNYVTVFSEIAEEISKIEKKIENVAMRKKRWQQQSQHTPNPLADIERKRSQDCLLAPDDLVGIEDNR
>Os11g12040.1
MAEAVILAISKIGTTLGEEATKAVLAKLSEKVTNLKNLPRNVKDLMKWSLSAELMSPKTPSDIERQISGGCLPEFIKDEDLVGVEENR
>HORVU3Hr1G014890.2
TVGVFIKTEKQQVAETALDAGWKERVPPPVARLPDETTTQFRSSHCSVSVRQSVQRTRLSPNLQSSLRPRPWIHPLHRRSPACPSSPVPTPYHPGATRPRPPKRQRRRRLQLSREDSGGGPTARKQIARVGVFQQRMAEAILLAVSKIGTVLLNEAVLAVIDKLSRKVDNVKELPAKIKRIDTELKTMNDVIEHLGTTQLSNKIIKGWVGNVRKLAYHVEDVVDKYSYEALKLKDEGFLNRYIFRGSRHIKVFSKIAEEVVELEEEIRQVKGLRDYWSDTAQPINNEHAEIDRQRCGGCFPERVSDKDLVGIDGNR
>Os11g12050.2
MAEAVLLAISKISTALGDEATRAVIAKLSGKVSNLRELPDKVEYIRRELRLMKDVIQDLDSTNTNMNVVKGWIDELRKLAYRVEDIMDKYSYYACQRQQEGSVMRCVRGAHYAGVFSEVASEVMKIKGDVEQVKRQQMEWLPTVQLISRTPTDIETPRSQGRRKLLECGDPVGIEYNR
>Os11g12050.1
MAEAVLLAISKISTALGDEATRAVIAKLSGKVSNLRELPDKVEYIRRELRLMKDVIQDLDSTNTNMNVVKGWIDELRKLAYRVEDIMDKYSYYACQRQQEGSVMRCVRGAHYAGVFSEVASEVMKIKGDVEQVKRQQMEWLPTVQLISRTPTDIETPRSQGRRKLLECGDPVGIEYNR
>Os11g11770.1
MAEAALLALSKIGSYAAIEAAMVAKSKISNLMELSATVQRIRRQFLMMNFFIRKMGASYLSDELLKGWIAEVRMLAYRVEDVLDSFFYHSIQFKKDKFLNKIVKGSHYAVVFNAIADELVQIEKDIEHVSKLKDMWVYPVSQLIPTQVTISEHRFPQYSFPRLMKDEDLVGMENNR
>Os07g08890.1
MVEALVIAVVQKISSALAEEGSKILASKLKKQAPDLLEVTNKMRLLQSDFSMLQAFIAQVAVDRSNDMVLEAWMEQVRLAAHEAEDIVDEYTYLVGQTEGTGSFLKKAFNQAIEVKKWRKLSAQAKLVEDRLQKISEAKNRFDISFASSGRENTASYPSRHHHLSEYSYLNDDDDLVGNAEEM
>HORVU7Hr1G097880.8
MADTLFLVLRKIAFSLGEAASEKLSTEVVEAASVLTDFEHGMKQIEGEFMILQAFIGQVSAQNVGDRTFDAWLDQVRDVARQVEDIIDEYTFLTSQAAAIDGFFKRKFHQAKSFAAWRDLSSQIDQVETRIQRLTTMKDRYGISVGEPGRSSTLQYARQLSLSDSSYLSADTELVGNANEI
>Os09g09490.1
MAEALVFIVLQKIGAALGREALNVVGTQLQKQPPTLVDVENNMRQLKIEFHVMKAFLTQQQIHFSQDRAYDAWLDEVKNVAHEAEDVIDEYVYLAGQTAKETSKLKKLFHCSKTTSDWHIIATQLSQIKSRLQNLTNMKARYGISANDSEDGSTSSHESLKELTSDSAYFDTEDDMVGNKEES
>Os12g31620.1
MAEALILVLLQKIATTLRGAAQKAISSQLGKEATLLFDVENSMREVECEFDVMQAFISQVDPYCTNNQVFQSWLKHIRMVTFEVEDIVDEYAFLLGKMNGTESFLRKTLHKSKKLKVWYSVASRLRQVKSRVQNLTVMKERYGIKISDNDGTSSGCTANRQIHSSNSSYLNYGDDDDNAMVGQKDNV
>HORVU1Hr1G092920.2
MAEAVILVLLQKLASTLGGATLKVFGSRLGKEAIFLLEVENNMKEIEIEFDVMQAFINQVDPYLTNNQIFQCWLKHIRKVAFEVEDIIDEYAFLLGKMDGTESFLRKTFRQSKNVMIWYNVASQLKQVKSRLQNLTTMKERYGIKIYDNDETSSSHSISRKFYFSDSSYLNDHDNAIVGQKDHL
>Os04g21890.1
MAESVLLIALGKITAALGADVLQQIRNLLPTEVSLFGQLTGRMNRIKKELFVIHAFLSQADLQGVQTRTVEAWVDAVRKVALDVEDVIDEYVHLLGQQKCGWFTSVKGKFGRSQHLCLWLQIVERLKEIERDLWHISEMKDRWIHTSTELLGRGNLDGDYHCALPYSPQCGYFINSDDMIGFGNYK
>Os04g02860.1
MDEDGNVGIGGKYTDGLISHSLRVSKQRSCVHKYAAGANVSLQCRSSKQEHMSTTEVRFEDWMAEAVVFGILCKIGSILSSHLTQAFVAHLGKEVSVFIEIESSIKQIRSEFRLMQAFLQDGQEKESHSRLAETFLHEVQQVSFEVEDILDEFVYLFGQKQTASLKSLRNFFPKSKSMMHWQRLAAELKEAQNRLQNLRNLKVQYNIDLSEESPSSIRYEDSQVHTIQHIKHNNKIVGFANER
>Os12g14330.1
MAESVVFGILCKIGSILGSHLTQALVSHLGKEVSVLIEVESIVKQIRSEFRLMQSFLQDGQEKESSSRQAETFLQEVQQIAFEVEDILDEFVYYFGRKETPSVELLKNFFRKSESVMPLRRIAAELKEVQNRLQNIRNLKLQYNIDLSEESASSIRYEDSKGHTLHHIMHNKKLVGFVNER
>Os08g05800.1
MAEGVVFAALCKIGSVLASSASITLGGRLDANLTIINEIESRIKQIEVELKLMQAFLRQAQKQEGYSEPTEVYLQEVRKAAFEIEDIIDEFLYLSVKHKNRFFNGEFMSYFRKLGKTSWHKIARELKDSQCHLQNLRNLWVQYEIQLPNGNRVSTDVEDHRLPHHLSYPADEMVGVEQER
>Os01g36640.1
MAEGVVGSLIGKLGAALAKEAATYGASLLCQEVSALKRLFAQIRDVKDELESMEAYLHGAERFKDIDETTGNYVKKIRGLAFEIEDAVDEFTYKLEDKHGGFTAKMKKRIKHVKAWRRLALKLQDIKQRLKNADERKIRYDLSGIEKNGHSKSPEQSFQFAREEDLVGIEINK
>HORVU3Hr1G001510.3
MAEGVVALLIGKLGFALAKEAATLGASLLCKEASALNGLFCEIREAKEELESMQAYLQGAERFKDTDETTGIFVNKIRGFAFEIEDVVDEFTYKLEDTHGGFATKMKKRVKHIKAWRRLTLKLQDIKGRLQGADRRKVRYDMKGVDREGLNNVQSRSAGQSLNLAREEDLVGIEKNK
>HORVU3Hr1G001570.1
MAEGVVALLTAKLGFALAKEAATLGASLLCKEASALKGLFCEIREAKEELQSMQAYLQGAERFKDTDETTGIFVNKIRGFAFEIEDVVDEFTYKLEDTHGGFAKKMKKRVKHIKAWRRLTLKLQDIKGRLQGADRRKVRYDMRGIDREGLNNVQSRSAGQSLNLAREEDLVGIKETK
>Os10g07534.1
MAEGVVGIIILKLGLALATDTSRVGRNWLCHEASALARIFSQIRDMKEELESMQSFLQGAERFKDTDNTTANFIKKIRCIAFEIEDVVDEFTSKMEVKQGGLASKIKQRICHIKTWHRLAFKFQDIKLKLENVDRRKVRYDMTGLVKNAEQSDANCRYTDHTSYFPTEEDLVGIDDNK
>HORVU2Hr1G038230.12
STQAKRRVAASFSPFQHSQPPKPSSPCRRSGAAPRPGILLCTTVHIFLASVVRFGSAASYRPILWSLAGRCTTKNESNFLTPPCILMDIFTLERSQPVKIHSTMAEGIVGLLILKLGSALAIEAVKVGTGKLCRQAKASSVVRLFGQIRDIKEELESMQSFLQEAERFKDTDNTTASFINKIRGLAFEIEDVVDEFTYKLEDKHGGFSVKIKRRFKRIRTWRRLSLKLRDIKLKLENVDRRKARYDMRGIAIEARNSDAHCRSTDQTSYFPIEENLVGIDESK
>HORVU1Hr1G001490.2
MAEAVVGQLVLTLGGALANEAATYGGALLCKEAAALRGLFGKIRQSKVELESMQAYLQEAERFKDIDKTTAIFVGQIRGLAFQIEDVVDEFTYKLEDCKHGGFAGKMKKRLKHIKTWRRLAAKLQEIEAQLQDANRRKRDYAVTGRSASAPRSTREGQALHFTRDEDLVGIKEHK
>HORVU1Hr1G001630.1
MAEAVVGKLVVMLGAALVKEAVILGGALLGKEATALRGLFKKIRRSKAELENMQAYLHEAERFKDTDKTTAIFVHEVRGLAFQIEDVVNEFTYKLEDCKHGGFAGEMKKRLKHIKTWRRLAAELQEIEAQLQDANRRKRDYAVTGRSATTVRSTNRGQTLQFTKDEDLVGIKENK
>HORVU1Hr1G005710.8
MAAAVVGQLLLTLGAALAKEAAIFGGSLLGKEAAALRGLFSKIRRSKTELESMQAYLQEAERFRDTDKTTAIFIGEIRGLAFQIEDVVDEFTYKLEEFKHGGFASKMKKRLKHIKTWHRLAAKLQEIETQLQDAKGRKKDYTLTGRSASATRSTSQGQALHFTRNEDLVGIEENK
>Os06g22460.1
MAEGVVGSLIVKLGDALASEAVEVAKSLLGLEGSALKRLFSEIREVKGELESIHAFLQAAERFKDADETTSAFVKQVRSLALSIEDVVDEFTYELGEGDGRMGMAVALKRMCKMGTWSRLAGNLQDIKVNLKNAAERRIRYDLKGVERGAKSMAGRRSSNWRSDSVLFKREDELVGIEKKR
>Os06g30430.1
MAEGVVGSLIVKLGNTLASEAVELAKSLLGLEGSALKRLFSEIRDVKGELESIRAFLQAAERFKDADETTSAFVKQIRRLAFGIEDAVDEFTYQLGEGGGRMPFKRMCKIGTWSRLAANLQDIKVSLKSAAERRIRYDLKGVVVRGVKSVVGSSSNSNWRSDSVHFKRDDDLVGVDKNR
>Os10g07978.1
MAEGVIGSLILKLGDALGNESCQLGSSLLVYEASALKGLFGEIRMIKEELESMQAFFCTAERFKDTDETTVAFVKQIRGLAFDIEDVIDEFTYKLGEDREGMFLLKAFRRIRQIKTWYRLANSLQDIKVSLKSAAERRCRYDLKGVRRERKLMRLGSLNQRSTESVHFKREADLVGIAENK
>Os10g07978.2
MAEGVIGSLILKLGDALGNESCQLGSSLLVYEASALKGLFGEIRMIKEELESMQAFFCTAERFKDTDETTVAFVKQIRGLAFDIEDVIDEFTYKLGEDREGMFLLKAFRRIRQIKTWYRLANSLQDIKVSLKSAAERRCRYDLKGVRRERKLMRLGSLNQRSTESVHFKREADLVGIAENK
>HORVU3Hr1G003810.4
MLEGVIWLLILKLGDALANEAAVLGKSFLVEASALQGLFGEIRKMKEELESMQAFFRTVERFKDADETTVAFVKQIRGLAFNIEDVIDEFTFKLGEDREGMFLLKAIRRVRQIKTWYRLANNLRDIKANLKSAAERRRRYDLKGVERDAKLTRTGSSNRRPAESVHFKRADDLVGIAENR
>HORVU5Hr1G057670.3
MAEGIVASLMVKLGVALATQVATFGGSCIAHEVTALRRLFSEMEEIRDELECMQSFLQVSERLRDHDETMVTFVRKVQTLSFGIEDVVDEFSCKFCDDHGGAASRVIRKLRRIRTWHRLAFRLVRIKASLKIAIERVKIFNTEGISKVQQPQAQDKKLGPSESAGLVTVDCPVGIEHNR
>Solyc01g086810
MSIDTCEDQVEMADCAVVFILDKLTNLLAEEAILLQGVKHDIQYIKDELERMIAFLGVADAFEEGDAEVKVWVRQVRDVANDIEDVLDESMLLSYDHHYRGSCCFIAKLVFSIRNIKFRHKLVVEIQAIKSRVDNIAMGHQRYRYKLYVPEQGSNSNHAYDAANDRRGDALLLEEAELVGIENPT
>Bv4_081960_kacj.t1
MAESVLSFAIEKLATFVIAEAELLGSLSQDVTALKNELATIKEVLKDAEKKAEEDDTINEWLRQVRDIGYQIEDVIDDYILLKELPQQQQQQQRQRSSSNTSNTSQLFLMVTRIRKWLNKAVACVSELKPKHELASKIGEIKGELSEISSRRERYKFIASRDSSSSNERYQYQQDRQVCSLFVDDSDIFGIEDHK
>Bv4_082000_hhjh.t1
MINKISKRAKSAFACITQLKPKHELSSEMKKILADIVEINNRRERYELITTPDDSTENEQNWQDPRVSSLFKDESELFDFTRKK
>Bv4_082010_odwq.t1
MADTMLSFAFEKLSTLITAEAELLGSLSDDVRKLQYELDSIKEVLKDAEKKAEVDNGIRVWLTQLRESAYHIEDVIDQYFLLKQQQQQQQQHLLQSDYNKSLKNQFLLMINKISKRVKSAFACITQLKPKHELSSEMKKILADIVEINNRRERYELITTPDDSTENEQNWQDPRVSSLFKDESELFDFTHKK
>Bv4_082220_fjik.t1
MADTMLSFALEKLSTLITAEAELLGSLSDDVRKLQYELDSIKEVLKDAEKKAEVDNGIRVWLTQLRESAYHIEDVIDQYLMLKQQQQQQQLLQHSLQSDYSNGLKNQFLLIINKISKWVKSAVACITQLKPKHELSSEIKKILADIVEINNRRERYKLITTTDDSSENEKNWQDPRISSLFKDESELFDFTRKK
>Bv7_159070_qhcp.t1
MVKTFWIGLRLSEGASCDRAFGQAGRLGSLPSQGKRNDYLNRADSSCMMMIVSNILKRIDGGGSKSEMAEAVVNVVIQNLVPWLVHEATFLRGIHGDISEVIDELQSIQSFIKDADEKAEKDEDEISYSAKTWVKKLREVAYQIEDVTDSYVLQIATEAADCEQCHPKLLGSVARLMCWIVRLKPRHEMRQQIIQVKQRINGIKEDGKSYGFSRSSSSSVLVRSSTIESRHDRRASSLFIEEAEVVGIEGDR
>Bv4_090940_iuzt.t1
MADIAVGLAIQLLKSLIEEAYLVSGLPNEITTIDKELNIILAFLKSAEERAEENSGVKEWVKQVRILAYNIEDVIEEYQLSHKKGRWDNVMQICTLHSRSRVKRLRERASELGKQKDSYGLNVVGPGQCSYKDAQLTISSMCIAEEFKLVGTEKPK
>Os08g32880.1
MAAPAVPSPQKKLIEVLQREQDILWRILWENIDKVKELTDSTSATLRGPEIESMPKTAKIWLHQVREINRDIEDILEKSPSKTCSSKGSNILSCITQPINFVARQRIYKQVQSLSARIDTIKLRLSLLTNFDDKEAPANPTRYQLDDRQLDMLSLDEAKVIGIGYPK
>Os10g10360.1
MTASVVSSVLQRLGDLVIQEATFLSDVPRQVSSMKAELSQMQCFLNVVDAKCLEGNSMMKNLASNIQDVAYRVEEVIDNAHFIFRRRKTSVSKYTHIFGDSIDLREVGKNIQVIRKEISEIFERYNRYNAVNSSTSTEAQPIFREDEDFYAQRLVPPGLDQGMDIVGFDHEI
>Os10g10360.3
MTASVVSSVLQRLGDLVIQEATFLSDVPRQVSSMKAELSQMQCFLNVVDAKCLEGNSMMKNLASNIQDVAYRVEEVIDNAHFIFRRRKTSVSKYTHIFGDSIDLREVGKNIQVIRKEISEIFERYNRYNAVNSSTSTEAQPIFREDEDFYAQRLVPPGLDQGMDIVGFDHEI
>Os10g10360.2
MTASVVSSVLQRLGDLVIQEATFLSDVPRQVSSMKAELSQMQCFLNVVDAKCLEGNSMMKNLASNIQDVAYRVEEVIDNAHFIFRRRKTSVSKYTHIFGDSIDLREVGKNIQVIRKEISEIFERYNRYNAVNSSTSTEAQPIFREDEDFYAQRLVPPGLDQGMDIVGFDHEI
>Os10g10360.4
MKAELSQMQCFLNVVDAKCLEGNSMMKNLASNIQDVAYRVEEVIDNAHFIFRRRKTSVSKYTHIFGDSIDLREVGKNIQVIRKEISEIFERYNRYNAVNSSTSTEAQPIFREDEDFYAQRLVPPGLDQGMDIVGFDHEI
>HORVU5Hr1G072540.26
MAEHAVAAVLQRVGVTVIQEVASLGQVPAKVEALKSELKRMQCFLGDTDARMDRGEMLKHLVSEIRDVAYSVEIIIDTANILARESNRPPSLLGAISKGACYPVHCKRLYSIGKRIDQVTARVRAIFGEFAKYNIHSTGLNETRYSMDENETLRARRLTLPGFGDEVDVIGFDSEI
>HORVU1Hr1G075170.1
MAESAVKAVVGNVSNLAVQETTLLCGVTLEVECLKNELERLKWYLKSADAKWKSGDDSVATWVCQIRAVSYEAENAIEVADYMGKRNSLKKGFLGAISRYARLPGDLITLHKVGVEIKRVRRKLDEIFQSAERLKFNLDTSVVDKVHTDGESEQAYGLMYENIEDDSVMVGFEDEY
>HORVU2Hr1G022620.8
MAESAVKAVVGNVSKLAVHETSFLCGVTSEVGFLKDELKRLKCYLRSADAKRKSGDECVATWLSQIRDVTYESENVIEAADYMGKKNRLKNGFLGAISRYARLPSDMVTLHNVGVDIQRIRRKISEIFDSANRLNIDLDTGVLGKCCAEDEFPRVNDLMDQNFEDNVAIVGFEDEY
>Os08g32890.1
MEIGLTLGRGAAETVVRPAFDKVQYWIELLQGKHTSTEEMVNELDILEGLIKDTDSSSAIHTLKAARGQAEDLCASIRDVIDDAKRFARYNHQHVPLRCIRKYTHNLVGKPSICETAERIVKLRSQVRRLQEILTPFVGQGMVPTSAQAGRLQHRHVAHAEGHWEGMEEPK
>Bv6_152750_xsex.t1
MALISAFLNSWYVISWYAKGIITILASWCVKEIIKSLPSWWSWVKEELSSLILANFWLIYNLPKEIEEVTRRKAIIVEDLKKAGDITADEDEGNIIYVKERSRINYRLEDVVDRYDLLYRQRNPNYLMVPVLFVKQLWPKLQIANAIVEIKKDMDLLSQVIHHHHPVEAANDPRSWFGFTDESLFVDIQRRK
>Bv6_152760_fdhj.t1
MALISAFLSSWYVKGITMFLSSWYVKGIITILASWCVKEIIKFLPSWWSWAKEKLYKLIQANFWLIFYLPKEMKEIEIRQEKIVEDLHKAGDITADEDEGNIIYVKERSGINSRVEDVIESYDLLRQRNHLVELYPNYLRRYLMVALLFVKQLWPKLKIANAIVEIKKDMNLLSQVLHQPVEAANDPRSWFRFTDESLFVDIDRRK
>Os12g31160.1
MEGPVSASMGVMVPLLSKLIESMEQPRFKDLKNDLKSLRAELASMEAVMLKFATQDDTDLQVKEWMRQVREVGYDTDDWIDSHPLVAAETKGSRIFSRNNRRRKLAELIKELKDRVEDASQRRTRYMLQSAPVVDDVTDDLRPSNVTVDPQLLYGVSRRLVGLDEPM
>HORVU3Hr1G001250.3
MGDPMVSSSTGAMNSLLDKLGVVENQYPHLAEGVRESLKSLSDVLHSFARQRRRNSLINEWMLQVREVVYDMEDWIDGDPSKLGEEFHVEEQIEEFKAQIQGARDRCTRYGLLSTAPHTTCALQVQVQDDAEAETMDPKLLHGEAPCRLVGIDEQRNVLVNHLMDEEERRKVVGIDEPR
>HORVU6Hr1G057110.1
MQIMEGQPMVSYSAGSVNSVVYKLTKLKDCSIVTEGLHKDLMILLESFGQVVVLPSKMNWQVQVWMKMVRELVFDIEDWIDQMPVMPNTGDQQLDLEEEVKIFKARIEHACELCERCDLVIEVPSDLRDPASLPGHSQVTVASHILFEEKTTLVGMEVPM
>HORVU7Hr1G115950.11
RLLCAPPGRHIVLPKFPIPMALVGAGKQSRGPPAIPLRGLVRLQLRLPTYLSNSRLAIPNMPMVSASTGAMNSVLSKLATLLEDELNPRTRNSIVALRCALTSMRSFLERRAASTEDMGPLVEGWMNQVRDMTYDLEDSIDDFVLSAVPCNTNRVAQLLKMVTLRRQYTILLKELKEQVCEASERRWRYGIVCDPRDPLSIPSNAIPIDGLLPFSSAHWGNSLVGVEGPR
>HORVU7Hr1G115990.1
LLFSSRWQFSSRWCGPLLKTRSSSATGFYFLDKAMVSASTGAMNSVLSKLATMLEDERNPRIRNNIIALRCALTSMGSFLERRAASTEDMGPLVEGWMNQVRDMTYDLEDCIDDFVCSATPGNSNNIAQLLKMVTWRRQYTSLLQELKEQVSEASERRWRYGIIYDAGDPLHVPSDVVPIDSLLRVFSAHQGDGLVCVDGPR
>Solyc06g064760
MEVVETCGKGTLSAGEPSTKRTITSIYDDDEVVGFENDA
>Solyc06g064720
MEVVETCGKATLSAGEPSTKRSITSIYDDDEVVGFENDA
>Solyc06g064680
MDVVETCGKGTLSSGEPSNKPSTASIYDDDEVVGFEKDA
>Solyc06g064750
MEVVGTCGKRTSSSGHTSNKPSNITSIYDDDDDVVGFEIHA
>Solyc05g009760
MLLLMKILFPSIVRGQANYNMENSEESCIEPYYPSIDEELVGFDEHA
>Solyc05g009750
MAKLTDMEVIEICPKPSMDVNDEFEEVVGFDDDV
>Solyc09g098130
MAENEIEEMLEHLRRIKSGGDLDWFDILRIEELEMVLRVFRTFTKYHDVLLPDSLVKLTKMAKLTGEILHRVLGRIPHKCKTNLNLERLESHLLEFFQGNTASLSRNYELNDFDLSKYMDCLEKFLNDVLMMFLQKGRSCHSKRKLAIHRSIKELKIVQKKMRFLKYIYATEINGYVDYEKQECLEIRIQFMTNTVGQYCVAVLDYVAEGELNDENDNFSKPPYLLSLIVFVELEMKKLFHGEVKASKFTRSKTFKDKKLPKGFSHHLHNLLMYLRNKKLENFPNNIAAQNIDVAIEFLLVFLDADVSNHVINGNWLKEVLLKVGAIAGDILYVIQKLLPRSINKDETSNISLCSIQILEKTKDLKAQVETYYKSLKFTPSQFPTFGGLSFLDSLLRKLNEMSTSKSGLGFLTKPLLGNLEKELSSLASILEKELSSIFSDVVHHEHNIPKDLQRRTINLACEAEVAIDSILAQYNVFLHIFCSLPTIVKEIKQINAEVTEMWSADIPLNPHYVAAPLKHLPDRHSNLVTDEEVVGFENKA
>Sw5b
MAENEIEEMLEHLRRIKSGGDLDWLDILRIEELEMVLRVFRTFTKYNDVLLPDSLVELTKRAKLIGEILHRLFGRIPHKCKTNLNLERLESHLLEFFQGNTASLSHNYELNNFDLSKYMDCLENFLNDVLMMFLQKDRFFHSREQLAKHRSIKELKIVQKKIRFLKYIYATEINGYVDYEKQECLENRIQFMTNTVGQYCLAVLDYVTEGKLNEENDNFSKPPYLLSLIVLVELEMKKIFHGEVKASKFTQSKTFKDKKLPKGFSHHLHNLLMYLRNKKLENFPNNIAAQNIDVAIEFLLVFLDADVSNHVINGNWLKKVLLKVGAIAGDILYVIQKLLPRSINKDETSNISLCSIQILEKTKDLKAQVETYYKSLKFTPSQFPTFGGLSFLNSLLRKLNEMSTSKSGLGFLMKPLLGNLEKELSSLTSILEKELSSIFRDVVHHEHNIPKDLQRRTINLSYEAEVAIDSILAQYNAFLHIFCSLPTIVKEIKQINAEVTEMWSADIPLNPHYVAAPLKHLPDRHSNLVTDEEVVGFENKA
>Solyc09g098100
MAQNEIEDMLDHLRRIKSGGNLDRVKINRIEKLEMVFKYHHVLLPDSIVKLKKKDKWIAKMVQWVLDGIPDECKTNLNLRRLELHLLEFFEGKISLSYNHELNDSDLSKYMDCVGKNLNDVLMILLQRARYDPPGENLEIHRFIKQLKIVQKKMRFLRYLYVIEINGYVNQEKLECLDTRMHFMAYNVGQLCLAILGYDISNFVDDDDDDDDDDDDDDDDDDDEDEDGDGDGDGDDILNKPPYLLFLIILVELEMKKIFLGELKASKFTQSRTFKDKKLPKGFSHHLHSLLMYLRNKKLEKFPNNNSPQNIDIAIEFLLVFLDADVGNHVINGNWLNEVMEKVGAIAGDVLYVIQKLLPSSIKKDDNSKISLCSIQIWEKTKDLKAQVETHYKSLKFTPSQFPTVGGWSFLDSLMRKLKEMSKSKSCLDFLMKPLLGNLEKELSALTSILEKDLSSLSSILSDVAKVHHEHEILQDLHRRTINWAYEAEVAIDSILAQYNVFWHIFCSLPTILKEIKQINVQVTQMWSADIALKPCYMVAPFEYFPTRHINPVTDEDIVGFGNDI
>NbS00024228g0008.1
MIIEMSDKSLDPMKDEEIVGFENDTEIIIKRLNEGKKELDVIPIVGMAGQ
>NbS00002905g0008.1
MSDKSLEIRPCLVAKSSKHMQNRHSDPMNDEEIVGFENEAERIIKRLNEGKKELDVIPIVGMAGQGKTTFARKLYNNDIIVYHFDVRAWCIISQTYNRQELLQEIFGQVIGSKDKVDEVGELADMLRKRLIGRRYLIVLDDMWDIKAWEDLRLSFPNGETGSRIIVTTRLEKVGKQVKHDTDPHSLPFLKLDESLKLLQKKVFEKEACPPELQDVSLAVAEKCKGLPLVIILVAGIIKRKKMEESWWDEVNKSLLPHLGEAEGYSLSTMQLSYDNLPDSLKPCLLYMGMFPEDARIPVSKLISLWIAEGFVQNIEYEKSMEKAAEGYLMDLISSKSKGYSLSTMQLSYDNLPDLLKPCLLYMGMFPEDARIPVSKLIRFWIAEGFVQNIEYEKSMEEAAEGYLMDLISSNVVMIEERSYNCKAKYCQVHDVVLHFCLEKSREEKFMLAVKGNCSDFHPSHWKETRLSITVTDELSACALLTVEPFHQHLRSLITNDGGEYLQWNPFPQISKLGFLKVLDLSSNVVVPLSSITLHPLIYLKYLAVMTDQFDFHPESHLRHLETLIVLSSKSVVLPPIFWKMEKLRHVEITGVAFYLKNIKRGIYEESSKLENLRILRHVRYPANDGECMDGLLQRCPNIQNLRLTISWTFSREIRTFSPKLDSLTRLQLLDLTFEGWDFSGRRFSITELHFPSNLKKLKLKGPHIVSAVPSIAGLPNLEYLKLEDWGIKSEEWCLKDIKFNKLKLLKLVSVGISRLDDPEESFPILETLVIKTCHKLEEIPPSFADIETLKQIELIGRRPQTLKPSAVKLKEDIEEIEGCSRLNLIMDVWISKKHSRQLRLQAQARLQIMNGAPGEPIVTKSSKEAEMEKPMRSLQGMPGAPGMQMYSREDADDDDDDDEGGFPSKLGKVLTGKESKKNDWKQWISKGIQDTSEALKTHANRMRNWWFLQGKKVRRMIGSNGSVKGFGIQMSDKSLDPMKDEEIVGFENEA
>NbS00038091g0013.1
MFVIQLMMVNAWMAYYRGVLTFKILGSLSLGFLERFRVLLGCNYLTFPLRVNLQNLRLTISSNELPKEICTFSPKLESHTRLQLLDLFFEGRRFSITELHFPSNLKKLKLKGPHIVSAAPSIAGLPNLEYLKLEDWGIKSEEWCLKDIEFNKLKFLKLVLLGISRLDDPEESFPMLETLVIIKCHKLEEIPPSFADIETLKQIELFGCRPQTLEPSAVKLKEDIEEIEGCTRLNLIMDVWISKQHSRQLRLQAHARLQIMNGAPGEPVVSKSSKEAEMEKPMSSMQGMPGAPGMQMYSREDADHDDDDDEGGFPSKLMSDKSLDPMKDEEIVGFENEA
>NbS00000634g0116.1
MDYLVKMDLLSGMVSILLKLQGNSLPYPREMAQNENDDTLESLKRLSNDGNLNRFSYLLQSWMEYFKNEKLKDFQTNVSAQKIDAVVEFLLILLANVPNSVINGKTLDEVMEKVVALVGDIFVVTEKLLESSSIQDKTSGINIGVAQILEKIEHLKAEMEERHCKMLKFSPSQFPAVGGLGFMDFLLDKLNEMLGSKSSLATIMKPHIGILKEELSLLRSFLGDVAKFESEYEILKDLQVRIINLAYEAEVAIDSILVQCNLLRHLFCSLPTIIKEIKRISVEVTEIWSKNFTAPKSCLALMPPEHVLTQNNIPTDIEDIVGFEGDT
>Solyc01g090430
MVDVGVEFLLENLKQLVLDNVELIGGAKDEIENLRDDLSEFNAFLKQAAMVRSENPVLKELVRSIRKVVNRAEDAVDKFVIEAKVHKDKGFKGVFDKPGHYRRVRDAAVEIKGIRDKMREIRQNKAHGLQALLQDHDDSISRGGEERQPPVVEEDDVVGFDDEA
>Solyc10g047320
MANVAVEFLVENLMQLLRDNVELISGVKEAAESLLQDLNDFNAFLKQAAKCHINENEVLRELVKKIRTVVNSAEDAIDKFVIEAKLHKDKGVTRVLDLPHYKRVKEVAGEIKAIRNKVREIRQTDAIGLQALQDDDLSARGSEERKPPVVEEDDVVGFDEEA
>NbS00018282g0019.1
MANVAVEFLVQNLMQLLRDNAELIVGVKDSAESLLQDLNDFNAFLKQTAKSRTENDVHKELVKKIKTVVNSAEDAIDKFVIEAKLHKDKGVGRFVDVKHYKRVYDVAGEIKTIRDKVKEIRLNNALDLQALQDEDQSAKGVQERKPPVVEEDDVVGFEEEA
>NbS00026706g0016.1
MANVAVEFLVQNLMQLLRDNAELIIGVKDSAESLLQDLNDFNAFLKQAAKSRIENDVHKELVKKIKTMVNSAEDAIDKFVIEAKLHKDKGVGRFVDVKHYKRVYDVAAEIKGIREKVKEIRQNNALDLQALQDEDQSAKGVEERKPPVVEEDDVVGFEEEA
>NbS00031134g0006.1
MADLGLSFLIENLKQLLRDNEELIIGIKDAVESLLEDLKEFDVFLKKAAAYNSENKIVKELVKRIRTVVNAAEDAIDKFVIESKLHKDRGVSRFVDLTHYKRVRDVASEIKAIREKVKEIRRTEVYALQNEDLFVRGGQERKSPVVEEDDVVGFDEEV
>NbS00011087g0003.1
MADVAADVAVKFLVENLMQLLIDNADLIIGIKGEVENLLQDLNDFNAFLKQAAKSRRDNEVLKSLVKKIRKVVNDAEDSIDKFVIEAKRHDDKNKFAQWFHLTHVARAKGVADEIKTIRERVKEIRQNDAYGLQAITSYDNFNQGAQERKVPVVEEDDVVGFDDEA
>Solyc03g005660
MAETTLEFALSSLTQQLVDNMGVIGVIKDEVSCLLSELHHLRAFLIDSNRNRRGSKILKHFVEELNRAINKAENSIDKFMIEVTLHKKRGIYRIFDLCYLVKAKRCCSDIRSIMEKLKEIRRDTAYALSLSLQLDDSKQTAHQLKRAPVVEEDEVVGFDEEA
>NbS00030243g0001.1
MADTAVDFVIDNLKQLLRDNTYLIAAIVDEVNPLLAELQNLHAFLKQATKSRSRNEILKHLVKELSIAVNEAEVSIDKFVIEAKLHHNKGIKKMFDFGHVMKARQCAIEIKSTKEKLKEIRRENAYHIQFDDHQSVKDQELIRKVPLPEEDDVVGFDEEA
>Solyc04g007070
MADAVVNFLVENLLQLLVENVKLIGSAKGELENLLKISQQLKGFLDDAAKYGHTNSEQWKVLVEQIHKTVYRAEDAIDKFLVQAKLHQDKNIAERTFDWLGNQIKVRNFAADIKGIHDQIKDIRNNNQALQATPVLELPKKGEVTQGPSLENDAVVGFDDEA
>NbS00002971g0007.1
MADAVLNFPVENLLQLLTENVKLIGSAKGELENLLKEVQHLKGFLDDAAKLPSDSEQWKVLVEEIQKTVHTAEDAVDKFVVQAKLHKEKNKMARILDVGHLATVRNLAAEVKGIHDQVKELRLNNQALQARPTLELPKKVVDFDEEA
>NbS00016103g0004.1
MADAVVNFLVENLLQLLTDNVKLIGSAKGELENLLKEVQHLKGFLDDAAKLPSDSEQWKVLVEEIQKTVHTAEDAVDKFVVQAKLHKEKNKMARILDVGHLATVRNLAAEVKGIHDQVKELRLNNQALQARPTLELPKKVVDFDEEA
>Solyc04g007060
MADAVVNFLVENLLQLLQENIIDLIKGVEDEFKNLLEEVQRLKGFLDDAAKFHSESSLWDLLVKDIQKMVHKSEDVIDKFLVQAKLHRDKNKVGRFFDMGHLAVVRALAADIKDIHEKVKKLREDNKESFQPRPILDIPKKGHEVTQGPSLDDDEVVGFDEEA
>Solyc04g007030
MADAAVNFLLENLLQLLSDHINLIHGLDDEFNSLLEEVQRLKVLVDDACKFQNDNDTSMVKEVQIIIHRVEDLTDKFLVQAKLHQQGSIAKRFHSTIISDFAIQIRKINDDLKIFHQNNKQAFTTNITVHIPKITQRITQGEDDEVVGFDEEA
>NbS00004191g0008.1
MADAVLSFLVENLLQIISENVKLIAGAKGQLELLVEEVKTFIAFLDEAAKTQSDNKLWKQFIKDIRITVYKAEDIIDKFLVQAKLHADKNIVKRGLDYDYAGAVKDLGEQVAIVLKKVKKLREDYKQAFQPTPVSARQGETSTQGPHLEDAEVVGFDKEA
>NbS00000611g0010.1
MRADSVVNFLLENLLQLVTNNVKLISGVEKEFQNLLEEVRRLKAFLDAAAKYHSDSNLWKQLVRDIRITVHRAEDVIDKFLVQAKLHQEKNKVKRSFDLCHVRKVWDLAKDIKAIHQNVREFRQNNQKAFQPKPMLDLPQRVTREPQDTLLEYKEVVGFAYEA
>Solyc04g008150
MDPFTAAALTTAVTATVSLLVENLSHLISYNWKLYTGLKKSCEDLYDEVKRLNAFLVDNANQRSNSTQWDVLVDKIRRTVYKAEDVVDKLLIQGKLDQESNIAKKMFHKTYKNRNFTEEINEILVEVRKILEENQHLFEANPTIDHHQPEKVVQEEQGSSLENHEVVGFDEEA
>NbS00011331g0023.1
MDPVTAAVLTTAVIAAVNLLVENLSHLVGYNSQLIAGSEEAFNDLLVEVKRLNAFLVDNAELRSNSSQWDVLVDEIRRRVYEAENVIDKFLVQTKLNQENVLKKLFKVTFQEKSFAGKINKILEGGKKIREDHKQLFEPCSWVISSDHQPENVVQETQGPSLENYEVVGFDEEA
>Solyc04g015210
MEAIIVAAVSPAATKAVSFLVDSLSQLLSENVELIRGADRDFQRLLDEIEPINELLAGDYAQLKSNNNDLDKLFQNIQRTVYKAEDAIDKFLIQAKIDEANFFNKIGPFVKWNNNRKIAPEFGKILEQVTEIRKQTQQVLEKTGIQSSAFQPGETTQPQGPAEEDVEVVGFNKPA
>NbS00004466g0001.1
MDRAVAMLAPAVTTVAKAAFDVLRPVVTKAGNNLQENLTNVLEQNLDLINDAKGDFLSLLDEAQGLNALLAADYAELNMNSHPTKWDKLPRKILRTIYRAEDSIDKFLAQAKIHQDSTLKRFLQVDKVNRFTKLPEIQNILKELREIRQQTQQAIEEIRQQTGQQSKYISTAQDSALEEHKVIGFDKSA
>Solyc04g007050
MADVVMNLLVESLFQVISDKIEAIGGAKDELKNLLQDINTLKAFLKDNDEQAESNSNLWKIFVKNIRTQAYKADDVIDKFVLETKLDEEKSIWEWLFDFCSHMKRVENLANSIKDIRDSVRTIRQENPQIFQPNRTINLPTTLAREPQDTFLEVKNMVGLTEEA
>Solyc10g008220
MADAVVEFLLLNLKQLLLYHVDLLSGVKDEVESLHRELSLMKAFLKDSREKRSEYEYVRELVSQITIVAYEAEDIIDTFVTNAAMQKARSTVRRAFHVFDHSSKLRNVAKEIESIKVKVKEIYDKKMFGIQSLHGGESSHRSPPQKRVPMVEEENVVGFDDEA
>Bv5_105990_mxxc.t1
MASAAVDFLIQNILQLIAHKVELIIRVKGDIETLRKDLDMFKAFLKDCNKSENKTESIKELIKQIRDVTYKAEDAVESYVSRAAIQHETFAKRLLGGIIHLPKLATIGEEIASIGDDVKKVHGLFEVAFKSLSLQDTESSHRRPKEKKLPVVEKDDVVGFDVEA
>Solyc11g006630
MAYAAISSLMHTLNQLLKPDQSLVCRCCTQQHLESLCQNLSALQDFLDNNMTKDIGTLKVIEKRIRNVVYKAEDGVDSSLRSIILADRAKRREKACRSFYQELLKVEEQVYFLNKEVMLIEFNNHEKSKSAELAAISSSLEKSTIKENSIVGMEDDF
>Solyc11g020100
MAYAALSSLMYTLEQLFKPNQSFVCRSCTQQHVESLQKNLSALQDFLDDTTKDIETLKLIEKRIRDVIYKAEDKVDSTLRSIILADCTESREGACKLFEEELVLVEKDVDSLRKEVMQMEFNKHGTRYETTPSSPQKSSIDEENTIIGMDDEF
>Solyc11g006640
MAYAAISSLMYTLEQLFKPNQSFVCPCSTQQHVENLNQNLSALQDFLDDTTTKDIETLKVVEKRIRDVVYKAEDKVDSSLRSIILADSTESREGAAKFFEEELVKVEKDVDSLRKEVTVVEFNKHGTKSAELATTPFSPDQKSTIVENTVVGMKDDF
>Solyc11g006520
MAYAAISSLMYTLEQLFKPNQPFVCRSYTQHVQSLCQNLSALQDLLDDTTKDIETLKVTEKRMRNVIYKAEYRVDSSLRRIILADREDKRQKAYTSFYEELLKVKGQIYFLIKEVMQINIKKHGSKSAAFSQDQKSTIVENTVVGMKDDF
>Solyc11g006530
MAYAALSSLIYTLNQLLKPNQSLICRCCTQQHLESLCQNLSALQDFLDNTMTKDIGTLKVIEKRIRNVVYKAEDRVDLSLRSIILADHEDKRQKACRSFYEELLKVEEQVYFLKKEVMMVEFNKHGSKSAELATNPSTLEKSKFEENIVGMEDDF
>Solyc12g017800
MAYAALSSLIYTLKQLFKPNESLVCQCCTQQHVESLCKSLSALQDFLDDTTKDIETLKVVEKRIRNVIYKAEDRIDSSLRNIPLADHEDKRKKACRSFYEELLKVEEKVYFLNKEVMVINVNKHGRKSVELATTSSSPDKSTTEENTIVGMEDDF
>NbS00016992g0002.1
MANAAMSSLMHTLEQLLQSKSPLIYRSCIQQQQHVEFAFQSLSALQVFLEDTSKGIKDIETLKIIEKRIRDVVYKAEERVDSTLRIIILVDQQKREQACKSFNEELQKVEKEVDSLRKELMEIEFIEHGSKSAEASTSTSSKRYATEQHTVVGMKDDF
>Solyc07g049700
MAYAALSSLMHTLQQLLQSKSPLICTGNTSIQHVESLYQDLCDLQVFLENTTIEVKDIEDVKALEEKIKDVVYKAEDRIDSSLRSIILLDNGDDDREMACNVFNEELQQVEKEVCFLKQEVMVIKFDKHIGFSKLPESTTFPSSRKSTIEEKTVVGMKDDL
>Solyc05g008070
MAYACISSLMQTLKQLLRAKSPLICESCIQKQHVESSYQSLCTLQVFLEDTTNEANDIENLKILENKIRDVVYKAEDRVDSCLTNMILAHNEDDREKACKSFDEELQQVETELDSLRKEVIVIEFHKRGSKLTEITTTSFSSTEETTYVGMKKDY
>Solyc08g005500
MAAYSAVTSLMGTMHLISQSALDFHESNKECSKSLYEKVGSLLEFLDNSDNELMKDLQKKVKDVVNEVEDEVESQIVRIMEKDEHIQREANERLREILEQAIQDIYSVNQELIKQRNKNNNSLSGNLSIGGSTSPRSRVSTLENEMVGHINEQ
>NbS00006274g0002.1
MGTIEQLQLLLSNLDQLDTHVESLNLLYEKVDSLHELLDHIDDEQTKNLHAKVRHIANEAEDEVESQMKVVMDEQHDRLHQKEALKSLFEILQRGIENVDSLKEELIKHSQNNTSQAGNSSLGDSSPPRLHASTLENDMVGYNIEQ
>NbS00026584g0010.1
MAAYVALTSLIGTIQQLQLLHSNLNLGDTSLKSLNLLYEKVDSLHELLDNSDAEQTENLQAEVKHIANEVEDEVESQMQVVLDEQHDGLHQQEALENLFEILQRAIEKVDSLKEGLIKHSQNNNLQAVNSSLCDSSSPRFHAPTLENDMVGYNIEQADMLRKLTGGSAPLEVISVTGMGGIGKSTFAKKLSSHPSVLSFFDVRGWVTVSEDYSFRKTLLGLLKDANIAKEEELENKSDQVLADRLKKGLKGRRYLIVVDDIWRKEAWDDIRLCLPDYGIRSRVLLTTRDVEVAQYASSSKDPFRMHLLNPDDSWNLFYQKAFAENCFPVEFENVGKEVAINCNGLPLMIAVVAKILSSKRTLDEWRKVAQSVSSLADVDAYRQCSGVLALSYNHLPSYLKGSFLYFGLFPKASEISVGKLIRLWIAEGLLKVKGMERLEKVAASHLDYLIDKSLVIVSKRSMDGEIMTCLIHDLVHDFCLREADRQSLLYIENTDNAGPGLVFPQGCRWILRKSERSTHFSSQSYNLDHSKLRSLSLYHSDRYLNIAHFHFKLLRVLDMEENRFFDFPIAILDLVSLRYLALTFKRSGQLPISKLLNLQTLTVRPLSYISDWSVSLPNEIWKLSQLRHLHCWCMYLESPQTVSGNKVKHLVLENIQIVSGLTPSCCTKEVFEGIKKVKKLEIAGKAEEFHSKKGWETNLKYLKELEALNIAVWHRLAMFNSNAMPRSINPCPGSFPPNLKKLTLSGTCLPWNCMSIFSKLPNLEVLELKDHAFVGIEWEVTEMGFPKLKFLLLEHLFLSYWTATDDYFQCLERVYIRDCVYLQEIPEGFADSVTLQLIELHKCCLSLVIFAEQIQEMHEELGNNLLKVYAFESCKNPSSLFEILQRAMGNVDSLKEELIKHNQNKTSQAGNSSLGDSTSPRLHASTLENDMVGYNIEQ
>NbS00018164g0105.1
MAYAAITSLMNSIQQSMESTGLVMQLFYEKLESLRAIMEDPCYITGDHEALTSLEAQIAELADEAEYKVDLESRNIVLPENEKKQRRAFVNLYSLVKEVVGRIDSTMKKWMAIQNKLKNIQDHKAQDLSFVSTSRHGLESEDKMVGLEKEF
>Gpa2
MAYAAVTSLMRTIHQSMELTGCDLQPFYEKLKSLRAILEKSCNIMGDHEGLTILEVEIIEVAYTTEDMVDSESRNVFLARNVGKRSRAMWGIFFVLEQALECIDSTVKQWMATSDSMKDLKPQTSSLVSLPEHDVEQPENIMVGRENEF
>Rx
MAYAAVTSLMRTIHQSMELTGCDLQPFYEKLKSLRAILEKSCNIMGDHEGLTILEVEIVEVAYTTEDMVDSESRNVFLAQNLEERSRAMWEIFFVLEQALECIDSTVKQWMATSDSMKDLKPQTSSLVSLPEHDVEQPENIMVGRENEF
>NbS00018164g0117.1
MAYAAITSLMNTIQQSMQLTGCNLQPFHEKLESLRSIMEKPCNITTDNIEALASLEDEIKEVAFSAEDKVDSRSIKVLCSKTPTLRRNAFWKLCYYLEQAVERIDSIMKQWMAIRDWYNNIKELKTQKFSLASVPELAVEPENIMVGHEIGF
>NbS00049356g0001.1
MAYAAITSLGSTIQQSMQLTGFKLQSFYEKLESLIAITEKPCIMIGNLGALTRLEAEVIELACSTEDMVDSESRNVMVDPESRNVINIISRKIAFWRLCFLLKQAIRHIDSTAKKWIGTQTSQDLKAQNPILPSTSERALEPENMMVGHENEF
>Solyc12g009460
MAYASIASLIRTMELLLMSDSPMRSLICYHEEEIVDLHKKVSFLEAFLKEKQISDYGEMTDLEARIKGFANVAEDRIEFGLREAMIAEDEMQRGKAHEELRESLLRVAKDIDCVLEESKKIQHHKGRQASMWSLARETSSSENLQVSNNMMGRDKEE
>Solyc12g009450
MERVTPVHFHRRRMSCRRATPISGCISLRCSFSTTGEQLLSNFYCRQHFNFSSLQLLSPMAYASIASLIRTMELLLTSDSPMLSLTFDLREEIIELHKKVSSIEAFLKNSEKQIHNHMAMTELEARIKGFANVAEDKIEFGLREAMITEDEMQRGKAHEELRESLQRVAKDIDCVQKESKKIQHHKGNQASTLSLLRDTSSSEMLPNLDVSNNMVGRDKEK
>NbS00003488g0001.1
MAYAALTSLMRTIEKILQQNPYLYPEKGEEMKFLHETLGSLRSILVDSVKRSDLEMIIRLEAQTTLMAYTLEDKLELAIESGNLGISLIQIKGDINSTMNDWVKIKTSYENHVKALPANEGFSPDSPKLSSQPENVMVGHTNEL
>Solyc02g027080
MAYASLISLKTTIKSLLMTSNLPMQSLICDHKEELWALHEKVSSLGLFVNNFEKNNVSGEMTDLEVQVKEVASAVEYTIQLRLTEIEMANTKNNVSGEIEGLHFHHSLQQVAVDIDRVRKESTKIRDKGKQASEESSVRDFSSSANDILNVKNIMVGRGDQR
>BS2
MAHASVASLMRTIESLLTFNSPMQSLSCDHREELCALREKVSSLEVFVKNFEKNNVFGEMTDFEVEVREVASAAEYTIQLRLTGTVLGENKSQKKKARRRFRQSLQQVAEDMDHIWKESTKIQDKGKQVSKESLVHDFSSSTNDILKVKNNMVGRDDQR
>NbS00042576g0011.1
MATVVTGRRLGLLNSLGNLIAYTCSPLEHSISSCSTENVSSLGIFLKSFEKSNDYGEMTDLEAQIKEVAEAVEHKIQMTLTEALVANDEMQKEKAHGRLGDCLKQVAEDIDRVRKETKKIQDKGKKASNESLVLDSSTKDIPNLKNNMVGRDDER
>NbS00009444g0022.1
MLCHSLKEAAEKIDRVQKESAKLQDKGKQASKETLIEDLRSEKHTPCMVGRDEQR
>NbS00033518g0003.1
MAYASLTSAVCSLELFLQCNHPLLNNLQRKEQILSLCKRILSFREFLTDYEKLMHKHVGLKLLEGKIRDKTYLVEDIVDSKLRKYFLAKNAKDRKKAYSVLCRRLQVAIEEMELIKKEVMEIKGDKIKTWNFHTRASTPARRDVSTSSPNLQQQTPVGFQDDL
>Solyc01g087200
MAYASVVSLAQTLGQLNTRIPGLFSDPKIQSLAASLDYFKAFLDDSSNSSYYHQENIKDLVGKFRDALNEAENIIELKICEIHQRGNEDLVPVVQKIELLREELVLSLETCTSHDHDTEPGEDHFETRVGSPSKPSFNANLENDVVGLDDDL
>NbS00010427g0015.1
MKGEVLSGIEKASKDLLASLLPVVQKIELIRKELVLSLETCTSHGHDIEPADDHFKTRESMLGSPSRRSFTTNMENAVVGLDDEL
>Solyc07g009180
MAYADVVSLIQTLKQLMQQKPSWIIGDTRKMIESLLNSAEYFQNFLEKTYMRRQVFGNFEELERVIRIAVNDVENVIELTMHEYNLLEHCSRLGLPRQPLCDDLPPLVEKIDFVKRRMMRFVTNDQDLSSGVYLLGHSSSRRVASLNLENVVVGLEDDL
>NbS00026163g0007.1
MKLVTWKSREHIDLTVTGLPFQMAYVAVISLIQTLEQLVQRKPNLVSDETRTLMASLLDSLEYFQDFLENASKGSKDCGKVEELEREIRKTVEEAEDVIELKIFEAMKRDALSKILFRTLDALKREVMGCRFGKNNVLNETMGKKALRKTLSRLIEKIDVVKRNVTGSSFGTNELQGYGDPTNEELQTRDSLLGHSSIQVANLNLENVVVGLEDDL
>NbS00007522g0008.1
MAYVAVISLIKTLEQLVQRKPNLASDETRTLMASLLDCLEYFQDFLENTNKGSKDCGKVEELEREIRKAVEEAEDVIELKIYEAMKRDALSKILFRTLDALKREVMGCRFGKNNVLNETMGKRALRKTLSRLIEKIGVVKRNGTGSSLATNELQGYDDPTNEELQTRDSLLGHSSKEVANMNLENVVVGLEDDL
>NbS00013187g0003.1
MAYVAVTSLIQTLEQLLQLNPPWISDETRIIVESLLSCLEYFQDFLKKRSQHPEKGEELEREIKSVVNEVEDVIELNMNETMERKAFDETLSALVEEIDALKRNVTQTGFATNEVQGYGEDLQTGVSFPGHSSTYVANLNPENVVVGLEDDL
>Solyc04g011990
MAAYSAVISLLRTLDERNIHELFHDHTAEALDSLRAITGYFQKVLDEFEPGKIKSFEEKIRVAASEAEDVVELKTRQIIKGSSWTFGILQHQDLLPVVEKMDTIKKQVMETVSHDADQVHELVGDSLIDTSSTINPMRSDKSEDDIVQGIDDDL
>Solyc04g011960
MAAYSAVISLLRTLDERNIHELFHDHTAEVLDSLRAIAEYFEKVLDEFEPGKIKSLEEKIRDAASEAEDVVELKTHQIIEGTSWTFGILQHRDLLPVFEKMETIKKQVMEIVSHDADQILELFGDSMIGPSSKSYALLSDKLEDDIVRGIDDDL
>Solyc04g011980
MAAYSAVISLIRTLDERNIHELFHGHTAEALDSLRAIAEYFEKVLDEFEPGKIKSLEEKIRDAASEAEDVVELKTHQIIEGTSWTFGILQHQDLLPVFEKMDTIKKQVMEIVSHDADQILELSGDSMIDTSSKSYALLSDKLEDDIVRGIDDDL
>Solyc04g012010
MAAYSAVISLLQTLEQRTPELMIRDQTLESIHATAHYFHDVLENIRRFDHEKIKTLEEKIRVAASGAEDVVELKISQGSNWTFENLIQVAEKMNTTKQQVMDIVSHDVHQILELSVDSLISTPSTSYPILSDSDQLGLEDDL
>Solyc08g074250
MEGYTAVISLLQTLEQLQQSRPDLIQGKMVKTLDSLIATAEYFQNVVEETSKSRFDVETIKSLEEKIRASASYTEDVVELTIYEIIEGLSWTFGIAPTSLLHKNLLSVVGKIDTQKNEVMEIVSEFTTRTHDDQILECDGYSSNATLQHSEDDIMRGLDDDL
>NbS00013187g0021.1
VLLTLNISDVDNQIQTRDSLVDPLSRNSAKKNLEDLVLGLDDDL
>Solyc11g069020
MIYLLLSPTIQKILSDSLDMAYTEVTSLMQTLQRLMQLHPKSRKKTESLLQKVSLLQSFFDDSRKDHEDIKFLEGIIRDVSCKAEDIVEEIMFEYSSSSCLKKNATKFVGVHRLVFRKIDESAITSVYNDMCCIKGRSTPSSSRDVTQSLSSQKDHVVVGLYDDF
>NbS00004087g0012.1
MKFKNDQLNNQQDIKDLSAIPSSPLRSSGHVLDEGYTVVGMEDDF
>NbS00030756g0006.1
MTTKELELLAEGDEGVYMVFIEEVEKKAREATLDQARGSRPKEFRNASQGHISSQMDCTTAEDMVGFKEVM
>NbS00022076g0115.1
MFCTEAIEALDLMKEQWRLSSTDAIVDDINFLIMELKFLDIFLRLQNFTTESNLLDVSEESEHVRAMVSVVGSDLKSIFSAGMMSPDQKIDLTLSEVQEKIRICKSEIKAQYSYPQVVNLCDATPRSIAKLIGDVIETTNYVEIISPQLRELFCALSSPQSLCYILAVRKLQDSSQMTFFTHAIAVTCHVAMIIFLHFPERNKVNQETDINSLLTDFVLKRIFPIQPCVRRIYVELVQSFASGPQLTWRHTILANMEALFTLFLKTNLLMLQFSYTNGLIVPLEDQNQMDYFFEMLDYLGTYLEDLPPQGFGSKLREIDNLMINAALFIFSLYGNEEDVASGQVNQEAARDLPGLIQHISALTYQIVQMSFQSILPWVDGLGFVDFLLVNMKEFLNQSADKLPSAKSQLEAVLKDLEFLHPFLRDVAAEKCINHDRLQHLATVVIAKAYEIEYIVDCFVTKDVPGWFLTPWLSDLIVEIEFLKAEVEKIKENKACDAPMENFTNASNIATSSQSASMPRTTEEMVGFENVVQTLRNQLVGGTSQLDVVSVVGTFGQDELADKLHKILLQRKYLILIDDVRETAVLDFLDSFWTKTTKNLSRATLAVVMLANALLKLAKNGDHVNFSEEAVKEIADEMVGFDDVLQTLRDQLVRVTPRELDIISIVGNLGQGKTTVANKLFTDELVVSLFDVRAKCFVPAAFERRELLVAILRNLVDKTIDLSEAREDELADELHKLLLPKRYLLLIDNVNDSVAWDYLRSCFPDANNGSRILLTTRLNEVATKARQQLTKGCKGSPVQVAVLAGVLAKMTTKEVELLDEGDEGVKMVFIKEVEKKAREATLDQARGSRPKRFRSASEGHISSQLDCTTAEDMVGFQDVL
>NbS00001327g0010.1
MFCKEAIEALELMKDQWRLSLTDAILDDINFLIMELKFLDVFLRLQSFITASNLLDVSEHARAMRCRIGPQKSILHRNGATLPNIDLTLSEVQEKIRICKSEIKAQYSYPQVVNLCDATPRSIAKLIGDVIETTNYVEIISPQRSYPQPNDFFTHAIAVTCHAAMIIFLRLPNQETDINSLLADLVLKRSFPIQPCVRRIYVELIQSFMSGPQLTWRHAVLAKMETMFTIFLKTNQLMLQFSYSYGLIVPLEYQNQMDNLFEMLDYLGTYLKDLPPQGFGSKLREIDNLMVDAALFIFSLYGNEEDVASGEVNQEATLDLHGLIQLVTGKAYEIEYIVDCFATKDVPGWYLTPWLSDLIVEIEFFKAEVKKIMEDKACDAPTDNFTDASNVATSSQLASMPSITEELVGFEDVVQTLRNQLVGGTSQLDVVSVVGTFGQAILNDVVDKQTDLSEVPEDELSDKLHNILSQRKYLILIDDVCEPAVLDFLESCFPDANNGSRIILTTELDEVANYARRVSSPYRLRLFSDEESWMLLQNKVFLRQNCPPYLRDVGQKLVKTCRGLPLAVVMLANALAKLAKNGDHVNFSEEAMKEFNEILENQRSFYVSVSSQMASTPRISEEITDEMVGFNDVLQTLRDQLVKVTPRELDIVGTFGQGKTTVANKLFTDELVVSLFDVCAKCFVPVAFERRELLVAILRNLVDKTTDLSEASEDELADDLHKLLLPKRYLLLIDNVHDHVAWDCLRSCFPDAINGSRILLTTHLDGKSWTLLQNKAFPQQSCPPNLRPLGEHLAKSCKGSPVQVVVLAGVLSKMTTKELELLAEGDKGVQMVFIKEVEKKTREVTLDQVRGSRPKSFRNASQGHISSQLDCATAEDMVGFQDVL
>Solyc05g007610
MNHNILQSLQHLEDQWGLDMPESLEDVIKFLKREYTFLDFFLSLQNFTDLSYMPEIVHNVQTLFHDAAVNLREISEMDHVDGVTDQLQVNIQKTKLEIKREYLFPKVNKDGIVVTAKFVIDFIDTVVVNLGDLLKVFCSSSLLFVRGPNKEIRDVFKELKLLRNFVCFVTDRFKELKSQPIDFFVHVLEVTSHAAMIAWLYLPSNEKENQETNDLLSDHLNMKIKPIDRSIGKIYIDVLQALRSEWRPIISIDHVDNCVAGFVETLQHNLKAISVSNPNTHQIADLQEMLNLLIANLSIQALEFHLKDIDTVMIDSGILVYSLCEDVVLGEVSIDLPGTIERIKILIYNIIRKEFQSSLSRIHGLGYVDFALSNLHEFQRRYADSLDSVKTQLQIIQTELDGVQPFLKFVAEQQYNIHDKFQNSVSLLIGKAYEVEYIVDACVSKRVPDWCLMRWLVDISSEVAEMQQKKMFEVDLVLPYTIATDTSSKSSNLEKNPGIKEEMIGFEDEI
>Solyc05g007630
MNHNILQSLQHLEDQWGLDMPESLEDVIKFLKREFTFLDFFLSLQSFVDLSYMLEIVHKVQALFHDAAVKLTEISEMDHVDGVTNQLQVNIQKTKLEIKCEYLFPKVNNDGIVDVTPKVVIDLIDTVVVNLGDLLKVSCSSSLLFVRGPNKEIGDVFKELKLLRNFVCYVSDRFIEMKSQYIDFFIHVLEVTNHAAMVAWLYLPRNDNENQETNCLLSDHLNMKIKPIDPSIRKIYIDVLQALRSEWRPIIPIDHVANCVADFVETLRHNLKAISVSNPKTHQIADLQEMLNLLIANLSIQDLEIHLQDIDTVMIDSGILVYSLCENVVLGEVTIDLPVMIEHIKILIYHIIRKEFQSSLPRIHGLGYVDFVLSNLKEFQDRYPDSLAFMKTQLQIIQAELESVQPFLRFVAKKQYNIHNELQNSVALLIGKAYEVEYIVDACVSKRVPDWCLMLWLLDISTEVAEMQQKKMFEVDLVSPYTIDTDTSSKWSELKKRPGINGKTIGFEDEI
>Solyc05g007640
MFPDKDNLLEALQQIAVQWDSEMPETSKDRIRFLKTDFEFLHIFLSFTDLSYMPDFTYKVQGLFQDAVVDLKKVNKIHHIDRVTSRIQEKIRITKLEIRDIHLVLSNKDGIDTPEFVVEFIDTVIQNLADFVELGDSVLKELKLLRNFVCFVSGRSMEPKSLHAFVTHVLLVVGRAATIVWLYYSENQEMNSLLSDLVQMKIKLIQPDVRKIYIDVLQAVTHPIIQIENAADCVAGFMETLQHNLEELPTHSQMDVALTVQTLVLQEMLHLLVDNFRCLSVQVLEFHLQDIDTVVVDSGLCVYSLYEDVASEKVTPDLQGTIERIKTLIYHIIRKEFQSSLPSIHGIGYVDFLLSNLKKFHDRYSSSLAHFTNELQMIQTELERLQPFIRSVALERRNKYDKLQHSVALVIGKAYEVEYIVDACVSNKFPDWCIMLWLLELIKEIRAVAAKIQSLEVDSAPSHGTIDAYPSHTQTINDDIVGFEDVI
>Solyc05g007350
MFSGEYLSSTKHHPLKFLQRIEDEWGSYMPETIKERVYLLKTEFKFMDMFLSIQSFTDKPNMLTVTQKVHALFQDSAFDVSKIYQNLNRLTSLLQNKIRVTKMEIGANYSFFSEISLQQLSEKSGVDNSEFVMKFINGVVENVSELAEMDDLCSREIQEVLKELKLLKSLVGFLSNRWYAEPQSVRTFFGHVLFVAGSAAMVVWLYIPSYDNNRDQDLVPGEMNFLLSYLVRMRIKPVNPCIRKIYVDVLQALKWTMQSELSLNIQNVYVAEIEAGFIEILIHNLEEIRSISTLSRIEFLNHLMATLVEMLKFLRASLIHLPKLGLEFHLKDIDTISIDVGLLVYSLYDREEQDEEVNQTLFRDMPKSIQHIKEVIFLVSRKAFQSNLPRVHGLGCVDFLLNNLKEFQDRYSDSQYSFVKSQLQVIQKELEGLQPFLKDVAEEWYNKHERLHHCAALLNGKAYEVEYIVDSFIKKEVPEWCLVRWLFDIIKEVILIKEEVTKIRKKELLKFDFVLNDTLDTTPAHISSESINTPRITDEEVVGFEDVM
>NbS00035496g0014.1
MLVWLYFSSYGYENQDVSVLGEINVSLFLQMKYFSSYGYENHYVSVQGEINVFLFLQIMFKPIQPSIRKIYIALLEALKSTIQSGGWRANIQNHEHAADSEANFLETIQHDLAELPTNSNISQSEALKDQLVTLKEMRDILRDDIMHVQIRDLELLLRDIDTFIIDVGLMVYSSYKGEEEEKKVMELGEVIPSQVLDLLGNIQQIIITEKLTPIRKAFQCNYLPKIHGLGYVDFLLNNLKELQSRHSDSLDSITKLLKRIQKELDSWQPFLESVAEEQHNDIDKIQRCATQLIGKAYEIEYLIDACICKKAPVWCFEHWLSDIVEDTTLAKDEVAEIHKKKMVEEAINTDTALTTSNLERSPRMNEEIVGFKDVM
>NbS00023304g0012.1
MSSNQYPSSMNVLFERLQQLGNISNSKEIVQSCIREFKFVGIFLYLQSFIDIEPNMLDVTQKVHALVQDASVHSSESQFADYFDFCTFNVTVRSSELHFAEYFDFCTFNVQYKIRLIKMEIRAKYSFPKISSLPLISAKKDGIVIPKFVMDFMDTVVDILRDVIDDACSLLIYFPETKNHIADVLKELKLLRTFVCFISERFVEHQNQHLANFFTHVLAVTGHASMLVWLYFSSYGYENHYVSVQGEINVFLFLQIMFKPIQPSIRKIYIALLEALKSTIQSGGWRANIQNYMHAADTEANFLETIQHDLEELQTNSNSSRSVALKDQFATLNEMLDFFRANIIHVRIRAIEVLLRDIDTLIIDVGLVVYSSYKGEEEEKEVMALGEVIPSQVVDLLGNIQQIITTEKLTPIRKAFQCNYLPKIHGLGYVDFLLNNLKELQSRHSDSLDSITKLLKRIQKELDSWQPFLESVAEEQHNDIDKIQRCATQLIGKAYEIEYLIDACICKKAPVWCFELWLSDIMEDTTLVKDEVAEIHKKKMVEEATNTVTAHMTSNLERSPRMNEEIVGFDDVV
>NbS00030500g0015.1
MSSNQFLSSKNRLFERLQQLDNILYYPKTFISMVKFFKNEFKFLDFFFRLQSFTDEPNMLDVTQKIHSLFRDAAVEFSELHLANYCDVYSSVQNEIWLIKMEIKVKYSFPKISLPLSANNDGIAIPKFVTEFIHSMVENLPNLVKIDDSCSLLYVPETMEHVEVILKEVNLLHNFFCFVSERFVEPQSQHLADFFTHVLAVAGYTSTFFWLYLPDLAPEEINVLLSDFLRTRIKPIQPCICKIYVNVLQSLKAAIQSGWYPNIQREPAADTEASFLKIILHNLAELPANSNPSQRVALNDHLATLQEMLNLLRANIIHVPIQDLELVSVLRYIDTVIIDVGLLVYSLYKGEDEEKEDIALAEVNHAQVLDQLPGNIQHIISAVIYPTIRKAFQSKLPRINGLGYVDFLLNNLKEFQSRHSDSLASVTKQLQIIQKDFESFQTFLKTVSQVQHNDLGKIQRCATQLISKAYEVEYIVDACICKVHVWCLEHWLSDIMEEITLIKAEVADIQGKNIVEDAMDTCTFHTSSNLARSPMMNDELVGFKDVI
>R1
MNFNNELSDLKNRFLFRTLRAQKCSDVARDRIDFFIWELKFLNCFLHLQSFAFASECGMLDISQKMIEICKRFNTPPPHNSFAYWKEVICKRLCAISIQPDASSDDGFACWKKVIWKTKQEFRAKYSFPKTLLADNKVYDDDDTNPKFVMEFIDAVVGNLNVLVKINDPSSLLFVPGPKEQIEQVLKELKLLRFFVCFVSNKCIEPQYQHTTFYTHALIEASHIAMVVWLNLPIYGNRNQDLASSEVSCLLSDFMEMKIKSIQPDISRNNIYIDVLRALKSTIPQAQDKHAAESGIVETPTHNLMVGLSDQMANLQEMLCLLRDNLIHLPILDLEFHLQDMDSVIVDAGLLIYSLYDIKGQKEDTTLEDINQALGFDLPRNIEPIKAMINLVMQKAFQCNLPRIHGLGYVDFLLKNLKDFQGRYSDSLDFLKNQLQVIQTEFESLQPFLKVVVEEPHNKLKTLNEDCATQIIRKAYEVEYVVDACINKEVPQWCIERWLLDIIEEITCIKAKIQEKNTVEDTMKTVIARTSSKLARTPRMNEEIVGFEDVI
>Solyc05g012910
MSLNISHPLKTLKYVEKQLVSRGDAHFIQILLKFKKEFSSPCSTVLVEEHQSHLYHFLDTLQWVEEKWGSFRMFSDNIHLLETLNQIEDQWYSSDYDMFSEESDDILTTLQRFAQASNSFNMFLEGFHFFKESLPLDTLQWIEEKDLLFPANCLPIVSHLCETLQRMEDECNSFYTFLVEYLFSEELDTLSVLLRIEEDWGSFRMYLEEFRSKVSDFVETSQECREGCDSFIILLETYLLSSEDYLLLMQDEWSSFDFFSEEHMSLFDRLRLLKRDSNFLSIIIELHIFKDQPDVSWGKVRALFHGAADELIKMYSTEVSPWNHQFYDYICHLQYEFQQTKLEIMRANFPFPKISCQLLANEDGIVIPGSVMKFIDIVADSLSNLLKFDNPSSLLCIGGRCMVQIEMVLKGLDFLSSFVCFVSDRCIETRVQHALFTHVVQVAWQTTMATWLYLPSNEYMYQDTAPNGENPLLSDLLQRKIQLIQPSICKFYIHILQALNLVESQWNPVINVKYVFDCEVGFLESLRRTLKGLPVSSNCIAIKAELQETLNFFGDTLVNLPTQVIELHLQDIDFSIVDAGLLVCSLNDDNENLDFTGKIQSMQSVIYLIARKKFLLQFNLPGIDRVDSANFVLDNREKFLSMYSNSVDSVQSQLPKIQKELQFFQAVVQQQDGLQHFATKTSHLVYEVEHMVDTCKKKDVPDWCLFIWILNIGEDIRMLMAEVAEIAEIPNELLSSPNKLTSFVQLVLKGFVRIFGVASSQLASKQRINEEIVGFEDVK
>Solyc05g012890
MESMNISHPLDTLMYVEKQLVSRGDAHFIQILLKIEKDVEEHQSKLYHFLDTLQWVEEKWGSFRMCSDNNHLSWIEDQWYSFDYNMEPYNILTTLQRFVQASHSFLEGFHFSKESRPPHTPQRIEEKGLPIVSHLSKTLQQMEDECNSFFVEYLFAQELDALSVLQRIEEYWGSFRMYLEEFRSKVSDFLEISQEGMSLLDRLRFLKRDFKFLSIIIELHIFKEEPHVSWEKVRALFHGATDELIQMYSTEVSPWSQQFYDYFCHLQYELQQTKLEIIKANFPFPKISANEDGIVIPDFVKKFIDSVADNISNSLKFDDLSSPLCIGGRSIMVQIEMVLKGLNFLSSFVCFVSDRCIETRVKHALFTHVVQVAWQTTMATWLYLPSNEYMYQDTAPNGENPLLSDLLKSKIQPIQSSICKFYCHILQALNLVQSQWYPVINAKYVFDCEVGFLESLRCTLKGLPVSSNCIAIKAELQETLNFFGDTLVNLPTQVIELHLQDIDFSIVDAGLLVFSLNDDNENLDFTGKIQSMQSVIYLIYRKKFLLQFNLPGIDRVDSADFILDNREKFQSMYSNSVDSVQSQLPIIQKELKFFQAVVEQQDGLQHFAKKTTHLVFEVEHMVDTCKKKDVPDWCLFIWILNIGEDIRMLMAEVAEIRNELLSSPNKLTSFVQLVLKGFVRIFGVASSQFASKQRINEEIVGFEDVK
>NbS00031132g0007.1
MSSDIPNPLETLQHIQQKWSSYAHIRTILERILEECHSFCLVLDGYHFSEGFCSLDTLHRIADDWDSFIEFSDEYLSKLSHLRETLKQTEDECSSFHIFLSEESDSLDTLRQHISRHKGNVRLIQQECRCLLKFSEKYLSSEESLPIETLQRIKEKYLSSEKYLYAFDKFKSVEWKFKFLKRDLKLLDTILNLQIFSGEPDLLRKVQALFERAAADLIQIYRIQGLYQLYHSVSGFQKEFSLTKLEIRNYEYSISKVSFRLLPNNDGTVIPNFVSEFIDTVIENLSDLLSSPLHVGRLMDQVEKALKELKFLRSFVNFVSDRCVEPEVQHTFFTHVLEVAWHTIMVTWFYLPTHAGESPYEGISKIYIDVLKAIKLQQSQWYPVIQIKYVVDCQVGFLETLLHILEELPFILSGLEIKEMLNFLRAHLLIQVSTFCLQDIDSVIVDAGILVYSLNKKEKGDLDFRVKIQNLQAIIYLIPRKTFLLQSNLPGIDRVVSADFILGNMEKFKSLYSNSVDPVESQLQTIQKELKCFQSVVETQVGVKHFVTHTNSLVYEVEYVFDACKKKDVPDWYLFLWILNIAEDIRVLMAEVAEVQENTAFDLVLHSITDASPTHASSRFAGMPSTNEEMVGFKDVT
>NbS00002627g0020.1
MAEVAEVQENTAFDLVLHSITDAAPTHASSRFAGMPSTNEEMVGFKDVT
>NbS00001576g0027.1
MLGFLRAHLLTQALEFHLQDIDSVIVDAGILVYSLNKKEKVSAADEGYPLFSDLLRSKIQPIEPSLSKIYIDVLKAIKLRQSQWYPVIQIKYVRLSYTFWKFLSLYSNSVDSFKSQLYTIQKELKCFQTVVKTQDGLQHFVTHTNGLVYEVEYVLDACKKKDVPDWCLFPWILKIGEDIRVLMAEVAEVQENTAFDLVLHNITDAAPTHTSSRFSGNPSTNEEMVGFKDVM
>NbS00004955g0024.1
MRGLIKRLIYKLCCGNSFDSSAATSSERIFEQKCSSYAHIRTALERIAEECRSFYMVLDGYNFSDDWGSLLVFSDEYLSKLSYLRETLKQTEDECSSFHIFLSEESDSPDTLQHKIRRLQDKLRQTVEECSSVLIFSEKYFEYFPFETLQRIKDECDYLHRDLFAFDEFKRLERNFNFLKRDFKLLDIVLNLQILIGEPDLRREVQALFQVAAADLYPIYSWQVIPKSHCVSYLQNEFWLTKLEIRAKYSFPFHLLANNDGTVTPNSVTEFIDTVIENLSDLLKLDDPSSPLHVEGLVDQVEKVLKELKFLFSFVNFVSDRCLEPEVQHTFFTHVLEVAWHTIMVTWLYLPSHADGTPDPDSAPAEGYPLFSDLLRSKIQPIEPSISKIYIDVLKAIKLQQSQWYPVIQIKYVIDCEVGFLETLLHNWEELPISGDCIAKKTTLQEMLNFLRTNLKDLPTTALEFHLQQIDSVIVDAGLLVYSLNNDLRVKIQDLQAMIYLITRKTFLLQFNLPGIDGVGSADFILDNREKFLTLYSNSVNSVKIQLQTLQKELKCFQVLVETQDGLQHFVTHTNGLVYEVEYVLDACKKTDVPDWCLFLWILNIGEDIRVLMAEAAEIQENTAFDLVLHSITAAAPTRTSSQFASYPSTNEEMVGFKDVI
>Solyc05g012740
MSNLCRGRYFDISPLEKIVHEWDLGSSMEHKMDCLNIDFQFLNMLLSLQSFTRRDCLDTTVEKVEALWDAAEFERINCIDDVKLVLDKMEEEIWETKIHIEAKYSFPIALISKIATLDPEFVKRFIDTVIMNITDLPKINRLYTWSRLKQIQEAVKELKLLRNFVYFISDRCTNPQSQYTFFSHVLVVAGHVAMISWFSINADMNFFFDPLKLDALFSDLQMRIQPIQPGIHEIYIDVLQALKSGSHPNIDVHAADYKAGFVETLVHHMEVLRPIIHKHEKGVAFKDQITMLNFLRDNLINLPREAVEDFDTGIINVGLLVYSVFKSVALGKSKRLVPVLDFSGDIQSIQALVYFLTRNSFCSNLPKIDGLGSIDIILDQLEEFLSCYSELTSSIRSQIQKIQQQLEHFQKQNDGFGSFGMQVITKAYEVDHVVVGYINKDIPEWCLFLWTRDIIEEITQLIEAGEIHGKEVSDSVLHNTTDVANADTSQLAQMTSMSEEMVGFQDVM
>Solyc05g005330
MSSTSSYEYLSIGKDYDLSYLENLANEWDSSLPRNKEPKNLIEIIYMNLKFLDMFLSLQSFTTLCWYATQKVQDVFSYTEVEVKRINYPGDVASVFFQLEEHFCETKLEIRDKYSFPEASALPLSSIVATPEFAKKFIDTVVRNLSGLSEICHPYIELVPHSSKQPMEEVVKELKLLRNFVYFISDRICSDESDLQSQHTFLTHVLVMAGHAAMIAWLNLPNHWKEKNLASAKMNASFSDFQKRIQPIQPCVRKIYVDVLQALKSGSYPNIEAEHVSDYKYGFVETLVHRLKVLPVIFKDQMPMLKFLRDNLINLPREAFNDLDTAIIDAGILVYSLYDSVEEKEATAVGDPNQVPVLDFSGDIPSIQALIYLITRKSFHSKLPKIDGLGSIDIILDHLKEYLILYSDSLSSIKSQLWTIQQQLEHFQKHHNGSFQYFSMQAIAIAYEVYHLVVSCINNEIPQWCLVLWIGDIIEEITLLMKEVMKNRDEKKVADLVLHTTTDVVSAHTSQLARITSTREEMVGFDEVV
>NbS00023299g0005.1
PFVGIICTSCLAFFLSNFIIYHRLTTIYIEHHLCKKSATLASTQSSQHPVNCAKKKHSSESSMTTTSEAVMGFEDET
>NbS00018399g0005.1
MELSTIYWYTWPTDLVGEFCVGVHDECHYRILKMEARFLKCILRVLTEYSLPESLKNHFFFINNQVSDTSTICCNYKNNRLSDGRIGIVSNLVRKAIQPKIREILVLLWKSRKPWGTYCVDMFSIVSLTLEDLVDCMADRLAPDLLEKMKSLSFKLTFERRFRWSIRDGFANRENNIDIWLQFTSDISYSVACLNCLYRLDDIPEEIAQGLERYLSSLIRRCEDAIQIDAREVLTLLHKALELLLTFDTSINDFPLYFVDFVLDSVVELCNSKKNSKFPAKGLSETLQYLGASIANRLTQSTENVKLKGQEAIRRIDVLRAEVMEKEVGGTNHSFAIHPKSIQDLCTHYSRREQKLMIDPFMCMKWLEKHGEIKIRHVALELNIRLQYLQFILKTWPSGQEEFNLLYQTMKTIGTNIHEACINAKYGRVDFALSILESQLSSILKDYDLREEVEYAHYLLSSSADSRPIYFLKAWLATAPMSTQLAIEFISTLLLNLKCLVIYRLKPKATVKREMEILEVKLSFLRGFLKLTSIFFIKSERLENLVARIIDLVGEAECISYWCYPEKLSKWMEHETIHAISDLLRRMKSFEAEMRDYYLIALEASHSSQSEYRTPYINELVVAVVDSLVDNFMELADKGSASLISKALRIETIHQDQSFLINLLKDLRGRQCRENIKFDDILTYVKAQSDKMNQAAPSVPLDLMKEEEVSTQVASSLLQLTVIIKLIKAEFFLMDLQQSIPNSAVSWKDEIPILSEDLKALTTIAIDVLWQCDCHSRNVEALSDSFEHVINVCDITNVTEHMDEMLIHGPFELSVKQYAKQERRNHLLSCVDVVAAEIDTIIESHCSKNDVEGMEGIMDLQLSDVLQKIKLIKAEDREICPKIPKLSRTNFPMTDGLGFLDLLVENLAEILNFKGDRIVLLKRQIEMIQREFKFLREFLEKIAQQRNEHVELRSIWEKVVGVAYEVEYIIDSYVSNGGGTIWHHTFSDIVEDIKLIKGRVIKISTGDLYGSRTHSLGEISRISTHIEKPTINEAVVGFEDVL
>NbS00033032g0022.1
MEHEMSHAISDLLRRMKSFEAEMRDNYLIALEASRSSQSEYRTLYSNELVVAVVDSLVDNFMELADNGSTSLISKALRIETIHQDQSFLITLLKDLRRQCRENIKFDDILTYVKAQSDKMNQAAPSVPLDLMKEEEVSMQVAFSLLQLSVIIKLIKAEFFLMDLQQSIPNSAVSWKGEIPILSEELKALTTIAIDVLWQCDCHSRNVEALSESFEHVINICEITNVTQHMDEMMFHGPFELSVKVKLIKSEISLRKLLKNQINIVDPVKDNFDNLLMDLEFLGTLLLDLPEQYAKEERRNHLLSCVHVVAAEIDTIVESLCSKKDTEGMAGRMDLQLSDVLQKIKLIKAEDREICPIIPKLSRTNFPMTDGLGFLDLLVENLAEILNFKGDRIVLIKRQIEMIPRELKFLREFLEKIAQQRNEHVELRSVWEKVVGVAYEVEYAIDSYVAYGGGTIWHHIFSGIIEDIKLIKGIVIKISTSDLYDSRTNSLGEISRISTHIEKPTITEAVVGFEDVL
>NbS00002946g0006.1
MSEIQRRYLDTFLYWATQKGRIKDGKLRGHGMQVGDSISGPRADLSSAEVKEGHEFLLSLDPGRWPLPNLCSPLFQKFIDYILQNVKDLFKNRKELNKFDLLRKELLVLEENLKYLKVFLGFTKDASMELEKSRILFNHMEVVTQNTAYICFLCYVEEMDEDLVSRLRLKISNILQVIKPIEPQVAKIYTGALRCLVKSQTQYNRDVIKFVEDSVHFFLKDHSKLLNSEACSLMLPPMKDQAKSIFQATKQLLTLLIYPPEDPYDDQGKLSDILTCVEGLIAEVASVAYSSSVDKAAEVNLVFSDLLKKIEVVMKDLKDMILKAPLSSKYNFPKTNGLGFIDSLLCYLKELLQDGKCNSAVTYLIAEAQEELSLLRSLLEKFAKQQHAFEEVKRHDLWTKVISLAYQAERIIDCLVMGDYPVWYQHLLCKTTTEIKLVNDQLAELHVQEVEVLIGQEAPDLVPQVVEITTGYDEVVVGFDEEA
>Solyc04g007490
MLAYIDNVVQNFKDLLIVRLVKLPDVQSQVESVVKELRALKKFIFFLGEICISTEQIKCWQTFWLHVRLVTTRAAILLYLPCYDRFSHMMQDNLMCSQIVCDDELLKYILKLLSFGSTHVKLYLNKAADEFMDFLLHVHMQLGADSWTSDQNYTFTEQINCLRALLKELPLINDIQDEMRIHFFKRLVTLVIHAGLTVYSGGDWDQKMLLLYGMIRSVKTEICHKIREWVTSHLPKNDKLGFSNCLLASLKEFLSGHSASLASVKDQIEVVHEELKFFEPFIMRLAEQANNKHNELQNLVGRVIDKAYEVEYILDSFAISDVPLTFLRMWLLEIIREIELIKTELTKPKEKNMTSASHATDGELVGFTDVC
>NbS00032132g0014.1
MEEVLVVVVSVKWSLVVEADGDDINLKDSESVALEFTDLLSDLLRRRIKPIEPGVRNIYTDVLRDLRSSSTPPMSSIEPAAGFINTLLHISTELRGLYTFNADQMETLPEQLNTLRIILNELALTYNIQDKMRIHFFRRVEILVIDAGLILYSLYDSSKSKEDRNQDLFLLADKIQLVKKQIYLDIREGIQPHLPKNDVLGFFVFLLNSLKELLSSHADSLASVKNELDMVHEELQLLQAFLEVVARQHHNKPEELQNLAERVIDKAYEVEYIVDSFVLRDIPHTYLTVWLSEIIWEIKLIKTELIKSAEKNMTIASSSADEELIGFDDVR
>NbS00004613g0014.1
MFPSSLIDYGLMNVGDLQFAYPDMSDLMDIREWVQSQLPKNDALGFSSFLVDSLKELLSIHSGSLVSIKDQLELFYKELESLQPFLKDVAEQGNNEHDEIIHNFAERVIDKAYEVEYIIDSFVDGDVPETFLTQWLSEIIREIKLIRAELTRYKEKKMTFASPASNEELVGFEDVR
>NbS00000815g0015.1
MSVDHSTADPFLMRSLKKIEVSLGKTTKSSAAIMNELWLLAILFRLEESSYVVGQIKQFLRYFESLVCSDYRAMGIDLLERINNFKEHDMVAAYEYPGTIKAAGTTPLGYKLVVEYIDNVVERLFSKGHAKITIEMIDGHPVVDELRRIKKFIVFLGKICSSEGQSWWQNFLYHVEYVSTLAAIVCYMDLDDCIPDLQRNKMWPIQPHVRVIYTDVLRNLSGCSSYITTRDMSLIIEAADGFIDVLIFTSSLTADQITTLPQQLNSLRIMLRELPLIKDIQDEMRIRFYKQLETTVIDAGLVVYSLTSDKSKEDEWGQDLFLLYNKIEFVKAKIYYDIREWVQSNLPKNDALGFSNYLLENFKELLFGSLEPSLKYQLEIVYEELQPLLKGTTISGDHHLVGRMTDKAYEVEYIVDTLMNTESREVTLTFLTMWLSEITKEIKLIKAELTRSKEEDTTSSSNDKDEEDLVGFEDVR
>Solyc10g008230
MAHAAVVSLQQKLQEMLKGDDSRYPRLCEAVSSWHAFLEDSLSVRNAPEAVEHLEKWVEDLATQLLDGIHLYELEKRSPDFSPVGSKVFQEVVVTAGSDSIKAYVMKVMNAQNDNDALPTQDTVESDSKCIPHLQATMLDLDNDL
>Solyc10g008240
MAHAAVVSLQQKLQEMLKGDNSRYPALRQAVSSWHALLEDSLSIKNAPEEVEHLEKQVKCMATELLGSIDLYKLKKSRTGFYPRSWEEFQNEVVTEGSNSIKAYLMKVMNARNENDALPTRDTVESDSECSPHLQATVLDLDNDL
>Solyc04g015220
MNQLIIVGLNDECCGAKLDYVCQHVIQVTHSVNNISCPKKSVSPRLDDSIHENFMEGYNEER
>NbS00006547g0102.1
MAAHAALNSVMGTTEQLLRSNLSRLQEGQKQHLELLNEKFGSLQESLENIDGEPTTDLQEKVKDVAYEAEDEVESLAKQLTEKNELLPLESSDRFGGFCHRIDSIKEHLIKKKKTKNLQARNSSILEDNIVGRTKER
>Bv2_034690_iser.t1
MADSIITNLVQLLSTFALDEYKFLKGVGDQLNSLENELRFMKKFLRNAEGKQREHLMVSELVDQIKEVAFEAEDTIEMFLLNVERQRRRSTCSKLLHSGGYMVMHSKTANRIDGIKTRINEIYDNKEKFGIEIGDGSMNPHFEGLLRRRRKEVDEEMVGFEDVA
>Bv2_034710_htkr.t1
MADSILTNLVQQLGGLALEEYKVLKGVGDQLSSLEYELRFMKKFLRNSEGKQQEHELVGELVDQIKEVAFEAEDVIESFLLNVERQKCRSAFGRVFHGPEYAVMLHGVAKHINGIKTRIDGIYDNKEKYGIEMGEGSMNPHFEATLQRRRKEVDEEMVGFKDEA
>Solyc04g008140
MEKGEKSLLLFEEQKTRITNLIDDFLNGLKQIMNKEEEFIASRLDGIEKLRMDLRFLRTFVLFGNSTNLNGFYFRMYIHINKFERLTQIFICKDDLILEKYHMECLAPLLLKEIRNYLSLNNNYVATTTEIKLYEYLIRHLHDLPKYHSNLLLPQTTEYKILQQVCRHLIDFYPILAANKTSTEYLYPRFQFTTHRVTQFCFDLWTGQHDVYECSSKITSLLINLIPLELEVLYISTSKLIKESRSKELEGFVKQILKTSPRILQNYLIHLQGRMAGVVAVNYAPTRSISVMMEFLLIFLTDMPKRFIHREKLNNMLAHAGMLTRKIFFLVRKLLKEISEDNINEPDFSALDFLQEIEQMKGDIRHIFLKAPESSQLRFPMDDGFLFMNLLLRHLNDLLTSNAYSVALIKKEIGMVKESLEFLKSSFWNVRQTLNGTSGVVKDCWVRALDVVTRLQLEDKNGDGPLDAKSSSQPTQSTSSPFVEVTVGHEKEE
>Solyc04g008120
MEKGEKSLLLLEEQKTRITNLIDDFLNGLKQIMNKEEEFIASRLDGIEKLRMDLRFLRTFVLFGNSTNLNGFYFRMSTHKFKFNVRTQFLFHRDELILEKYHMERLAPLLLEEIGNCLNLKNDYVATAIDIKFYEYLIRHLHDLPKYRSQLLHHQMTEYKILQQVCRHLIDFYPILAANKTSTEYLYPRFQFTTHRVTQFCFDLWTGHHYVSECSSKITSLLIDIIPLELEVLYISTCKLIKESTSKELEGFVKQILKTSPRILQHYLIHLQGRMAGVVAVNYAPTRSISVMMEFLLIFLTDMPKRFIHREKLNDMLAHAGMLTRKISFLVSKLLEEISEDNINEADFSAPDFLQEIEQMKGDIRHIFLKAPESSQLRFPMDDGFLFMNLLLRHLNDLLISNAYSVFLIKKEIGMVKESLEFLISSFRKVRKTLDESTSGVVKDCWVRALDVAYEAEHVINSILVRDKALSHLLFSLPSVTDKIKLIVEQVTRFQLEDKNGDGPLDAKSSSQPTQSTSSPFVEVTVGHEKEE
>Solyc04g008130
MEKGEKSLLLFEEQKTRITNLIDDFLNRLKQIKNEFIASKLDAFENLRMELRFLRTFVLFGNSMNLDDFYERMSMNISKFDQSMEYVDKIILERYNMECLAPLLLEEIRNYLSLKNDYVATTTEIKLFEYLIRNLHDLPKYCSDLLLPLMSEYKILRQVCTHLRDFYELECNKITTTEFLYARYQMTVDRVTQFCFDLWTGEYKEYTDDGYEYLVFECSSKITSLLIDIIPLELEVLYISTSNLIKESRSKELEGLVKQILKASPRILQNYLIHLQGRMVAVSYSATQSINVMMEFLLIFLTDIPKRFIHRGKLNSMLAHVGLLTRKMSILMEESSNMNEADFSAPYLLQEIERMKGDIKQIILKAPESSQLCFPMDDGFLFMNLLLRHLNDLLTSNSYSVSLIKKEIEMVKQSLEFLTASFRQTLDESTSGVVKDCWMRALDVAYEAEHVINSILVRDKALSHLIFSLPNVTDKIKLIVAQVTGLQLEDKNGDGPLDAKSSNEPIKLTSSSFVEVTVGHEEDE
>Hero
MEKGEKPLLLFEEQKKRITNLIDDFLNGLKQIMNEEEEFIASKLDVIQKLRMDLRLLRTFVLFGNSTNLDDFYYRMNIHINKFNILTETLFCKDDLILEKYHMECVAPLLLKEIRNYLSLKNDYVATAIEMKKFEYLIRNLHDLPKYCYDLLQPLMSEYKILRQVCTHLRDFYQLECNKTTKTEFLYTRYQVTVDRVTQFCFDLWTGKYRNYRYEYAFSKCSSKITSLLIDIIPLELEVLHISTSNLIKESRSKELEGFVKQILKASPRILQKHLIHLQGRMVADSYSATQSINVMMEFLLIFLTDIPKRFIHRGKLNSMLAHVGLLTRKISILMEESSTMNEAEFSAPYLLHEIERMKGDIKQIILKAPESSQLCFPMDDGFLFMNLLLRHLNDLLTSNSYSVSLIKKEIEMVKQSLEFLTASFRQTLDESTSGVVKDCWMCALDVAYEAEHVINSILVRDKALSHLLFSLPDVIDKIKFIVAQVTGLQLEAKNGDDPLDAKSSYEPIELTSSSFVEVTVGHEEDE
>Solyc04g051210
MAGAVAVNHAPTQSINMIMEFLLIFLSDIPKHYIHGEKLDDMLTHVGVLTMKISILVSKLMEETFENNINETDFSDPYLLDSALTHLIFSLPSVTDKIKLIVEEITSLQLHDENGDDNPLDAKSSDESIESTSSSFVEVTVGHEEDE
>Solyc05g047700
MERGKENEGQTEGEDNKSLVSSVVLREDIVNLIDFIERLSNGYVLTSLDIDQIEDLTLELTFLSAFCHLYYSFFSEGCNDEISCISNEIHDLVQSLLHRHGEDMVVNMNYHDLFENIKSYIIYAEPSRVTTTEDRLVELLDAIFMYLQYLPKLCSEFIFTSMTQYELLQNVFGNLRDFHRLKVNGCVEYETIEYVIPHLQLMAQRVVIPVELEVMHICCTNLKGSKSEEVGRFINQLVEASPDILRESLIHLQEHMVSSVTPSASTCNIHVMIEFLLIIVTDMPTDVICHDKLSVLLVRVRELTKEVFILVRNLEENMNATSGTGLNLLENIELLKEDLKNVFLKACADSSQLRFPMSDGPLFMTLLLTNLNDLVNSNACSVALIKEEIKQVKEDLETIRSFFGYAEQELHRDLWTRVLDVAYEAEHVINSILARYHGLLQLIFILPDTVEKIKLVKKEVQEKIPKRSSIITANTPNKPVERNSLSTVGKIIVGFEEET
>Solyc05g043420
MEIGKENEGEIEKLASNSLVSSAVLRKDIVDLQDFVEKLKKKEDQIVLDTDQTEKLKFLLACLQLFYYMSDGQNAEMSCISYEVHELVQSLFDQTGDDMMVKLTDHVIPRLLENITSSKIAEHHHSESSATMTEDQLVELLDVLLVNLHNLPKVYAELIFPSMSQYELLQNAFGNLRDFYALKVNGCVEYETIEHVLPQFQLIADIVGHFCFVLLSYQLDKTDGEDDNELVVSKVNSMIVYLLLKINPVLLVVMHICYTNLKTSKSEEVGRLIKKLLEASPDLLIEYLIHLQEHVINVITPSTSARNIHVMIEFLFIILYDVSKDIIHHDKLFLLLEVVEALIEEVSSLVHNLVEKSTSEDSMNATSCASLNLLENIELLKEDLTNVFLKARADSPQLCFPVSDGPIFMTFLLTNLKDLVDSNASSVALIKEEIKQVKEDLEIIRSYFGYAEQELHRDLWTRVLDVAYETEHAINSILARDHGLLQLIFVLLDIVKKIKLVRKEVQEKIPKSSGIIVANAPNKSVESKSPTVGKIIVGFEEET
>Solyc05g054340
MDKIRMLTFVSLFCHLYYSFFSESCNDEMCCISNEIHDFVHSLMLHPSGEDMLDRIKYHGLMKNITSYISSHSYSEPTMTEDRLVEILDAILMFLQHLHKCSKLIFPSITTPFELLQNVFGNLRDFCRLKVNEFLHEYKAIVYVLPLQLMVERVVNFCFTLLYSQLAIFDELDVSLVKSNLANLLVEVIPVSLEVMHLCCTNLEGSKSEEVGHFIKQLLETSPDILRESLIHLQERMLNTLTPSASTCNIHVMIEFLLIILTDALKDVIRHDKLLVLLARVIQLTKEVFVLFGNLEKSMNEANLNLMENIELLKEDLKNDFLKECADSSQLRFPMSDGPLFMTLLLTNLNDLVNSNAYPVYLIKEEIGRVKEDLEIIRSLFGYVEQELHKDLWAHVLDVSYEAQNAFNSILARDHGLLQLIFILPDTVEKIKLVKKEVQEKIPKSSGIIVANAPNKPVERNSSSTVGKIIVGFEEET
>Solyc05g054010
MDIGKENEGEIERLGSNSLVSSALLREDIVDLKDFIQGLKNEQDQVEELKFLLACLQLCYYISDAEMSCISYEVHDLVQSLFHQSSGDDMMVKLTDHVVPCLLENITSFKISDHHHSAAMNEDQLDELLDVLLVNLHNLPKVRAELISPSITQYELLKNVFGNLRDFHRLKVNGCVHEFETIEYVLPQFQLMAERVGHFCFVLLSYHIDKTDEVNSMLVHLLLKIIPVSLDAMHLCCTNLKASKSEEVGFFIKHLLEASPDILRESLLHLQEHMVINALTPRASTCNIHVMIEFLLIILTDGLKAVIRHDKLFVLLARVIQLTKEVFVFFRNLEENMNEASGSNLNLLENIELLKVDLKNDFLKARADSSQLPFPMSDGPLFMTLLLTNLKDLAYSNAYSVSLIKEEIKQVKQDLEIIRSLFAYAEQELHKDLWTRVLDVAHEAEHVFNSILARDNGLVQLFFMLPDTVEKIKLVKKEVQEKLPKSSSIIVANAPKNPVERNSSSTVGKIIVGYEEET
>Solyc05g053990
MLVHLLLKIIPVSLDVMHICCTNLKGSNSEEVGFFIKQLLEASPDILRESLIHLQEHMLINAVTPSASTYNIHVMIEFLLIILTDGLKAVIRHDKLFVLLAHVIQLTKEVFVFFRNLEENMNEESGSNLNLLENIELLKVDLKNDFLKARADLSPLPFPMSDGPLFMNLLLTDLKDLAYSNAYSVSLINEEIKQVKQDLEIIRSLFGYAEQELIKDLWTRVLDLAHEAQHAINSILARDQGLLQLIFILPDTIEKIKLVKKEVQEKLPKSSSIIVANAPKNPVERNSSSTVGKIIVGYEEET
>Solyc05g050430
METEKLASNSLVSSALLHKDIVDLKDFVERLKNEQDQVEELKFLLACLQLCYYISDTEMSCISYEIHVLVQSLFHQSSGDDMMVKLTDHVVPRLLEDITSSKISDHHHSAAMNEDQLVELLDVLLVNLHNLPKVRVELISPSMTQYELLQNLFGNLRGFHALKVNGCVEYETIEYVLPQFQLMAEKVGHFCFVLLSSQLDKTDEEDDNEHVVSQVNSMLVDLLLKIIPVSLDVMHLCCTNFKGSKSEEVGFFIKQLLEASPDILRESLIHLQEHMVITVVTPSASTYNIHVMIEFLLIILTDRLKAVIHHDKLFVLLARVIQLTKEVFVFLRNLEENMNEACGSNLNLLENIELLKVDLKNDFLKARADSSQVPFPMSDGPLFMTLLLTNLKDLAYSNAYSVSLIKEEIKQVKQDLEIIRSLFDYAEQELHKDLWTRVLDLAHEMQHAINSILARDHGLLQLIFILPDTIEKIKLVKKQVQEKISKRSGIIVANAPNKPVERHSSSIVGKIIVGFEEET
>Solyc05g054020
MGRGKENEGQTKGVSSVVLCEDIVNLLDFIERLNNGRIQTSLNTHKIENLTLELTFVSAFCHLYYSLFLASSNDEMSCISNEIHDLVQSLFHPSGEDMLVNIMYHDVPRLLENIISYISSHSYAEPTMTEDRLVELLDAILIYLQCLRCCSDLIFPSMTHYELLQNVFGNLRDFHRLKVNGCFKYDTIEYVLPHLQLMALRIVNFCFTFLGDCTLHDFDKSEVTRLNSKLAANLLVDVIPVELEVMHICFTNLKGSNSEEVVRSIKQLLEASPDILRESLIYLQEHMIINAVTPSASTCNIHVMIEFLLIILTDELKDVIRHDKLFVLLARLRELTKELFILFRNLEENMNEASGSNLNMLENIELLKENLKNVFLKARADSPQLRFPMSDGPLFMTLLLTNLGDLVKSNASSVSLIKEEIKQVKEDLEIIRSLFGYVEQELHRDLWTCVLDTAYEAEHAFNSILARDHGLLQLILILPDTIEKIKLVKKEVQEKIPKRIVANAPNKPVERNSSSTVGKIIVGFEEET
>Solyc05g044490
MSRGFPRKLGLPTGGGLIQANSITALHVNLELGTGNVSKLTLMKLNDMLIVKMDQAETLTLELTFISVFSHLFCAVLDDEMICLSYEVHNLVQLLFHQKGDVMLAKLMNHSVPSLLNNIESYIKSHDFSESSATKTEDHLVEHLDAVLVYLQYLPKCCAELIFPIMTQYELLQNVYGNLRDFHELKVNGCVEYDTIEHVLRQFQIMVQSVGFFCLILLRCQLDERDENDEILVISQVESMLANLLVDIIPVELEVMHICSTNLKASKSEKVGCFIKQLQKASPHILREYLIHLQENMANIATDSTSTPLTREVSICVSNLDKNLRNKENMIDTRYARLDSLENIELLKKDLKHVFLKPPADSSQLYFPMSDGPLFMNLLLRNLNDLLNSNTYSVDLIKEEIMLVKEGLEFVRSFFGIVEQEFDKDLRTRVIGLAYEAEHAINSIIVRDHGLLHLIFLLPDTIEKIKLIKEEVPARISKSKGLTVGNTPSKPVEIKKSSTTDQIIVGFEEET
>NbS00035525g0015.1
MNETNCGSLDLLESIELLKEDLKHVFLKAPKDSSQLCFPKSDGPIFMTLLRNLNDLLKSDAYSAALIKEEVQMMWHMRQNIPLIQFLFEIMLIFLLPKIIEKIKLIKEEVQQKIPKNRGLVLVNSPKKPLEISKSSATSHIIVGFEKEI
>Solyc06g008770
MEKRKDNEEANNSLVLFSALSKDIADVLVFLENEENQKALDKDQVEKLKLKMAFIYTYVQLSYSDFEQFEDIMTRKRQEVENLLQPLLDDDVLTSLTSNMDDCISLYKSDAIMMDEQLDFLLLNLYHLSKHRAKKMFPRLTQYEVLQNVCGNIRDFHGLIVNGCIKHEMVENVLPLFQLMAERVGHFLWEDQTDEDSDEDHQNDRDSRLFQLTHLLLKIVPTELEVMHICYTNLKASTSAEVGRFIKKLLETSPDILREYIIQLQGHMITVIHPSTSGARNIHVMMEFLLLILSDMPKDFIHHDKLFDLLAHVGVLTREVSTLVRDLEEKLRNKEGNNQTNCATLDLLENIELLKKDLKHVYLKAPDSSQCCFPMSDGPLFMHLLHMHLNDLLDSNAYSISLIKEEIELVRQDLEFIRSFFVDAEQGLYKDIWARVLDVAYEAKDVIDSIIVRDDGLLHLIFSLPITIKKIKLIKEEIFALDENIPKDRGLIVVNSPKKPVERKSLTTDKIIVGFEEET
>Solyc00g102400
MEKRKDNEETNNSLVLFSALSKDIADVLVYLENEENQKALDKDQVEKLKLKMAFICTYVQLSYSDFEQFEDIMTRKRQEVENLLQPLFDDDVLTSLTSNMDDCISLYHRSNKSDATMMDEQLDFLLLNLYHLSKHHAEKIFPGVTQYEFLQNVCGNIRDFHGLIVNGCIKHEMVENVLPLFQLMAERVGHFLWEDQTDEDSNGDDQNDRDARLFQLTHLLLKIVPTELEVMHICYTNLKASTSAEVGRFNKKLLETSPDILRESIIQLQEHMIAVIPPSTSGARNIHVMMEFLLLILSDMPKDFIHHDKLFDLLAHVGVLTREVSTLVRDLEEKLRNKEGNNQTNCATLDLLENIELLKKDLKHVYLKSPDSSRCCFPMSDGPLFMHLLHMHLNDLLDSNDYSIALIKEEIKLVKQDLEFIRSFFVDAAEQGLYKDIWARVLDVAYEAKDVIDSIIVRDNGLLHLIFSLPITIKKIKLIKEEISALDENIPKDRGLIVVNSPKKPVERKSLTTDKIIVGFEEET
>Solyc06g008800
MEKRKDNEETNNSLVLFSALSKDIADVLVYLENEENQKALDKDQVEKLKLKMAFICTYVQLSYSDFEQFEDIMTRKRQEVENLLQPLFDDDVLTSLTSNMDDCISLYHRSNKSDATMMDEQLDFLLLNLYHLSKHHAEKIFPGVTQYEFLQNVCGNIRDFHGLIVNGCIKHEMVENVLPLFQLMAERVGHFLWEDQTDEDSNGDDQNDRDARLFQLTHLLLKIVPTELEVMHICYTNLKASTSAEVGRFNKKLLETSPDILRESIIQLQEHMIAVIPPSTSGARNIHVMMEFLLLILSDMPKDFIHHDKLFDLLAHVGVLTREVSTLVRDLEEKLRNKEGNNQTNCATLDLLENIELLKKDLKHVYLKSPDSSRCCFPMSDGPLFMHLLHMHLNDLLDSNDYSIALIKEEIKLVKQDLEFIRSFFVDAAEQGLYKDIWARVLDVAYEAKDVIDSIIVRDNGLLHLIFSLPITIKKIKLIKEEISALDENIPKDRGLIVVNSPKKPVERKSLTTDKIIVGFEEET
>Solyc06g008450
MEKRKDNEEANNSLVLFSALSKDIADVLVFLENEENQKSLDKDEVENLKLKMAFICTYVQLSYSDFEQFEDIMTRKRQQVENLLQSLLDDDVLTSLTSNMDDCISLYHRSYKSDAIMMDEQLDFLLLNLYHLSKHHAEKIFPGVTQYEVLQNVCGNLRDFHGLIVNGCIKHEMVENVLPLFQLMAERVGHFLWEDKTDEDSDEDDQNDRDSRLFQLTHLLLKIVPTELEVMHICYTNLKASTSAEVGRFIKKLLETSPDILREYIIQLQEHMITVIRPSTSGARNIHVMMEFLLLILSDMPKDFIHHDKLFDLLAHVGVLTREVSTLVRDLEEKLRNKEGNNQTNCATLDLLENIELLKKDLKHVYLKAPDSSQCCFPMSDGPLFMHLLHMHLNDLLDSNAYSISLIKEEIELVKQDLEFIRSFFVDAEQGLYKDIWARVLDVAYEAKDVIDSIIVRDNGLLHLIFSLPITIKKIKLIKEEISALDESIPKDRGLIAVNSPKKPVERKSLTTNKIIVGFEEET
>Solyc06g008400
MEKRKDNEEANNSLVLFSALNKDIADVLVFLENEENQKSLDKDEVENLKLKMAFICTYVQLSYSNFEQFEDIMTRKRQEVENLLQPLLDDDVLTSLTSNMDDCISLYHRSYKSDATMMDEQLDFLLLNLYHLSKHHAEKIFPEVTQYEVLQNVCGNIRDFHGLIVNGCIKHETVENVLPLFQLMAERVGHFLWEDQIDEDSDEDDQNDRDSRLFQLLLKIVPTEMEVMHICYTNLKASTSAEVGRFIKKLLETSPDILREYIIQLQEHMITVIHPSTSGARNIHVMMEFLLLILSDMPKDFIHHDKLFDLLAHVGVLTREVSTLVRDLEEKLRNKEGNNQTNCATLDLLENIELLKKDLKHVYLKAPDSSQCCFPMSDGPLFMHLLHMHLNDLLDSNAYSIALIKEQIELVKQDLEFIRSFFVDAEQGLYKDIWARVLDVAYEAKDVIDSIIVRDNGLLHLIFSLPITIKKIKLIKEEISALDENIPKDRGLIVVNSPKKPVERKSLTTDKIIVGFEEET
>Mi1.2
MAFICTYVQLSYSDFEQFEDIMTRNRQEVENLLQSLLDDDVLTSLTSNMDDCISLYHRSYKSDAIMMDEQLDFLLLNLYHLSKHHAEKIFPGVTQYEVLQNVCGNIRDFHGLILNGCIKHEMVENVLPLFQLMAERVGHFLWEDQTDEDSRLSELDEDEHNDRDSRLFQLTHLLLKIVPTELEVMHICYTNLKASTSAEVGRFIKKLLETSPDILREYIIQLQEHMLTVIPPSTLGARNIHVMMEFLLLILSDMPKDFIHHDKLFDLLAHVGTLTREVSTLVRDLEEKLRNKEGNNQTNCATLDLLENIELLKKDLKHVYLKAPNSSQCCFPMSDGPLFMHLLHMHLNDLLDSNAYSISLIKEEIELVSQELEFIRSFFGDAAEQGLYKDIWARVLDVAYEAKDVIDSIIVRDNGLLHLIFSLPITIKKIKLIKEEISALDENIPKDRGLIVVNSPKKPVERKSLTTDKIIVGFEEET
>Solyc06g008480
MDDCISLYHRSYKSDATMMDEQLDFLLLNLFHLSKHHAEKIFPEVTQYEVLQNVCGNIRDFHGLIVNGCIKHETVENVLPLFQLMAERVGHFLWEDQTDEDSRLSELDEDDQNDRDSRLFKLLLKIVPTELEVMHICYTNLKASTSAEVGRFIKKLLEPSPDILREYIIQLQEHMITVIPPSTSGDFIHHDKLFDLLAHVEVLTREVSTLVCDLEEKLRNKEGNNQTNCVTLDLLENIELLKKDLKHVYLKAPDSSQCCSPMSDGPLFMHLLHMHLNDLLESNAYSISLIKEEIELVRQDLEFIRSFFVDAEQGLYKDIWARVLDVAYEAKDVIDSIIVRDNGLLHLIFSLPITIKKIKLIKEEISALDENIPKDRGLIVVNSPKKPVERKSLTTDKIIVGFEEET
>Solyc06g008790
MEKRKDNEETNNSLVLFSALSKDIADVLVYLENEENQKALDKDQVEKLKLKMAFICTYVQLSYSDFEQFEDIMTRKRQEVEKLLQPLLDDDVFTSLTSNMDDCISLYKSDAIMMDEQLDFLLLNLYHLSKHHAEKIFPGVTQYEVLQNVCGNLRDFHGLIVNGCIKHETVENVLPLFQLMAERVGHFLWEDQTDEDSRLSELDADEPNDRVSRLFKLAHLLLKIVPVELEVMHICYTNLKASTSAEVGLFIKQLLETSPDILREYLIHLQEHMVSVITPSTSGARNIHVMLEFLLIILSDMPKGFIHHDKLFDLLDRVGTLTRDVSTLVHDLEEKLRNKQGNDQTNRATLDLLKDIELLKEDLKHVYLKSPDSYQCFFPMSDGPLFMHMLHLHVNDLLDSNAYSVSLIKEEIELVKQDLEFIRSFFVDAEQGLYKDIWARILDVAYEAKDVIDSIIVRDNGLLHLLFSLPITIKKMKLIKEEVSDLHEKILKNRGLIVVNSPKKPVESKSLTTDKIVVGFEEET
>Solyc06g008380
MVENVLPLFQLMAERVGRFLWEDQTDEDSRLAQLDENDQNVKDSRLFKLAHLLLKIVPTELELMRIYFTNLKASTSEEDGLFIKQLLETSPDILREYLIHLQEHMITVITPSTSGARNIHVMMEFLLIILSDMLKDFIHHDKLFDLLDRVGTLTRDVSTLVHDFEIMKMKLIKDEVSDLHEKIPKNRGLIVVNSLKKPVERKSLTTDKIIVGFEEET
>Rpi-blb2
MEKRKDNEEANNSLESFSALRKDAANVLDFLERLKNEEDQKAVDVDLIESLKLKLTFICTYVQLSYSDLEKFEDIMTRKRQEVENLLQPILDDDGKDVGCKYVLTSLAGNMDDCISLYHRSKSDATMMDEQLGFLLLNLSHLSKHRAEKMFPGVTQYEVLQNVCGNIRDFHGLIVNCCIKHEMVENVLSLFQLMAERVGRFLWEDQADEDSQLSELDEDDQNDKDPQLFKLAHLLLKIVPTELEVMHICYKTLKASTSTEIGRFIKKLLETSPDILREYLIHLQEHMITVITPNTSGARNIHVMMEFLLIILSDMPPKDFIHHDKLFDLLARVVALTREVSTLVRDLEEKLRIKESTDETNCATLKFLENIELLKEDLKHVYLKVPDSSQYCFPMSDGPLFMHLLQRHLDDLLDSNAYSIALIKEQIGLVKEDLEFIRSFFANIEQGLYKDLWERVLDVAYEAKDVIDSIIVRDNGLLHLIFSLPITRKKMMLIKEEVSDLHENISKNRGLIVVNSPKKPVESKSLTTDKIIVGFGEET
>NbS00018239g0010.1
VKRNQVSYDQADSILVEPWGGTGGSEWYYKLQSPIKEILIAHGDCIESIMFRTITEQGITIDSPIFGGDGGRRDKVGIKGTLGRCGSYLVIKSLWFITNAKNYGPFGSETGTPFSLVMKEGEAVVGFHGRCGAYLDAIGVYLQKLTPPTLSKEPEAKIIEPNEPVDEEIEIHNGNQVSYDLGKSILVEPWGGNIGGSQWNYKLKNPIKEILIAHGDVIDSIMFRTITEQGTTIDSPKFGGNGGRRDKVVIKAPPLEYLTGIKGTFIRYGSYLVINSLCFITNSKNYGPFGSEAAGGTPFSFVMKEGGAIEGFHGRCGAYLDAIGVYLQKLTPPTLSKEPEAKIIEPNEPVDEEIEIHNESGAGDQKNGKITKKKSKLPTMGNQVSYDLGKSILVEPWGVNIGGSQWNYKLENPIKEIVIAHGDFIDSIMFRTITEQGTIIDSPKFGGNGGRVDKVVIEATPLEYLTGIKGTFGCYDSHLVIKSLCFITNSKNYGPFGSEAGGTPFSLVLKGVAIVGFHGCSGVLLESVGVHLQKLMVEEIESRDVSFSALRNDIVNVLDVIESLNNKENQNVVDVDPIEKLKLELAFFCIYVQLSYSDLQKFNYTMNLKRQEVETILSDFGNCMRLEQGIHHVLPCLVENMDNCLSACLLDKSSATMTAEQLDFLLQNLYRLSKYRAEQVFPLVTEYEILQNVCGNIRDFHGLIVNACLEHEIVKNVLPRFQPMAERVGHYLWDDQIDGASCHFKLAHLLLEIIPIQLEIMNICHTKKASASAEVGRFIKQLIETSPDVFREYLIHLQEQMVITSSTSGARNIHVMIEFLLIILTDATTNFIHDDILLDLLVCVGREVSTLVRVLEEKSRNEVRTSGKNHETLDLMENIELLKGDLKHVYLKAPDSSQLCFPVSEGSLCMHLLLMHLNDLLNSNACSVALIKKEIAVVKEDLEFIRSIFMNVQRELYKDLWARVLDLAYEAKGVIDSIIVRDNGLLHLIFSLPLAIEKIKLIKEEILLEKIPKNKSLIVVNSPNKPLERKSSSAEQIIVGFEEET
>NbS00019837g0008.1
MERGKENEGERGKGEANNLSLLETSPDSLREYLIHLQEHMVNVITASTPGARNIHIMIEFLLIILTDVPMDFIHPGMLFEFLARVGVLTRDISSIARDLEEKSKNGESTNVTNSATIGLVKNIELLKRELNDVYLKAPESSQFRFPMSDGPLFMHLLLRHLNDLLNSNAYVVALIKEEIRLVKEDLEIIRSFFGNVEQELYKDLWARVLDVAYETKVIIDAIIVRDNGLLHLIFSLPIAIQKINRIKEMVSNLFEKIHKPVGNSPNKPVGNSPNKPVECKSSIAGKIIVGFEEET
>NbS00001549g0018.1
MSAMAGEEASRVERSIEMIKLTLIKQTPTVLYGIRTLKFLTRRSLRRGKDGLRCSKSVRLTMEELLNQDSCLFPRKRATFEALHNEVSSLQAVIQLPSATKPEMRIWEGLIRDVAYKAEDAVELYLCTSQINRNGENEGNAHMISQDGLQELLGEISTVNKKLRTINLYDHGTKDFQAGEFLLGNSSEQVSHQENIFWDFNDHF
>Solyc07g005770
MAFAAVTVCLETLDQIFSPNPYLNDLDKDENCKFLSEKLSVFQRFLVDSSNKCNDVEMVEDLERQIRNVSYRAQDYVEEMVFFSWKSLDLVECYDRVYSTKECLSQIVDEIELIELEVMKMYEQMSCYKKPNESECYLLDSSVEKSPVVQDIVVGLDDDV
>HORVU3Hr1G002130.3
MDVGTCAMVSLLPKLDELLNEKYKLQGSSREDVEYLSREMKSMSAVLRKLAEVPPDQLDRLVKIWAWEVRQLSYSMELAVNSCFLSETSSEVSKGLIKNMGNLFKKGKACHEIVADTIKGMKLQVKKVAERRARYNIDNICARPAAMTRIDPRLGALYKEVTQLVGIDGQKD
>Solyc12g096920
MYDSSLFGLLQMLYDTLKNEAKFLSNVSNQIQDIRAEINRIQCFLQDADANKPEYETVRNWIADIREVAYDVENILEKYMHKVVLRRDRSLWKENINLHNIGLETKDVMSRIDNIKRCMKTYVDTGIRAICQGDTSSERSQWLTRSYSHLVDEDFVGLVEEV
>NbS00061479g0004.1
MYDSPLFFLLEILYESLKKEAEFLLNVPNQVQNIRAELNRIQCFLHDADAKKPEYETVRNWIEDIREVAYDVENILEKYTHKIVLRRDRSIWKDNMALHNIGMETKDVMSRIDNIRRCMKTYVDIGIRSLGEGESSNSAAYEKSQWLTRSYSHLIDEDFVGLEEEV
>Solyc03g005670
MSEIVLRSAGERLQNLLSEETAGLDSSVREDLNSILKKLQSSYILLKEKKRENEIENKVRIIEKLNYQIEDEIESSKTWRFLSFRIPKIKSKMETILKQIDNIVINGVSTSLLPLRDQITNIVGLEEDI
>NbS00040944g0001.1
MSELVLRLAVERLQSLVLADEQTAPLNRSASGHLYAILGELKRMQVWLKGKTQHKDRLRKIEELDYQIEDVIETYRVLGRSRRSLSNIEIFNGIKMICMRYAWIPFSLRKIKSNIASIIKEIEEAVPVADSVENQGPTRSSRSSYSSLFGLKEDQ
>Solyc03g005650
MEKLAATMKLEQLALAKETQLIGSKAYEEIMETVHCIKNLETTDREQVNEIEEHVYRVENAIQTYGVRSKSNLFLNRHGAAQKKAMTDITSLCRVMKGIALLQKSNNNQQLMRQNNKFVYNHEDGAVVVGMEDEK
>NbS00048318g0004.1
MAKLALVFAIKKLRRLTLAEETEEIGAYTAINNSVKSLENLQRMLTTDGQLPSDQAREIEELVYRVEDVVQTYGVMARSRSAGSSGMLLPFKILNSGGAQKKAMSEITSLCAKINHFASPEVVQRFASFHFESDSWYNNCQQWRQNIAYKQDVQTVELENEK
>NbS00002626g0018.1
MAKVVLLLAIKKLRQLIRAEETERIGADREISDVVQSLEIFLQHLTADDKMPSDSVREIEELVYRVEYMVEILASKSGRSFVKQFPLCSGHGAAVKKQDRSEFTKLCTMIKRLLSENASQLSSNVNVDSSSSSSSSWDNCCKKWKQIFVNELGGEAVGIEEEK
>Bv9_223370_arxt.t1
MIQIQEIAYEAEDIVELFLYKLISHQNQEHAGKTTVIKSKLERYLWVFGEAKAIHDASNNIEALRAKIATLTSRLQAYGFKITRSDFDSLTSRVHALDVIKEEKFVGLDDQV
>AT3G14460.1
MANSYLSSCANVMVERINTSQELVELCKGKSSSALLKRLKVALVTANPVLADADQRAEHVREVKHWLTGIKDAFFQAEDILDELQTEALRRRVVAEAGGLGGLFQNLMAGREAIQKKIEPKMEKVVRLLEHHVKHIEVIGLKEYSETREPQWRQASRSRPDDLPQGRLVGRVEDK
>Bv2_041270_zhxk.t1
MSLGEAALSAFLQVVFDKLMSPNLLYFFRLTNIHETLKKWSKTLLKIQAAISDAEQKKMNNNNNNKLVIMWLDELQDLAYDLDDILDEICTEAHLSESPIENEDNPGILRNFIPDYFNALNSTKFCFNRKIELEIENISMRLQDIVTQKDELGLLDFGVEDRNEMKGWRKSESTSLVCEPHVYGRDEEK
>Bv2_041730_nmtk.t1
MRLVKGGIQQKTIKQWEKQLRIIEAVLSDAEQKQVQSNAVKSWMQDLQDLAYDLEDVLDAFATQAQIYELSIMNDSHSSELKDNDTKFMAESIIVGGSKAIEHLSFMFNSGQDFSGRIEEISQQLEEILSQTEGLGLSVHVMHQQVVPTTTAQRWQSWRESTSLLCEPFVYGREGDK
>Solyc08g076000
MAEAFLQVVLENLTSFIGGKLVLIFGFEKEFEKLSSVFSTIQAVLQDAQEKQLKDKSIENWLQKLNSAAYEVDDILGECKNEATRFEQSRLGFFHPGIINFRHKIGKRMKEIMEKLDAIAEDRRKFHFLEKITERQAAAATRETGFVLTEPKVYGRDKEE
>Solyc08g075640
MAEAFLQILLKNLTSFIQEELGLFFGFKNEFENLKSTFTTIQAVLEDAQEKQLKDKPLENWLQKLNIAAYEVDDILDECQTEAARLNQTKYGSYHPKAIAFRYKIGKRMKEIMERLDAIAAERSKFHLEKRTTEREAARRETGFVLTEPEPYGRDKEE
>Solyc08g075630
MAEAFLQIMLENLTCFIQGELGLILGFKDEFEKLQSTFTTIQAVVQDAQLKQLKDKAIENWLQKLNGAAYEADDILDECKTEAPIIQKKNKYGCYHPNVITFRHKIGKRMKKIMEKLDAIAAERIKFHLDERTIERQVATRQTGFVLNEPQVYGRDKDK
>Os05g41290.1
MVIGEAVLSAFMQALFDKVIAAAIGELKFPQDIAEELQKLSSSLSTIQAHVEDAEARQLKDRAARSWLAKLKDVAYEMDDLLDEYAAETLQSELEGSSRSRHLSKVRSSFCCLWLNNCFSNHKIVQQIRKIEEKIDRLVKERQLIGPDMSSTMDREEIKERPKTSSLIDGSSVFGREEDK
>HORVU1Hr1G068200.2
MPIGEAVLSAFMQALFEKVIATAFGELKLPQDVAEQLEKLSSSLSTIQAHVEDAEERQLKDKAARSWLAKLKDVAYEMDDLLDDYAAEALRSKLEGPSNDNHLDKVRSCFCCFWFNTCLFNHKILQDIKKVEEKLNRLVKEREIIGPNMISATDRKEIKERPETSSIIDDSSVFGREEDK
>HORVU0Hr1G032250.2
MIKLSTVLVDDRNKYDSFSLKSTPSASAGTKRNDFGVNGRTIIVCLPHPPTHTHTHPNLLTPCSRFQLASLGDCKRPRTMPIGEAVLSAFMQALFEKVIATAFGELKLPQDVAEQLEKLSSSLSTIQAHVEDAEERQLKDKAARSWLAKLKDVAYEMDDLLDDYAAEALRSKLEGPSNDNHLDKVRSCFCCFWFNTCLFNHKILQDIKKVEEKLNRLVKEREIIGPNMISATDRKEIKERPETSSIIDDSSVFGREEDK
>Os05g41310.1
MPIGEAVLSAFMQALFEKAVAAASSELKFPQNIAVELQNLSSSLSTILAHVEDAEERQLKDQAARSWLSRLKDVAYEMDDLLDEHAAEVLRSKLAGPSNYHHLKVRICFCCIWLKNGLFNRDLVKQIMRIEGKIDRLIKDRHIVDPIMRFNREEIRERPKTSSLIDDSSVYGREEDK
>HORVU3Hr1G078990.16
MAAEAILGAFMQTLFQKLSEALLDHFKSCRGIHGKLESLSQILSQLQAFLDDAEAKQLADASVRGWLAKLKDVAYDLDDLLDRYTAKIMYLKKRKVKLSTKASVGSPSSFLRKNMCQYRIKRKISGILERLDKIARERDTIGLQMLGEMSRRETSERPQSSSLVDGSALFGREGDR
>Solyc01g106410
MADLVLYPVLQVILEKLATPYVQKFHDLYHLKENIEKLQNTLPTARAFLDDAHKRQETDQRVENWLVKLKDIAYQLENLLDEFTAESVMCESRSGKAKQVRSLFLPFEPSKHLFDLAKMLPKKLKELDEIAKQGFSLNLRATTTERQVDNYDRTKVTGSFVITSKICGRDDDK
>Solyc04g039990
MKKKVRKFFSGSNPIIYRFKIGRKVKEIKELLNEIADDWRNFHFTEHTYVTPAENTSREQTHSFVR
>NbS00007796g0005.1
AKNHEVRDWLEKLRHIVYDVDDLLDDLSTQLLLQIHFQKSLKKKVRKFFSSSNPIIYRFKIGRKVKEIRELLNEIADDRRTFHFTEHTCLNPVENICREQTHSFVRASDIISRETDQ
>NbS00012936g0019.1
MAEFFLFNIIERVLSKVSSVSVNEISLAWNVKTELRKLQSTLSTIKAVLLDANERQAKNHEVRDWLEKLRDVVYDVDDVLDDLSTQLLLQIHFQESLKKKVRKFFSSSNPIIYRFKIGRKIKEIRELLNDIADDRKSFHFTEHTCINPVENICREQTHSFVRASDIIGRETDQ
>NbS00002061g0001.1
MAEILYELAAEILKNLGSLAVQEVGSIWGLSDELNKLSGTVSSIQAVLIDAEEQQHSSHEVRDWIMKLKKVFFEADDLLDDFATEVTHRKLVSKVSIFFSKSNPLLYNVKISKRLKAIRENLDVIAKDKASLNLVERRQPLLLVSNLDRETYSFVPDGEVIGRNDDR
>Solyc03g078300
MDIGLTVGGAFLSSTLQVLFDRLTPQCDFLNLFRGRRQDQRLLKKLHTNLLALRAVVHHIEIQQICDEDIRTWLNQLQDAVDTADNLLDEISYEVLRVSGEETSRFCYLDSMMPKLEETIETLQDLETQINCLTITLKAQLVTGKKDSPKRLPSTSLVDESGVFGRHQEV
>Solyc08g007630
MEIGLAVGGAFLSSALNVLFDRLAPHGDLLNMFRKHKDHVKLLKKLKMTLRGLQIVLSDAENKQASNPSVSDWLNELRDTVDSAENLIEEVNYEALRLKVEGQHQNLAETSNKQVSDLNLCLSDDFFRNIKDKLEETIETLEVLEKQIGRLGLKEHFISTKQETRTPSTSLVDDSGIFGRQNEI
>Solyc11g071430
MFRKHKDHVKLLKKLKMTLCGLQIVLSDAENKQASNPSVSDWLNELRDAVDSAENLIEEVNYEALRLKVEGQHQNLAETSNKQVSDLNLCLSDDFFRNIKDKLEETIETLEVLEKQIGRLGLKEYFISTKQETRTPSTSLVVDSGIFGRQNEI
>R3a
MEIGLAVGGAFLSSALNVLFDRLAPHGDLLNMFQKHKDHVKLLKKLEDILLGLQIVLSDAENKQASNRHVSQWFNKLQNAVDGAENLIEQVNYEALRLKVEGQHQNLAETSNQQVSDLNLCFSDDFFLNIKDKLEETIETLEVLEKQIGRLGLKEHFGSTKQETRTPSTSLVDDSDIFGRQNDI
>Solyc11g071420
MEVGLAVGGAFLSSGLQVIFDRLAPKGDLLKMFQKHKKDVRLLKKLRMTLLGLQAVLSDAENKQASNQFVREWLNELRDAVDGAENLIEQVNYEALRLEAEGKHQNLGETSNQQVSELNLCLSDDFFLNIKNKLEYTIETLKDLQEQIGDLGLKEHFGSTKQETRTPSTSLVDDSDIFGRQNDI
>NbS00009911g0001.1
MDIGLAVGGAFLSSILQVLFDRLAPQGELLKMFRRGKHDVLLLKKLRRTLRGLKIVLNDAENKQASNPNVSEWLNELRDAVDSAENLMEEINYEVLRVTVEGQYQNLADTSSQQGSDLNLCLSDTFFLYIKEKLVDSIETLEELQKQIGCLGLNDHLDSGKQETRRLSTCVVDEFDIFGRQNEI
>NbS00016761g0012.1
MDIGLVIGGAFLSSVLQVLFDRLAPQGELLKMFQRGKHDIRLLKKLRMILLGLQAVLSDAENKQSSNPYVSQWLSELQDAVDTAENLMEEINYQVLRLKVEGQHQYLAETSNQQVSDLNLCLTDEYFLDIKEKLEYTIETLEGLQKQIGYLGLKEYLDSGKQETRRPSTSVIDESDIFGRQNEI
>NbS00003205g0003.1
MEIGLAVGGAFLSSALNVIFDRLAPQGELLKMFQRGKHDVRLLKRLKMTLLGLQAVLSDAENKQTSNPYVNQWLNELRDAVDSAENIMEEINYEVLRVKVEGQHQNHAETSNQQVSNLNLCLSDEYFLNIKEKLKDTIEILEELEKQIGRLGLTGYLDSGKQGTSTKQDTSVVDESEIFGRQNEI
>NbS00006672g0036.1
MTLLGLQVVLCDAENKQTSNRYVNQWLNELQDAVDGAENLMEKINYEVLRVWKHQSHAEASNQQVSDLNLCLSDEFFLNIKEKLESTTRTLEGLEKQIGRLGLKDCPVSGKTRVPSTSLVDESDIFGRQNEI
>Solyc11g069620
MEVVVAIGDAFLSSAFDVLIDRLAPQGDLLKMFRKHKYDVELLKKLKLTLLGLQAVLTDAENKQASNHFVREWLNELRHAVDSAENLIEQVNYEALKLKVEGKHQNLAERILKYCRFCNVCLGDHSFLNINEKLEKTIETLVNLQNQISDLGLQKHFGLTKQEARTPSTCLVDESDIFGRDKEI
>Os05g31530.1
MAELLSALLPALLKKAGESLSTEFSFIGGIEHRRSELYTLLLAINQVIYGAEEQASKKPAVKSWITKLKLAACDADDALDELHYEALRSEALRRGHKINSGVRAFFSSHYNPLLFKYRIGKKLQQIVEQIDQLVSQMNQFGFLNCPMPEDERMQTYSYVDEQEVIGRDKER
>Os05g31570.1
MAELLSALLPALLKKAGESISTEFAFIGGIERKCSELKTSLLAINQVIYDAEEQASKKPAVKSWIAKLKMAACEADDALDELHYEALRSEALRRGHKINSGVRAFFTSHYNPLLFKYRIGKRLQQIVEKIDKLVLQMNRFGFLNCPMPVDERMQTYSYVDEQEVIGRQKER
>Os05g31550.1
MAELLSALLPALLKKAGESLGTEFSFIGGIERRRSELYTLLLAVNQVINDAEDQASKKPAVKSWIAKLKLAACDADDALDELHYEELRCEALRRGHKINTGVRAFFSSHYNPLLFKYRIGKRLQQIVERIDQLVSQMNRFGFLNCSMPVDERMQTYSYVDEQEVIGRDKER
>Os08g43000.1
MAESLILPMVRGVAAKAADALVQRVTGACGAVDDDRRKLQRQLLAVQRALADAEAKSETNLAVRRWMKDLNAAAYEADDVLDDFRYEALRRDGDATAGKVLGYFTPHNPLLFRVTMSKKLSNVLEKMNKLVDKMNELGLSVDRTESPQELKPPYLQMHSAALDESSDIVGRDDDK
>Os08g43050.1
MLCLSSSLIPPCFAAENASCCDCNAVQRNMAESLLLPVVRGVAGKAADALVQSVTRMCGIDGDRRKLERQLLAVQCKLADAEAKSETNPAVKRWMKDLKAVAYEADDVLDDFEYEALRREVKIGDSTTRKVLGFFTPHSPLLFRVTMSRKLGDVLKKINELVEEMNKFGLMEHVEVPQLPYRLTHSGLDESADIFGREHDK
>HORVU7Hr1G026360.1
MHMLQFLLPPICKIMAESLLLPVVEGLAGKAADALVQTVTRMCGLDEDRQTLERHLLAVQCKLANAEERSQTNAYLRSWMEKLKAVAYEADDVLDDFQYEALRRKAQIGKSTSRKVLSYVTCRSPLLFRFAMSRKLKGVLEKIKELVEEMNMFGLENSGNREGPQLPWRQTHSKLDESTNIFGRDDDK
>HORVU5Hr1G006710.3
SSPENPHLEHSSMAETLLLPVVRITAGKAAYALVQSVTGMWGIDGDRRKLERQLLAVQCKLAGAELNSEVNPAVRRWIKDLRTVAYQADDVLDGFHHEALRREAHTGESTARKVLGYFTLRSPLLFRLTMSRRLNRVLNKIDLLVAEMNAFGLENHAAEAPHLLCRQTHSALDDPAQIFGRDADK
>Os08g43010.1
MAESLLLPVVRGVVGKAAGALVQSVTRMCGVDGDRHKLERQLLAVQCKLSDAEAKSETSPAVKRWMKDLKAVAYEADDVLDDFHYEALRRDAQIGDSTTDKVLGYFTPHSPLLFRVAMSKKLNSVLKKINELVEEMNKFGLVERADQATVHVIHPQTHSGLDSLMEIVGRDDDK
>HORVU7Hr1G002260.14
MSRKLKSVLKKISKLVEEMNRFGLESSVRREEQQHPCRQTHSKLDETTQIFGREDDK
>HORVU7Hr1G000760.3
SLPASDIALPELSTGDRDRWFPCSYRCWAAWPPRPATRWWLSCCGRGGWTSFAGSWSATSPPSSASCWMPMPRAAPTPPSAGGFRTSRPLRTKPTISSTASTTRCCAAVPPTPPHARMMSYFTVNSPVVFRLSMSRKMKDALEIIDDLVMEMHKFQFLQHAETPSVDHPQTHSHVDESEIVGREDEK
>HORVU7Hr1G000890.2
AVRRWMTDLKTVAYQADDVLDDFRYEALRRRALHMRCRSTAHKLLSYFTVTSRVVFRLSMSRKMKDTLEMIDELVVEMNNFHFLQHVEAPSAVHPQTHSHVDESEIVGKQTDK
>HORVU2Hr1G087730.12
MICPKEKAITKKWEKQNCTLLHHFLTGSIYLCKPNYGTTSSMDWLLTTGLSATAGAWGAHAGLGDEVDRLRSVLSRVHALVERAEQWRFANPGVADLLARLKDAGCDAEDLADELATDEKQASQSLFPSVSGFLRGLVTGAADRTRGVRSRLEYASTDLERALAAMDAAGKATPRRAFRETSSFAGRPLVLGRDRER
>Os01g15580.1
MAEGALASTIVRQVLTKFGSSVWDELALLCTFRADLAAMEAQFATIRAVLADAAVRDWLRRLRDVAHDIDDFLDACHTDLRRGEGGGDCSVCGGLTPRSFAMAHRLRSLRRELGAVAASKDRFSLSPDARPPASRQLPSVPLMRETISMVDEAKTVGRSADK
>HORVU6Hr1G020670.1
TRTAPPRHCLVCVDCVRRDWRGWESERERSRSMAEGVLASVLAKFGSSVWGELTLLRSFRTDLRAMEDEFATIRSVLADAEVRGGSGDSAVRDWLRRLKNLAHDIDDFLDACHSDLRAARRRRSRGNPACGSAATCIVSSVVMAHRLRSLRRKLDAIAAGRDRLRLNPNVSPPAQPVAPPKRETISKVDEAKTVGRAADK
>Os08g16460.1
MANKMKKMRDQLRKIKEGHEAFRLTPDSTPYNEHHRPDPRETTSKVIQSSIIGRDKER
>HORVU6Hr1G092250.1
MSHVASLLASAVIPVVANKLGSVIGDEVTMLCSFKNDLKELKDTLEYMEAALKDAERRSVMEELVRLWLKRLKNAAYDISYMLDEFQANSEPTSRKIIGKLDCFAIAPKVTMAYKMKNMRDQLRKIKEDHESFKFTHDNSSLINMWQFPDPRETTSDVTESLIIGRDRDR
>HORVU6Hr1G092370.1
MSHVASLLASAVIPVVANKLGSVIGDEVTMLCSFKNDLKELKDTLEYMEAALKDAERRSVMEELVRLWLKRLKNAAYDISYMLDEFQANSEPTSRKIIGKLDCFAIAPKVTMAYKMKNMRDQLRKIKEDHESFKFTHDNSSLINMWQFPDPRETTSDVTESLIIGRDRDR
>Os11g10550.1
MAAAAIGGMLASAAIKETTRKLGSAIGGEIKLHRDFRRDLECFRNTLESIEAVMEDAEKRSIKEKTVQLWLNRLKNASYDICDMLEEFEAKTATPAARMLSRKLFHHPKITKFTMVHKMKELRLELKDITDQYHNFGFKQGSTFSEQHVPDKRETSPKEYEAFIVGRTEQK
>Os11g10610.1
MAKNMKKMRVQLEKIAKQNKDFNLMPESSSTVQVLYDDRATSPNVEESVIVGRAQDK
>HORVU2Hr1G126440.1
LDKDLKEMKMTLESIDALLKDAERANTNNSMRLWLNRLKDAMYGIADMIDDFEAGTEAGPTSKLSMKKHLAVMMPCFTIGPKLTMANKMKTMREELKGITEQYQKFMLVSGTKDDELEVIQMRETSSTIEASIIGRTEEEG
>HORVU2Hr1G126510.1
PRHKHTHPLPLVRIPLIPTHTLTRETRELQHQASAMAGIGAMIAAALLKEVVQQIGSLVGGRIKLQQSLDKDLKEMKMTLESIEALLKDAEHANTNNSMRLWLSRLRDAMYGIADMIDDFEAGTEADQTRKFSIKKLCKMGPKFTLANKMKMMREELQGITHQYREFMLVPGTNADELKFIQMRETYSTIEDSIIGRTEEE
>HORVU5Hr1G001020.2
METFTRGVYKERDVAVKLLHVDMVHGIDDKEYINEVGNLLRVKHPNIVQLLGYSYETTSELVEHNGKQGFSKHIYRVLCFEYLEGGSLDKHLDEKSFAPDWSTRYMIIKGICEGLDFLHRCQPPIFHLDLKPANILLDRFMVPKVADFGLSRVISESHTQVTKQIKGTQAYMPPEFITDGYISRKNDVFSFGSVMIEIMTGSLGNSGDIEMDEVVQFTQKVLSNWKNRIKATSEYPLEESHQVQICIDTAMRCMELDRNNRPTIAEILDILNKTETHIPKRQMADVLPRPTIGLKSKSDMLEMMVAELNNNEHGHCNSMPTDSSNGNVQQPPERETTSDVEEVIIGRTKEK
>Os04g02110.3
MHKLEPTAPSLPALLLADDDHQVVFGRHKEV
>Os04g02110.1
MALPSRRWAGAVESGVDPVAEAWAKLLRSLSQAMARLRVQMESFDDAQMRWALAAGVRAKAQLLASRLAQILALFWDEGQRAALPACVRDALYGMEDMVDDLEYHMLKFQPHQQEVRCNLLISLVNLRYRLIISHASRSRFLKDLDFVASEAGSLLSAMHKLEPTAPSLPALLLADDDHQVVFGRHKEV
>Os04g02110.2
MALPSRRWAGAVESGVDPVAEAWAKLLRSLSQAMARLRVQMESFDDAQMRWALAAGVRAKAQLLASRLAQILALFWDEGQRAALPACVRDALYGMEDMVDDLEYHMLKFQPHQQEVRCNLLISLVNLRYRLIISHASRSRFLKDLDFVASEAGSLLSAMHKLEPTAPSLPALLLADDDHQVVFGRHKEV
>Os05g34220.2
MGEAAVVGWLVCPVIRIVVDKARSCASDRFRWLNGGVPDALKQLEDELNQLRAEAGCVERCLGGGGGGRGNCELVRWLRQLKEVVYEADDVLDEFAYRRLAPNDGKVSLLGSSSIGKIGKQLVGKDESVNRLKAVVEKLSSIRANSGRLMQAAGLTKPGSGEPSSTLLTSDGPVTGSILEDGEVFGRDKER
>Os05g34220.1
MGEAAVVGWLVCPVIRIVVDKARSCASDRFRWLNGGVPDALKQLEDELNQLRAEAGCVERCLGGGGGGRGNCELVRWLRQLKEVVYEADDVLDEFAYRRLAPNDGKVSLLGSSSIGKIGKQLVGKDESVNRLKAVVEKLSSIRANSGRLMQAAGLTKPGSGEPSSTLLTSDGPVTGSILEDGEVFGRDKER
>HORVU1Hr1G064770.2
MAEAVAGWLVCPVIRIVVDKAKSCAADRIRWLNGGVPDALQQLDGALTELRAVAGAVERSRGARGGGGGGDLDRWLLQLKDAVYEADEVVDEFEYRSLGPPRSPLVKIGKQLVGTDESLNRLKGVIKKLDDIKDSSVRLMQAAGLEASWSGELSGHPPTWDGPDTCSLLGDNEVLGRDAER
>HORVU3Hr1G094660.2
MVPSSAVAAAGAAAGWLVSPLLQCLGDRARSFADDLARYLPGGAGDARADLARLSDELLRLKVTAANVEHARRRPSDPALAAWIHRLRDAAHDADDLLDDIHYGRLADSLAAPRHKLRRILNFPFSLCRRLFCSDEPLSRLPSVLKKLIAASTAYAEMAHLVKLDAAASPRLGNGPAGNVSSAVPVDDTLFGRGREL
>Bv3_061730_usyf.t1
MKMVAEKPKIVILGAGMAGLTASHRLIGVKESFELCVVEGGQRIGGRIKTIEFGGDRIEKGATWIHGIXNLSTSETKTEDEFSANPSIAKIAHLTGDAIYASRQYTNKAIKIWLRDLKSLAYEIDDQLDEVAFDALERRVDEGQVRWYDKIRYSIFPSNLTTRSHFSRNIKDLLVELEHIVDKKNKFGLTERPIESSRDEIRDELDVCRFVHERAAIGRDEAK
>Bv3_062680_mdnn.t1
MAEAILISVTKSVLGKLASFTGDLALTSATEEIKAARVLKKDLEMIASKLSAICAVLQDAEQRQYTNESIKIWLRDLKDVVYDIDDLLDEVATDALQRTANEGQFLIQLRYFLSSSNPLIFRFDLSHRIKDLRQKLDEIVAKKNDFGLTDHPIETTLVDRNPLDACAYVNKSDIIGRDEAK
>Bv4_091520_ohgj.t1
MXKDLKNVVYDIDDLLDEVHTDLLRKRINKSHLLRQIRYYLSSSNPILSNFYWSDKIRDLVQRFDDIAANRRDLGLDGHDPIEVYNIERNPLDAYSYVKKSEIIGRDEAR
>Bv6_129390_pdxa.t1
MAETIILPLAKSILEKLVTFPLDLALNDVTERIKLAKSVKKDVKTIHGNLSAICAVLKDAEAKQYASHAIKVWLTDLKSVVYELDDLLDEVAYDALRRSVNKGHFLPQLRYYLSPSSNPLVTRFHLSQNIKDLREKLASVVAKKNDFGLTVNPVEIPIVERDLFNDCSYVNESVIVGRDEAK
>Bv6_141020_moqj.t1
MAEAIILPLAKTLLDKLVSFPVDLALENVTEKIKAAKSVEKDAKSMRDNLIAICAVLRDADAKQYASHAIKVWLRDLKSVVYELDDLLDEVAYDALLRTVNKGHFHAQLRYYLSPSSNPLISRFHLSHKIKDLRERLASVVAKKNAFGLTEHPVEAPVVERDLFNDCSYVNKSAIVGREEAK
>Bv6_141050_tjei.t1
MAEAIILPLAKTLLDKLVSFPVDLVLENVTEEIKAAKSVEKDVKSIYDNLIAICAVLRDADAKQYASQAIKVWLRDLKSVVYELDDFLDEVAYDALLRTVNKGHFRPKLRYYLSPSSNPLISRFHLSHKIKDLRERLASVVAKKNAFGLTEHPVEAPVVERDLFNDCSYVNKSAIVGREQAK
>Bv6_141080_tcjf.t1
MAEAIILPLAKTLLDKLVSFPVDLALENVTEEIKAAKSVEKDVKSIHDNLIAICAVLRDADAKQYASQAIKVWLRDLKSVVYELDDFLDEVAYDALLRTVNKGHFRPKLRYYLSPSSNPLISRFHLSHKIKDLRERLASVVAKKNAFGLTEHPVEAPVVERDLFNDCSYVNKSAIVGREQAK
>Bv5_125470_cimm.t1
MSEALLWAVTKTTLAHIATFAGDLTCSYATQGILAAQGVRNDLKKIENKLIAIRAVLQDAESKQYDSEAVKIWLKDVKNVVYDIDDLLDEVHTDLLRKRINKSHLLRQIRDEAR
>Os08g12740.1
MAEVHLSSFAISVLGKAAFCAASEIKSAWNFKKEVRKLERSLKSICGVLKDAERKQSTSCALKVWLEDLKDVVYDIDDVLDDVATKDLEQKVHNGFYAGVSRQLVYPFELSHKITVVRQKLDEIAANRREFALTEEIIDTQFFSSNTRETHSFINELDIVGRDEAK
>Os08g12740.2
MAEVHLSSFAISVLGKAAFCAASEIKSAWNFKKEVRKLERSLKSICGVLKDAERKQSTSCALKVWLEDLKDVVYDIDDVLDDVATKDLEQKVHNGFYAGVSRQLVYPFELSHKITVVRQKLDEIAANRREFALTEEIIDTQFFSSNTRETHSFINELDIVGRDEAK
>Os12g29280.1
MAALSVFASSILSKVTTFAVEYALDDIKLACTVRSEIEKLRNSLKAICAVLKDAERKQSTSSSLKHWLENLKDIVYDIDDVLDDVGTRALQQKVGKGEIRTYFAQLFIFPFELGRKIRRVRERLNEISALKRNFDLKEEPIDTPSDRIVQRETYSIVDERKIVGRDKAK
>Os12g29290.1
MILLYSSFFKRKKHCNQRKCSCINVSSYNVVTTSWALNISFSLCSSFSQEMTVLSVLASSILSKVTTFAVEYALDDIKFAWNVKSELEKLKNSLGAICAVLKDAERKQSTHSSLKHWLENLKDVVYDIDDVLDDVGTRVLQQKVRKGEICTYFAQLTIFPFELGRKIRKVRERLNEIAALKRDFELKEEPIDTPSDQFAQRETHSLIGEQNIFGRDKAK
>Os10g07400.1
MAEVLLSSFAVSIIGKIILFVSEHGLMGIKSDRSVHQELGKLQNSLQAISGVLLDAERKQSTSSALKEWLRKLKDVMYDIDDILDDASTETLKRRVSKDVVTQTNCVHISRLKLRRKLLKRKKKWSSRIREVHEKLNEIAASKKDFGLTDWTVGGQCSEEPERESYSFVYQPDIIGRDDAR
>Os10g07400.2
MAEVLLSSFAVSIIGKIILFVSEHGLMGIKSDRSVHQELGKLQNSLQAISGVLLDAERKQSTSSALKEWLRKLKDVMYDIDDILDDASTETLKRRVSKDVVTQTNCVHISRLKLRRKLLKRKKKWSSRIREVHEKLNEIAASKKDFGLTDWTVGGQCSEEPERESYSFVYQPDIIGRDDAR
>Solyc02g030290
MAEVLLSASVEVLLQKLLLLATSGTSHLWGSKKELKKLRRCLAMARAVLRDAERQQRKDQALKLWLKKLEDLAYDADNLLDELNYTTLKKSEWK
>Os04g24700.1
MEMLQSVINIREAVSTMINFGEASKLEKDLSCLPVSLDKARAVIYRGEWGRFKNKDLAALLWHLKDATYDAEDLLRESNDQVLWQKMEDADRSLAGQFFSSSLNVVQTLIGGSKTRIKEVQDKLNKAVADLEGELNSVGLNFEIVQHMPVTSSVIGVPQVFGHDEER
>Os05g12570.1
MAVMETVEKIISTGINIHGATNLEDDLSCLRASLPNARLVINRGEWGRFKNKDLAVLLTQLKDTTYDTEDLLRKFDDQVLRQKMEDTDRSRAGKFFSSSLYRAKNLICGSKTRIKDAQDKLDKAVDDLERALKPLGLKMEKVQHMPETSSVIGVPQVFGRDKER
>Os06g15750.1
MDAVETIISTGINIHEATQLSNELSRLQATLPKARFLINRGEWGRFKNKDMALLLSQLKDTTYDAEDLLRESDDQALRQKMEDADRNWFGKRYSSILNLAKILIRGSKTKIKEAREKLDKAVADLEGVLNSVGVSIEAVQHMPETSSVICVSQVFGRDKER
>Solyc09g005290
MAEVLVSIVVEQLGNFVVEQVKEQVEELKMAIGIKEEIQSLSLKLKMIREALDDAERKRVKDENVKHWLEVLEIFSYDADNVLDEWRTRILQKEIERHDSLLVAGAGAGAGAAVSIPKKKVSCFSLSCCFTFKKLEINRDIVRKIKELDVKLEEIVRGKDQFNFVVNATGGGVSDQDVFRRVMTTGIVDESEVHGRDSDK
>NbS00018488g0004.1
MAEVLVSIVLDQLGNFIVEQVKGQVDELRMAIGIKKEIQSLYMKLKMIKEALDDAEKRRVKDKNVKHWLEILEDFSYDTDNVLDEWKTRILQQEIERNEAAVGAASIPRKKLEVIVREKDQFNFVVNANGVVSDQDVFKRVMTTGIVDESEVH
>NbS00010827g0004.1
MAEVLVSIVLDQLANFIVEQVKGQVDELRMAIGIKKEIQNLSMKLKMIKEALDDAEKRRVKDNNVKHWLEILEDFSYDTDNVLDEWKTRILQQETERNEAGITAASIPRKKVSCFFLPSCFTFKKLEVNRDIVRKIKELDVKLEMIASEKDQFNFVVNANGVVSDQDVFKRVMTTGIVDESEVHGRDSDK
>Bv1_006950_kwaq.t1
MADPISLLAAPVIEKITKDAYKFGNKKYNEVYGVTVEIENLQSYLTAISAVLTDAERCSRKPEQLTDWLTKLRAAALDAEDMLGTYATEAALREMKNHPAPFDWLTSRLNAANNIKKIVGKMEHISRQRNQLQFKPEDYGGEWTDPTTWIGLRETNARQRTNEVVGRDDEK
>Os01g25630.1
MAEVVTSIVVKPLLSMVKDKVSSYLLQEYRVMEGLEEQHKILKRKLPAILDVISDAEKQASEQREGAKAWLEELKTVAYEANDIFDEFKYEALWREAKKNGHYTALGFDVVKLFPTHNRVMFRYRMDKRLCKIVHDIEVLVTEMNAFRFRFQPQPLVSMQWRQTDSEIFDPTNIISKSRSQEK
>Os01g25740.1
MATSMLLGPLIALVNRQVSNYLLQQYQELDGMEEQLTILERKLPAILDVIIDAEEQGTHRPGVSAWLKALKAVAYKANDIFDEFKYEALRREAKRRGNHGNLSTSIVLANNPLVFRYRMSKKLRKIVSSIEDLVADMNAFGFRYRPQMPTSKQWRQTDSIIIDSENIVSREKEK
>HORVU5Hr1G017940.1
MATTVLLGPLISMVNQKVSNYLLRQYREMDGMEEQLAVLERKLPAILDVIIDAEEQGTHRPGVSAWLKALKAVAYKANDVLDEFKYEALRREAKRKGHYSNFSTDVVRLLPGRNSILFRYRMGKKLRKIVHTIEVLVTEMNAFGFKYRPQIPTSKQWRQTDSIIIDYECIVSREEEK
>HORVU5Hr1G017950.2
MATTVLLGPLISMVNQKVSNYLLRQYREMDGMEEQLAVLERKLPAILDVIIDAEEQGTHRPGVSAWLKALKAVAYKANDVLDEFKYEALRREAKRKGHYSNFSTDVVRLLPGRNSILFRYRMGKKLRKIVHTIEVLVTEMNAFGFKYRPQIPTSKQWRQTDSIIIDYECIVSREEEK
>Os01g25760.1
MADLVTSMVIGPLVSMVKEKASSYLLEQYKVMEGMEEQHEILKRKLPAILDVISDAEEQASHRQGVKAWLEALKKVAYEANDIFDEFKYEALRREAKKNGHYRGLGMDAVKLFPTHNRIMFRYTMGKKLRRIVQIIEVLVAEMNAFGFKYQRQSLASKQWRQTDSIIDYSEKDIVERSRETEK
>Os01g25810.1
MAELVTSMVIGPLVSMVKEKASSYLRDKYKVMEGMEEQHEILKRKLPAILDVITDAEEQASHREGAKAWLEALKKVAYEANDIFDEFKYEALRREAKKNGHYRELGMNAVKLFPTHNRIVFRYRMGNKLRRIVQFIEVLVAEMNAFGFKYQRQALASKQWRQTDSIIDYSEKDIVERSRAAEK
>Os02g20210.1
MAEMVVIRPLVSLLKEKVSSYLVEQYKVMKGMEEQRDSLARKLPAILDVIEDAQKGASRPGVFKYEALRRDAKKKGHYNKLGMDVISLFPSRNPIVFRYRMSKKLSKVVRTMDVLVRQMNDFGFTQRQQVTPSMQWRQTDSIMIDSDKDIASRSRNEEK
>Os10g04120.1
MAEVVIGPLVSMVKEKVSSYLLDQYKVMEGMEQQREILERKLPAILDVIEDAEEKGAFRPGVSAWLRALKKVAYEANDVFDEFKYEALRRDARKKGQFNMLGMDVVSLFPSYNPIMFRNKMGKKLQKIVGSIEVLVSEMNSFGFIHRQQAPPSNQWRQTDSIMADSEKDIIRRSRDEEK
>HORVU1Hr1G006290.1
MAEFVVRPLVSILTNKASSYLLDQYKVMDGMEKQRETLKRKLLAILDIIQDAEEKGAARPGVSAWLEALKKAAFEASDVFDEFKYEALRRDAKKKGHYKKLGFDIVSPFPARNPIIFRYRMGKKLCRIVDKIEVLVEEMKDFGFNQNQQAQPSKQWRYTDSIILDSEKDIVSRSRNEEK
>Os10g04060.1
MAEYLVGPLLSKVLEKASSFLVDMYKVMDGMEDQRETLERLLPAILDVIQDAEEKKNHRSGLVCAWLKSLKKVSYEAIDVFDEFKYESLWREAKKKGHRNHTMLGMDSVSLFPSRNPIVFRYRMGKKLRKIVEKIKELVSEMNSFGLVHQQETPKQWRKTDSIMVDFDKDIVIRSRDEEK
>Os10g04090.1
MDYSGLIKQQQETPKQWRQTDSIMVDTEKGIISRSRDEEQ
>Os03g63150.1
MAELMATMVVGPLLSMVKDKASSYLLEQYKVMEGMEEQHEILKRKLPAILDVIADAEEQAAKHREGAKAWLEELRKVAYQANDVFDEFKYEALRRKAKAKGHYKKLGSIVVIKLIPTHNRILFRYRMGNKLRMILNAIEVLIAEMNAFRFKFRPEPPMSSIKWRKTDSKISNLSMDIANKSRKKDK
>Os03g63150.2
MAELMATMVVGPLLSMVKDKASSYLLEQYKVMEGMEEQHEILKRKLPAILDVIADAEEQAAKHREGAKAWLEELRKVAYQANDVFDEFKYEALRRKAKAKGHYKKLGSIVVIKLIPTHNRILFRYRMGNKLRMILNAIEVLIAEMNAFRFKFRPEPPMSSIKWRKTDSKISNLSMDIANKSRKKDK
>Os03g63240.1
MAELMATMVVGPLVSMVKEKASSYLMEQYKVMEGMEEQHKILKRKLPAILDVIADAEEQAAKHREGAKAWLEELRKVAYQANDVFDEFKYEALRRKAKANWQYKMLGMDVIKLFPTHNRIVFRYRMGNKLRMILNAIEVLITEMNAFRFKFRPEPPMSSMKWRKTDSKISEHSMDIANRSREEDR
>Os03g63200.1
MVVGPLLSMVKDKASSYLLEQYKVMEGMEEQHEILKRKLPAILDVIADAEEQAAKHREGVKAWLEALRKVAYQANDVFDEFKYEALRRKAKGHYKKLGSMDVIKLIPTHNRFAFRRRMGDKLIKIVNEMEVLIAEMNAFRFEFRPEPPISSMKWRKTDCKISNLSMNIAIRSRSEDK
>HORVU1Hr1G000830.3
MAELVVTMAIRPLVAMLRDKASSYLLDQYNVMEGMEEQHKILKRRLPIILDVITDAEEQATANREGAKAWLQELKRVAYEANEVFDEFKYEALRREARKNGHYKKLGFDVIKIFPTHNRAVFRQRMGSKLCRILEDINVLIAEMHDFGLRQTFLVSSQFRQTPVSKEWRQTDYVIIDPQEIASRSRHEDK
>HORVU1Hr1G001460.7
LKRVAYEANEVFDEFKYEALRRESVQDYVIIDPQEIASRSRHEDK
>HORVU1Hr1G000860.7
MAELVVTMAIRPLVSMVRDKVSSYLLDQYNVMEGMEEQHKTLKRKLPAILDVITDAEEQATAHREGAKAWLQELKTVAYEANEVFDEFKYEALRREARKKGHYRELGFDVIKLFPTHNRVAFRYKMGRKLCLILQAVEVLIAEMQVFGFKYQPQLPVSKEWRQTDYVIIDPQDIASKSRHQEK
>HORVU1Hr1G000900.5
MAELVATIAIRPLVSMLMNKASSYLLDQYNVMDGLEKQHKILKRKLPAILDVVTDAEEQAKAHREGAKAWLQELKTVAYEAHEVFDEFKYEALRRQARKDGHYNKLGFDVIRLFPTHNRIVFRYKMGRKLCRILQAIEVLIAEMHAFRFKYRPQPQVSKQWRQTDHVIIDPQEIASESREKDK
>HORVU1Hr1G000910.9
KYEALRREARKKGHYRELGFHVIKLFPTHNRFVFRHRMGRKLCRILQAIEVLIAEMHAFRFKYRRQPQVSKQWRQTDCVITDPREIASRSRHKDK
>HORVU1Hr1G002440.2
VLHCTSQALFSSCSHHSPLHLPVFPCAARVFLLRVPMAELVAAMAIRPLVSMLMSKASNSLLDQYKVMEGMEEQHKILKRKLPAILDVMTDAEEQATEHRDGAKAWLLELKAVAYQANEVFDEFKYEALRREARKKGHYRELGFDVIKLFPTHNRFVFRHRMGRKLSRILQAIEVLIAEMHAFRFKYRPQPQVSKQWRQTDHVIMDPQEIASRSREKDK
>HORVU3Hr1G113640.4
MAELVATMVVGPLLSIVKDKASSYLLDQYKVMEGMEEHHRVLKRKLPAILDVIADAEQTASHREGAKAWLEEVKRVAYEANRVFDEFNYEALRREARKNGHYSNLGFDSLKLLATHNSFAFRDRMGKKLCTIVQAIEVLVAEMNAFGFKYQQQAPESMRWRQMDHVIFDPKKIISRSRSRDT
>HORVU3Hr1G113690.11
TCLRQHQGSAPRISPWGVLSCGSVCASASSEPLSSPMAELVATMVVGPLLSIVKQKASSYLLDKYKVMQGMEEQHRVLKRKLRAILDVIADAEQAASHRDGAMAWLEEVKRVAYEANEVFDEFNYEALRREAKKNGHYSKLGFDAVKLFPTHNRFVFRDKMGKKLCRIVQAIEVLVAEMNTFEFKYQHQAPASMQWRQTDHVIFDPKTIISRSRDQDT
>HORVU3Hr1G113800.1
MAELVATMVVAPLLSMVKQKASSYLLDKYKVMQGMEEQHRVLKRKLRAILDVIADAEQAASHRDGAMAWLEEVKRVAYEANEVFDEFNYEALRREAKKNGHYSKLGFDAVKLFPTHNRFVFRDKMGKKLCRIVQAIEVLVAEMNAFGFKYQQQAPASKDWRHTDHVIFDPKEIISRSRSQDT
>HORVU7Hr1G117570.5
MATSTVINVVVQPLVTVVMDKASNYLLDKYKVMKGMEEQREILKRRLPAILDIIADAEQVAAHREGAAAWLQAIKKVTYQANEVFDEFKYEALRRKAKKEGHYKELGFGVVKLFPTHNRFIFRNRMGRKLRKIVRSIDVLVTEMNAFGFKYQQQVPVSNQLRQTDHVISDPKRITSRSRDKDK
>Os01g57270.2
MVCELQELEATILPQFQLVIEAAEKSPHKGKIERWLRKLKAAFYDTEDVLDELEYDILKRVAEKGAQASLMVASSNSVPKPLHAASNKMSNLRPKNRKLISKLEELKEILVEAKAFHDQLGIQAGNSTELMVTAPIRPNTTTSFSSSNVVGRDEDR
>Os01g57270.1
MVCELQELEATILPQFQLVIEAAEKSPHKGKIERWLRKLKAAFYDTEDVLDELEYDILKRVAEKGAQASLMVASSNSVPKPLHAASNKMSNLRPKNRKLISKLEELKEILVEAKAFHDQLGIQAGNSTELMVTAPIRPNTTTSFSSSNVVGRDEDR
>Os01g57280.3
MAEVVLAGLCLAATPICVKLLINASTYLGVDMTHELHELETTIIPQFELVIEAAEKGNHRVKLDRWLQELKQAFYNAEDLLDEHEYNILKCKAKNKDSLAKDSTQVHGSSISNILEQPMHAVSSRMSNLWPEDRKILCQLNELKTILEKAKEFRELIHIPAGNSLEGPSVPTTIVPVVTSLLPPRVFGRDKDR
>Os01g57280.2
MAEVVLAGLCLAATPICVKLLINASTYLGVDMTHELHELETTIIPQFELVIEAAEKGNHRVKLDRWLQELKQAFYNAEDLLDEHEYNILKCKAKNKDSLAKDSTQVHGSSISNILEQPMHAVSSRMSNLWPEDRKILCQLNELKTILEKAKEFRELIHIPAGNSLEGPSVPTTIVPVVTSLLPPRVFGRDKDR
>Os01g57280.1
MCFSFIVPKHSYLRQLVEIFLSHLLCNTNASGFAAPVLFMAEVVLAGLCLAATPICVKLLINASTYLGVDMTHELHELETTIIPQFELVIEAAEKGNHRVKLDRWLQELKQAFYNAEDLLDEHEYNILKCKAKNKDSLAKDSTQVHGSSISNILEQPMHAVSSRMSNLWPEDRKILCQLNELKTILEKAKEFRELIHIPAGNSLEGPSVPTTIVPVVTSLLPPRVFGRDKDR
>Os01g57310.2
MAEVVLAGLRLAATPICVKLLCNASTCLGVDMTRELHELETIIIPQFELVIEAAEKGNHRAKLDRWLRELKQAFYNAEDLLDEHEYNILKCKAKHKDSLVKDSTQVHDSSISNILKQPMRAVSSRMSNLRPENRKILCQLNELKTMLEKAKEFRELIHLPAGNSLEGPSVPTIVVPVVTSLLPPRVFGRNMDR
>Os01g57310.1
MAEVVLAGLRLAATPICVKLLCNASTCLGVDMTRELHELETIIIPQFELVIEAAEKGNHRAKLDRWLRELKQAFYNAEDLLDEHEYNILKCKAKHKDSLVKDSTQVHDSSISNILKQPMRAVSSRMSNLRPENRKILCQLNELKTMLEKAKEFRELIHLPAGNSLEGPSVPTIVVPVVTSLLPPRVFGRNMDR
>Os01g57340.1
MAEVVLAGLRLAATPICVKLLCNASTCLGVDMTRELHELETIIIPQFELVIEAAEKGNHRAKLDRWLRELKQAFYNAEDLLDEHEYNILKCKAKHKDSLVKDSTQVHDSSISNILKQPMRAVSSRMSNLRPENRKILCQLNELKTMLEKAKEFRELIHLPAGNSLEGPSVPTIVVPVVTSLLPPRVFGRNMDR
>HORVU3Hr1G076910.13
MTGVALVGLQLAASPILKKLLTDASTYLGVDMASELHELETTIMPQFELMIEAANKGHHRVKLDKWVQELKEAFYKAEDLLDMHEYDLLERKAKSGGDSSPPRASSIGTILKPLRTASNRLCNLFPKNKKLLDQLNELKAILVKGKELRELLCIPAGNSTESPVVPQATSLPPLKVIGRDKDR
>Os05g30220.1
MAEVALASLRLAASPILNKLLADASTYLGVDMASELRELETSIMPQFELLIEEAEKGNHRAKLDKWIRELKEALYNAEDLLDEHEYDILKRKVKNGGEDPSPDLEHASSIGSIIKKPMRAASSSLSNLRPKNIKLVRQLKELKAILAKARDFREMLGLPAGSSVEGAQTGHTKTVVVTAATSTPPPKVFGRDADR
>HORVU7Hr1G001510.1
MKPLRVASSRLSNLNSENRRLIDQLNKLKATLAKAKDFRELLSLPAGCNAECPTIPSAAVPEATSLAPLKVIGRDKDR
>HORVU0Hr1G027280.1
MEAALTTAALSVSLKLAAPPALKKLLANASTYLGVDMARELHELETAIFPHFALMIEAANKGNHRPKLDKWLQELKQSLYMAEDLLDGHEYNLLKRQAKGKGSLSASASDISNTLMKPLRVASSRLSNLNSENRRLIDQLNKLKATLAKAKDFRELLSLPAGCNAECPTIPSAAVPEATSLAPLKVIGRDKDR
>HORVU0Hr1G030390.1
MEAALTTAALSVSLKLAAPPALKKLLANASTYLGVDMARELHELETAIFPHFALMIEAANKGNHRPKLDKWLQELKQSLYMAEDLLDGHEYNLLKRQAKGKGSLSASASDISNTLMKPLRVASSRLSNLNSENRRLIDQLNKLKATLAKAKDFRELLSLPAGCNAECPTIPSAAVPEATSLAPLKVIGRDKDR
>HORVU7Hr1G001540.14
MAEVALAIAALRLAALPVLKKLHANASTYLGVNMAREIHELETTIMPQFELVIEAADKGNHRPKLDKWLQELKESFYLAEDLLDEHEYNILKHKAKGKDSMPANGSSISNTFMKPLRSASSRLSNLSSENRKLVRHLKELKATLAKAKDFHQLLCLPAGHNAERPAIPSDVVPEITSLPPMKVIGRDKDR
>HORVU7Hr1G001670.1
MEVALATAALSVSFKLAASPALKKLLSNASTYLGVDMAHELHELDTTILPQFELLIEAADKGNHRPKLDNWLQEIKEGFYLAEDLLDEHEYNILKRQAKGKDSLPANASSISNTLMRPLRAASTRLSNLSSQNRKLIQHLNELKTTLAKAKDFRQLLCVPAGYDAENRPISSAVVPETTSIPPLKVFGRDKDR
>HORVU7Hr1G001700.1
AEVALAGAALSVSLNLAASPVLKKLLANASIYLGVDMALELLELETTILPQFELVIEAANKGNHRPKLDKWLQELKEGFYLAEDLLDDHEYNLLKRQAKGKDPLPANGSSISNTFMKPLRAASSRLSNFSSENRKLIQQLNGLKATLAKAKDFRELLFLPSGYSAEGSTIPSAVVPETSSIAPLKVIGRRKDR
>HORVU5Hr1G121640.2
MAEVAALAVAGVRASLDFVVSPTMKKLLAYSSEYLGVDMAHELHELETNIMPQFAILIEAADKGSHRRVLDKWLEDLKGAFCKADDLLDEHEYNLLKHKTESRKGSSPEHASSSNAIMKRIHAASSRLSNLHPKNKKLLDQLKELKLILAKAKDFRELLCLPAGNSAEASAVPAVVIPVATSIAPPRVIGRDEDR
>Os11g35210.1
MAEVVLAGLHLAASPTFMKLLTDPSMCLGVDMKRELHELETTIMPQFELMIEAADKLNHRSKLDKWLGELKEALYNAEDLLDEHEYNVLKCKAKRGSDSSVAHVSSINNTLKKPLHAAFSRVSNLHPENRKLLRQLNELKGILAKAGEFCELLGLPGGNSAEVSSLPKTAGVAPATSLPPPKVFGRDMDR
>Os02g04530.1
MMSSIAVAAASAGLRGLAQPIIGNLSSFASRYVGVDMAREMVDLETIILPQLNLIIASAESQPQHVNNIVQKCLQRLKVELSQAEDLLDEHEYDLLKHRMKQKKLSVFSVHGQCQGPISNPFIWVLSNISSLSPHNTKMLNHLKEVKSILEKAKNFLGVLSVATQVSADTAGSRVIQDTTTFREEKVFGRDKDR
>Os03g36920.1
MDMSSYLAVGGWFIQVIFDKYLSYQLQSWAADCGISHEMNRLRVALLRTQSVLHGAEVTPSLSYGSLPWMRELRDVMYHAEDLLDKLEYNRLHHQMQESSSTESNSSPISAFMHSRFRNQGAQASGLEPHWDRSTRVKNQMVNLLERLEQVASGVSEALSLPRKPRHSRYSIMTSSVAHGEIFGRESEI
>Os06g41480.1
MGTELTVTGWFLSPIIREMQDTALSYIRGQFSWEKDQEKDLERLDTILTEILAIVDAIEKREIKDGNQRKLLRKLKDAIYSAVDVLDSFQYMALKSKVDSQAMVSRVTSSCVYLGKRVVGTDKFRRKLTDMLKKLDEVKTTADTLFKLVSFDSATAKLLPVTQARVTSPLKEENHIYGRKDDL
>Os09g20020.1
MDSGNIGGSLQSSSGGDDEFDSRGGGGGVEGAGAAVAAAPATARRSRKRTRASWRTVTTDPSNFRAMVQEFTGIPSPPFVAGVGAPAASLRTRFDHLFPSPASALRSAAAGDPASSLPPYLLRPIAQKLPTASAQNSTMQQTRDPSALPHSSSFVTWTPDEFHSPGFNSSKQDERFVLENTLRGMYELIKLAECWVRKDYSIANLLQEAKDTVYCAEDLLDELNYYELQDGVGFSANRSSCPEFSDIKMTEIHGKLNSLKEQMGHLGLHDMQPQHFIFESVSQKYGNLMYDRTNFGYQEEL
>Os09g20040.1
MAMGDGAPTMGGLVARIWDPNPLEATVACLLSSIPSPFFLVPCPIYTNEASPSQPSPCWNGIDGSPESKGDADLGEVQQHSGAVDDILAWALRDGESFPMWSRGRRMPRRSKEKPEPPVIVARESTNTMRSHMMEIADGEDVAEAVADFARRRQSWVASLRQPGEPGSVIELSGPLEILSLSGAFMPPPSLANATGLKALLAGGQGQVIGGNVVGALRARGHVTILAAVVSNVTYECLSPEHDVVDDPGKVPAAVTESHSRMEPLSCTTPEMKMETDAVQLKCDWPMQQSDDTNLRLHRDKQWAVQDKRQVLQRTLTEMHTFIKHAEWWFHKDVFAQVLQDAKDAVNCAEDLLDEINYHELQNKVEGHAILFHVQDYHETKIDKIQGKLEHLVRQMEQLGLYDERQQFIIESINREDDLFGEEQTIFGRQKEM
>Os01g02250.1
MEAAVGAANWVVGMVLNKLSDELMAGYMASRELGLNMDQIKRDLNYMLALLQAAEGRDIADNLADLCNKADEAEDVLDELHYFVIRDELDGTREATPDLGDGLGAQLQHARHAARNTAAGNYWLSCFSSCCRSQSQQDDTVTGNNRNSSMAISKTEEHDQSGANGHIQESLFDRVAMSKKIKSLIQDVHSLCPPISDLLQKCSPCVPPSMERPNTSSVITQNKLYGRDAIF
>Os02g16270.1
MDVAVGAASWLLGKVVTQLSDGMVAAYVSSTELGLNMEQIKTDLAYTQGLLDAAEERDVRNNHGLRVLLEILTKQADEAEDVLDELQYFIIQDQIDGTHEATPMVDDGLRGQVLIHGRHALHHTTGNWLSCFCCSSARDDADDPHDIPKSHSDVPDHVSKLTFNRVDMSNKIKLVIEGIHASCTPVSNLLKIIHPAVGRALPPKRPPTSSTITQDKLYGRENIF
>Os02g16270.2
MDVAVGAASWLLGKVVTQLSDGMVAAYVSSTELGLNMEQIKTDLAYTQGLLDAAEERDVRNNHGLRVLLEILTKQADEAEDVLDELQYFIIQDQIDGTHEATPMVDDGLRGQVLIHGRHALHHTTGNWLSCFCCSSARDDADDPHDIPKSHSDVPDHVSKLTFNRVDMSNKIKLVIEGIHASCTPVSNLLKIIHPAVGRALPPKRPPTSSTITQDKLYGRENIF
>Os02g16330.1
MEAAVGVASWLLGKVLTQLSSDLVAAYVASTELGLNVEEIKRDLKYTQGLLHMAQGRKDIRDNIGLQGLLQDLSKKADEAEDALDEIHYFIIQDQIDGTHEVIPEADGGLRGHALHGRHALRHTAGNWFSCFFCSSARARHDADDSQDTANSHGDVIDQVGNLPFNRVDMSNKIKSVVKGIHDLCTCISRLLQINQTAGEWDTSLERPPTSSTITQDKLFGREIIF
>HORVU1Hr1G083050.3
MEAAVGAASSLLGKVLTKLSEDLVAAYVDSLELGHNSEQIQTKLMHTQGLLQLAEGRDASNVTALPALLEKLSNKADEAEDLLDELHYFTIQDQLDGTHYAAPDLGDGLRGHARHGLHALRYTIGNWFPCFSCSRAQDDDSAPTAVANSPHHYATNSATASADDGGHVDRLHFDRVAMSSKIKSVINDIHSLCDPVSDLLSKIPSNSTAVTLTRPHIGSTIIQDKLYGRKDIF
>HORVU1Hr1G083100.15
CIYVCHLCSQLPRANFSVRTRKIAFQAPATSILPRQGEPQMEAAVGAASSLLGKVLTKLSEGLVAAYVDSLDLGHNSEQIQTKLMHTQGLLQLAEGRDASNVTALPALLEKLSNKADEAEDLLDELHYFKIQDQLDGTNYAAPDLGDGLRGHARHARHAARHTVGNWFPCFSCSRAQDDDSAAPAAVSNSPHPHHYATNSATASADDGGHVDKLHFDRVTMSIKIKSVIEEIHSLCDPVSDLLSKIPSSSTPVTQKRPQIGSTIIQDTLHGRTDIF
>HORVU5Hr1G125550.1
MEVAVGSATSLLGKVWTTLSDGLVAAYVDSLQLGQNSEQIRDKLLHTQGLLHNAQAQLSDNPGLQRLLEKLSRDADHAEDLLDELHYFQIHDRLHGTNYATTQEAGPDLDSLVRHQALHAGSALRHTLTSLLHCFSCSSSTPKVKSDAAADDFAAAAVAGVTNSNSASADDNVDTLLHFDRVSMSRQIKSVLQGMQSHCNSVSNLLSSTPTNNTAVGVVLHRPQTVSMIIQDTLHGRTNTF
>HORVU7Hr1G002350.7
MEVALGLATSLLGKVLTTLSDGLVAAYVDSLQLGHNSDQIRDKLLHTQGLLHLHNAQGQGSHVGHKPGLQPLLEKLSRDADQAEDLLDEVHYFQIHDKLHGTNYATTQEAGHDLDSLVRHQALHAGSALRHTLSSLVQCFSCSPTPKRNGGDEYDAAVLAGAPRRVTNTLGTLLHCFSCSCTPKSKRNGGDDDAPAAAVAGVRGDASAVAAVAGVGGDASTAACVAGVTNSNSASPDDGHALHFDRVSMSREIKSVLQGMQSHCDSVSNLLSTIPSSSTTIVLKRPQTASMIIQDRLYGRTDIF
>HORVU7Hr1G121470.7
IHKQTQPLASHNSYPTAQTTRPQEMDVAIGTASGLIGSVLHQLSDEFIQAYVASSELGLNAKKIKDDLLFTQGLLHEAQRRGLSDNPGLQGLVQQLSAKADIAEDALDELHYFIIQDQLDGTNYAKPDLGDGLQGHARHGRHAVRYTVGNWLNCFSCSPLKDDGAASTDVTSKSHNTINLDSSNAGAIDKLTFDRVAMSKKIKSVIEEIHSLCYPVSKLLTITPHQSNSTSVDINRPLVGSTSMENKLYGRSVIF
>Os04g53496.1
MDSTVSTARWVVGKALGPVSDGLVEAWAASRELGPNVDALKMELLYAQGVLDNAQGKDIRSPALKELLQKLRDLAFDADDVLDELDYFRIQDELDGTYHAADEHAGGCARNLFLNVTHTAKAASKRLGFSKCSCAAAADNGSHTYPRSEQGAQGRGLCCGWSYNDHDSEEEEEATGGGIRKLASGARNTIHAVGKRLHCSSFPAVVDDDSSVSICCGACMHKPPQQRKDVIKETPKLKIDRVGLSIRMKDVVDQLQLVCAKVTTILNLEIHHSIRSTDSSTASNRPITTPTSIEPKLYGRDDTA
>Os07g04900.1
MDTGIIVARWVVGKALNPVLDGLVEAWAASQKLGPNVDALKMELLYARAMLNNVRGREIHNTDLNELLQKLRDLAYNADDVLDELDYFRIQDELDDTSEAAAEHAKGCVSDLFLNAHHTAKAAGKLLGFSSSCSSCATNNGPGDSITAACCGSPHNTIHAIGKRLCFSTSLVDDCDHDYGCVHDERDHVKGKSTPKLKFDRVGLSKKMKIIVEQLQPVCAKVTAILNLELMGSHLSIESSTAKSRPITAPTSIEPTLYGRDAVM
>HORVU1Hr1G021390.5
MESAAIRGALFVLVKALSPLSGGLVEAWAATSGLGPNVEALKTELLYAQAMLDNARGREIRSHALAELLQKLRALAYGADDVLDELDYFRIQDELDGTFEAVDHDDRGCVHNLVRDVCHTAKAATKLLGCGSCYSAAGDTYKPEESCMCVRRLASHTRTTVHDFGKRLLCSSHLSVRDDSKHAPRVPKLKFDRVDVSTRMKCITDELKPLCAKVSTILGLELSGSVITELRLLGSSGIGNVASKSRPITTSQALEHTLYGREPQK
>Os06g49380.2
MESAAVNAARWVVGKALSPLSGGFVEAWAASTELGPNVGAIKMELLYAQGMLHNTRGRETSNPALQQLLLELRGLAYDADDVLDELDYFRIQDELDGTYEAADEHASGCLLGLVLNAHHTARNIKRRYLSASCSCGGDEEASRHANEEEAVAGSGCMRILACSAQSTIHLVGKHLPCFPFAPGLDNCDDSGALHISTMKTPKLKFDRVDLSTRMKHIVEQLKPVCAKVSTILNLELLESCIAISINAEFSRKPGQTLVHPSNVAMNRPVTTSGIIDPEFYGRKGDR
>Os06g49380.4
MESAAVNAARWVVGKALSPLSGGFVEAWAASTELGPNVGAIKMELLYAQGMLHNTRGRETSNPALQQLLLELRGLAYDADDVLDELDYFRIQDELDGTYEAADEHASGCLLGLVLNAHHTARNIKRRYLSASCSCGGDEEASRHANEEEAVAGSGCMRILACSAQSTIHLVGKHLPCFPFAPGLDNCDDSGALHISTMKTPKLKFDRVDLSTRMKHIVEQLKPVCAKVSTILNLELLESCIAISINAEFSRKPGQTLVHPSNVAMNRPVTTSGIIDPEFYGRKGDR
>Os06g49380.6
MESAAVNAARWVVGKALSPLSGGFVEAWAASTELGPNVGAIKMELLYAQGMLHNTRGRETSNPALQQLLLELRGLAYDADDVLDELDYFRIQDELDGTYEAADEHASGCLLGLVLNAHHTARNIKRRYLSASCSCGGDEEASRHANEEEAVAGSGCMRILACSAQSTIHLVGKHLPCFPFAPGLDNCDDSGALHISTMKTPKLKFDRVDLSTRMKHIVEQLKPVCAKVSTILNLELLESCIAISINAEFSRKPGQTLVHPSNVAMNRPVTTSGIIDPEFYGRKGDR
>Os06g49380.5
MESAAVNAARWVVGKALSPLSGGFVEAWAASTELGPNVGAIKMELLYAQGMLHNTRGRETSNPALQQLLLELRGLAYDADDVLDELDYFRIQDELDGTYEAADEHASGCLLGLVLNAHHTARNIKRRYLSASCSCGGDEEASRHANEEEAVAGSGCMRILACSAQSTIHLVGKHLPCFPFAPGLDNCDDSGALHISTMKTPKLKFDRVDLSTRMKHIVEQLKPVCAKVSTILNLELLESCIAISINAEFSRKPGQTLVHPSNVAMNRPVTTSGIIDPEFYGRKGDR
>Os06g49380.1
MESAAVNAARWVVGKALSPLSGGFVEAWAASTELGPNVGAIKMELLYAQGMLHNTRGRETSNPALQQLLLELRGLAYDADDVLDELDYFRIQDELDGTYEAADEHASGCLLGLVLNAHHTARNIKRRYLSASCSCGGDEEASRHANEEEAVAGSGCMRILACSAQSTIHLVGKHLPCFPFAPGLDNCDDSGALHISTMKTPKLKFDRVDLSTRMKHIVEQLKPVCAKVSTILNLELLESCIAISINAEFSRKPGQTLVHPSNVAMNRPVTTSGIIDPEFYGRKGDR
>Os06g49380.3
MESAAVNAARWVVGKALSPLSGGFVEAWAASTELGPNVGAIKMELLYAQGMLHNTRGRETSNPALQQLLLELRGLAYDADDVLDELDYFRIQDELDGTYEAADEHASGCLLGLVLNAHHTARNIKRRYLSASCSCGGDEEASRHANEEEAVAGSGCMRILACSAQSTIHLVGKHLPCFPFAPGLDNCDDSGALHISTMKTPKLKFDRVDLSTRMKHIVEQLKPVCAKVSTILNLELLESCIAISINAEFSRKPGQTLVHPSNVAMNRPVTTSGIIDPEFYGRKGDR
>Os06g49390.1
MESVAVNAARWVVGKALSPLSGGLVEAWAASTELGPNIGAIKTELLYAQGMLHNARGRETSNPALQQLLLELRGLAYNAEDVLDELDYFRIQDELDGTYEAAEEHAKGCLQGLVLNTRHTVRNIKKKACSCGDNGEESRHANDEEALAGSGCIHKLFSNARERSRFLCCAYPCKALHIEHTTKTPKLKFDRVDLSTRMKHIVEQLKPVCAKVATILNLELLESNRSIGQCIAMSLNSEFSGKMGHAVVLPSSIAMNRPVTTSDFIEPKFYGREGEK
>Os12g29690.1
MEFTVSAARWVVGRALGPVTGELMEAWAASKKLGPNIRELKLLLLHAQAMLENAEGRDIRNGALDQLLSQLRDLAYDADDVLDELDYFRIQDELDGTYEAVDDAEEERGLVRGLALHARHTARAIARKLTCKWNADALVPVDDAEQGRCLSATAVGKFLPCCSPPTVRNVDSTAAKANEQHLQAPKLKFVRVEMSKKMSEIVEQLKPVCDAVDRILGPLQPSGHSKNAKTQCIDLEKRPKTTPTIIEPELFGRKDLK
>Os12g29710.1
MEFTVSAARWVVGRALGPVTGELMEAWAASKKLGPNIRELKLLLLHAQAMLENAEGRDIRNGALDQLLSQLRDLAYDADDVLDELDYFRIQDELDGTYEAVDDAEEERGLVRGLALHARHTARAIARKLKCTCSASARSHADAEEGRCLPATAVGKLLPCCSPPTVHNDDAAGAKTNEQHLQAPKLKFVRVEMSKKMSEIVEQLKPVCDAVDRILGPLQPSGHSKNAKTQCIDLEKRPKTTPTIIEHELFGRKDLK
>HORVU4Hr1G000280.27
MEVAVSAAWWVVTKALGPVTDGLLEAWAASAGLGPNIDALKMQLLYAQGMLNNAPGQGRDITNPALKGLLHKLRQLAYVADDALDELDYFRIQDALEGTYHAAESVDDRGCLQGLSFNARHTARAVVGKIKSMSSCSRAASPTDDQEDIGGSQGCSCVGRCSMPKVASGAVQAAVGKHFPCCYSSPHTSELAESSNMTAAGGWRLLCGACPPKAPAQRVRAADETPKLKFDRVEMSKRMIDIVEQLKHVCAMVSTILNLELLSLSRIPIKVSPAMDRPKTTPQIIEPQLYGRDTQK
>HORVU2Hr1G000510.18
PPFPFLCSRRIQQPNQTKRSRRRRRRRRRRQLPATTKAEGALSSMCWKRKQASATNSSSSHLFSLAGSAVVSSSPCHDGGGGGCSSWVCISRTTPEKQIARPPPAVGIHHRQTGTWCAHVNANVISLHQMGMYAALRVAQWVVGKALAPVADGVLGAWAATNNFGPNVEALSTELLWVKATLEQAALKELGGPAMEELMQKLRDSAHNAEDLLDELDYFRIHDELHGTYDAADKHGKGSVRNLALNSRHTAKAVGKLVNCCAWQRAKGPQRSYNNSSMPNANQEVSGCMPKLGKLLPCSSSPHPHAGDDDRGSEQETPNLEFNRVDFSQRMNDIVEKLQLMRSEFSKILIHCGPRTVPDIAQIRPITKGRIDEPKLYGRDCVM
>HORVU2Hr1G000560.16
WMQAGRQAGGQAAMTEAALGAAQWVVEKALGPVADGVLGAWSATSNLGPNIEALSTQLLLVKATLQQAARKDICGTAMEELLQRLLDSARNAEDLLDELDYFRIHDELHGTYDAADQHGKGCVCNLALNARHTAKALAKQLSYCFGANTGGDHRQGVARQNVSCCAAWPCGRQRSPGGDSNQAGQELSGCMPKLSKLLPCSSSPHPHVHGDQVGANAQGKPMHEFNRVDFSQRMKDTVQQLKLMRNEVTKILQGCGPRTIPDIAQSRPITKGRIDEPKMYGRDRVM
>HORVU2Hr1G000700.7
MDDAALGAAQWVVGKALAPVADGVLEAWAASSHFGLNIEALRTELLQVQAMLERAATKELVGPATEKLLQNLQDSAHNAEDLLDELDYFRIHDKLHNTYEAANEHGKGCVCDIILNARHTAKALGKQMASLCTNCFGANPSHPQQEDARQNVSCCAWQRGRQRSKMSAGHFPSAPNANPVDEDRGSAQGTPMTEFNRVDFSRRMKETVEQLKLGSEEVNKILTHCGPRTVLDIAQRRSPTTPQSAEPKLYGRDRVI
>HORVU2Hr1G000900.2
RRTSSIPAYDQGMADAALGAAQWVVGKALAPVADGVLEAWAASSHFGLNIEALRTELLQVQAMLERAATKELVGLATEKLLQNLQNSAHNAEDLLDELDYFRIHDKLHNTYEAADEHGKGCVCDIILNARHTAKALGKQMASVCANCFGANASHPRQEDARQNVNCCTWQRGRQRSKMSAGHSPSAPNANPVDQGVSGCMPKLGKLFQGSSSPHPHVSGDENRGNGQETPMPKFNRVDFSRRMKETVEQLKLRSEEVNKILTHCGPRTVLDIAQRRPATTPQSAEPKLYGRDRVI
>HORVU2Hr1G000770.22
MADAALRAAQWVVGKALAPVADGLLGAWAATNNFGPNVDALSTELLLVKATLEQASLKELDGRAMEMLLQKLRDSAHNAEDLLDELDYFRIHDALHNTDDAAGEHGKGYIRDLAFNARHTAKAVGKQVNCCPWQRAKHRQSSQGDSSSATDANQEVSGCMPKLIAKLLPCSSSPHPHVSADEQDHGNAHKTPKLDFNRADFSQRMKDIVEKLQPVRKDVNEILQGCGARIALDIAQHRPTTTPQSAEPELYGRVRVM
>HORVU5Hr1G116990.7
GSKQALPTAQGSPVIVNCSTRLILDQIRSRTKHTPTLSLSLSVARLLPALHLAGQGQKRSSHLFSLAGSAVVSSSPCHHGGGGGGSWVCISHTTAEKQIARPPLQSASITGRQAPGARTSTSTSYPCISHQMGMYAALRVAQWVVGKALAPVADGVLGAWADTKNFGPNVEALSTELLWVKATLEQAALKELGGPAMEMLLQKLLDLAHNAEDLLDELDYFRIHDELHGTYDAADKHGEGSVRNLALNARHTAKAVGKLVNCCAWQRAKRHQRSCNNSSSAPNANQEVSGCMPKLGKLLPCSCFPHPHVGDGNRGNEQETPKLEFNRVDLSRRMKGIAEKLQLMRNEVSKILIHCGPRTVPDITQIRPITKGRIDEPKLYGRDHVM
>HORVU7Hr1G122200.3
LTHHICTLSSSAEQHNIPHRRPPPLHTPAGSQAAPAPTHVYVLTSHILHTLVPLRMEALLCAAQWVVGQALAPIADGLLEAWGASKSLGLNIEALKMELLLVKATLELAGSKQICGPAMEELLGKLRLSAHCAEDLLDELDYFRIHDQIHGTYDAANQHAKGGVHDLALTARHAAKSVGKLSFISSLCCSAPSPAGHPAQVEDARRRPSRCGWPRARPRSQGNSSSAPNANQELKGCMPRLGILLPRSSSPPVCVSGQPTLCGAPQRETPLLEFNRADFSERMNIIVEQLQPVRREVTNFLQSCNPMTVPDIAKSRPITTCQSIEPKLYGRDHIV
>Os02g02640.1
MGHGSIDLGASAAAGGGEDGLVLASVALVAVWIMGLVATAIEAAIGWVVESILGNFFTGQMQVWTREVGLSEEVEELETEMRSMQMVLAAAESSKIDNRPLSESLDELKELLYDAEDVMDELDYYRLQQHIEGGKGSTAASCTNPEGSYVSSSTPSYFQRKRKREEEEEQTHSTMLPLEIKHDISKRINEIVNCLRTRCKPVQGVLQLEILRQIAMPKHSQSEPRKPRQTTSLAIEHKVYGRDTER
>Os02g02670.1
MGRRSIMQVLARFFWASDRFHAELSRCKHVSKLSSLLQMQECISRIVKKHTPSFYDVGQFKNILGWSYLVTVLAQSCREWPPRNETLVHAHRGCCDCESAIRRAAFSRDPPVVWWWGFRAGENLRQMDWFKGLVFYFNSCDYWLDHGLGGPNRLFIVPSAPVLARSCDTYTGLVRSLLALAFTKLAQSRASGRARARRVHWGTMGLVSTAAEAAIGWVVQSILGSFFTGQMQVWTREVGLDKQVEELETEMRNMQMVLAEAEGTKIDNRPLSESLDEIKELIYDAEDFPYPGKGSSAAACTNPEESSASSSTPSYIQQISNRMNQNISWVMDGKKRKREEEEEPTHSVMLPPEVKHGISERINGIVNHLRIRGNPVQGVLQLEILRQIALPKQSQNGPRKSRLTISLMTEHKVYGRDAER
>Os04g52970.1
MWLVGSVVDAAIGCLVQSILGSFFTEQMEAWTHEIGLAEDIEKLEFEMKAVERVLAAAEGRSIDNKLLAQSLGSLRDLLYDAEDVMDELDYHRLKHWIEKGEGSSAAADNNPGTNYAASSISSSAYQLICSARQKITSWISSGRKRKREEEEPTDSTMLPHDIKRDISKRINRIVNNLQKTGNSVSGVLQLEIPCRGLTSNQRHRMARNTRLTTSVPIEPKVYGRDADK
>Os11g29520.1
MGLAGATVEAAIGWLVESILGSFFTEQMEAWIRGVELTEGVKKLEFEMRNVEMVLATAEGRRIDKKPLIQSLDVLRELLYDAEDVMDELDYYRLQQQIEKGEGCSAAAANYPEASYASSSTPFSPYQLLHSARSQITVWASYCRKRKQGEGDTTHCTMLPLEIRLDISKRINGIVNDLQKAGNSVRGILLPGVSHPALTSNQRQSKIRNTRLTTSVPIELKVYGRDADR
>HORVU2Hr1G103490.27
MTGLPGLVVDAAIGWLVETILGSYFTEQIEAWTREIGLAEDVEKLKFEMRNVEMVLAAAEGRRIENKPLARSLDFLKELLYDSEDVMDELDYYRLQQQIEEGKGCSAPSGVNPEGSYVSSSAPSSAFELVCSATSGMTSWASSSRKRKREEEGPVQSTMLTYEIKHDISQRINGIVKGLCTIGNSVQRVLQLEVSRPTSTSLESQNISNNGRLTTSVPVVKMYGRESER
>HORVU6Hr1G095000.5
MPRRRFCAGGVVALAQPSTSSISIAASRRVVEDSCRGLILPAGLPWPWCGSPSRWYAARGRVCRKEMSGLLGTVVDAAIGWLVQSILGTLFTEQMVAWTREIGLAEDVQKLKLEMKYVEMVLAATEGRRIDNKPLAQSLDDLRELLYDSEDVMDELDYYRLQQQIEEGKGCSAPTGTNPEGSYVPSSSSVAKLLRSTTSQITDWISRGRKRKREEEGPAHCNMLPFEIKDSISKRINETVNLLHSNGNFVQRALQLETLPEYSSKSQNIARNARMTTSLSTECQVYGRDAER
>Os04g53030.1
MGVEWSVVDAAIGWLVQSVLGTLLAGKLEAWTREVGLAGDVRRLEVGMRSVEMVLAAAAARGRELVGNEPLSRSLDDLRQLLFDAEDVVDELDYYRLQLEIEQREDAAAAVDSCVEGGNASSFSSTSSSTCRLVWNAATKLTSWASMAVDFVMAHAGSKRKRGQYELAQDDATVVVVPFENKDDISRRINEIATSLCTISDSVHKAIHLEASYCIAVPKEGVVSNRRLTTSVPVEQKVYGRDSDR
>Os04g22090.1
MRMDGTSTLHEAVSTHPWNRGELSNMIQHMTHQLQEAVNGVMRLCGYASLNQRCESTPLAPNAITSSYPLEPKMYGRDAEM
>Os04g53120.1
MEEVEAGWLEGGIRWLAETILDNLDADKLDEWIRQIRLAADTEKLRAEIEKVDGVVAAVKGRAIGNRSLARSLGRLRGLLYDADDAVDELDYFRLQQQVEGGVTTRFEAEETVGDGAEDEDDIPMDNTDVPEAVAAGSSKKRSKAWEHFTTVEFTADGKDSKARCKYCHKDLCCTSKNGTSALRNHLNVCKRKRVTSTDQPVNPSRLRYIADLSNRLTTITCSSSAGEGASNATGNSVGRKRMRMDGTSTHHEAVSTHPWNKAELSNRIQCMTHQLEEAVNEVMRLCRSSSSNQSRQGTPPATNATTSSYLPEPIVYGRAAEM
>Os04g53160.1
MEEVEVGLLEGGIGWLVQTILENLDTDKLGEWIRQVGLTDDTEKLRSEIERVEVVTAAVKGRAIGNRSLARSLSRLRELLYDADDAIDELDYYRLQQQVQGDAWQGGTGSLDEPEAEQAERPSINAAIAISSGSKKRSKAWGHFDITEEENGKPVKARCIHCHTVVKCGSEKGTSVLHNHLKSGSCNKKREATDQQPNPSSSTADTAANSTLVELGGSGSDIRKKMRINGESTHNDAPYAHPWKKAECSTRIQQITRELQDARGAVSEILKLHGPCSVGNSNHRTSTTTTLCRRTSSLNPHKIYGRDAEK
>HORVU2Hr1G103460.3
MRDRGGGRDANIPSTSGGKKWYKAWGDFDITEENNEKPVKAKFKHCQKAVNCGSHRGMPILHNHVRSEGCKNLRASEHALNSSSTCDATANAASVVIGDSFSRKRRRDGVLTETTAANVNPWHKADCFSRIQEITQQLQDIREDVSDVLKMHGSASITSSNHCQSTSSNDVCPTTSSLNQQKVYGRDSEM
>Os04g53050.1
MEEVEAGLLEGGIGWLAETILENLDADKLDDWIRQVGLADDTKKLRSEIERVDGVVAAVKGRAIWNRSLARSLRRLRELLYDADDAIDEIDYHRLQHQVQRGDAWHGDPDESADGHGAEQTGRPRRGKVGEASGSGGKRRSGIWQHFESVENNAKARSCSSCSASEGGANSFAAGNSVGRKRMRTEGASADNVAASMHPWNKTELSNTIQQMTHQLQEAMNEVMKLRGSDNFVSSNFHHNTTSDSRLKTSSLLQRKMYGRVDEK
>HORVU5Hr1G122660.4
LELVSSPRGEERRGKGRRKGRRVMDGAIGWLARNIQGALATAELQAWIRRAGLAHAIQMLETEVEVADMGYAAVRERLPGDRPLLARSLARLHDLLYQADDLVDELDYYRLLHTAARSSSVVGCNDASIQSTATLADLFIYSPSTDSSDNAVGEQQDRFGEEYRGDMNMMDSQVASKRQSFSMWEHHELLDQDGHDCRVKCYCCGSELMVRHGLGTSHLKTACCESRNEATEFSNDTHTARREQEDMFGAVFGNKKSRGDIDAQSRQGGKTRSPVWDHFVISEADENSRPVKAKCVHCGSQLNCGPKHGTSGLKRHIDSAACTKKKQAADKPLNTSSADGIENIETVVIPGSHSRKRSRMDAESTCGTKPKTHLWDKAESLHRIQEITRLLQDISGVLSKVLKLYGPDFAASSNHYPSTISDQHVRTSSVVARKVYGRVTEK
>HORVU3Hr1G098150.6
SPLDLMEEASLEAAIGWLVQAIYAILLAGGELDAWIRRAGLADDIERLRSEVEGVEMVVSAVKGRAIGNKPLARSLARIRELLYGAEDLVDELDYLRLQQQLELEGGTRHDHDETDAHGSLQVERSTESSSVDRLRSESWGHFDIEEFAGNGGPVRAICKHCGVVVECTTDKGTPILRKHLKSKSCKKKRGASDLSSTGDATASTPSTATDGISSTRNMRGVGVEEPKHGTTSDTYTWDKNNFSNRIKDITHQLQGIRGDVREALMILGSDSSASSNHHVEHPHRRTSSLVQGKVYGRDHEK
>HORVU6Hr1G093460.12
SPGRPLLPESADGIGMDAVQDTTSLQAAIRWLLHTILPTLGKLDGWIRQAGLGSEVEGLRDEVEQVDGVVCAVNARSEMRNRSLARSLAALKELLYAADDVVDELDCYRLQHKLHGGTPSVCVNYYPTSKTKQKIVEHHHANFVSMISSGAGPWHWHHHPNQIDGPSNQPPSSSSTGDSTQNATADSSSRRKRRRGEDSTDVTAANAGPWNKDRISERIQDITGQLRDIRGNVRRVLKMLGPRSRAGPNHCQSTTTSDPRRGTSGLLQRKVYGRAEEQ
>HORVU6Hr1G093470.1
GKAAARTNANLTMEAVEDDTTLEAAIGWLADTILANLPRIHQAAGLGNDIGKLKCEVEAVEMVVSAVQGRSAGNKPLARSLAAVKELLYDADDVIDELDGYRLQQEFQPETLLQTDGHGTLQTHENSRVNADHVQSSSNSRLRSKEWVHFDIIESEQNGGPSRARCNYCEKEIMCTTKMGTSVLSNHLKSKACSRKREETEPSSSTADATTTPAPVVTGSRKRMRTGQESSHITAANPNGRWNKDAFSERIQEITSQLQGKHGVITRLLKILPSDSVGANSSNCRTTISDPRRRTSGLFQGKVYGRAQER
>Os08g19980.1
MDIALASAAATWLINKLLDRLSDYAIKKLLGSEGLDAEASSLRDALRRATLVLGAVPAGAAAGVRIGNDQLLPQIDLVQRLATDLARHLDELEYYDVKKKVKKNQKSSNPLSKMNLPLTQAGQSKPKYNRTDIKQIRDTVGYLHSICDDVHKALLLDKLDAIKQAAQDASTDKRETVDNFTENPRNKVFPREEMK
>Os11g24170.1
MDVVGAASWLVQVVLEKLVGDGIDAAWAAARAGGDPGRAHGGDVRRLGSRLQSLHALLSEAQEHAPMARRRSEALLRSLRSLESLATDADNLLDEMLYHQIHRRLHPDEPSTSSNSCSSLFAVQLVEPNNRVAKRVRHSGDGDTTGRIKDILERMCEAGDDVREAIKMEKLDVSAAGGGQDDRIIQRRPTTSYSTEPKVFGRDTVK
>Os08g20000.1
MDKAAVVPLPITGGVNDDRTAALQQWASTVGFGGEVGRLVEAHRRLDSVLAETQGKEIRNKELQRRLREASHDAARARDLLGELEYYRIREEVERDDHDKLLHDNANGNLLLSMPQRDVEFFNNDAAKDDKDTTESSLSNTDSSASALQVTTYIASSSSPVPYLETLNKCISNEISKYTEKCYRIAKQVSEALELESLDYLYAHKYQRTRTDHRETSPCQSEPKVHGRDQQR
>Os04g53040.1
MSNRSDGMIVLPIVGNGGIGKTTLAQQIYKDSEIRKSAIKIWIHVSDKFDLHKVTREILECVSKKKQKETSNFNVELFNVVSISSVVDHMNCRVTLDRENCLIEERRTGRKLGIGISQNGLWYLDRSGTNKALCSALPVGTSEEEARLILQHCRLGHMCFETMRKIYPDEMSKVDRSKLVCDACEYGKHTRATYISRGLRSISPFMLIHSDVWTSPIVSVSGMKYFVTFIDCYSRMTWIYLMKHKNEVLKCFKDFYAFVRNQFNTCVKIIRTDNGKEYVNNEFGSFLSIEGILHQTSCPDTPPQNGVAERKNRHILEVARSLMYTMNVPKFLWSETVMTATYLINRTPSRILGMKAPYEMVFGCNEFIVPPKVFGCVCFVRDHRPSVGKLDPRAIKCIFIGYSSGQKGYKCWSPSERRTFVSMDVTFRESIPFYGEMTDLSYLFSDLDNPIMSEDRYEGVNESLGMEEGDESKRTKVVIGSIPCPMGKLPHEQNWRKPHEEENLQVYTRRKPRSLETQQVEQQPLTIDRNEMVEQHQQPLVIDEINDQSSYQSDPIQENTETGGEESEISGEESNLPIANRKGIRSTAGKPPIRYGFEEVEEENGNDIANYVSYSSLSPAYRAFIASLQSIVIPKDWREAKN
>Os03g48320.1
MAAMLDAFASSLARILAETAKEEVEALLGVPGEISRLEATLGDLRAVLSDAERARDRDAAVDRWVRELRDAMYDADDILDECQAAAGGEAATPVAMAGCCCCFRGVRVPALSCFRDPVRAREIGKRVRALNRRLDGIERRSSRFGFVSQTRIISSSPSPCCSRRADSGDGRRTALGLIRSDVVGEKIAEDTR
>Os03g48370.1
MAAALEAFAAKLANVLVGMAKEEVETLLGVPGAIAKLETTLADLSSILADADRRRIHDPGVERWVRELKDAMYDADDILDLFRAMEGGEDPGSPPRAAPAPSACWSALCRRSPAATRKIGRKIQELNRRVEEIAKRSSRFGFVSQIVRRCHRRRYHRRW
>Os05g12770.1
MESALVSFALKLGGKIMGMATGKVEKLLGVPGEITKLETTLGDLRCYLVDADNRRSLEEAVKRWVRELKDVMYDADDILDLCQLVEDEGYDDARTNPSCWNASKFWFCNPVASHKIGRKIQALNRRLDDLSRRRSRLKFLPSVCSAAGAGSSLDDRCRTGPSVEQTFIVGEKIEQDAR
>Os05g16200.1
MAIVLDAFASYVGDLLKQVAQDELTLLLGVSSEIASLHERLNSLKDYLADAERRRITDQSVQGWVRKLKDVMYDVTDILDLCHLKAMQRGGVGSSAPPVNISCLDSLLFCLRNPLFAHDIGSRIKALNARLDAICKSAAAFSFLKLEAYEDMAAPRRPSAADRKTDPVLERSAVVGEKIEEDTR
>Os11g47780.1
MAIVLDAFASYVGDLLKQVAKDEVNLLFGVSGEIATLHDKLRILKDYLADADRRRITDQSVQGWVTKLKHAMYDATDILDLCHLKAMQRQRGGGSSSSSNPVGCLDSLLFCLRNPLFAHDIGSRIKALNTRLDAICKSAAAFSFLKLEAYEDMAAPRRSSATDRRTDPVLGKERSGVVGEKIEEDTS
>HORVU7Hr1G008100.2
MAMVLDAFASYIANTIEQMAKDEVGMLLGVRGEIDSLHDKLESLRDYLADAERKRITDRRVQGWVTKLKGVMCEATNILDLCELKAMGWRDASCCNPLLFCLRHPRFAHDIGSRIRKLNKRLDDICKLGAAFSFIKLETYQDYRTGRPSAADRKTDPVLERSAVVGEKIEEDTR
>Os11g28950.1
MAVVLDAFASYVSDLLLQVAKDEVGMLLGVSDEITKLDEKLQFLKDYLADAEKKRITDKHVDGWVRKLKGIMYDATDILELCQLKAMEQGSSVDLGCCNPLLFCLRNPLFAHDIGSRIKKLNQSLDSICKTGAEFSFMKLEAYQDRRTASPLISRTTSPVLERSGVVGDQIEEDTS
>HORVU7Hr1G122420.3
MAMVLDAFAFYLADMLTQVAADEVGAMLGVSGEINKMGDKLQDLKNFLADADRRNITDETVREWVTQLKHAMYEASDILDLCHLKALGKPEPSSVNAGCFNPLLLCIRNPFHAREIGIRIKALNQRLDAIKERSAAFNFINLGSYYQDHRSHGNPTPSRETVGDFDRSTVVGGKIEDDTR
>HORVU4Hr1G000310.6
MSGVLDALASYVTNMLADMATKEVAMLIGVSGEINTLDIKLKDLKNFLADADRRNITDESVRGWVGELKRAMYLATDIIDLCQLKAMEQGPSKSMGCLNPLLFCMRNPLHAHDIGTRIKELNEKLDSICKRGRSFDFVKLEAYQDMKRTRSPATDRKTDSLMDRSGAVGEKIEDDTR
>HORVU4Hr1G000350.2
LCVLTQTKEGKGTRWGRGHVKLQTLVEEGAYHTPHPYHLLIDYLLIFPPKLRSKIVATPGRVTTLPLQSTPPPTASPTSPWPPYKVTTLLTLPFQPTPPTTASPDVAAATIEVPSQATEPCNYSRDSKGYISIYLAFPLQQDPSLISPIDSSSSSSVSAPLQPMAGVLDALASYLTRMLAEMAKEEVAMLIGVSEGIEDLSIKLGDLKNFLVDADRRNITDESVRKWVGELKRAMYQATDIVDLCQLKAMEQSPSKSMGCLNPLLFCMRNPLHAHDIGTRIKELNEKLDSICKRGRSFDFVKLEAYQDMKRTRSPATDRKTDSLMERSGAVGEKIEEDTR
>Os12g09739.1
MAVVLEALASNLSNVLAKMARKEVGMLLGISDKIDSLRVRLDGLKEFLADAERRRITDLHVQGWVKELKDAMYDATDILELCQLKAMDQDSRRSNNPSLLSLRNPLNAHHIGSRIMALNQRLDGIKQRAEQFSFIKLDRYGDCSRTAQGHGLRRTTPELDRSGVVGNKIEQDTR
>Os09g13820.1
MAMILDAFASSLGDILIETMKEEASLMLGVSDEIRKLYDTLNSLKKFLQDAEKKHITSSYAQDWVRKLKGAMYEASDITDLVQIKAEERRISMDTSSGCFHSFLLCLQDPLFAHRIGSQIKSVNQKMDDLCKQAAQLNFITNLTDGNGKHKVIDKTAPGLVPRDAVGKKLEQDTR
>HORVU2Hr1G127490.4
MAAVLDAFAARLMNTILDMGEKKMGILLGVSQEINKLKANVEPLRNLLTDAERRRIIDRSVQAWVTMLKTAMYEATDILDLCQLEALDRQDKQHSSGLCLRLREKLPFLGCLGEKLQPFLFCVQNPGFANEVGSRIKNLNEELATIYQGAANFNFIDLASYEQRRRPPTSYPRPRRENAQFVQSDLVGDQINKNTE
>Os04g46300.1
MAEMIAVTLSAKVAAALSGPAAVRLSSLAGVRSGIEAAARDLELLRAFLRFVDSLHGSDPLADAWVDQVRDVAFDLEDAADEYAFLSGHGFFRHGANLGAWFALSRRLWRARERLRELSAAKEQLGIRPAEVSASSSGGAGGLSAAMIGRKIAEASHFVEEGEIVGFAMHER
>HORVU2Hr1G098100.2
RVRLRDLSDAKERYGIRPAEATASSSAPDGGTGPVVGRKLAEAAHFLEDGEIVGFAAHRR
>Os10g07574.1
MAEMIAVSLSAKVAGALSRPVAIKLCSLAGIPSGIRAAAQDLELLRAFLRFVDTRHGGGDALADAWVDQVRDVAFELEDVADEYTFLSGHTSLRRRCANVAAWLTLSRRLRVARERLRELSATKEQYGIRPAAQASISAAAGEGEDPVAVIGRRLAERSHFVEEDEIVGFAAHTR
>Os08g09430.1
MAEAVLVSLSAKVAMALARSTAMGVVTSLGLGGVHSSIAAAEHELSLLRGHLRSGGASCRGADDDDQDPIDSWANQVRDVAFQLDDITDECCFLSGSGSGHGFARYCANVPTWIALSRRLRKVREKLGQLLEAANYQRQRVDVMNNFVSCGELRREDDAVAAGRRMAENARSMDKEEIIGFSDHRE
>Os02g18000.1
MSLSKTIGFISGVNECVNLFQWARSAISSLHTRWSGTQDQKLQDEVLQLQSGLQRLKDTLPAMYDLIDRAEWRSHEDCVAKLLPNLKDAVYNADDLLDEFRWYEQKVALEGNAASQSPFLEFFDCVIQGRFNKVTDIIERLNNVSSELEKLGLREIPQRFDKTLRPETSSFPSDREIYGRDNEL
>Os02g18080.1
MSLSKTIGFISGINECFNFFQWAKSAMSCVHSRWSNTQDQKLQGELLQLQSSLQCLRDTLPAKYDLIDRAEWRSHERRVAELLPNLKDAMYNADDLLDEFRWYEQKVALEGNASQSPFMDFFDSVIQGSFNKVNDVIKRLYNISSQLEKMGLHEVPRRFDNSLRPETSSFLNEREIFGRDNEL
>Os02g18070.1
MSLSKTIGFISGINECVNLFQWATSALSTLHSRWSGKQQQKLQGELLQLQSSLQRLRDTLPANYDLIDRAEWRIHKHCVANLLPNIKDAVYNADDLLDEFRWYEQKVALESNANQSPFMDFFNNMIQGSFNKVNDIMERLDNISSQLERMGLHEIPQRFDKSLRPETSSFPNERKIFGRDKEL
>HORVU6Hr1G013830.4
MSISGTMGVISGINECVNLFQWARSSISSLHSRWSGKQEQNLQDEVLHLQSSLQYLSDTLPAMYNLIDQAEWWSHKHFVAELLPKFTDAVYDAEDILDEFRWYERKLTVEGIASQSPFIDFFNRAIQGSFNKVKDVQERLENLSNLLEKMGLREVTPCFDKSVRPETSSFPMETTIFGRDQEL
>Os02g18140.1
MDFSKIVGAINGINEISTLCKMVKDIIKSCWSGIREQELQDKVMKLENDLERFRDILPAMYNLIDRAEWTIHKDHVPELLLKLKDAVYDAEDLLDELKWHELKVAMEGSANKSPLIDFLDSVIQGSFNKVSGTYEKLNNVSSLLEKMGLHEVTQHFDKSFRPETTSFPTETEMFGRDNEL
>Os04g30660.1
MDDIVGILKGAAGLAADANAFREFFNWAAPRVLAAVRSQQQQHLLQVDPGGVGSASARDNRTAPLHQIEDDLQNLENDLWLIQSTTSTMYDLIDRLEWHSHKDTEDWHLRQIKDVAYDAEDLLDEYNYYALKVKVDTSKNLGQDHSHEPFLEFLNSVNFSKVMKIKNRLKQVFDQSKGLGFHKTPKKFDRLVRPETCRVLDEPDEIFGREKEL
>Os04g30690.1
MDDIVGILKGAAGLAADANAFREFFNWAAPRVWDAVRSQQQQHLLQVDPRGVGSASARDNRIASLHQIEADLQKLENDLWLIQSTTSTMYDLIDRLKWHSHKDTEAWHLRQIKYVVYDAEDLLDEYNYYALKVKVDASKNLGQDHSHETFLEFLDSVNFSKVMEIQNRLKQVFDQSKGLGFHKTPKKFDRLVRPETCRVLDKPDKIFGREKEL
>Os04g02030.1
MMQGISPSSVMKTLDHAKNIISGKNGKLKKILKSLEKITEEGSQFLLLLERTIGSGTNGNGISNPANTSIRSTTSSPTQIIIGRDKER
>Os04g25900.2
MDPVSVAAVGWAISTAGWIISPIVAKLVNSVCPRITLNVPKKIRDLETCTLPRLALTLGALEISQRHELEKLVKELKSAFYQVEDILDDAEYCRLEKQLARSKKRKFPLDFNDVGSSYQADGTKLTAGYSRCRLKDKLDKIEKLIEKAQDIIKLANLPGNNNESGDHRRYVGVTAKHTSKPTAAYLPRKVIGRDKDR
>Os04g25900.1
MDPVSVAAVGWAISTAGWIISPIVAKLVNSVCPRITLNVPKKIRDLETCTLPRLALTLGALEISQRHELEKLVKELKSAFYQVEDILDDAEYCRLEKQLARSKKRKFPLDFNDVGSSYQADGTKLTAGYSRCRLKDKLDKIEKLIEKAQDIIKLANLPGNNNESGDHRRYVGVTAKHTSKPTAAYLPRKVIGRDKDR
>Os06g16790.1
MVEPVTASAAVGWGISAVGWVVSPIITKLLGEGFSFLGFETKEKLKELETKVLELQMLREVVEESPHRARLMKWSEELKSALYDAEDIFDDVEYNRLERRILSESDDMQESDFRARPALSCVKGKQLLIIYARNEYGQNSTLDKKVCGTSSDHHGMSKSKLKKILGNIEKIINEGHDILKLLDLKKAVATNSRAAVTTSAPPNVVFGRDEDR
>Os11g44580.1
MSKLELKKILKKIENIINDGHKILQLLNLPGHSNINKRQTVSDDSRIAVTTASPPFVVIGRDEDR
>HORVU7Hr1G114880.2
MAAAVTIGAAVGWGVSAVGWLASPIISRVLNKGFALLDFDATEKLKILDIQILQLQRVMEVVDESTYRVRLEPLLDKLKSALYEAEDILDALEYQRLKKQIHDGKSQDGSKVDSLKKNVRSVMSNPQNHKKSGMSKVELKESLEKIESAISDACKVLEQLKLLGVSNDNGSRAIATNSRSAVTTAGPPTRVIGRDQDR
>HORVU5Hr1G078100.19
MCIYSHAGIISSKSADDLRLLMADPVSAAVAVGWAMKAAGWVASPIISELYKKASSFLNFDASRKLKELEPKILLLQRVLEMVEESPDRPRLEQLFTDLKSAFYQAEDILDDVEYYRLEKQIQDDYLKLEVAAPQLNKNRMKKLFKSAIKKCNPLKNEDCGMSKNELKQSLKKIETVINDACEFFEQMNLPKKSNANLSKPGNSRGAVTTARPPSVVFGRDKDC
>HORVU2Hr1G101700.6
QSSQIVSAVMDPVSIAAVGWSVTMVGWLASATISRLLNKCFDYIDHDTKKKLAQLQSKILVLERVMEVVDTSPYRPRLEQLFKELKTAYYDAEEILDAVEYHCLERQVKDSKLQPGGSAPPAKKDRMKKISFAMAKFSPLKNKESGMPNKMLIKSLKKVGEVINEAHEILDELNLSSISNDNRRREMVTNAPTTAVSAQKVFGRGNDR
>HORVU1Hr1G000210.1
MSVIMVTVLGWFLSPIITLVLPKILLFLGFDASDKLQDLEIHIIPELKKTMQSVDQERMMQRGKRVKTDLDALDKMAAMLRHALEDAEDIFDDAQHKIVLRCSSCVQMASAWIMQWVRKIMSWSQHKIVLRCCDRLYGVFSACIAICKCCCVSIACVVRTKSARLLQWVRDSSLSLFLLCRSEESVGVNVSAEVVSDKPIQVIIDMSTNAEASGNKIVPVTTGVLTFDDPDPETASDAVPNNEAVSVTTGAAASHEPDPVTASTSVVASSDETVPVTAGAAASDEPEPVTSSFEASANQPEPVTTSVEASDDEPEPMTTSVEASDDEPDPVTTASNPLSGWWLSCLCSSLDFFKSCCTSLYSWLGHVFEFACFYRNWSYQVLGIKICQQENAALFDILDIFLTAISRGKLKKRILKVKKIVSEVNRSQLLGVESNSAPSDIANKNRSRIRAASKREIFGQEVLR
>HORVU1Hr1G000250.4
MYPIMITTVVGWFLSPIITLLLPKILVFLGFDASNKLQDLDIHIIPELKKTMQTVDQERMMQRGKRVKTDLDALDKMAAMLRHALEDAEDSFDDAQQKIVLRCCHRVYGAFTAYTALCKCCYVWIARVVRTKSARLLQWVRDSSLFLCRSEESVGANVSAAVVSHKPVQLIIDIQASGGEPDPIITNAEASSNEIVPVTTRVAAFHEPDLVTASTSVVASSDETVPVTPGAAASDEPVPVTTNAEASDDKPDPVTRASNSLPGRWLSCLCSSLDIFKNCCTSLYSRLGHVFEAACFYRDWSYQVVGIKKCQENASLFDMLDIFLNAISRVKLKNRIQKIENIVSEVKKSPLLGVASNNTPDDIVNKNRRKLGAASKRVVFGREMLR
>HORVU1Hr1G000260.9
MSTILITVLGWLVSPIIRWLLPKILVCLGFHASNKLLELEIHIIPELKKTMQTVDQERMMQRGKRVKTDVDALDKMAAMLRHALEDAEDIFDDAQHKIVLRCCHRLCGAFTACIALCKCCCVWIARVVRIKTAWLLQWARDSFSSLFLQRRSKEPVLLNLSAPVVSDEPVQVTIDILASDNEPDPTTTGAAASTEPDPVTTNAAVSHNEAVPETVTTGAAASDETDPVTTTTSDVASGDETVPVTANAASSDEPNPVTTNAEASDDKPDPVTTASYSLSGRCLSCLCSSLDFFKNCYISLYIWLAHVFEAACFYRDWSYQVVGIKKCQENASLFDIFLTAISRMKLKKRIQKVENTVREVKKSQLLGIESNSAPNDIANKNRSRIRAASKREVFGREVLR
>HORVU5Hr1G122620.1
MVDPLTIGAAGWGIAMAGWIISPYVTRLIDEVYSHIKPDKKSGENLHKLKTQVIPRLKLILEAADGTQHKELFEELVSGLKSAFRDTEDILDELEYIRQYKQARQRKRKLPESGPSDQITGPLRDKLDKNIKKIQRLIDEARETLKIENETRIAIEGSSLTSNSGSAEGGPNATAGKVTGRDDVR
>Os02g30150.1
MAGVAAVFAGKAIATSVITYVINKAFDYLKDNKEAGGLKPTRERLEKLLPQIKVVLDAVDMEHIGDQSDALDAWLWQLRDAVELAKDALDELEYYKLEREAKKIQAGSKVSGSLHQYKGKIVQRFNHTFNTGSLKRLKNAVKALADVASGVERFIQVLNQFGNKVNFKQEVEFKNLRETSSLPHSLVLGREEES
>HORVU5Hr1G074600.1
MASAAAVFAGKAMATSIISNIVNKAFDYLMDNHKAGGLKSARERLLPQIEVVFDAVDTEEIRDQSRALDAWLWQLRDAVEEAEDALDELDYYRLEKEVKKEQDNKVRKYKRKVIQGFSRAFNLGSLERLRNSVKTLDDVVAGVERFFQVLNHLNIDKMRTHKQDVELRNSRQTSSLPGGLLLGREEER
>HORVU5Hr1G115270.2
VGVGAGEGIRRGADQVGKSHVGVRAPRVSAAPGNCLRGPVDAASPEGIRRGRSLALSRWRIGAGGVLVQPGRVLVRNLPDRSLRSRSSSALTPFRPRLDSSDSVRRRHHKAVPSVRQHLHRAPPDARAHHRRALSFTGRGSPDNPAMASAAAVFAGKAMATSIISNIVNKAFDYLMDNHKAGGLKSARERLLPQIEVVFDAVDTEEIRDQSRALDAWLWQLRDAVEEAEDALDELDYYRLEKEVKKEQDNKVRKYKRKVIQGFSRAFNLGSLERLRNSVKTLDDVVAGVERFFQVLNHLNIDKMRTHKQDVELRNSRQTSSLPGGLLLGREEER
>Os04g30930.1
MALAFAGKSVAVSAISMIVRKSFDYLEKYAKAEGMKSVQERLERTLPQVQVVFDAIDMERIRDQSEALDAWLWQLRDAVEEAEDVLDEVEYYKLEKKVKTRGNKVSSSLYKCKRVVVQQFNSTFKAGTFKRLLDAIRKLDEIVVGVERFVLLVDRLDSCTSRHVCHQEVSNPRETSSFSVDEIVIGRDTER
>HORVU3Hr1G116440.3
KKVKSRGNMVSSSLYKCKRMFIQQFNTLLKVGDFKRMVDALKKLDEVASAVDRFIMLVDRFDPSSLRHMGHQGIGNPRETSSFLFDGKIVGRDTER
>Os06g20050.1
MESVKAELLKMLPHVQAVFDAVDWDNIKEQSAALDAWLWQLRDAVEEAEDSLDELAYHRLKEEVKARDEQETSGSVSKLKGKLIRKLTKHVPKNGMLKRLKESVEGLHKAIAGVKDFMGFVNKVGVVNHFMDYELKMKGKQFETSSRSTAIEVFGLEKEK
>Os12g10180.1
MPALRRSFSIASVMALVFAGKAVATAAISFWINKAFTYLKEYKVEGIEDIKNRLLQSMPKIQVVLDIVNPRYVKEQSSALDAWLWQLRHAVEEAEDVIDVLEYYKLKEMAKDHKVSVWGSSFSKVKHKVIKSVKHVSILDKNLKQFTHRGTLKRLREAVEGLDKVASDIMSILTVTEHLKEVASCSQQQEYSTNDDRATGLTLTPPKFVGREKEK
>HORVU6Hr1G018960.9
MASSTELVFAGKSVATSAISFWINKAFTCLNKYFKAEGMQDIKKRLRQLMPNIQLVLDIANPESFKEQVSALDSWLWQLRDAVEEAEDATDELEYYELEEKAKGYKVSDSGSSFAKMRQKVVRSAKHVGILDKNLKQFTQHGTIKRLRAAVEGIDKAATDIADILRVTQHLQGVASGSQRQEHWMNKDRETGSALTASKFVGRENEK
>Os12g10710.1
MEEMKNKLGEGMLHIQAVLDVVNPDHFKDHSVMLDRWFWKLRDAIEEAEDAIYLHKNIKNKEKPGRLEDQIEVEVVFQFHDFTDEEAKRSSKHCAGMFVRLCELELLIPVVFAGKSVAAPVIKEIITRALNYLDGYLSAKSMEEMKNKLEEGMLQIQAVLDVVDPDRFKEHSVALDQWFWKLRDAVEEAEDAIDELEYYELEEEAKDYKVSDWGSPLAKWKHKVVKSIKDVRVLDKSVNQFTHRGTLKRLKKAMDGLDKAAAGTTKFLEVVRCINGATSSSQKLGHLASSNDRQTGSMLTVDKFVGRESEK
>HORVU6Hr1G018920.1
MATAAAVSLLSTKAFNHLDNYGKSDGMEDVKNRLRLAMPKFQAVFNVANLESIRQQSSALDAWLWRLRDAVEEAEDSIDELEYYQLDAKPKDPKVSGRSSCFGKMKHRFVRSVIKRGNALDNTRKKFTHRHRDTLKRLAKALDGLAKAAEGVEDVFAAIDHLRGTGLEGQSVDDEDGKVFLSNATAFIGRENEK
>Os12g10340.1
METAVLVFAGKSLATPAISFFVNKAFSYLNEYRKAEGLEAVKNRLEENIPKIQSVIDVADPDYIKDKSEALDAWLWQLRDAVEEAEDAIDELEVERDQNKVSHQAGSSSFTRMKHKFVQSVKHVRVLGTTSNSPLKRLKKALEGLDEAAKGVKNFLTLVQIHQNTRSNLNNPEQDDISFRAKGKDLNADRVFGRENEK
>Os12g10460.1
MASAVLVFAGRSVATPAISFFVNKAFSYLNKYHKSEGLGDMKKRLKMNIPKIQSVIDVADPDYIKERSEDLDTWLWQLRDAVEKAEDAIDELEYYELKEKQKDLKDSHLGSSFAKMNHKFFQSVKHVKMLGKTSDSPLKRLKKAMEDLDEAAKGVENFLTVVDQITRPNLNIPQRHHSISRYRETGRMLTADRVFGRENEK
>Os12g32710.1
MVEAAAIAFAKSSAIFVGKKVAETVISYVVNKALDRLPLENEDLKTKLKSKLSKTQAMLYGITLQEIQDNQGLVEWLWQFRDAIQEAEDALDELDFFDLEKVCNRKAESSSSLVPKFMRLQLSVSSNNSNSSRKNLKNALMRLESVFDDAANFRVVTGHGLHTSPQRNEGRIQDTTNRNETTRVLATPVFGRQKEK
>Os07g17250.1
MAEADHGGEKPIAHALRDALFQFVVKSRKLASPMLRALGRASTGPVTVGDDELAALRSMLRRVHAALRDAERLSVADHSARLWLAELGDLEYRAEDVFEELEYECRRAAQLEDLKIDLLRAVGAAPTTGKRKREVAQLFAAAPAARLRRKIDDIWARYGEIASDRKRLRLRPGDGAARRPAAGALVPSSSLPRGEIHCRERDL
>Os05g34230.1
MPAPAPAAPWPVSQEISSLADRLLAHAGGDGDGAAGMRDLAGALLRIQPVARGVERRGDAGQRDLADWLLQLKGAVAEADDLLDELLLRRRHGSRLSPSLASCLARGKPPSRELKRLVGRIDRIHDVSERLVDAAAEEEAGEAGRGVRSPNRVTGSVLTERKVFGREKEC
>Os10g33440.2
MAVVLGAFVPDTAAQWRSVVKGEVARQLGVEAEARKLGARLEKVGAAVRDAEARVARGSDAAARWLARVRAAAYEADVAVDRCRATARRLTRGREQQLQQHNQALPWLLSTCCDVAEPRRDIAADLKNVSQKLKSIIKEQRQLQLQASVADHTDDHPRKILRHRKSEPTDIDIVGTAMEDDA
>HORVU1Hr1G040540.6
MRKQRRLQLHAAYAADPTDHTRTLLRRHQPADPGIVGTRIEDDA
>Os01g05600.1
MGTVLDALAWKFLEKLGQLIEDEVIMTLSVKRGIESLKKNLEFFNAVREDAEALAMEDPGIDSWWKNMRNVMFDVDDIVDLFMVHSQKFLLPPRPVCCNQPLFSSFAKFSFDHRIAKRIDNINEKFEEIKMNKEMFGFERTNRQQVQITIVDRSQTSPVDELEVVGEDIRR
>Os01g05620.1
MGTVLDALAWKFLEKLGQLIEDEVIMTLSVKRGIESLKKNLEFFNAVHEDAEALAMEDPGIDSWWKNMRDVMFDVDDIVDLFMVHSQKLLLPPRPVCCNQPLFSSFAKFSFDHMIAKRIDNINEKFEEIKMNKEMFGLERTNGQQIQITIVDRSQTSPVDELEVVGEDIRR
>HORVU3Hr1G013250.10
MGLVLDALTSKFVTRLGRLIEDEVVMTLSVKKDIKRLKKNLEHFSAVREDAEALAMEDRRIEAWWKNMSDVMFDVDVIIDLVMVHSQKLLLPPRSLCFNQPMVSCFEKILFDNKVARRIKDINEKLDEIKMNTEMFNLDRSLRQQFQVTSVDRNQTSPIDELEVVGREVKQ
>HORVU3Hr1G013270.16
MGTILDALTFKFLTKLGQVIENEVVMTLSVNKDIKRLKNNLEHFSAIREDAEALAMEDKRIEAWWKNMSNVMFDIDVIIDLVMVHSQKLLLPPRSVCCNQSMISCFGKLSFDHRVARRIKDINEKLDEIKMNTEMFTLDRTTRQQFQVTIVDRRQTSPVDELEVVGTEIKQ
>HORVU5Hr1G122310.2
RHRSSPCCSMFSCFAKLLEDHRVGTRIKNINIELDEIKRTSDMFTPGRPRSPQPQITTVDTRQTVPIVAPGVVGTAITR
>Os08g24380.1
MELGAWELDSMAPGAHASLNSDQEETSSEYVTTIKRGRSNPSQLQALMVNASSLKVLQHLQPSPFSEKLVGILREEFVKTLFVRRDIRRLRESLKYFDSVREDADALALENRVTGTWWSDVKDVMYDVDDIVDFLRAHSYKQRCCDRVLFSRLAQLPLDYRIARRIKYVNERLVQITMNSKMFVPLAMRSPQTLQRNGVSRYVAALVDELDVVGREIKE
>Os08g15880.1
MSQLQYFLIDAEQRRSEESAVNIWLGELKDATYEAEDILDLASFEGNKLLSQNPLPSSSSRNSTGCTGFSFFCCLPNIHRRHEIAVRIRNFNFELEKIFKMGELYLKLQNMQPTVQVPAAKPIKTCQLLEPNLVGKEILH
>Os11g13940.1
MAAAAAMSTIPRTPAVTAASLPPAAGSRSSCGGVVGVRVPNLHRQRFPRPRSSAPWASSRSSIRILIIILRARSVSPRSGLNRFVESFDKFDVQGIVMEEAILILGVDEELKELQRRMKQIQCFLHDAEQRRIEEEAVNNWLGELKNAIYDADDIIDMAKFEGSKLLANHSSLSPLPIKYISCCNLSVTSCVRNVWTHRKIALQIRRVNYNLQRISIDKTFLALENVKATYRVLAPSKRHTSHLVEPNLVGKEIKY
>Os11g40780.1
MAAILGSLVGSCAKKLQEIITDEAILILGVRKELEELQRRADIIKCSLNDAEARRMEDTTVEMWLGQLRDVMYDVDDTIDLARFKGSMLLSDHPSASSSSTKSTSCGGLSLLSCFSNTGTRHELAVKIKSLNKKINNIVNDKVFLGLESTPSTGKDSVTPQERSSKLVEPNLVGRDVVH
>Os11g44960.1
MATIVDTLVGSCINKLQAIITDKAILILGVKDELEELQRRTDLIRYSLQDAEARRMKDSAVQKWLDQLRDVMYDVDDIIDLARFKGSVLLPNYPMSSSRKSTACSGLSLSSCFSNIRIRHEVAVKIRSLNKKIDNISKDDVFLKLSLTQHNGSGSAWTPIESSSLVEPNLVGKEVVH
>Os11g45050.1
MATIVDTLVGSCINKLQAIITDKTILILGVKDELEELQRRTNVIRSSLQDAEARRMEDSVVEKWLDQLRDVMYDVDDIIDLARFKGSVLLPDYPMSSSRKATACSGLSLSSCFSNIRIRHEVAVKIRSLNKKIDNISKDEVFLKLNRRHHNGSGSAWTPIESSSLVEPNLVGKEVIR
>Os11g45180.1
MATIVDTLVGSCINKLQAIITDKTILILGVKDELEELQRRTNVIRSSLQDAEARRMEDLVVEKWLDQLRDVMYDVDDIIDLARFKGSVLLPDYPMSSSRKSTACSGLSLSSCFSNIRIRHEVAVKIRSLNKKIDNISKDEVFLKLNRRHHNESGSAWTPIESSSLVEPNLVGKEVIR
>Os11g44990.1
MATIVDTLVGSCINKLQAIITDKTILILGVKDELEELQRRTNVIRSSLQDAEARRMEDSVVEKWLDQLRDVMYDVDDIIDLARFKGSVLLPDYPMSSSRKATACSGLSLSSCFSNIRIRHEVAVKIRSLNKKIDNISKDEVFLKLNRRHHNGSGSAWTPIESSSLVEPNLVGKEVIR
>Os11g45060.1
MATILDSLIGSCAKKLQEIITEEAILILGVKEDLRELQEKMEQIRCFISDVERRGMEDSSIHNWISRLKDAMYDADDIIDLVSFEGSKLLNGHSCSPRKTIACNGLSLLSCFSNIRVHHEIGNKIRSLNRKLEEIAKDKIFVTLENTQSSHKDSTSELRKSSQIAESNLVGKEILH
>Os11g45190.1
MATILDSLIGSCAKKLQEIITEEAILILGVKEDLRELQEKMEQIRCFISDVERRGMEDSSIHNWISRLKDAMYDADDIIDLVSFEGSKLLNGHSCSPRKTIACNGLSLLSCFSNIRVHHEIGNKIRSLNRNLEEIAKDKIFVTLENTQSSHKDSTSELRKSSQIAESNLVGKEILH
>Os11g45090.1
MATILGSLIGSCVNKLQGIITEEAILILGVEEELKKLQKRMKQIQCFLSDAERRGMEDSAVHNWVSWLKDAMYDADDIIDLASFEGSKLLNGHSSSPRKTTACGGLSPLSCFSNIQVRHEIGDKIRSLNRKLAEIEKDKIFATLKNAQPADKGSTSELRKTSHIVEPNLVGKEILK
>Os11g44970.1
MATILDSLVGSCANKLKEIITEEVILILGIQEELAELQRKTELIHCCISDGCDAEARRMEESAVDNWLARHEVAVKIRSLNRKIENISKDRVFLTLKSTVPTGSSSVLRVRKSSHLLEPNIVGKEIIH
>Os11g45160.1
MATILDSLVGSCANKLKEIITEEVILILGIQEELAELQRKTELIHCCISDAEERRMEESAVDNWLGQLREVLYDVDDIIDLARFKGSILLTDHPSSSSRKSIACTGLSISTCFSNVQARHEVAVKIRSLNRKIENISKDRVFLTLKSTVPTGSSSVLRVRKSSHLLEPNIVGKEIIH
>Os11g45130.1
MAAVLDALIVSCIKKLQDIITDNAILVLGVEEELSELVRKTDYIRCSLNDAETTRLDHEAVNNWLGQLRDVMYDVDDIIDLARFKGSILLADHPSSSSSKPTRCNCPSCHCNIWTRHEVAVKIRSLNKKIANISNDELLQDLRRRPHPRNGSIWTPIKTSSIVEPNLVGEEVIL
>HORVU3Hr1G012510.4
MAAILESLLGSCASKLQNIITDEVILILGVEEELREILRRVELIKCCIYDAEKRRTKELAVNNWLGQLRDVIYDVDEILDVATCKASKLLPDDRSSSSSKSAACKGLSVSSCFCNIWSRRDVAVRIRSLNKKIENIANDKIFLTFNTSIQSSRNGPTSKLIRSSNLVEPNLVGKEIKY
>HORVU3Hr1G012660.4
MGTILEVLLRSCASKLQDIITSEAILILGVKQELEEVLRRVELIQCCIHDAEKRRTKELAVNNWLGQLRDVIYDVDEIVDVARCKGSRLLLDDPSSPSSSKSANCKALSVSSFFCNIRSHRNVAIRIRSLNRKIENISKDKIFLSLNSSTQPTENGSTSKLKRSSNLAEPNLVGKEIIH
>Os09g11020.1
MADLVAWGSATAVTTRTAACGWKDGSGQRWELGRAARIQQWGAQRQQLRAGAAGSGKARGCRSGNEELSGNQSGGLRLGNGSDDDVCGMRAEVAGGGEGGGCGSIDRELNGNGSGTVGLGGGRSDAGKGLGLEAAEFLPFCLKKITNKQIVSQMGTQAEAFLTSCVDRIVNLLEEHAVMILGVKDDLKKLQAKVELIKAVLQDAERKKLQYRTIEIWLNSLKDVLYEADDIIDLCRTKARELLEEQPSSSIQQRKMHCSLLSFFSTVRLRHKIGSKIRKLSDRLTDIENNRLVLSLCHLKPCEQQDTTVNIEDS
>Os02g25900.1
MAMVLDSFVTRCTASLEDFAGQEACGALGIGDDVRCLLATLRRVQAVVSHEERRGRVLSAKVDAWVAQVKDAMYETDDVLDVSMVEGGKMLAEGDSPPTPKARCSLMFSCFKPASAPKFHHEIGFTFREIDAKLREIEEEMPRLPAGSLHSESRRDWFSRGICSNFSDAIRPLAVGTQVQK
>Os02g25900.2
MAMVLDSFVTRCTASLEDFAGQEACGALGIGDDVRCLLATLRRVQAVVSHEERRGRVLSAKVDAWVAQVKDAMYETDDVLDVSMVEGGKMLAEGDSPPTPKARCSLMFSCFKPASAPKFHHEIGFTFREIDAKLREIEEEMPRLPAGSLHSESRRDWFSRGICSNFSDAIRPLAVGTQVQK
>HORVU7Hr1G120540.3
AAALRKQAEREDPAMAVVLDSYVKRCAAALEEFAGQEACGALGIRDNVRGLLATLARINAVVSHEERRRVLSSRVDGWVVQVKDVMYEVDDVLDVCAAEGAKILADDHPPTPKVRCAFMFSCFRYSGPQKFHHEIGFAIRDIDIRLREIEDEMPLLPAAGPSVHSRARRDWFSTEMSRSCQDDAAKPRAAVGTQVRN
>Os07g29820.1
METILAGYTKDVVRSLGELAANEIAKVLCVKNEINKLKRKLETMSAIIRDAEQTVVQYETTRDWLKQLRGIAYEAENIIDRCRIEQERLQMFQPQECNPSSLFKCCRDVAVDYIIANDIHELNQELESIRSESTLLHLNPVAEDQIRLDLDVAPHLEPDIVGREVEN
>Os09g14450.1
MGGDGDPPHLVFFLPDHVLVFLLSDPGISILSAPARLPLEATASTGAHADRRCSRSIPLRPPPALPDLLGACFCVDEGRKTPKTLIFPRDERNASSVCRCCREVGVRYKAANDIQELNKKLERITPTLLQELCREDRQSNITTPQHDEFITIGRNIAN
>HORVU0Hr1G039660.8
MESTVILNGIISGIIRSLADGGIAMIIKVACVKKDVDILARRLESIMAVIGDAEGHRILAQSEAADHRLKKLREIAYEAETIIDLFRIEVGTSRSQEWDAASICKCVKEVHIRCQIGNDIQELNRKLNTIIPAIQQLGLATEDQSGIDSEVAPHHNESNTIGRGVGS
>Os06g45690.1
MDVAAAAGVVGGFLQVVFDKYYGSKLEQWAARSGLHGDFLSLKNQLHMVRAMLEAGGGGNAPHNDSLRSLIVELKSAAYAADNVLDEMEYYRLKELVEDTSGRDGGAPSSSARQVVGRILVPAPLLSNPFKRARTGADEALQGQGADTDTPNFDQDAMSSKIKSISCCLEQIAGMVRRIIELDKLVSMASLGHVQPEVVVSLRQTSSFPTETKLFGRDEST
>Os03g37720.1
MPSTFGWSASAFVAAVLARLIGKGLALLAELDDAAAGHLRRLEALLAPVWRVLDAADAGAIDVVGHRRPLQDLLDAAYAADDALDDLVLLQSDAMARGGEHGVDARGTPAAGAARKPKPCSPLRFLLCFSPPRNAVASSSSSSSGSHGKSSKGNKSNPDLRGLGVAFEMMAQAAYRCTSAYEHVVAGKNYATMVSAQAEAATAAEAADYDQFQNDIFGRETEV
>HORVU1Hr1G079170.10
MAPPPHKLATMVGWSASAFVAAVLARLIRKGIALLAELDDAAAGHLRRLEGLLAAVWRVLDAADAGAIDSSQRPIQDLLDAAYSADDALDDLEYALLHAHTKVAGGGEPGSNASTPASVAGAAAARKPRSPMRFLLCFSPPRTASSAGSFNWRSSSKKRSSAVNVNLDGLREAFEAVAQAAYRCTSMYEHVVPPMNYATIVSVKSPGDAVRDKYDIFGREAEV
>HORVU5Hr1G096560.2
MVDVVTGAMASLLPKLEKLLEHKLHRTVKEDAEQLLRELTSLHAALGSGPDPRWADDCRELSYHADDIVDAYLAASEPAACRDGCLGFLDNLLGPRRWFANALKDVKSLALHLSDRYSSTDKDKLVPATAPTGPSPHLWKEAEEPLVGMERGR
>Os01g70080.1
MAETAITTVLAKVAELVAWEAAVLLEVGDDVRLLRDKLEWLHTFIRDADRRRRRRDDEFVAVWVRQTRDVAFEAEDALDDFLHRAARRHRQATPLAAMLLPSCAAAAAAWPPRCAGQVALRHGLSGRIRQIRKRLDEISANRAAYNIEHTPSPAWATHPSSAAATALAAWDDFEEYTVGFDKYS
>HORVU3Hr1G095710.3
MAETAITTVLAKVAELVAWEAAVLLEVGDDVRLLRDKLEWLHTFIRDADRRRRLRDDEFVAVWVRQTRDVAFEAEDALDDFLHRAGRHRRRRSSPAPPLPGTGARCSGWRWSWRRWRPRCAGLQVALRHDLSARVRQIRKRLDEISANRAAYHIEHAASPAWAASSATTLAAWYAAQDDLEEYTVGFGKYS
>Os11g17014.1
MAETAITAVLSKFGELASREAAVLVQVGNDIMLLRDRLEWLQAFVRDADRRRRLASDDFTRVWVRQTRDVAFDAEDALDHFFHKVDLEAQGYRGWRIWRRYLTGCTTQISVRHDLSGQIKRIKSRLDQISENHKEFKIEHTPGAWTSSITEVAAWDNIGDAPVGFDGYL
>HORVU7Hr1G082670.9
MADAGVTGVVAKLGELAAAEATALLRVDAEIRSLRRKLAYLQALVRGADRARRGRANELLLLWLRETREVAFEVEDAVDEFHLRVEAFHLSAKGRRGWWHGAAFNLVQGLATQVVVRHGLSNQIVKINERINELNQNKETYAIESFPSETWNASSIETDPEWYEDGYVEDSRKSEF
>HORVU7Hr1G120400.4
MAVESAITVVLSKLAAHEAEELRRIGDGIVLLRDRLQWLQAFLCDADRKRRAGIPVDGLSLVCLRPMRDITFDAEDTLNDLIFHHQQAALRSHGYQSQKTPMRYFVGLFSRMENRRELSSQIKRIKAAFDQILDDQKYCRVEHISSMAHKGSTMAIAAWYVTPAVLTTSTMAIEAWWGDLENVVGFDKDM
>Os08g09110.1
MTEGVVKFAVDKLESMAAQELKLQTEVGKKVLELRHELEWLRTFLRDADRKRRGSSSSSATGGAAAAAYDELIEVWVRQTRELAHDAEDLLEEFVHRGELHCHGCFDLPSFLRWLRHSAAGVFARHAIFDGIEDINKRIEQMKQQRKECNLEKLPCASKPHRKKYTDWSSLTELEIEDNLVKIGDY
>Bv3_054520_ycde.t1
MMAAVEVDNQVGEVSETLESLIDLITEESPLTQGMEEEIEAVAPELRALQTLVEAAESDNDDEEEELILLAASIKELSLLAKTQIGAFILSREKQMKRGKLHKCISILGDAKVRSEFMKILKVIKVRVRDIIEQLKRLMTDAESSSSHEEAEHHLQAISQGNNVIGREQDIARVRTHLSSGFVRQTFDSDLPLTSESGRTSSGLSDNTQ
>Os03g10900.1
MDAPADQQVADSTSTCCAIHLWSELDDMLDVARNVRRLEETVGQLAAQRSSLHGAIVDARVVGVDDGEDGGAADRLRRLGCTEEAANWLGRARVAEKQGNAVAADYAALSMPRLRLVARYRIGKRASRALRQAQQLVQERGAICAARRGVGSFAATTHQSAPTPAAAAVGTEDYLK
>Os03g10910.1
MAELVPQVVGAVSRSIAGRLLADIDLASSVGTNVEDVTDALTRLTSIRADLEASMGRLPQRRRPEEVTDWLSRVDGAEKRVAKLRREYQRRCCSCGGGGAFSLNLFASYAISRRACHERHRLAALLGECDRVRSLAAGAPRPSSGAMVVPSTVVGMEGYLE
>Os03g14900.1
MEMQLAAVLASLALGGALLVLVFGKWWQPLADADRRVKELADAVEALLQLRSELLKVEPAPPESDQLARAWLRRVQEAQDEVASLKARHDGGQLYVLRLVQYFVSTAPVAGSAEKQLKAVRALREQGEALLEAALSTPQAPPPLLRQPEELELPPGTSLTRPYLN
>HORVU0Hr1G008580.1
MEMQLAAVLATLALGGALVVLFFGKWWQPLADGDKRVKELDDAVEALLQLRADLLKQLDGAPEPEQPRAWLRRVQDAQDEVASIKARHDAGQLYVVRLLHYFLTTGPVAGLAEKQLKVVRAIQEQGAALLEAALATPQAPPPLLLQPEELELPPETGSTRAYLN
>AT3G14470.1
MTGIGEMFLAAFLQALFQTLVSEPFRSFFKRRELNENLLERLSTALLTITAVLIDAEEKQITNPVVEKWVNELRDVVYHAEDALDDIATEALRLNIGAESSSSNRLRQLRGRMSLGDFLDGNSEHLETRLEKVTIRLERLASQRNILGLKELTAMIPKQRLPTTSLVDESEVFGRDDDK
>Bv4_082800_thds.t1
MAIGETILGVVLQVVLDKLDSRQIIDFFKSLKLDQSHVNKLKHLMLVAEKLLADAEQKQISNSAVKSWLIDLKHLFYRAEEIVDEIATEALHSSMNLIPGPESFRTKIRNSIPAFSSSSSFVNIINSKIKEVVTELEHMVIVSHSSALDLKEVSVSKTSGRVPTSYLLEDTGVFGRDQEK
>Os01g20720.1
MASSILSTLAGFLAKVYTSVQVPSCSSCDPKKLPATASEFDEMKVILCRIRAVLADADRREIEDLHVNMWLYELRQVAYDLEDIIDELSYKTVQPEAETNTHEHADLKRKFEVLDTVNSPVHDHEESLDTDMLDKISKVRNRLKSINSFRESLSLREGDGRIRVSTTSNMRASSSLASETGTFGRDGEK
>Os03g20840.1
MGWLQQLKPLSDVPDKIGGFLFNLAWSKGTRLWNVEEEAEKLRRTEKRIRALLRDAEERRYIDDESVKLWLLELKSVAYDAETLLDRLTTFTAVARLESAEPSRKRKRSWLNLQLGPRQRWGLDAKITEINERLDEIARGRKRFKFQPGDAARRAQPGQRPRFVEVAACHDESSQIFGRAKEK
>Os03g38250.1
MAGLISSGIIKWTASKLSSLVSASPGASASNEQSSALRDVRTLQRTMARIQRTLATTDEHSIRDASERLHLRELQQFAYDAQDAIDLYKFELLRRRMDDPNSHGDGGSSRKRKHKGDKKEPETEPEEVSIPDELAVRVRKILERFKEITKAWDDLRLDDTDTTMQDEEHSMLPLPTTPYVDEPTIFGRDEDK
>Os03g38330.1
MAGLLASGIIKWTTNKLSSLVSPQIVSSSSDEQSASFRDLRDLQRTMARIQRTLDAMDEHNIRDEAERLRLWELQQLAYDAQDAVDEYRYELLRRRMEDQSNQRQSSRSRKRKRKGDKKEPEPSPIKVPVPDDLAARVRKILEKFNEITKAWDDLQLNESDAPIREEAYDIKISTTPHVGDFDIVGREEDK
>Os11g29970.1
MAGLFASMAVKWAIDKLSSLLTPVRQTPVASSSSSSSSSQGLDDLRMLERTMRRIHATLMDAEEHWNIREESAKLRLRELKELAYGAEDVVEEYEYEVNRCRLEAADRCASNCSKRKRHEVLQPNRGPTMAPAFGYQNKTVNDEQFAQFGLVPVPHELVVRARELIQRFDEMKVYYKHFSMSDNDGERRIVPDIHSVRPTSYLVDKESIIGRELDK
>Os11g29990.1
MAVKWALDKLSSLMVPERIIPVAFSSSSSISQGMMDLRVLERTMQRIHATLVDAEEHWNIHEETAKLRLKELKELAYGAQDVVEEYEYEVNRCRPEDPDRYACNGSKRKRHQVNGEHLSEVGLVPVSNELATKARELIQRFDEMKVYYKYFSISDNDGVRRTAPGIECVRPTSYFVVKESIVGRESDR
>Os11g29980.1
MAALFASLAVRKALDTLSSLLPASLAASSSSSAANRARQEQDLEDMRMLERTMRRIHATLHDVEQHWDIHEESTKLRLKELKELAYDAEDVVEEYEYEVNRCKVEALELSASTADHKRKRQQNLENEDLFNSGMVAVPDELAVKTRKLIERFHEIKYYSDNFTLSDNDGERRIIPHISMLRKTSSLVFAKSILGREGDK
>Os11g30060.1
MAGLFASMAIEGALDSLSSLLQLQANNPTPPPATTAAVPPAETSHALENTREKSANLRLEEIKELAYDAEVEATAAQGGDGASSSSSSSRKRKIHKVHDEDYFIEAGIIPVPKELTVRARKVIQRFGEIEGYYGSFTLSENDGDRRIIPDINSLRQTSSFVFAPIIVGRDQDK
>Os11g30210.1
MAGLFASSAVKWAIDNLSSLLPAAAAAGSSRGLDALEELRMLERTMRRIHATLRDAEQRWNIREESAKLRLEELKELAYDAEDVVEEYEYEVNRRKVEALERLAAVHGGGGASKRKREEVHEEQFSTESGIVPVPSELADRTRTVIQRFCEIKDYCDSFSLSDNDGDRRIVPDINAMRQTSSFVFAPRILGRKKDM
>Bv3_050580_spnr.t1
MEAAFAGALSSTISSMLSFHISQKLTQMGVSEAELQLMKEKFRSIQLFVDNVPNTEWGTGSHLVKRLLQKVNGLTFLVENTIDKYDTEILRRKNCSFKKTSILPLSFRTSRNVANIFSLLNEFQKEASKMERVAQVASPRFNRYNSVTSDRVPDPMISNFVGRNG
>Os11g42070.2
MSELEVYSLLQKMAAMRDGGDWPAGAELELQELYTVLEKVQRKMAHAEPLVVVDSGNSARAAYSLFLADLRRVTFTVDQALDSYSASARRSPFMHRVRSVALMGMAAYGVFAFLSARSSSLLQEKLLPQPLELRPKIARKLEEAVKDVRMLLRLFSTYVADLLPPPEHQQPEPGLGADPDDTWSLADQKEANLLVKGREQ
>Os11g42070.1
MSELEVYSLLQKMAAMRDGGDWPAGAELELQELYTVLEKVQRKMAHAEPLVVVDSGNSARAAYSLFLADLRRVTFTVDQALDSYSASARRSPFMHRVRSVALMGMAAYGVFAFLSARSSSLLQEKLLPQPLELRPKIARKLEEAVKDVRMLLRLFSTYVADLLPPPEHQQPEPGLGADPDDTWSLADQKEANLLVKGREQ
>HORVU1Hr1G061260.1
MSVEHLLHAMAEKLKSEPVLELGRLLGIGSLLQDLQTYFRMIHGRISRIDESAVLMINVNNEQYLQLLQRLWSITLDTDDALNRISRHLRKKGGIFSFHQVRSLPIFRRLHFRVNKLREAVASLKNCYAQTHRIRLPAKRTDIQEATSCQRTCDESEGVLGRERELD
>Solyc05g013280
MAKECRDAIGTINLVKGQHLDRRTTNQLEDAIKHLTHVAVFLTNLEKRHPANGISVHLRPLFLEAHDGFSLMCSHPPRSQFTVKLDNIAEKFKSAKASRSTRQVIPELLQIIEPENIAKRIKASKPSRSSSPITVDMVGFIESLLGSVHRALFFISAGPPVSMLDKKLRHLQVFFRLISKRGIEHESMKDLFYHVEDVAYTAAQLCVLGSSCHMDNEFSKLLERISRPFSPGLRLVYLNALIGLNSSRSKTTMNAKYMLDFVSALQDDLRLRCDNRIRWLQRGLSYLCRFLRDIESYPVSHRQLISLQLNMEDLAIGSANAIYSYDEDMDKTSEIDHELFHLQMKFNYVKVEVDLIRLQNIQGTIIVPMKDLIDYVWEELMFFRSYFMDAFDQCKEQTRITVILNYIQSAVSQAWSVCDSLCHDLNQNDLAREINCLHFQLLLKFKFIKVAIRQMCPSISASSTPDHPMIDLLNFLPMNFEAIDSYSSMLKASFPSSPHRPNRDAESPNTSFLCGPNTDVYSFYSSSSRIPKMDEILKRFHEYILVNLLRKDETNLTFTIADEVKKFYDGLLLMVTYLIEPPVPHTECRKQNDLSMRHEAVAIEAESAVCLHYEDNMNNNRCREINQVLQFLTVTFWLIKSEGNLMDLLKHKSTLGNQVLDLIESAHEELILLRSILMDLLRKKLYRLDDLLMHAEVTAKRLAIFSGSCYEYFMNGSSTEKMRPLLSDFLQEIESVKVEFRNVCLQVLDISPFSLTDGEGLVNFLLKNQAKVPNDDAVSSDGSLEDASSTEKMGLPSDFLREIESVEIKEARKLYDQVLDATHCETSKTDGKSFINIMLTQQDKVLDYDAGSVSYLLNQISVVKDKLLHIGSLLVDIVQYRNMHIELTDLAERVQDKNYICFFSVKGYIPAWYYTLYLSDVKQLLKFVEAEVKIICLKVPDSSSYSFPKTNGLGYLNCFLGKLEELLRSKLDLIIDLKHQIESVKEGLLCLRSFIDHFSESYDEHDEACGLIARVSVMAYKAEYVI
>Prf
MAKECRDAIGTINLVKGQHLDRRTTNQLEDAIKHLTHVAVFLTNLEKRHPANGISVHLRPLFLEAHDGFSLMCSHPPRSQFTVKLDNIAEKFKSAKASRSTRQVIPELLQIIEPENIAKRIKASKPSRSSSPITVDMVGFIESLLGSVHRALFFISAGPPVSMLDKKLRHLQVFFRLISKRGIEHESMKDLFYHVEDVAYTAAQLCVLGSSCHMDNEFSKLLERISRPFSPGLRLVYLNALIGLNSSRSKTTMNAKYMLDFVSALQDDLRLRCDNRIRWLQRGLSYLCRFLRDIESYPVSHRQLISLQLNMEDLAIGSANAIYSYDEDMDKTSEIDHELFHLQMKFNYVKVEVDLIRLQNIQGTIIVPMKDLIDYVWEELMFFRSYFMDAFDQCKEQTRITVILNYIQSAVSQAWSVCDSLCHDLNQNDLAREINCLHFQLLLKFKFIKVAIRQMCPSISASSTPDHPMIDLLNFLPMNFEAIDSYSSMLKASFPSSSHRPNKDAESPNTSFLCGPNTDVYSFYSSSSRIPKMDEILKRFHEYILVNLLRKDETNLTFTIADEVKKFYDGLLLMVTYLIEPPVPHTECRKQNDLSMRHEAVAIEAESAVCLHYEDNMNNNRCREINQVLQFLTVTFWLIKSEGNLMDLLKHKSTLGNQVLDLIESAHEELILLRSILMDLLRKKLYRLDDLLMHAEVTAKRLAIFSGSCYEYFMNGSSTEKMRPLLSDFLQEIESVKVEFRNVCLQVLDISPFSLTDGEGLVNFLLKNQAKVPNDDAVSSDGSLEDASSTEKMGLPSDFLREIESVEIKEARKLYDQVLDATHCETSKTDGKSFINIMLTQQDKVLDYDAGSVSYLLNQISVVKDKLLHIGSLLVDIVQYRNMHIELTDLAERVQDKNYICFFSVKGYIPAWYYTLYLSDVKQLLKFVEAEVKIICLKVPDSSSYSFPKTNGLGYLNCFLGKLEELLRSKLDLIIDLKHQIESVKEGLLCLRSFIDHFSESYDEHDEACGLIARVSVMAYKAEYVI
>NbS00008803g0010.1
MKHQILNRKGGKEMAEECHDVIGAINLVKGQHLGRTTITQLEDATKHLTRVAVFLTNLEKCYPGNGISGQLRPLFLEARDGFSEICSRFPRFNLTIKMGNIAEKFKASKASKLQMISEVLKIIEHENIAKQVRASKPSRSSSRITMEMVGFVESLLGSVHRALFFISVGPAASLLDKKLRHLRVFFTLIAKRCIEHESMKNLFNHVEDVAYTAAYLCFLGSNCNIDGEFSKLLERVCRPFSPELRQIYLSALIGLKSSSSETTTILNAKYMLDFVSALREDLRLGCDGRIRWLQRGLSYLSRFLRDIESYPLPHEEMISLRLNIEALAIGAANAIYSSYDEEMHNTTEVDDVLFHLQLKFNYVKVEVDLIRLLTRQAAITIGPMKSLIDYVWSELIFFRNYFMDAFKQCNEKTKITVILTSIQSAISQAWSVCDSLCHDSEQKDSISSDAHQDHSFSSYTHQEDSFSNDTEQEDLVSGMINCLHFQLLLKFKFIKAAIGQMYPSISASSTLDHPTTRLLNFLPMNFEVIDSYFSMLKSSNTSSSHKPMMDEVLMGFHEYILENLLLKDETNLTFTIADEVKKFYGGLLLLVTYLIEPLVPHIECREQNNVSTGFGTIAVEAQSAMSLSYVDSMNSNNCREVNLVLQFLTVAFWLIKSEGSFMDILKHKATLEYQVLDLIESAREELIFIRSILMDLLRQHTELNKLDDILMHAEVTAKKLAILGDSCYEIFQDGSSTDIMRPWLSDSLQEIESVKVEFRKVCFQVLDVSPLTMTDGEGLIHFLLNHQDKVPNNDAASFNDSFMDGSSSENMELPSSDFLEEMESVKVEEVRNACNQVVDAPPYEMRKTDGEGFINLLLTQQNKVLDYDTGSIFFLHNQISVVKDKLLDMGSLLVDIVQYRNMPVKDKLLDMGSLLVDTVQYRNMHLELKDLAIRLQDKNYICFFSIKGYIPAWYYTLYLSDVKQLIKFVEAEIGSVKEGLLYLTSLIGHFSENYDEHDEVYGLITSVTVLAYKAEYVI
>NbS00001223g0007.1
MAEECRAVIGAINLVKGQHLGITTINQLEDATKHLTRVAVFLTNLEKRYPENGISGQLRPLFLEAHDGFSEICSRFPRFNLTIKMAEKFKASKASKLQMISEVLNIIEHENIAERVRASKPLRSPSRITMEMVGFVESLLGSVHRALFFISVGPAASLLDKKLRHLRVFFTLIAKRCIEHESMEDLFTHVEDVAYTAAYLCFLGSNWNMDGEFSELLERVSRPFIPELRQIYLSALIGLKSSTSETTTILNAKYMLDFVSALREDLRLGCDDRIRWLQRGLSYLSRFLRDIESYPLPHEEVISLRLNMEALAIGAANAIYSSYDEEMHNTTETDDVLFHLQLKFNYVKVEVDLIQLLTRQAAITIGPMKSLIDYVWRELIFFRNYFMDALKQCKEKTNITVILTSIQSAISQAWSICDSLCHGSEQEDYFSDDTEQEDPLVGEMINCLHFQLLLKFKFIKAAIRQMYPSISASSTLDHPTISLLSFLPMNFEVIDSYFSMLKSSNTSSSHRPMMDEVLMGFHEYILENLLLKDETNLTFTIADEIKKFYGGLLLLVTYHIETLVPHIECRKQNNLSTGFGTIAIEAQSAMCLSYEDLMNSNNCREANLVLQFLTVAFWLIKSEGSLMDILKHKATLEYQVLDLIQSAREELIFIRSILMDLVRQHTEVKKLDDILMHAEVTAKRLAILSDSCYEIFKDGSSTDKMRPWLSDSLQEIESIKVEFRKVCFQVLDVSPLTMTDGEGLINFLLNHQDKVPNDEAVSFNGSFMDGSSSENMELSSFDFLGETQSVKVEEVRNACNQAVDASPYEMRKTDGEGFINLLLTQQDKLLDYDTGSISFLHNQISAVKDKLLDMGSLLVDTVQYRNMHLELKDLAIRLQDKNYICFFSIKGYIPAWYYTLYLSDVKQLYKFVEAEVKTICLKVPDSSSYSFPKTNGLGFLNCFLGKLEELLCSKLDLAVDLNHQIGSVKEGLLYLTSLIDYFSENYDEHDEVYSLVTSVTVMVYKAEYVI
>Solyc05g005130
MAMECGKVIGAMNFVRDVQHFDMSTFHQLEDARNNLEHAAGFLRKLEKRSPENTISTYLRPLFLEALDGLSAISSHMKDQGQKSDIVERISKVLKIIKLKNIAERIKASKPSRSSSQVTLEMVECSCVCSCQEAVDIRGFFTFIAKQCIEHESMKDFFTHAEDVAYTAAYLCFLGLNGTMDTDISKFLKRISPFSPDVRQIYLSVLMGLNSFRSETTMNAKYMFDFVSALRNDLEELLSNVHQSPCIRLQQGLSHLSRFLWDIKSDPFPLGELISLQSQMQAVAIEAAIAIYTSYDEKVKMKTTETDHLPFILQLKLNHVKVEVSLIKLLKSKPTVIAPLKDLIDCVREELIFMNFFFMDAFEQCKEQTNVTEFFNLIQSVTSQAWLVIYSLYRDIKKEGLAREISWSHFQLLLKFRFIRAVIGQICPRISVSSILDHPTINLLNFLPLNFKVLDSYFSMLKSSTIDSSDSPMMDLVLMGFHEYILDNLQLKNETSLTFTNTNEVKKFYYGLLLLVTYLFDPLVQCSGFGTIEIEAAGDSNRNRRVSLVLQYLTVALKLIEPEETLMDMLTKATLKAPILDMVESAHEELIFLRAFLMDVLRQQMKLNKYHHLLRNVEETANKLAQLSRFRNERFMDENSTWEVCLILSDFLYDIKFIKVEIRKVCIQVLDASLMTLPDIKGLLNFLSNRLDTVLDCDAGSIAFLMNRSRVLKEKLMYLGHFLADVVQHYNMHQGLKDLMKHVLDTKYVCLLSVGDYKSAWYYMLSLSDMKQLLKFVETEVKTIIPKAPESSSYSFPKTNGLGFLQFFLGNLEELLCSKLDSVIDWKDQIGSVKEGILCLRDHFAENFDELDEVYGFILKVTEMAYKAEFVI
>Solyc05g013260
MTKALKIFTLNNIAARLEAASKPIISGRKMISEVLKMLKPEKIAERIEASKSSSQITTMEMVRFVDFLLDYVKDPTLVKLRYLRAFFILSASRCIEHESMHYFFIHVENVAYTALKLRFKWIDKYIDMISYELHSLRSSLSPNLTQNLLTALKSSKSETTLNSECMLDFVNVLLEDLKVHLHCCQIWGLKEELLNSVHFLRCIEHGGTQLRIFSSLQSLIEDLVFEAALVINAYDEDLLFVLKPKLNHVNLVIKMIQLRNSEATFLLRADSLKLIDYALEELIVVTNFLMDSLDQCKQQPKITDLLTLIQSVTNEACSAVKNLLCYPRGEDFVREMNRSHFLLLLKFNFIKAAIRQMCSTICASSTEIHLLNFLPINFEVIGSYLNSSEKSSSGYRNMNLVMMDFHQYIIDNLLLKHETDLSFTVADDVKKFYDGLLLLLTHLVDTLSQCSEFGTTAIEAKSANSNKSNLILQFLTVAFKLIGCERSLMDLQKQHTVHNVLMHAEVTANKIAQIIKRRSTEEIGLLLSEIESVKVEIRKVCFQFLDASPYNMTDGEDLIRFLSKHQDWLLNFDAFSIPFLKKQIPEIKGKLFYLGSFIADIVQHRDMHQELKDLVKRVQDIKFVCLFPIRDSAPSWCYRLYLSDVKQLLKFVETEVEMICLKVPDFSSHSFPKINELGFLDCFLGKLDEMLSSKLESVIDLKCQIEPLKEGLLCLRTLTDHFPEIYDEHDEVYSLITRVTAMAYKAEYVM
>Solyc05g007170
MAADACNAVINGIDSVKGRHLGNLVNNELEIAKKQLNFVAEFLKQLEKRTPENRISAKIESLFEGAHNVFYEIWCHMNNEGRTKVTIRMISKVLKKLKPAFIARQIKDSKPLRSTIGITVDMMTFVDSLLESVLVLWKCMKDVTAPHITKGEMLEKKLISLRFLIFTANSCVYEDETIMSDLLIHAEDVAYNAAHSFLCLDSENVVHSEFCKLLETVSPVKPEVRQIYTRVLKGHSNSSGAKTSMISHEVVEGFLCSLREDLEELLSRDDSLKVAFGDHMQWLQQGLVYLGTFLLSLPTPCTKDKNRFSLLSHIAYVASEAAILVYSLYDKDVDKTTHFPLQVKFNHVKIEVEMVKLHETTEVASLKDLIDKVQQELMFLGAFLMDSLQQCIEQAKITDILSLLLYVTTEAGSVVNSLSNDLEQGDLEREMDIAYCQLVLKFKFVNAVLRQTCPVIFDSSESNCPMRKLLDFLPIDFDVIDSYFSMLKSSKISSFGSLKIDEVLMGFLEYILDHLQELLNDEGSLIVAATNEVKKFYQGLLLLVTFFIDTSIQYTECERQYDLLTEIETIVNEAESSVNSLLKTTEVEHVLFRLQVKLNLIKVESGLIELRKHEATVISPLKDLIVNVKDELIFWRSFLMDSLEQTKGKTKITVPFSVQLKLNHIKVESSLIELLKHGATMISPFKCLIEDVQEELMFLRTFLMDSLEQCKEQTQASDVLTMVQSVTTGAGSLISSRYFSSNQGDLDGEINLMHFALLLMFKFIKAVIRQMCPVISASTTVIDHPLINLLNFVPIYFEVIYPYFSLLKSTKTVYLSSPKMDDILMVFLDYILNNISVLLKDETNLFVTGANEVKKFYQGLLLIVTFIADPPSHYIECKNKNELLMEIETIAIEAEFAVRSSYEDHSVLLPLQLKLNCIMAESSLTKLLKHTDMNPLKNLIVNVKEELIFLRTFFVDSLKQCQGETKITLPFPLQVKLNHVKVESSLIELLIHEATLMAPLKDLLDNVKLELIFLRAFLMDWLDKCKDQTKITDVLNLVQSVTTDTGSLIDFISHNSKQGNLSWEISLLHFGLFLKFKFIKRAIGQMCPIISASSAPDNAAINLLEFIPINFEVISSYFSKLKFSKTSFTGISRMDELLMDFLEYILDNLRELLKDEADLRFHEVTKIYQGLLLIETFLADIPVECKKQQELLTEIENIAIEAETAVNSCGEKTNEADRVLFLLQVKLNHIKIESSLIETTKHEELVAPLNDMIENVKQELIFLRNFLMDSSDQCNKQTKTADVLCLIQSVTTEAGSVISSVSHNSKQGGLAKEINLSHFQLLLKFKFIKAAIRQMCPIASASSSSNHLIMINLLNFFPFDFEVIDSYFSMLKSSKTSSLGGSKMDEIFIGLHAYILDSLNMLPNNEASVVFTNKRKRFYQGLLLLVTFLLDPPIQYIECMKQNDLLTEIETIALEAKDVIRSSYEDVVNGNESNKVNLEIKLLTVAFKFIKSEGNLTHLLKRKATLEAQIIALIEDTHEELVFLRAFFVDLLRQHKELYKLHDLLVHAEVTAHNAVLISGSCCEEMSLSLVVLLREIKAVKAEVRSVCFEDLDASSCNMTKTNIEALVKFLLNNLDRVFTCDAGSILFMKNQIPVVQENLVRLGSFLDHILQHRDMHKEFKDLVERVQEVVNSSKYVIFFSVSCDNPVWYHLLYLYDVKQVHKFVEEEVKMICYKVPDSSLFGFSKTSGLGFLNYFLGKLEELLHSKLDLITELKHQIGSVKEELIHLRSFLSHFSENNGEHDDVYGLVIEMAYKSEYVI
>Solyc10g085460
MADPVIGATVQVLLEKLLSLSIEEVKTLRNCKKNLSKLTKHVTMIQAYTHDAETRQVEDNQAVEEWLKMLEKIAEDAENVFDKFTYVSIKARVMKNQMKLMEKVSHFFSQTVFKYKMSRKINDINEELRAINELANNLGLQLLTVPSRKIPQIRETDSSASYVVGRDKDVAEVKEKILNMRKDVV
>NbS00014266g0009.1
MRNVGPMNSDLANTLSLQPLRAPSRQILSIRETDSIVVASDVVGRDQDVAEIKEKMLNMREHVV
>Solyc10g012350
MIRETDFLVGSLDVVGRDNNVAEIKEKMLNMREEVV
>Bv3_060540_ofii.t1
MDAVSSYAVVPFISGLFNVLLDRLAPENIREYLMGSHSDSTATELWKLRTSMIRVRRVINDAEEKQDTDPDVKSWVNEVKHAVYDAEDLLDEIHTKTLVKRVESETSSQVMSSITATFGRMVAALDPFHQGTISKIHMINKRFEGFSQLIDVLNLKSGLEKPRLLSSSRLTSSLVDESMICGRDSEK
>Os06g41640.1
MATLSLATGVGWVVSPVIKLMVEKVQSYISTQYKWQSNLEDDLKKLETILTEILLVVGTAERRRTLDCNQQTLLHQLKDAVYDAEDILDEFDYMLLKENAEKRNLRSLGSSSISIAKRLVGHDKFRSKLRKMLKSLIRVKECAEMLVRVIGPENSSSHMLPEPLQWRITSSFSIDEFVVGRQKER
>Os06g41660.1
MATIPLATGVGWVVSPVIKLMFEKVQSYISTQYRWQSNLDDGLKKLETILTETLLVVGTAERRRTLDFNQQALLHQLKDAVYDAEDILDEFDYMLLKENAEKRNLRSLGSSSISIAKRLVGHDKFRSKLRKMLKSLSRVKECADMLVRVIGPENCSSHMLPEPLQWRITSSFSLGEFVVGRQKER
>HORVU7Hr1G093710.4
MHTVVLLVVQKARNKCTQRMFDNGIFLDYMATVSAVSAVGWVVSPIIRRMVSLVQSYMSSQYNWKSGILSDLKNLEATLMDILLVVGAAERQHVVDINQMLLLQQMKDAVSDAEDVLDEFDYMLLKEKVEPKGLLRRIGSSSLSVGMRLVNIDKFSSNLRKVLKSLERVRASAEMFVRVMALEGFNPIQSLECVPARITGSLLHEDAIFGREKEI
>Os04g43340.1
MARCGGERMVDELRDVLDDFAFRAKRLAAPLLQPFGRASEAVALDGAEIDGLRRIRAALRAAEERVVTDDFVRLWLRELEDLERMAEDVLEELEFEALRASRLERFKLQLLRSSAGKRKRELSSLFSSSPDRLNRKIGKIMERYNDLARDRDALRLRSSDEERRREPSPLTPTSCLTKCSLHGRERDK
>Os07g17230.1
MEPGSSSREGEQQEPANERLTATGGGGGGGGGSPVSDQELSDGEEVSDGEYQAGDDFSGYAVRGRGFVEKEHIFDKVVTPSDVGNLGRLVIPWQHAECYFPRDVPANEREGVVLRFEDDAGNSWRFLYRGSSLTLGWSHFFRKNRLDAGDMVSFYRGASEATRDRLFIHSKRRMHILPTLGYSDPQVHINRLFQLLVRVRTMVSSFGKSGSPSPPNSPLPTVQNFTYKALKDCLQDLHYYSLLSMMGRNHKSQSTSAKIRDTIPTLDALIQLRSLSDPVFRIPAAATSHCILLCRGVLGIMGFLCSDENMKEDHRMLQVPAFDDLNYSAQDKITRMKEQTMPSSLADPIYLLPTAIRNLLYLDLSNCSDIVQLPPSLGSSLHMLSALNLSCCYSLRALPDSLVCLYDLQILLLSFCHNLQNLPVSFGDLSNLRLLDLSGCRSLRLFPSSFVNLGSLENLNLSDCIRLMGIPQNFEDLQKLEYLNFAGCYRVDLPVYCLTNLVNLKCLTLSNHTDIKDFPYSFTDLKRHLYLSRWWKYNWVHTQCNLKSYRCHQ
>Solyc09g092280
MGEIVLSAVISKATEAAGNLLVEKWSNLTSLEESMNWLKTEMLLIQSYIIDARTKLTQGDSTVKNLIKYIEQLADDANDILDEFLPKIERKGTIGCRVSNVSSANKFVAEIEKIKRRVAEIDGLRTTYGITDTSNNNNQHDYIPWDQRGVFLHADETEVVGLDDDFNKL
>Solyc09g092290
MGEIVLSAVISKATEAAGNLLIEKWSNLNSLEESMNWLKTEMLLIQSYIIDARTKLTQGHSTVKNLIKYIEQLADDANDILDEFLPKIERKGTIGCRVSNVSSANKFVAEIEKIKRRVAEIDRLRTTYGITDTSNNNNQHDYIPLDQRGLFLHADETEVVGLDDDFNKL
>Solyc09g092310
MADILLTAVINKSVEIAANLLVQEGTRLYWLKEDIDWLQREMKHIRSYVDDAKAKEVGGDSRVKNLLEDIQQLAGDVEDLLDEFLPKIQQSNKFICCLKTVYFANKFAMEIEKIKRRVADIDRVRTTYNITDTSNNNDDCIPMDRRRRFLHAYDETEVIGLDHDFNKL
>Rpi-vnt1.3
MNYCVYKTWAVDSNTKANSTSFLSSFSYFPFLILTFRKKKFNEKLKEMAEILLTAVINKSIEIAGNVLFQEGTRLYWLKEDIDWLQREMRHIRSYVDNAKAKEVGGDSRVKNLLKDIQQLAGDVEDLLDEFLPKIQQSNKFICCLKTVSFADEFAMEIEKIKRRVADIDRVRTTYSITDTSNNNDDCIPLDRRRLFLHADETEVIGLEDDFNTL
>Solyc09g018220
MAEILLTSVINKSVEIAGNLLIQEGKRLYWLKEDIDWLQREMRHIRSYVDNAKAKEAGGDSRVKNLLKDIQELAGDVEDLLDDFLPKIQRSNKFNYCLKTSSFADEFAMEIEKIKRRVVDIDRIRKTYNIIDTDNNNDDCVLLDRRRLFLHADETEIIGLDDDFNML
>NbS00012994g0001.1
MAEILLTVVIKKAADIAGELISAQVSRYSKLPENIKWIEREMRHMQSYLKDAESKQARDEKIKNMIKDIEEIARDVEDILDEFLPKVASKGGKSLGFIKKTFQAIPYAIAAFKFVSEIEKIKRRVHEIDRIRTTYGIMDTGASAEGDGNWDFRRSFLYADEPDVVGLDKDCESL
>Bv3_050600_wnyc.t1
MEATALLRSAGQQLGKWMVEEAKYLYAVKDKVEGLQSELEWIQCFLRNADEKKNDDEMIHKWIAEINDFSYEAEDILEKYLLKVSHPRKNDGIWNALKWATCALGDVMSTHQVGLEIDVLTSKISKLSARMITYGVKPESYGESSWKRSHSNRAELRRTHSHLPVDDIVGLENDTETL
>Bv4_087950_zpga.t1
MEELRVEAEELKRIEREVQEQLKRATEAGEEIDEQVNQWLEDVHNFGVTMETNWLADEKAKSTSMKRLFPLTCQIKKSKKDVLEMKNLVSKLLSQGKNVLCVCFPAETKGIELLWRDNFVEFRSRRSAYDRIMEGLEDE
>Bv4_088010_uznf.t1
MEELRIEAEELKRIEREVQEQLKRATEAGEEIDEQVNQWLEDVHNVGVTMKTNWLADEKAKSTSTKRLFPLTCQIKKSKKDVLEMKFFVRKLLSQGKNVLCVCFPAETKGIELLWRDNFVEFRSRRSAYDRIMEGLEDE
>Bv4_088030_hdaa.t1
MEELKSNAEELWRIQREVEEEVKKAKEAGNELDEEAIKWLDKVKKISGNMKDKIDGKVEKNTVVHKMKQLFSSNNQSKSYNSSQDVLEIKTLVDEGKSVLTTCFPGDPIGIEHVWRAGFVNFSSRKFEYNRIMEGLKDE
>Bv4_088080_qfrz.t1
MEELKSNAEELWRIQREVEEEVKKAKEAGNELDEEAIKWLDKVKKISGNMKDKIDGKVEKNRVVHKMKQLFSSNNQSKNNSSHDVLEIKTLVDEGKSVLTTCFPGDPIGIEHVWRAGFVNFSSRRSEYNRTMEGLKDE
>Bv5_113940_uhsx.t1
MMTTLWTNAVGGLIANEAHGIVTLVLSRIREEIRHARKYKEEFEKLHEQFDDLNKLLHGPAENSLVSNNNVLLSDWLRMVKKAAYDADDLLDEYSYETLKRENRSRNRDKFKDKFTSYPVRRILIHRVKGLSTEISKIYSNGEKLGITPMKVVAGRSSRLSHDKQQRKLQEQRQWVDYNSLAGRNKDL
>Bv5_116410_yxaz.t1
MGHRVKHLMGCIEDVFKDAQVLGIKPVDLVGGPSRNVPVLEDVQLKVQRELVAGRGLIGRDQDE
>Os03g50150.1
MAEGAFLSSLVDRLSTTALSGITSLWGVKEQVDSLIHELQAVECFLKDADLREIRRQATSNNNWFWLHSLRDAAYDAEDLIESVELHEGRYHTLNPLLQPLNSYRFAKQINEIKSRFQSIIDGWAKNASMLRELRDMSSSSSSVTSAADSLWRRSSCHLGDDVVVGREEEA
>AtZAR1
MVDAVVTVFLEKTLNILEEKGRTVSDYRKQLEDLQSELKYMQSFLKDAERQKRTNETLRTLVADLRELVYEAEDILVDCQLADGDDGNEQRSSNAWLSRLHPARVPLQYKKSKRLQEINERITKIKSQVEPYFEFITPSNVGRDNGTDRWSSPVYDHTQVVGLEGDK
>AT3G50950.2
MVDAVVTVFLEKTLNILEEKGRTVSDYRKQLEDLQSELKYMQSFLKDAERQKRTNETLRTLVADLRELVYEAEDILVDCQLADGDDGNEQRSSNAWLSRLHPARVPLQYKKSKRLQEINERITKIKSQVEPYFEFITPSNVGRDNGTDRWSSPVYDHTQVVGLEGDK
>Solyc02g084890
MVDAVVTVFLEKLLNVLTEESRFLSQHRQQFEKLKNELLFMQSFLKDVERLKRKHTTLKTVMASLRDLIFEAEEILEDCQNQSADSDGSTRFSTRLHPKRLSHRHQTGKRLSEINDKITEIKQNISTYLGVPLMKEGSIEAHDNLMTRWTSSLYNHTQVVGLEGDT
>NbZAR1
MVDAVVTVFLEKLLHVLTEESRFLTKYRQQFEKLKNELLFMQSFLKDAERLKRKNNTLKGVMSCLRDLIFEAEEILEDCQNQSADSDRATTCFHPKRLSLRHQTGKCLAKINDRISEIKQNISTYLGVPLLEEGSMEAHNNLMSRWTSSLYDHTQVVGLEGDT
>NbS00013646g0007.1
MSRWTSSLYGNILKQNISTYLGVPLLEEGSMEAHNNLMSRWTSSLYDHTQVVGLEGDT
>Bv9_203570_geqf.t1
MVDAVVTVFLEKLFNVLVQEGGVLLGFKDQFKKLQNDLKYMQSFFKDAERLKRKDESLKCTLADMRELVYEAEDILADCQLLSNSSGKLLEDYSPTKVPAKYQMGKRIGEINEKINSIKNNISSFLGPLQPVHGNVEEEGPPRWSSPVYDHTQVVGLERDT
>Solyc07g053010
MEAVVELIVKDLSKEVNVHAQYAIQFESEFEVMKKELNLMRSYLTEANRLKGNSKLVKTTLSELQELIYEADNVVTDCQIREDYLSMKGNPSCLLPSPKEISFRYITGKKLTGLNKKIVKMHKKLRTFVGPITEQTRGDENISRRRIRWTSHIFDQSEIVGLSEDT
>Solyc07g053020
MKDLFDKVDSQIRNVVGFEDEFDKMKSELVTLQSYLGDLDRHKEKSKSAEVASTKLREVIDRLDDLVSDCTNRVAYENMRKRIWSVISPRGMKFRNQVGKKLAEINRDIVSIRESLKIITPMISLCISEESGSSGGGSSWGRVRWTSDVIDESQTVGLAEDT
>Bv3_051360_kzro.t1
MAEAIGIEVGKLFVEKLGFKAGKLIMSVKDINSQIQRLQETKSIIEATLRDADPLESCSSVEGKMIRNLHGIEARLEYFFDEKQTRAKQKELMGGSRHSKELRLFFSSSNQLVSPLRTAAKIKEIKEELESIARDHSLVSGIANNYSMSRRKQTEVLAETGPFLATDVVIGRNEDR
>Bv3_051390_sdqx.t1
MAEPLSTGIVQAVVQRPISKAYEEIMSALVDFKSNMESLQNTRSTLEAVLLDADSVVEPSHAQKDAIEKLSCQVDRLVDLLDAREDRAMRKQVMGGSWFIKEARLFFSPSNQLVARFMDARKVKDIRNKLDSSSRDHAQFGSIISMPSASQPQAWGIQTVTSHIITDMVVGREEDK
>Solyc04g005550
MEFLAIFVEKLTDSLIQPVARGIGYFYYYKRNMTSLDEESQKLENLRSGVQERAEAARKNLQVISHTVEDWLTSVDTTTADAAIVTRRGRNGVKSGCFYGCCPNLKSRYLLSRRAKKITLKAIELRNEANKYDVFSYPVPHVEAEAMVSNSGEAFDSRKVKE
>Solyc04g005540
MQRKAEDARRNLQDISPNGKVWLTSVDTTTADVEGVMRGVAEVERGCFYGVCPNLKSRYSMSRRAKKITLELIELQNESNKPDVLSFDHPVESEPEAMCSNNVEEFESRKLKE
>Solyc07g044800
MDVIGLQTEGNNYVDFSYPVQPVEVEAIPSYTGEEFSSRKLQE
>Solyc12g016220
MEVELEPLTFEVKGMSQNHLYRRLFMYLTPTSESTGPLVPIQKSRFYSTYMYVTDCLIQPVARGIGYLFYYKSNIKSMDDESQKLEDIRIGVHQRAEADQRNLQVISPNVEAWFTSVNATTADVADVMRRGRVEVERYGWCPNLKSRYSLSRRAKKIALELIELRNEGNAYTVFSNPVVEIEVIPSNSGEEFDSRKLQE
>Solyc10g055050
MEFLSIVVEKVTDYGEAWLTSFDTTTEHVETVRQGITEVERGCFYGGCPNLKSQYSLSRRANKITLELIQLQSEGTNQNAFSFDRPVQSHEAIPRNSSEVFASRNFLE
>Solyc02g036270
MCVGRVTDCLMQPLAQQIGYFFYYNSNITSLDNESHKLDNITSGVQQRAEAARRNLQVISQDVEAWLNSVTKINSDVEGVMHGRVEVERGCFYGWCPNLKSRYSLSKRAKRITLAVIELRNDGKDYVDFSYPAPPVVEIQAMSEEFDSRKLKE
>Solyc12g044180
MEFLFVFVDKVIDCLIKPVARGIGYFVYYKRNITCMENESEKLENIRIGVDQRAETNRRNLQVISPNVEAWFTSVATITTEVEDVMRRGRNEIDRYDWCPNLKSRCLLRRRAKKIALELIELQNEGNSYAVFCYPAVESEPLPINSGEEFDSRKLQE
>Solyc12g044190
MENESEKLKNIRIGVDQRAKANRRNLHVISPNVEAWFASVATITAKVADVTRRGRNEVDRYDWCPNFKSRCLLSRRAKKIALDLIELQNEGNSYAVFCYPAVENEPLPINSAEEFDSRKLQE
>Solyc12g044200
MEFFSYGLVDKVTGCLIKPVARWIGYFVYYKRNITCMENESEKLENIRIGVDQRAEANRRNLQVISPNVEAWFTSVATITAEVADVTRRGRNEVDRYDWCPNLKSRYSLSRRAKRIALELIELRNEGNNYAVFCYPAVENEPLPINSAEEFDSRKLQE
>Solyc10g054970
MELLSIVMKKVTDFLMHPIARGIGYLFYYKSNIRCMHKECKKLKNIKSKVQERAEVARINLQRISHNGETWLTSVDTTIEHVETVRQGTTEVERGCFYGCCPNLKSCYSLSRRAKKITLELIQLQSEVTNPNAFSFDRTVQSHEAIPSNSDEVFDSRKFQE
>Bv4_088020_rpxc.t1
MYEQGKSLSRISCLTPATGIQLLSGDGYVVFESVKRAF
>Bv4_088060_owmm.t1
MEIIIAVAAKAAEYTVGPIKSRANILCNPQSVIQETGKKYNQLQELRKEVTDRRDLARSNGEEIIDNVNQWLMAAETVLTEVDKWMQESVSYVTNTSSRCTRICTSKWVWAHKQRKNAVQKKLKLCEIFEQGKKLSNISRLAPSSGIQLLSRSDYIVFKSVKSAY
>NbS00005570g0005.1
MAVVSFIPVISKLADYVVAPVGRQFLFIYYRKKNVEELQKKVKTLNETREDVLNLIIVATSSDREIKITVKSWLEEVDTVLAEAEELDNEAKTRLKCLNGCFPDFLSRYKLSKMVVKQTKKVNSLLDQRPKEEVSTSTPPLNLLLLSNEGKDIKDESEPMLDIVVQQSEPMLDIIVQQSEPMLNIIVQQREAV
>Os11g42090.1
MDVAADLQRVIDILSSARMESQSRLLELDALLGAVRDSIARFPNIINNIIDRRDKCLVLATCGDYDRRLEEARRLFAHLRGELEAILSRQVEPDSWYQVTALHISNLFFRRATVRELRSLLKKLAGLEESLASVPESGESMDEDLYPVGTSTNDVGPDDYVKSPMVGRSELA
>Os01g72680.1
MEENIGKLDNTIKNLEVRKNEIQIRLSISEGKQETCNPEVTEWLQKVAAMETEVNEIKNVQRKRKQLFSYWSKYEIGMQAAKKLKEAEMLHEKGAFKEVSFEVPPYFVQEVPTIPSTEETECNL
>HORVU3Hr1G109680.6
MAVSALIDFVTTTVASHLWNPVITRIRYLTEKEENIVKLDSTVRNLEARKQEIQIRLMNSERKQETCNPEVTEWLEKVAAIESEVNEMKHGQRKRRAQSFGYWSKYETSMHAAKKLKEAEMLHEKGSFKQVSIEVPPCSVQEMPTVPSTPEADCNL
>Os09g14010.1
MMCRAGQWLLPHLAYPFKTAQNVDKLTKFRRKLQALRDDNEVRIKNAERKQKICPNIVSEWMEEARQAIDEADEIKAEYDSRTLCFHRLPPNFNVTRSYGISSRATKKLVKLKVVYNNGDNFNEDEFPDKPPANVERRHIGTSVVGMECYL
>Os09g14100.1
MSCCLCASEDAIDEARCSSCGNQDMASNHHSQSIFSAVLCSFGNCLQLNIAYAFKPEEVLVKLTEFNRRLEARSDDIKLMISMAGSKQQTCKHEVLDWLQTVELARTEVDAILQDYSKRSKHLISNFNISRRASDKLEELVDLYDRGSFEVVSVDGPLPSIEEKPIREKLVGMHLNV
>Os09g10054.1
MAQILGGLVNIVVTPIYNAIFKHALYPFKVTRNVENLEKATKKLIAKRDDVENKISNDERSGMRIKSEARRWLEDVNTTISEEADINQKYESRGMTFGGCSMNCWSNYKISKRASQKLLEVKEHYIADMSVVGDQPSPEPVQKIPIPCDHVMDNDNNL
>HORVU6Hr1G095140.34
MCVVLSESFCCMYNCRNSVSCIKQDLLVALFSFVSAPLSVINYVSWTKIHTNILFFSCNYYTRKTHTYWFFRQVPKMAIEAPALGPLLANTVNTVITPFYTLFSTNATYCFTAHTNVRNHRTETETLKGNLLRVKQRIVDSEMNGLIPTDEAEEWVPRAEQAISEEAANRESFVQRCRIFGCSLNCWGNYKTSKKAAEKVDAVRKYISSTPLPENVTRTPPPPRVVDLSTHPAQLLPSRERTLQHALGCIKEEDAVRVIGIWGPRGVGKTHLLTKINNSFLEHCPFDIVVLIKASRECTVQKVQAQIINRFGITQNVNVTAQIHELLKKRNFLVLVDDLCEKMDLSAAGIPHPLGVVDQKKRKVLIISPSQSICDLMGVDKYIQVLGLEEEEAHQLFEQSFGEENLYTDPHVGVLAKDLVRELIGRPSELIHFGKMMRRSRNARQWEDVIDALKTSNLRKDNPLCMAERIVGSLEGSTKDLIARKNDVCQKIKNAEREGKKSTNEVDRWLEKVAEIIDSVHVISVDSKLKKDVTMEGSEKLREVQECLSSCPGSVAIESMPPPVQEMPGPSMSAENRNL
>Os12g10410.1
MVSAWTIVPGIIVSLIVLVVTKLWDPIAQVYGYPFDAERRVQKLVDEFSKLQDQLGELGILDPKPSSAVLSGWLQRAAGCKDKVEEIKRRHESVKSVGVQGLLPRINVVRHLCAIGRDADLELEEVKDLIAKGEGHLKEAGAAPHPIPIPIPLLPPPAAEFDNGQLAQSILDTAAAGTWGVGIQAMKPHL
>AT5G63020.1
MGGCVSVSISCDQLTKNVCSCLNRNGDYIHGLEENLTALQRALEQIEQRREDLLRKILSEERRGLQRLSVVQGWVSKVEAIVPRVNELVRMRSVQVQRLCLCGFCSKNLVSSYRYGKRVMKMIEEVEVLRYQGDFAVVAERVDAARVEERPTRPMVAMDPML
>RPS5
MGGCFSVSLPCDQVVSQFSQLLCVRGSYIHNLSKNLASLQKAMRMLKARQYDVIRRLETEEFTGRQQRLSQVQVWLTSVLIIQNQFNDLLRSNEVELQRLCLCGFCSKDLKLSYRYGKRVIMMLKEVESLSSQGFFDVVSEATPFADVDEIPFQPTIVGQEIML
>AT1G12220.2
MGGCFSVSLPCDQVVSQFSQLLCVRGSYIHNLSKNLASLQKAMRMLKARQYDVIRRLETEEFTGRQQRLSQVQVWLTSVLIIQNQFNDLLRSNEVELQRLCLCGFCSKDLKLSYRYGKRVIMMLKEVESLSSQGFFDVVSEATPFADVDEIPFQPTIVGQEIML
>AT1G12280.1
MGACLTLSFSCDEVVNQISQGLCINVGYICELSKNVVAMKKDMEVLKKKRDDVKRRVDIEEFTRRRERLSQVQGWLTNVSTVENKFNELLTTNDAELQRLCLFGFCSKNVKMSYLYGKRVVLMLKEIESLSSQGDFDTVTLATPIARIEEMPIQPTIVGQETML
>AT1G12210.1
MGGCVSVSLSCDREVNQFSQWLCVSGSYIQNLSENLASLQKAMGVLNAKRDDVQGRINREEFTGHRRRLAQVQVWLTRIQTIENQFNDLLSTCNAEIQRLCLCGFCSKNVKMSYLYGKRVIVLLREVEGLSSQGVFDIVTEAAPIAEVEELPIQSTIVGQDSML
>AT4G10780.1
MGSCISLQISCDQVLTRAYSCFFSLGNYIHKLKDNIVALEKAIEDLTATRDDVLRRVQMEEGKGLERLQQVQVWLKRVEIIRNQFYDLLSARNIEIQRLCFYSNCSTNLSSSYTYGQRVFLMIKEVENLNSNGFFEIVAAPAPKLEMRPIQPTIMGRETIF
>AT1G12290.1
MGGCVSVQVSCDQLLNHLGRCFCRKLYYIQNIKENLTSLEEAMEDLKALRDDLLRKVQTAEEGGLQRLHQIKVWLKRVKTIESQFNDLDSSRTVELQRLCCCGVGSRNLRLSYDYGRRVFLMLNIVEDLKSKGIFEEVAHPATRAVGEERPLQPTIVGQETIL
>AT1G12290.2
MEDLKALRDDLLRKVQTAEEGGLQRLHQIKVWLKRVKTIESQFNDLDSSRTVELQRLCCCGVGSRNLRLSYDYGRRVFLMLNIVEDLKSKGIFEEVAHPATRAVGEERPLQPTIVGQETIL
>AT1G63350.1
MGISFSIPFDPCVNKVSQWLDMKVSYTHNLEKNLVALETTMEELKAKRDDLLRKLKREEDRGLQTLGEIKVWLNRVETIESRVNDLLNARNAELQRLCLCGFCSKSLTTSYRYGKSVFLKLREVEKLERRVFEVISDQASTSEVEEQQLQPTIVGQETML
>AT1G62630.1
MGISFSIPFDPCVNKVSQWLDMKGSYTHNLEKNLVALETTMEELKAKRDDLLRRLKREEDRGLQRLSEFQVWLNRVATVEDIIITLLRDRDVEIQRLCLCRFCSKNLTTSYRYGKSVFLRLREVEKLKGEVFGVITEQASTSAFEERPLQPTIVGQKKML
>AT1G63360.1
MGISFSIPFDPCVNKVSQWLDMKVSYTHNLEKNLAALEKTMKELKAKRDDLERRLKREEARGLQRLSEFQVWLDSVATVEDIIITLLRDRNVEIQRLCLCRFCSKSLTRSYRYGKSVFLRLREVEKLKGEVFGVITEQASTSAFEERPLQPTIVGQDTML
>AT1G61310.1
MGSCFSFQIAVGDQTMNRIFDCLIGKSYIRTLEQNLRALQREMEDLRATQHEVQNKVAREESRHQQRLEAVQVWLDRVNSIDIECKDLLSVSPVELQKLCLCGLCTKYVCSSYKYGKKVFLLLEEVKILKSEGNFDEVSQPPPRSEVEERPTQPTIGQEEML
>AT1G61180.2
MGSCFSLQVSDQTLNRIFNCLIGKSYIRTLEKNLRALQREMEDLRAIQHEVQNKVARDEARHQRRLEAVQVWLDRVNSVDIECKDLLSVTPVELQKLCLCGLCSKYVCSSYKYGKKVFLLLEEVKKLNSEGNFDEVSQPPPRSEVEERPTQPTIGQEDML
>AT1G61180.1
MGSCFSLQVSDQTLNRIFNCLIGKSYIRTLEKNLRALQREMEDLRAIQHEVQNKVARDEARHQRRLEAVQVWLDRVNSVDIECKDLLSVTPVELQKLCLCGLCSKYVCSSYKYGKKVFLLLEEVKKLNSEGNFDEVSQPPPRSEVEERPTQPTIGQEDML
>AT1G61300.1
MGCCFSVQFSFDDQTLVRIFNFLCGNINRNSFGVEERPTQPTIGQEEML
>AT1G61190.1
MGNFVCIEISGDQMLDRIIRCLCGKGYIRNLEKNLRALQREMEDLRATQHEVQNKVAREESRHQQRLEAVQVWLDRVNSIDIECKDLLSVSPVELQKLCLCGLCSKYVCSSYKYGKRVFLLLEEVTKLKSEGNFDEVSQPPPRSEVEERPTQPTIGQEEML
>AT5G43730.1
MVDWLSLLPWNKIFTAACGCFLSDSNYIHLMESNLDALQKTMEELKNGRDDLLARVSIEEDKGLQRLALVNGWLSRVQIVESEFKDLLEAMSIETGRLCLFGYCSEDCISSYNYGGKVMKNLEEVKELLSKKNFEVVAQKIIPKAEKKHIQTTVGLDTMV
>AT5G43740.1
MLGWLVIPWNQIFTAACGCFLSDRNYIHMMESNLDALQKTMEELKNGRDDLLGRVSIEEDKGLQRLAQVNGWLSRVQIVESEFKDLLEAMSIETGRLCLLGYCSEDCISSYNYGEKVSKMLEEVKELLSKKDFRMVAQEIIHKVEKKLIQTTVGLDKLV
>AT5G43740.2
MLGWLVIPWNQIFTAACGCFLSDRNYIHMMESNLDALQKTMEELKNGRDDLLGRVSIEEDKGLQRLAQVNGWLSRVQIVESEFKDLLEAMSIETGRLCLLGYCSEDCISSYNYGEKVSKMLEEVKELLSKKDFRMVAQEIIHKVEKKLIQTTVGLDKLV
>AT1G51480.1
MVQHWDGDPAVRTKSHIEMLHPACEMSWNLKQHDDTAASLMVIQSPTSDPVFNPVHTIKQFGERYTQDFVIRERDKSFGVLIHCFCKMADWLLLIPWNKIFTAACGCFFSDRNYIHKMEANLDDLHTTMEELKNGRDDLLRRVSIEEDKGLQQLAQVKGWISRVEIVESRFKDLLEDKSTETGRLCLFGFCSENCISSYNYGEKVMKNLEEVKELLSKKHFEVVAHKIPVPKVEEKNIHTTVGLYAMV
>AT1G15890.1
MGNCVALEISCDQTLNHACGCLFGDRNYILKMEANLEALQNTMQELEERRDDLLRRVVIEEDKGLQRLAQVQGWLSRVKDVCSQVNDLLKAKSIQTERLCLCGYCSKNFISGRNYGINVLKKLKHVEGLLAKGVFEVVAEKIPAPKVEKKHIQTTVGLDAMV
>AT5G05400.1
MGACFSVAISCDQAVNNLTSCLSRNQNRFRNLVDHVAALKKTVRQLEARRDDLLKRIKVQEDRGLNLLDEVQQWLSEVESRVCEAHDILSQSDEEIDNLCCGQYCSKRCKYSYDYSKSVINKLQDVENLLSKGVFDEVAQKGPIPKVEERLFHQEIVGQEAIV
>AT5G47260.1
MGNNFSVESPSLAPFLCGKRKYLYNLERNLEALHKVMQDLNAMRNDLLKRLSKEEEIGLQGLQEVKEWISMVEEIEPKANRLLDESVSEIQRLSRYGYCSLIPASTYRYSEKVLTTMEGVETLRSKGVFEAVVHRALPPLVIKMPPIQLTVSQAKLL
>AT5G47250.1
MNCCWQVVEPCYKSALSYLCVKVGNICMLKENLVLLKSAFDELKAEKEDVVNRVNAGELKGGQRLAIVATWLSQVEIIEENTKQLMDVASARDASSQNASAVRRRLSTSGCWFSTCNLGEKVFKKLTEVKSLSGKDFQEVTEQPPPPVVEVRLCQQTVGLDTTL
>RPS2
MDFISSLIVGCAQVLCESMNMAERRGHKTDLRQAITDLETAIGDLKAIRDDLTLRIQQDGLEGRSCSNRAREWLSAVQVTETKTALLLVRFRRREQRTRMRRRYLSCFGCADYKLCKKVSAILKSIGELRERSEAIKTDGGSIQVTCREIPIKSVVGNTTMM
>Bv8_199260_qrne.t1
MVIKLEELKDKRDDLKKEIEQAELGGLMSTKQVKGWLDNVEKTEAEAHLILAQPIMQQGMCCKKPSCSSRYRLSKKALQKEREISDLITKKASLDVAVRDLLRIDPKPCVPTVGLNAAM
>Os01g57870.2
MEFVASIVDAVFRPLKDYFARTFGYVMSCGDYIDLLGHEMDELKSKRDDVKRLVDVAERRGMEATSQVKWWLECVSRLEDAAARIEEEYQARLRLPPEQAPGLRATYHLSQRADEMFAEAANLKEKGAFHKVADELVQVRFEEMPSAAVVGMDAVL
>Os01g57870.1
MEFVASIVDAVFRPLKDYFARTFGYVMSCGDYIDLLGHEMDELKSKRDDVKRLVDVAERRGMEATSQVKWWLECVSRLEDAAARIEEEYQARLRLPPEQAPGLRATYHLSQRADEMFAEAANLKEKGAFHKVADELVQVRFEEMPSAAVVGMDAVL
>HORVU3Hr1G077670.1
MEFVASIVDTAFRPLKDYFARTFGYVMSCGDYIDALGHEMDELKSKRDDVKRMVDTAERQGLEATSQVKWWLECVSRLEDAAARIHAEYQARLQLPPDQAPGLRATYRLSQQADETFSEAAGLKDKADFHKVADELVQVRFEEMPSAPVVGMDALL
>Os04g39460.1
MEFAIDNIFRPLRNLFTRTVGYIRALESEARWLKSQRDDVMKEVRLAERQGMEATNQVSHWLEAVASLLVRAIGIVAEFPRGGAAAGGLGLRAAYRLSKRADEARAEAVSLVEQRSTFQKVADAPVFACTEVLPTAAPSIGLDALL
>AT4G27220.1
MFRSNARALNRALERLKNVQTKVNEALKRSGIQEKSLERKLRIWLRKVEENVPLGELILEKRSSCAIWLSDKDVEILEKVKRLEEQGQDLIKKISVNKSSREIVERVLGPSFHPQKTALEML
>AT4G27190.1
MECCAPVIGEILRLMYESTFSRVANAIKFKSNVKALNESLERLTELKGNMSEDHETLLTKDKPLRLKLMRWQREAEEVISKARLKLEERVSCGMSLRPRMSRKLVKILDEVKMLEKDGIEFVDMLSVESTPERVEHVPGVSVVHQTMASNML
>Solyc08g007250
MDILFNAVGGFVVEVGKFVSKCIYPKIENIVRFSSKIENLREEMGNLTKFRDEIKGKTEKDEREGYKPKPEVVKWIEDVCELQNEWEDMQQRVAAAKTLAYKCCPKCSLRLGVTTQAHNIRQQLFSLKQVGESFGSNLVVESYQMKKVEFIAGPSIKGQSAATRNL
>Solyc06g048910
MEIIFNAVGGFFVEVGKNVCKCICPDVEHTASFSSKLENLRKEMEKLSKFRDDIKKSVEGYEKNGYKSKLDVIQWIEDVHKLESEWETMQESMAAANKCTYKCCPKCIIGSEVSTQARIVQDQLFRLIEVRKNFGSNLVVENYQMKEVKFMQRPLIEGQSAATKNL
>Os04g43440.1
MADAISCLQPLCDCLDGTGLLDAAGREVASFLRLKSNWGDLDKARESLGAVERMVRGRVTAELNKLNVCDPQVELWLRRVDELKLGAIDEDYSSLMNYSSICQCTRHAARRSWIGKRIVEALDEVNKLIEEGRRFKKFGFKPSPEIVERLPQTKTFGLETML
>HORVU2Hr1G089020.1
MADVISAAGSCLQPLCECLDGTGMLDVAAREVASFLHLKSNWSDLDKAEKLLLAVETTVRARVTAELDKLNICDPQVQVWLRRVEELQLDAIDEDYSQLMKYSCLGQCTIHAHRRTSVGRRVLEALDEANKLIEEGRRFKKFGFKPLPRIVDPLPQIETFGLETML
>Solyc02g037540
MADMLANLAKERLWEPYRGLEKKIVNLKGKMELLGSRKVDIVATIEDAEFRSSKKRKTEVQTWLCNVNDKLEDFQSLEKEVQECGRFDRIKLANFADTMIEEAEELIKQGKFPQGVLHNIYEEKGEPLVTTNLKGQVFRQNL
>Solyc10g076440
MVIEALSILKENVWDPYMGLEEKLETVKRKMEVLISRRKDIADEVKDAELHSSKRRKTEVKNWLSSVQKLENEFQCFEQELEQSSSFSRIGLSNQADKIHDEVEYLLDQGKFSEGILLHLNEEKMQQLVMKNLKGEAFVESL
>Bv4_087170_ygkw.t1
MDWLKGNSVQDHKLQQLKRKARALHARAADVNNEIEQKELQPGKRRKREVDNWLKDVDEVVDQLQRLELRGKNLSASKWGGSSTNQTAQLTEHIGELIKQGSFPQGFTFYDHGSSSVALVTTDIKINDNTLHDNK
>Bv4_087530_ghwz.t1
MIKKLFRSSNSSVEQKTRTLRDKINTLKARESDVRTELEHAEFQPGNKRRNEVDNWLKNVQVKKDEVQSMLKDGQDQGSSSNSNLTGRLDRLIAEVDELIQQGDKFRDRLVLPDQESTRLPLWLGKKPAGTNFQQNY
>Bv4_087580_pskn.t1
MNWIRDCLSSNSSVDQKTRTLRDKISTLIARESDVRTEVEHAEIQPGNKRRREVDHWLTTVQAKIDEVQSILKDGQDQGSSSNSNFTGRLDRLIAEVGELMQQGDKFRDRLVLFVPESTRLEMWLGKKPTGTNFQKNY
>Bv4_087560_hrdz.t1
MNWLRYRLSSNSAVEQKIGALSDRMSSLIARESDVLTELEHAEIQPGKKQRKEVHQWLTAVQGKKDEVESRMKDGSPGKRFPNNSNLSDCIDRMIEEVDELIRQGKFPYGLVLPDQESTRLPLLVGKKIVGANFQQNY
>Bv5_113770_efty.t1
MDWLRDWLSDIFVGKSDVGTELDHTVIQPRKKQRKEVHHLLTALEGNRYEDQSVVKHGQEQGSSSKSQLTGFIDWLSGHSSVCQKMRAFSFEIRRLIARASDVRKELEHAEIQPGKKRRIEVQYWLTDIERIKGEIRGMAMYGQEQRSFSSSSKLVQHIENITKEVSELIQQGRFPNGLVLHDHDSTRLPFPPIVPWGRMFALNS
>Bv1_020250_pmhw.t1
MAEAIAIGLAVDGAKAVTTAIIARAVEEIRLASWGFKDHLEKLKERLLYIQAFLEDTGSAKQAEKSQLVNRWLQKLVDVAYSADDVMNDYAYEMLRRKVELKNKFRKFFTPTTNPVLFRCHISCRVSKILSELDDLDKDAKFIGLQPVQLAREAVAPGSSYQRNDKLDQVREHADAIGSEFIGRKLDK
>Bv1_020450_gdnh.t1
MGSMAESLAVDAVKAVAQLVGAQAWDEINLAWGFQDHLEKLKDKFLDTQAFLEDVGSAKHAEKSQVVNRWLEKVKDVAYLADNIMDDYAYRILRRKLELGKNISLKKLCNFFSCNNNTIIFRFWMTHKVREILSKFDELDKEAHRIGIRQVKLSREAITTASYYEDGENANLYQVRKHATARASEFVGRKDDE
>Bv1_020460_cpdp.t1
MAESLAVDAVKAVAQLVGAQAWEEISLAWGFQDHLEKLKDKFLDTQAFLEDVGSAMHAEKSRVVNRWLEKVKDVAYLADNIMDDYAYEILRRKLEVGKNISLKKLRNLFSCNNNTTVFRFRMTHKVLEILSKFDELDKEAHRIGLRQVKLSREAITTASYNEDGEYANLYQVRKHAAARAFEFVGRKDDE
>Bv1_020260_umqg.t1
MVVLSSSILTTSLAIDLAVAVVKQVLDRYERSEVKLQLPSYDNLLERLKNTSNLKLDDGHVRSETEMNSVTGRISKLKDVAYLVEEVHDDYALEMLRKKLGAGRLRRVKGKLRNLKKGGFHKQMSERINDIVSMFDKLEKEANTVGLINQLKNERSAVSSSYDITYDYQKDLYQLRKHAAAPGSKYIGKELDR
>Bv2_027760_yeti.t1
MEALYVEAAKAITKLVITRPLEQAKIAWGIKDKLEKLREEFNYIQALLQDIERLNQRHVLVDSQIVNVWLRKVMDLAYLADDVMDDYAYAILRKRSSSWELKNKIIFNSNGCQPEKKLLAVIRSKKRSFKKRCSNLLTLSSSNPLAFRLRISNKINNILRSFDELFKDAEKLGIKPAEVAAADVRGAMESRINSYLDEVRELAVAHSLEFVGRQRDQ
>Bv2_043950_ccjd.t1
MLSSASDQLNEMGGLGAFDKELEIKLKYGLNRVEFLIFETWRFQSSGQGTTKPCCDINSLFSHLLVIGGCNKNKRYLRKLAKDVLLTLPSFANPVNEGRSFVKEAAIIFERNSE
>Bv2_043950_ccjd.t3
MSRLKKIKLMLSSASDQLNEMGGLGAFDKELEIKLKYGLNRVEFLIFETWRFQSSGQGTTKPCCDINSLFSHLLVIGGCNKNKRYLRKLAKDVLLTLPSFANPVNEGRSFVKEAAIIFERNSE
>Bv2_043950_ccjd.t2
MDTVTNLYRRAKNLFDGVDSYLVGNDQRRLLMSRLKKIKLMLSSASDQLNEMGGLGAFDKELEIKLKYGLNRVEFLIFETWRFQSSGQGTTKPCCDINSLFSHLLVIGGCNKNKRYLRKLAKDVLLTLPSFANPVNEGRSFVKEAAIIFERNSE
>Bv_012060_ktjx.t1
MMLSEKPLVVEEEVISRDIDNKHKIVRMLTESNKGK
>Bv3_063850_pxnh.t1
MEAAFQSGFASALLDILFNRVTDVFLTELKKIKNVYEAVDKLETTVIEAQSLLLQVDSSHFQGIARHAMKKRVDTLTGLCYDAEDVMDEIVLLMSKDNLGSGKKIWWFRDAILRYLKTWAIGHGISKLQIKFNAILEQLKDLIDLSKKTSNGCRDLTSEVPSDREGSNPVPLVGRDNDV
>Bv6_151170_dauh.t1
MEAAFQSGFASALLDVLFSKVTDLFIIELKSIKNVDQAVQKLEATILMAQKLLREVDTSKFQRNVKLMHFLRDRVYTLTTLSNEAEDVMDEIALMITKRNSSSSKKMWRVRGVILRSLRTWTIPHGINKLQEKLDDILQQLKDLTTDASSQSNVNHEMPPLIEMHNNNVRQIPLVGRDNDV
>Os07g29810.1
MIATAALPPAARSAEALAAEVGGHAHAAADELRGLARRLDAVGAAAAGAEAREARDAGARAWLREILDALYELGDARDDFRRAADAAARPRRQQEEGRRSFLHWFTIPPNLYGMRYKTLKTSINSLNMKMDGILQKGSELGLLPIDQEILNERSEISLEVIPDDYIVGDIENEA
>Os09g14410.1
MAVRRAPLPVGPRAAADGNPAPPGESSKGPGLDGEFRQLVDIADEGVKLVNDAELRLKKRACDNPKDLAAWLRRLQSAKEDLDDALDEFRASMAAQRRRPEQDQERKKSIRHWFSRSSANHEVDKKMKITTEKLNKKFHGILQNGRELGLQPIKLQRHSRISEFPGDLSPQYTLVGDIEQEK
>Bv7_168360_mgxu.t1
MPSVIALVDSILVSISSFHNVLYDVRRMKRTAILDEQSAMESVSLQPEKKRRKVQPSLSINLEYV
>Bv7_168510_pfok.t1
MKRCAIIDEQSEMESVFLQPEKKRGKVQPSLSINSEYI
>Bv7_168480_ojty.t1
MPFKLSIFNTIFAFLRNYHGVSCDGISNNTGCVAVDNPFDSATNTVESQPPTKRRKVQTSLRVNSEYV
>Bv7_168690_xpza.t1
MPFGVSIYDSFCALVRNYRGVSCDAMGNRGCEAVDRISKVETVDSQPQKKRRKVQKSLHVNSEYV
>Bv7_177740_zcug.t1
MNAIFTKFFRIELFWRDLRCDGGRIDTRVETVVNNQSELGTGHIQQENKRRRLVQPSLCFNSECV
>Bv7_168550_inik.t1
MTPDFISGKVRNLQGNSLENVGKQNDYGIKSENLRKNYIVQSCGKHNREDMLLLGVRSLVGKLILENL
>Os01g35254.1
MPKWEEMEASLIERGIEPATANWPERSKFWYYAHGGTLNPADGSLVFGDQIREAARRLRDAVEASSQGTFRPDRDRDELTLALQTPEHPGRTRGKGVIPWKIGFKEDIHTYRSRMRSKRDTEAKIADLEFRVSSYELNMQEEVARKVDERMAAHRSHDPQPTIPPAMVSPSGNRSSCASTGQAASGMAIPTDPSGTYHCRPITAGYSKVEVELVEGAYEDLELDYPGGDGETHLRDTSHAIILWRRRYIILPGRQAASRAPSPPAPPSPPQDPAPSPPHAPPAPSPPQAPAPTPPQDPAPTPPRAPTPTPPQAPLPAPSKSRAPPAPPLAHTRAMKKAKVDAAKNKDPGYDCTQEELDAYVASEVKRQFKPRSPEKKIPIDPSVRNFFRGMSAPVKEAIKLSDYERTLKKASSGKSKPVPQLGEQPNQELVTGEDMTIEEFIIDTGLTTDQLLGVEPIEKAELKYMYELGKPLVKPELVQSLPTQMYKFHQLYMEMSATGREMIGASIRDPDFLQGDDILWINFKGIYEVYQLDALDVSIMSCWILMEIRRARRRRVFDTGFIDPRRVNVAMLDQYPQETEDNLVHLLKAQHYKTFILLPYNTEFHWVLLLFDLSACTVNVYDSMDKKESTFDKVFELIDRAWYRFCHLVRGNWRERLRRRFKFPCAKQKQGTNLCGYYVCEYCHCLADQIITRRELDFIRMRDNLTTHKEFIAAVQEQLMGFINEEILDHKGEVPHWTIMDETSIFGRDKEK
>Os05g23990.1
MFRRKMARKIKDIKVKYNEIVRQRRDANTIRSSLQVDQPIPSSNMIIGELSLLSNVEESKIPIRDQEM
>Os09g15850.1
MATAGAAVDRLLRRLAADAGRLKLPSSIDEDMAQVRRTLARLQDVLLSVEGKYFKMSMEAQEWMRKINQISYDIQDLLDEFEDCSEAGSQRGSSWIAKEILLCSSSPCFFNSSRLQRIRIIKRKLDLSTEDSVVLSLMQHSPSNLKHCNEPVIFDGYKILGRDNDR
>Os09g16000.1
MAGKATAFDVLRGLKRRVDRCRRQYAPWLPWKLDEALSVGVNPTLSLLLDMLLLPPPAPVPGDELGTIKGALYELEDLLDDLDEHAGRNNDAEFKLHYQHANPQHEKYKEMVEVNGATIIGRDTEK
>HORVU5Hr1G056360.8
MVGTEMLAAAAVSQVARKIGEIIGAAQGEVTLCCSFSDDLESIKDTLVYLEDLLKNAERNSFGSERANLRHWLTQIKSLAFDIEDMVDDYYSSKEQFEGSSSYAQKGSLFCSLSNPVISKVSMVHKMKSKRELLQTRQHLPNQYHFISHINSVVDFDEKQTTSYRNSDITLFGRDRDL
>HORVU1Hr1G085960.22
MPSNFHLNPKRCAERMMSISIYLQLKLFFSWNNQLLQRVTMPHKLKNVRGEIEKIRKEGQAINLVRHQERAEGSRKNETFAGIFDEGLRSGVVGRDIEK
>HORVU1Hr1G086050.6
FHAVNDTAVREMTGFGEIIASAVGKQVAGKLGELATEEATLQWKFKDDVDVMADKMQDLEAVLHDADDRLRRRGRDGEAVGRWLSKFKAVAYDVEDVLDDLDATELLKKSQPKLKLFFSWNNQLLQRVTMPHKLKSVRGKIEKIRKEGQAINLVRHQERAEGSRKNETFAGICDEGLKSGVVGRDIEK
>HORVU2Hr1G006590.3
MAQVIVERACAKLRSAIGDEAVARSNFTGDLRDMLEALEHVQPILDRAEMHLRRDFFPSRWLQRALGAAYKTIDMVDELQDSRPQAAATMTRRMLPRLAIMKNAMAIQVQETKKLVMWLQEQSGSLSKYLPEKSILLEKIIKERKTGPGFEEALVLGRGSDK
>HORVU5Hr1G062680.5
MPTSTAITLIWHRNRIAQIICLQMTETAAENVIMAKKMKEMIAKLSKMKQDDFFKQVKQESSDVSSLMTIDEDNDSEAETRTEAQEVEEHIVGRIEDKRRIMATLPASGTIILPLVGVGGIGKTKLAREVFNDSQFKGYNFRAWLDVSEKFDLLEIGKSLLFLASGEEGFGPDSDRKKYITERLHGLYNGMKVLVVLDGVGEAPGDSSEWRNFKHMLRVGGKGSKVVVIVTTCSQTIAKKICTVKPHMLNPLTDDTCWTIVKQTSGFNDQSDKEELEHIGRQIASKCKGLPLAAKKLGRLLQSKDARRWSAVMDSAAWNDDVTEKPGCLGFLRKKNPMANGVETMEAKLEMIKDELDRHGSDDSNQEDIIWAISSILEQDMDVTETTPKVEDPRILGRGEDK
>Os07g33690.1
MAAGGGGGGAARDPGDLRHLAATKRTHRPLAEFRRLRPGRGTHAACSTKCAGKTGADHMSHEIEEKVRARRRRRSTPPPRPRPCREARELNSTQEMGGRPVSPSAPRPKELDLQTEHSLEGSPPPFPWQNRRMAGVGLVVGGWIAKAVIANILSRVRSLLHDNFSLQKDTEKMLNDLEVALPRIEAVIEAAERRSIESSALSTWLQQLKDAVSHAGDVVDDFEAKTIKDQVESKSKVSAKAYSTVKALKALVFSDSELKKLKHAVRRLENVSARVDSFIELIRLNDDDTVGRIGHSLHSETSSLLGDTKVIGRDEEI
>Os07g33730.2
MEELVEDNGWPLPAAIARVVGKLRLHLGGSSDAHKYRGTMKMLDLLEDKLSILRGESLQGVDADREEEAAAWLRQVKEAADEAEELVNAMEASAAAAASDSSSLLLGVKYTVGKLVSACSEVESLLPVPGLDEDGLETPGDDVAALPPGPDQPFVVGRDEEI
>Os07g33730.1
MEELVEDNGWPLPAAIARVVGKLRLHLGGSSDAHKYRGTMKMLDLLEDKLSILRGESLQGVDADREEEAAAWLRQVKEAADEAEELVNAMEASAAAAASDSSSLLLGVKYTVGKLVSACSEVESLLPVPGLDEDGLETPGDDVAALPPGPDQPFVVGRDEEI
>Os07g33720.1
MSCMVTLRVFNVEASLVHLQAVLDVAERRPVVDDNFTGWLELIKKIASEAEELLDDFEIKRIQKSQQNKVSGFLAYMMKNLGFVDDDIYRLKTLLARLDKIASKSGNFFDLLKLNDSKEDMVGFLPEIQVVFHGREKEK
>Os07g33740.1
MVGPELTVGGWFAGAVISNLVAKVRSAMEHHAALRAAAGDMLYGVEAALPRIRILVEATERRAISRASFAAWLQQFKDAVAEAEDLLDDLETRRIRAALRARGSKLGSATSLALRFLRNLVLSDGDLQRLKDVLAKLNRITSDATGFHDILKLADDDVGAMRSVLPVPATPPAVIGRDEEQ
>Os12g03750.1
MVKAISEAADSRLITNTNLLHWLMRLHAAAQEAKDVLDEFEVDGSNIARKRKASDLILSSRSLKNLVIADESLKRIKIPSIIFKISRNGKFFSKLSLKNLVIPDESLTRLEHVVKTLTQLCATSATFIELIKMDDSKTNQLHKAAEASSHLPVDVPVFGRDEHD
>Solyc02g084450
MDEDFRAGFASYTFSLLFANFTEFAIDEVSKILNVSTELRKLDRMFLKLQGMVYRMECSRAYLWDSTHYKSSIAWVEEANGLIYHISDILEDISLNLGLREGEKLVNGNLLIDKFLLLIPRKISGIVEDLEDLIKEMGTDFLVDLVKQVPKVVATKQCCGFAGLSNPTHTIGRESQI
>Os01g72390.1
MDSGRWISAMVSSVGWKAGDPVLRRYGHATIQAYRRTLHVRLLWLVDNGPWLHLSNLTTTDYGLASFWLYELKKALTDADALLENWRCEILRAESIGSRGTATKVRRTFSGVLDPLKVIPRHSKEFDVALQEELAD
>Os03g40194.1
MTLRFSMAELRLLTFKVEHLLEELRWEAQHNKALVDGHRNRMMRNMYIPLVLPRSMKRKLKMITGQLNALGAEINGFINHVPLVMQNNIVGRVHEKQEIKQKLFCLDRYKHEGLK
>Os04g11430.1
MATTAIGGWIASACISKLVDKVCSYAGDQYEYQREDTKDKLRSLKESLLTVQELVCRAERLQGRETNIANQLRGIKDAAYQAEDVLDLFDYRVLEAQAEVMDKVTTKAQVMGKVTTNSISSAIAGSSSSCSSSSSSITTLSSDSTVKRSVRALKRFLFCDEDLTKLAAAVTIFNEIDSRM
>Os09g20030.1
MAMLRPAAMDLFLSATSIVSNANEWFEFLGTAFSAASLLLSRWRRRRQGDEAERRQLQWKGQDAKMKQLHYCMLQLPDLIHHAEWLSFVKDDKEVAKLLPELKARVHDAYDLLEEFNHHHHHQQQLQLDLGQDAAAEKAGDDFLQSIAGGNTVREILDDLNCLRNTLEGVIDRHARSEPHQIGKLLRPAMTSFYDKSKFRSLEDEV
>Bv3_057230_ewfj.t1
MEAFQSDIALALLQDLLERFKSLVIDEAGQIVQFDAEDELKKLERKLLKAQVLLGSFQLTTDKNWQHWVGDVTRVCYDAEDLVDDIVLDAGKTSLLEKILSYFTRGSMARKIQELQDRLEDIISGLDMVNKTKQRAQQCYLGEFVYGNEQLLLTEKLFGRDADK
>Bv3_063870_jjky.t1
MALEFVFGFIVSSLLQELVDKIKASAVDTIALAYSCNIEDELKKLEATYVKAQSMLDNVDGWDLISSKLHRDWVADIRRACYETEDFTECLKLEILKKRGDVGFFQSYWSKWGLSSKICNLQSNLMYLISASDQFMARSHGVKDERHLALDKEPMIVPDDESFRRKQDK
>Bv3_063940_ngjt.t1
MEFIPLASPFLTILLKNLTDLAINEISHIRNVKENFRSLITSSEVVQHKLNQIHDDKHFKVLLREWLQDVTKLFYEVDDIIDGVRLDIMKQNHIRSNTKTSNSANCCHLIPESETQLAGNNLASLKKWNLPRNIKALEDKLQKIDREVDGLLQAAATSNRVGRSSTAAYSSTRPQRPLASARYKDK
>Bv3_058300_fite.t1
MNILTGGAGQAAGALVGPAVDASTGIYKCLKRKYYYIKYLGRNFENLEKEARYLSSREKDVNNEIFRNQVMRDKTHECETWLEDVSKMTDDLKDLKIRYQKANNGSCGPCLLHTRLKLSREIVKMTTYVVDLKDRMKLDDILLRDLPVERIEKKFPKKIDVPTQSENV
>Bv3_064590_ezro.t1
MDEAISDIYRSCKGKYDLAVNVDEIFQDLQQQAKYLFAKEEDISRKIASQLAMQATRECATWLDDVKKTKLEFEEIEQRYLFSRANGQRFTNLPTIVKLSEEMKKKTEAIVALKDGMIPATILLVDNGLAVVEKKFAKELNDMNSFHDVV
>Os11g39730.1
MESMNAFLFKIADANEDNDPQVRAWLNQVRDVAVRSEFFVDRYVYCLDGTHDAGCCGPLRHFARLLATILARHRLATHIRDLTARARDVGERRMRYGVIDMWMWRPGPARQMIIPISQPERRPEQELDAIPDQHRPRAIDSRPFGELDQPEAAIPGEPVPAREQQHQRAASEHEDLERRRILADDDSDLLTEVS
>Os11g43420.1
MDGFGLSSTHSAVKSLVGRLTDVLSDQVQLLGGLRREVQFIRDEMESMNGFLLNHARRGRMDHQLQAWMNQVKDLANHSQYCVDQYLRCLGTTSHRSPGGLWGSVRRLPRFVSTLPARYRLAIQIQDIKIRVVEVSQRQQRYPLHGTATEQEPQSGMASDHSQQAFLTGDSEADQQEHLRRRILAEDDSGLFKEAA
>Os01g33684.1
MASGLVSSLLSSTSSLLAILRSPLSDLYPRSGHPTASADLQRLKRLLSRIQATLEDAEEQGLQDNYVKLWLKELKDLALDAEDVLDDYRYELLQSQVQELQGDYPRKRKHMDNDEEDNDSIDERINEMINRFEEISRDRDALKLRFEDGHKIVDRGNWMKSRPTSHLIDESLVFGRIDEK
>Os01g33684.2
MASGLVSSLLSSTSSLLAILRSPLSDLYPRSGHPTASADLQRLKRLLSRIQATLEDAEEQGLQDNYVKLWLKELKDLALDAEDVLDDYRYELLQSQVQELQGDYPRKRKHMDNDEEDNDSIDERINEMINRFEEISRDRDALKLRFEDGHKIVDRGNWMKSRPTSHLIDESLVFGRIDEK
>Os01g33684.3
MASGLVSSLLSSTSSLLAILRSPLSDLYPRSGHPTASADLQRLKRLLSRIQATLEDAEEQGLQDNYVKLWLKELKDLALDAEDVLDDYRYELLQSQVQELQGDYPRKRKHMDNDEEDNDSIDERINEMINRFEEISRDRDALKLRFEDGHKIVDRGNWMKSRPTSHLIDESLVFGRIDEK
>Os12g10330.1
MDLVFAGQSATDEVIANLIDKASSYLGSNPDRLQESMRMLRLKLPKMRDTLIPAQSRESYSGLGVLLDESLWRLRDAVEELEDAVDEHAYHEKKTKEREVSDGDLGSSFSKMKQRVIKSLANGRTLERRLRKAIEALDMVIVDIAKRLPSDVRLTQEQLDQHRLQLYRRTVDFTQRYFMTAGFKDRVLGREKET
>Os03g26260.1
MGIPQWFPRWAQPSMRYVVTFTTQVPMRRILSKKIMAINTRLEEIIQNKDRYKMDDVNKGIEVTWKASTSISESNSELDDLQQGNLTLYEEHQ
>HORVU2Hr1G108000.2
MADALIGPLVGRLQELALSQARALVAVNKDIRRLRDKLMFLQAFLREADVKRHLFSDEITRVWLQQTRDAVFDAEDAVDHYYLQVDMSRYPWWARPSMRYVATFTTQVTMRRKLSVKVKDINSRLEDIIENKDKYKMEDMNKKSELTWKAATSISYAHRKWDDLVPPHMPIHHDKR
>Os07g31800.1
MLTFVKGLDNEASAYIVDEARGRHRCVWTSSCSVDMIGTRNGLICVLDGDTGAVTVANPATRVAVHAAAAVTGVALAVLPRRVHVPCYFNKSGTFDAMYPLWIRPTAKLVTTFTTQAHIRHKLSRKIKAINSRLEDIIENKHKYKIEEANTKTTRTWKASTSISYTHKKLEYLHESDVPIHVEER
>HORVU6Hr1G031550.1
YPSWSHTVVKVFRDFFTQVRVRRDLSKRIKLINTRLESIIDNKGKYKISDGSETMSVTTWRPSTAISATTEKLDDFVIPLVGRGAQL
>Os08g19694.1
MAKAVVLPLVSKLQEVALSEGRALVGVGGEINRLRDKLMWLMAFLQEADPQRRAADAGGELMRVLVHQTRDAAFSAEDALDDYAVRVDLSRYPGWSRAAVGFLAGITTQLRVRHRLSSDIAAIHARFEEIVGNKDKYRLEGSAPSSLLTWTASAASSSESILWGTSKPPIIGRDDQQ
>HORVU7Hr1G122430.1
MADAIVGPLLSKLQGVAVTEAKALAAVGNEIDRLRDKLMWLHALVHETDLRSRSDSNQQIRVLAYQVREVAFAAEDAIDHFFLQADLSRFGHDWRQATSIFFSNLGTQIRVRYILSRKIKSMNTRLEDIVDNSAKYRSDSDDGTTKIITWRASRAIPPVRHNWDDTDLEKYQDTKAGGPIRKEEE
>Os08g05440.1
MEFVTGAMSSLIPKLGELLKEKYNLQKNIRGKIESLSAELRRAQAVLRMVSEVPQDQQNELVKLWASDLREASYDMEDIIDAFLVHVDDDGPKPADPHVLRRLGKQVKKLFKKTKHRVTIADAIQEMEKKLLEIDARHGRYPVDNIVIPARPTPIDPHILNIEKMANNLVGIDEPR
>HORVU3Hr1G099740.7
MELATGAMAPLLLKLADLLKEEYKLHKDLRKEVESLSLDLESLHGALHKVAQVPRDQLDEQVWIWAREVRKASYAMEDIVDSFLVRVDGGHDHEAEAKKTGLRRFKDKTRNMFNLKKLADRRSIAGKIQDIKNQLQAIALRRSMYRVDDIVAKPAATTLTMDDPRLLDLQRVTKLFGIEEPR
>Os12g28070.1
MAVNISTGVMNSLLVKLEEVCRYDLKEIQFSTEFDFKNNIWHLKEELSCMNALLQKLPNMEALNIQKRELRNKVRELAYFVEDRIDRFMHSFGTVADKATLLTDTMDLMLPILFEKIHEIKDYVVEEVRRVESIYNLDESISSNPRQIEIDDISPVLCGKANRLVGINVPC
>NbS00012490g0007.1
MAYAAVTSLMSTLGLLLQYNSRLNLPNTEQTESLHKKVKEQIQSFRQKVGSLQALLETLEKNINDPKTIEHCEVKIKDVAHDAEYRIESEMEKFYKAQNEKVRREAYEDFCKRLQKASESIDSNSRKLTESMKSGLQATSSLVQSFDLPEHSPQLGNNMVGHENEV
>Bv1_023350_jjtp.t1
MAAKDACLAVENVQQQLEQAPALVQETHKMKPLRTGLRTMSLLLKELDGEEYEPDVAEWLQRVRDVAYKAQDVVGSIVVEANHQNQRSKLRRWLSRERATKNHAGEIDNIGKRIEEICSFKVGGSKKEFNYSPSFKIEDIVGFEDAK
>Os12g32660.1
MEEALDWSFCEPLLTVAISLMDRALFYFGGVKEKEKGSKKRFGGVDKEKILERLGHVRAIFDEFRHLVLTNLKIPFSYNLKEIWSFRIDIEGFEHWIEEIEYRGLVGQGRHPTFNILKAKITNKFAKSPDSYAIREGLDHLMRLADIAARIRYLRFEISVSSSRTTTPVAVGRGREKEDIEVVSRGREKEEIQLFGREREK
>Os12g32660.2
MEEALDWSFCEPLLTVAISLMDRALFYFGGVKEKEKGSKKRFGGVDKEKILERLGHVRAIFDEFRHLVLTNLKIPFSYNLKEIWSFRIDIEGFEHWIEEIEYRGLVGQGRHPTFNILKAKITNKFAKSPDSYAIREGLDHLMRLADIAARIRYLRFEISVSSSRTTTPVAVGRGREKEDIEVVSRGREKEEIQLFGREREK
>Os12g32680.1
MDDGVYHCQVNWAVNLAMPLVDKAFSYMDGVNQDRKEKLLQGLSVVRNDHSYPRYRFTVDHPRETNLLRAVADLEDAIDDVEHRKLQEVRDPILHNFNKHFVPSGNSLEFAIRRLEDAVVMLEKDAPFYPSIGFVSPRGNLYYKYNENRMVLFGREREQ
>Solyc12g094660
MELAAEASVVIERLKDTLSNEITNKRVIENALEDMQRAIADTNDSEEFKKWAEGCLHSLYYVEDSVESFVLDIAPQNKKWSFLMNHTLLLKNFLGCKLTKKMKRIPSDIKRVINEKHKSTGEQDARRNGTTTYMGDQNGAEAEDGDIEDHNDEDSAKVRLICPKAQCSYPMIPEREEIVLEVDKKPLRCIDDVPLRLDRENISLGCISDKSMMLDRATHARLIYTYSYDDEELEMF
>Os09g14490.1
MERQTGSVLGTSLRREYPGLVKEYAGPGQRKRKRLAMSWGHYFGEKDHNGMTAGNRVKDEFWSFFTTQEEDMEELDKNIDNYCQARVPKIICQARVDAMKKYYGKGIKGKNASAIELNFEQYMTCKLDWINVDAWKCFCHWWTSDKYKEKRKRGQDARFANEDYAQQQGGSLPFCTIQQNLVYQLGPENASGLDTYRVQMAGFKASLKGSGQIRSEKVKQRINIYCQVYHEERGEEHQPVSSELDGNVVYKAFGGLKHGRFAMGNGVFKKTEVLAAVKHKKSGISGSTNSYNAVVRENAQLRHEVTEQRGMIREQRGMIQEHRGMLKKNPISKFNLHAYRQYMRSLEWTYLRRYFQGGSHKERLSIDVLIIHPFVDLFCGGNPVTKVDGPPPSGRHNLATLVGGAGAGAASAGKECNSNAASRGQYQNFHEIPPDDADFNNLTIYLKSASPAQINFKFWFFCSLQFMMASSLFSYFFGMKSRILSPALPQQSYLSSAELPSLTDHVNEEVAKLDRTVRRITAVLVDADEREIADETMKLWISELKQVTWEAEGILEDYSYELLRSTTVQEEKNILDRISKVRKFLDEICRDRV
>Os01g58530.1
MSSYCCFWKPKQPINVGRVQLVKGDQMISIQDVLRLLVRPEVGS
>Os11g29090.1
MKLLSDIIHCSRPVETAAIAGVTKSGIDMAQGPVKSMGSYLWARVTHLVKCEAEVDKMKVKVDSLLRDKTDMETIIEHANYECRVASEATKQWILDVEEIATQAKDLVVECKGKNPARHDLHDADATQKARKKIEVMNPIRRLQIGALAIKLLARAEELLKHRNDLFLLVPCRRPPNTLMLRNNVMEFGSRNEIV
>Bv3_063600_ouny.t1
MEAAFQSAFASNVLKTFWKPVFDAIGGELQKVKDMDEALRKLETCREEALDLLHKVDPSCRREADKLAKFCHEADDLIEVIEHEIKNLKPPTSSSVRGILISPKNWAKPHKIDELHKKMAILIDHLRKHIDLSQEIQLPLTESPLLSEIPINKKLKFIGREL
>Bv5_105960_cxug.t1
MEAEKGEMGDFDEAETFHYLEALMVGLMFQTTCDDMFVCKEEDMENIVVPFMENGGLLVIFLAATQKWYAKHDKKGLVLSQVTKLLWKANNSLSYLDRERVSDWHGRREEFEREWGEKSLEVCSFIMQIDHLIKQEAKEVFQLPKSQLSNTLMSHQILGIFVDFLRSSFDELLRSKINVSEEMFSFAEFKVALVKKKIESLSLEIERVEEVREGLCFLLTFLGDEPLQHNKFEKVKELWVDIEVLANKAGEICYMIFVDKRDGDVNRALSELLRKIDLTHQDIKDYVNSFKPEISKVLRTDDFLMGFASSILEHIQELLKYRTELIHPLKNEIEMLGKELMSLESFVLKIKKRLAENEEDWRDLTSRVLDIIDITEYVISCFEVQGSPMWYYQIRLLHIVEEIKIIKMQMDDIEEINKCNDGLSEDIAETSVEKSSQV
>Bv5_105980_aezo.t1
MEAEKTEMGEFDEADTLRHLEVLMIGLMFQTTCDDMFVCKEEDVENIVAPFMKNGGLLLIFLAATKKWYAKHDKKGLVLSQVTKLLWKANISLSYLDRERVSGWHGRREEFEREWGEKSLEVCSFIMQIDHLIKQEAKEVFQLPKSQLSNTLMSHQILGIFVDFLRSSFDELLRSKINVSEEMFSFADFKVALVKKKIESLSLEIERVEEVREGLCFLLTFLGDEPLQHNKFEKVKELWVDIEVLANKAGEICYMIFVDKTDGDVNRALSDLLRKIDLTHEDIKDYVNSFKPEISKVLRTDDFVMGFASSILEHIQELLEYRTELIHPLKNEIEMLAKELMSLESFVLKIKKRLAKNEEDWRDLTSRVLDIIDITEYIISCFEVQGSPMWYYQIRLLHIVEEIKIIKMQMDDIEEINKCNDGLSEDIADTSDENSSKV
>Os12g30720.1
MEIIGIKCSGAILISLIRLSKQYAAYFFKARKRVRALEAATERLRERLSDVETRGVNVETKLDSPMRKGMQRRNEVEGWLKRAEHVCVETEKIQAKYGKRTKCMGSLSPCICVNYYMIAKSAAANCQAAEKIYSEGMFEEYGVMVPQASSEVPITDVSLTGTDRY
>Os12g30760.1
MEELCAYGMRSRIWKESKFGFGGLTGGAPAVRPAASRRSDRWAHGGQTGGYRSWQQAFSAVRLIDLHRLLVSIIICRDYSISLLGRWFKLRNSTLSRSVEKFAYARNAINSMEIIGIKCCGVVLTPLISLAKQHAAYFFKAQKFVRALKTATERLRERVSDVETKVEGAARKGMQPRHEVERWLKRAEHVCVETETIQAKYDKRTKCMGSLSPCICVNYMIAKSAAANCQAVEKIYSEGIFEEYGVMVPQACTEVPITDISLTGTDRY
>Os11g39310.1
MMLKLETRDAIDIVKLLCKRHREEAPRSLLRKPPMRCFRRPMSFNYDTPGKAYYLYRVFSNDPRLKLPSSELMPSLHQAAQVEAAAVHDHLVGIDGTA
>Os11g39330.1
MGRTSIMEKKEAALKELEPLLESVSKLLKSGRFTDAHERHGLAFLEMELGAIVAYLRMPMSPSIGDHDDGAHYDLMTWMSVLIGVRNTVTAIVKFLSNQPCVPLRKATRRFRRRRSFGYDIPRKVYPLYLVFNGLRSELMPSPPQAAQVEACTVHDHLVAIDGTA
>Os06g48990.2
MEAALLPSSTLLPKLVELSWYLLLKEDIRVIRSGGGHKITLAKQDLQELQNCINKASFFLAGTGRINAQSWQTSRLHTWISDALKAASCLEDQIAMYAMRGVYVGHLYAMKSAIGMLSTDKLVKIIRDRKNEMPTEVQNYHQEVMERLPAILPFTPHSHCEEQDTVPIGFMEKIEEL
>Os06g48990.1
MEAALLPSSTLLPKLVELSWYLLLKEDIRVIRSGGGHKITLAKQDLQELQNCINKASFFLAGTGRINAQSWQTSRLHTWISDALKAASCLEDQIAMYAMRGVYVGHLYAMKSAIGMLSTDKLVKIIRDRKNEMPTEVQNYHQEVMERLPAILPFTPHSHCEEQDTVPIGFMEKIEEL
>ADR1L1
MAITDFFAGEIATELLKQLFTISTTAWRYKNTAKQLLTLIDSIRPTIKEIQYSGVELPAHRQAQIGMLFDTLEKGKKLTDKVLSSKRWNLYRQLTLARKMEKLEKTISNFLKNEVFTHILADVHHLRADTSVRLDRVDMSLDRVIQQVGSMKIGGGGLISEAMKRAEAMEIETNDDSEKFGVGL
>AT4G33300.2
MAITDFFAGEIATELLKQLFTISTTAWRYKNTAKQLLTLIDSIRPTIKEIQYSGVELPAHRQAQIGMLFDTLEKGKKLTDKVLSSKRWNLYRQLTLARKMEKLEKTISNFLKNEVFTHILADVHHLRADTSVRLDRVDMSLDRVIQQVGSMKIGGGGLISEAMKRAEAMEIETNDDSEKFGVGL
>ADR1L2
MADIIGGEVVTELVRQLYAVSQKTLRCRGIAKNLATMIDGLQPTIKEIQYSGVELTPHRQAQLRMFSETLDKCRKLTEKVLKSSRWNMVRQLLHVRKMENLQSKVSSFLNGQLLVHVLADVHHVRADSEFRFDRIDRKVDSLNEKLGSMKLRGSESLREALKTAEATVEMVTTDGADLGVGL
>ADR1
MASFIDLFAGDITTQLLKLLALVANTVYSCKGIAERLITMIRDVQPTIREIQYSGAELSNHHQTQLGVFYEILEKARKLCEKVLRCNRWNLKHVYHANKMKDLEKQISRFLNSQILLFVLAEVCHLRVNGDRIERNMDRLLTERNDSLSFPETMMEIETVSDPEIQTVL
>Solyc04g079420
MAVTDFFAGEITTELIKYLLLIVKKSTLCRSSAENLIDNINGLLPIIQEIKQTGVELPQIRQTQLDDFSKLLRDGYELAGKVLHSGRWNMYRNLQLARKMERLEKRVARFMQVTMQAHVLADVHHVRFNMEQRFDVLEHRLKAIKIGVDDRSGGGGGCLGEAVKRMEEDEKWFEDSFVNLGAGI
>NbS00036756g0009.1
MAVTDFFAGEIATELLKHLIAIVRKSTFCRSTAEQLIVDINGLLPIIQEIKQTGVELSQTRQRQLDDFSKILQDGYELAGKVLNSGRWNVYRNLQLARKMERLEKRVGRFMQVTMQAHVLADVHHVRFNMEQRFDVLEHRLKAIKIGVDDGGGGGGCLGKAVKRMEEDEKWFEDSFVNLGAGI
>AtNRG1A
MNDWASLGIGSIGEAVFSKLLKVVIDEAKKFKAFKPLSKDLVSTMEILFPLTQKIDSMQKELDFGVKELKELRDTIERADVAVRKFPRVKWYEKSKYTRKIERINKDMLKFCQIDLQLLQHRNQLTLLGLTGNLVNSVDGLSKRMDLLSVPAPVFRDLCSVPKLDKVIVGL
>AtNRG1B
MVVVDWLGLGLGSVAGALVSEGLKVLISEAKKVLAFKSVSNELASTMESLLPVIKEIESMQDGMELQDLKDTIDKALLLVEKCSHVEKWNIILKSKYTRKVEEINRKMLKFCQVQLQLLLFRNQLKSMPSMEAILNNYFQNINKKLDRLSGSPAPPLVSKRCSVPKLDNMVLVGL
>Solyc02g090380
MAAALFGGAALGPVFDQLLKAVIDFGVNIATFRSKFLSLKQTLTDIKPVFHDIERLNEALDGRDEEIDMFKKQLMKGEELVRKCSKIKRCDPLKKWSYSRKLTKLDNSLVKFCQIHGLIQVVRDSKQILVKVNENGKKLEEIHSMMRDVSLTRSGSSIGFTNSSASSGWMNGSSFGFSGSSDVPQVSDSMVGF
>NbNRG1
MAATLLGGAALGPVFDILLKAVLDVGIKIATFRSKFQSLIKTLNDIKPVFDDIERLNKALDGRDYEIEMFKKQLFAGEELVRKCSKTKCYDALKKWNYSRKLTKLENSLVRFCQVHGFIQVCRDSKIILVNVIEHGKKLDQITSMLRGISLRNGSSIGFTNSNGSSGWMNGNSFGSTNGSGFSGWSDVPQFSDSVVGF
>AT4G19050.1
MEKQDQTSREEILKKIMDSLGQDGVPS
>AT5G45490.2
MPSKNLQQAVLTNEFTTNFITTCKDWLDVNGLAKGNLEKKRDDNEEEERLKTESKLPGHDIHGFDN
>AT5G45490.1
MPSKNLQQAVLTNEFTTNFITTCKDWLDVNGLAKGNLEKKRDDNEEEERLKTESKLPGHDIHGFDN
>AT5G45440.1
MTQEDSSRGLTSVGRVDFTNRFADRYNEWLGTTGDETKQVEDRVETDSGLPGHDIYGFEN
>AT4G19060.1
MDIAKKFISEIDDKLESKSEFDKELEKIKSSFNEEYEKWSSGKQRGSSSKHGNQSTHGDSSPTRNSSGSSKKGRPKANRVETSSELPDHLIRGFIN
>AT3G15700.1
MGKDFKSMVTRCIYVGKENDNVKKLKTATEELKDLRNIVMKRVKMYEDQQKLKRLEKVQVWLRQADVAIKEAEEMLITLMSSSSSNGSSMMSFHKLDKKLCKKLKEVQEIKSRGTFDVVVENSGIGSGSMMISNVDRDDQTVGLEAVSGL
>AT1G52660.1
MGKDFKSLVTRCIYVGKMNDNAKKLKIATEELKDLGNNVMKRVKLCEEQQQMKRLDKVQTWLRQADTVIKEAEEYFLMSSSSSSSGLISSSHKMEKKICKKLKEVQEIKSRGMFEVVAESTGGIGGGAGGGLTIKDSDEQTIGLEAVSGL
>Bv4_087290_hjiz.t1
MFEYLNVYGAISLLVIFITVVIKLLRRSDSEDNGIGWKDIANIWDFLSNVPKWVQYYHTLNANEQVLRQKRDQLHERLEDLEMEVEHKEQNTNRLRKREVGNWLNSSRTKCSEVDMLLQEISRETCIIFKYLYRAYLGSLVEIKIKEVDDLRNAGVFEEVLSCVRERVELLTITLVGNAANQNI
>Bv4_087300_efce.t1
METVLSSFLSVITAAGTDKALFICKGIKGAEEIFTFIGQVPEWINYNQNLEEYLQILKRKMESLASVQADVVTELQNTEHQSGRKRKSEVNHWMRSVRGKFEDVKNVEDGFDRVRYVPRFLFRAWLGSCIEKEIQQVKDLIQQGSFPTGLLLNAPQGCGELLVTNMLKGVVVSQKL
>Bv7_168460_qctg.t1
MKPFAVLWDVFRLPKILIQEGGLVERQRILMGKADYIRARIEDFESCVSIEQSRKRKRDDDLFSRLAKGRAFSHQAKSLLGQVSEACSEKKRRVEGGSIFSSLTWAKRVLIHKLINTLSAYEKEADMLLRCTLSDKQGSDHGNLMPVRNIFGQQASDVL
>Bv7_168650_jfwy.t1
MKPFAALWYIFSLLRILIQGGLGERKRILEGITNSVRARIEDAEVALSCIPIQQSKKRKRDDDLLSWVTKGRELVQEAKILLGQVIEACPEKKERVEGESIFSSQTWEKLVVINKLINTLSAHEKEADVLFRCAFSGNQAPDHGNIIPVTNIFGQQALDAL
>Os10g04290.1
MEAAGAGEAVAMTAAATGALGPVIEKLGDLLRNEHMAALEGSRGDIEFIKSELEPLRSLLLRIWDKEDRLDAACKEWMAEARMLSYDMEDAIDGFRFMLAVEAAAATSPFEGMRNQVQELVNRCCEKQWITEAIIDADAPAALSSSPSLPRKNASELVEVDEKKAELIKLLKHKERVCIHGSAGMGKTTLAGLAYQAVSEQFDCRTFVSVCPSQSMMHVLTSITSEVIASAIIKAISDKQRELTVNNNTAPTTQGTGEADEQCLIDSILELLTYRRQVTDSSAPVAGTGIADGAKTDGSALPTTDTATLASTGIADTKTDGSSVALAGTGGIGDAKTESAPHAATGADNTKKALIDRISTRFVTNKRKLNASAQLAGAGVDDDKQYLVNIVLKLLGEKRKVTDCAPVAGTTDVEDDEQYLVDILSQFLADQRYLVIVDDIWHCQQWEVIRKSLVKNDRGSRIIMTTRVNSVVEKCCKDDHAVVCEVTALSMDAAVALSEKIFNVHTAPSDKKSCSSIAKLSGRMPLAIICISAAVAQLLSPPSATNRFDVALCQALKGFAEIPCMKPLVESLVLGYHCLPPHLKTCLLECSIYTPNQRFERDDLIRIWMDEGFADEEQAPGYFEELVKWGYISISPAEGRRHSRVAEYEISAVVLAFLRFQAEEHGFVASAGYFSNIESLCGRRHSRISVQGGLGSWVVSRLDFSCMRTLVVFGRASLIPFDRLSHLRVLHLDEEDTSLEGAADLYNFPDLGDDDLVDICELLLLRYVKLKGCKITMLPPQIGQLKLLETLDVRGTGVRELPREIGELQRLKTLNVSNTAVTQVPKEIGKLHMLKTLDVSDTNVRELPAEIRELENLETLDVSNTMVAKLPREIRALQLLKTLHVSGIDVTETELAEEIGQLQHLETL
>Bv5_118170_kcqo.t1
MRFYSFLSLRYSASSRRLQFRRIHQRKPTFVKKMSSPMEISVSKAEPTETKIEIETNKNANGVVLESEISSPMIREKPSPLNVPVTAASPVIADEKFLISVEVCLKPSSTAQLDDVRTRVERMLEKRSLSYINGPVPVPDDDQFLVENVQRICICDTDEWVKNGEVILFWQVKPLVHVYQLSEEGPCEELGGDGQHSSFNEWALPAKEFDGMWESLIF
>Os02g27540.1
MAKLLIEIAGSMGPAFRNAPHIGREMEKSHLIQLVSQNCENHHIISIWGMIGIGKTSFIRSVYESKEITSMFEQYAWVTILHPFNLHDFVTSLAQELDAHDFSLLGNGVQKSEESIKASKRRCPLVLDDVLSIEEWSLIQPHLPNETNTKIIVTTREASIAEHCSVTYKNIYKLEGLKEDAALALFKNKVFVDSSNTDLDLDMSTQAKLIIKECDGHPLAITNIAGFLARKQKTASEWKKLNDDFSSGSYLKIQGRKVSSNNEGTIRHLSIIDVCETNKNALKQCADLTHVRSVTVFGEWRSSLDFSMMRMLRILDLEGTSGLKDDDLDQIGIFLHLSYLSLRGCADIYKLPNSLGNLWDIQVL
>Os06g43670.1
MVGFGEIIASAVIKELSGKLGSPIWNTIMSQVTFRDDLEAIKSMLSSLQAKLNDAERKSQTDGSVRDLLKKLKAVAYDIEDRLAVYESSSNDGHDGSLRHEWSSFPEKLKSRYNLPREMKKMRRRLEGIKKEMDLTSFKVDGATEEQDSYISRHLEPRRYSSEDTVGRIAEKGRIMDLLLSDEEHSIIPIYGLGGLGKTTLAQMAFSDCTTQIAFEMLAWVYVSEKFDLNAISLSIKQQCNSHTLQYGDSGIHNVAVESILTEKRCLIVLDDLWEENNFKLDELEAMLRLCKKGSKVIVTTRSKKVADRMNKDLQIELGLLPNEDCWTLFRKKARVPTPVPPYVEAMRETIVEKCQVFPKGSHIQKSSLIQQWIALGFIQPPESIPTEQYAEYCLQELIEMSFLQNVNAATAMSARYTEPQNVLKMHDIVHDLASVIAADEVCIFHASDCSSSNTKNCCRYMYLLNLSEFSRDPILPNTARALHFKDCRKSPKNYSETKFLRILDFSACTINELPDSISHLSLLKYLNVSGLSGTLPKSLSKLHHLQALTLSTNIDLVELPSYICEFLKLQYLDLHGCSKLKKLPDGIHKHKELQHLNLSDCTSLESLPLFSSQSGGLQKLSFLNVSHCSQLVKLSFLEEKLEKQPDHYLPNMVHLNMSFCPKLQELPTGLFKHMRKLLFLNFSGCTSLEDLPEFVEHDAGCSMLEVLDLSGCAKLPALPESSTELRELRCLNLSGCSKLQNFLKLIPRWKFGTLEYLNISGVGAKSDSEAPGTSAEDQSSQDPIKELELGMLQEDIITQGLFRLKYLSIGGFTLYSEQGIARMVDLLTLPNFNVRLQDDGRCSNILILQQILDVTHRQLNIKCLENVVFSEEAKQLELDRMRQFHSLGFEWSLSGMVSSVKQRAVLGNLRPHRNLQSLSIKGYICTEFPDWINKINDTLPDLVKLVFSDINGCNYIPISQLPNLKELEINNMPRLNKIYGTLPNLVKLILSHIERCDHIPVLGNLPNLQEL
>Bv8_200300_frqg.t1
MNGIIAPCIGEACAPYTYALQLQKLNQLTEKLTAAKSKLAELVGETDGTAVPNNDAIEWRKEAEVTLEEVDQNIKRLERDMEATCACCLPNCRRRRAAKKAIQGELEKVDKLMRKYMPLVKGYEWSRDDIVLNTRK
>Bv4_089550_fzgy.t1
MKKGLFQSKKKESEQKRVYSFGSCLGRLKQKDLHLLEDESKKTHKHEQQIIDQAQVRVEQSKFAIDTPPVLIQASSLATAEQENPDEAKSRRELI
>AT5G56220.1
MKGIEEEASLVGLTIRTSSPASSSSKKGKEDLLQANNNASDSSPSIKNSPFYSPSLVSPPSSAFVSALQSPYISPRATTPSITTHKPSPPLSYKGSQSDDVPSSSYTPPSDQYEFSDEQPSDRKLKLSASCTPDPAPPRISFSFPVPRVSLAKVSVSSPATNTKLRSSDVFIGFHGQNPNLVRFCKWLKSELELQGIACFVADRAKYSDTQSHEIADRVICSVTYGIVVVSCSSLLNYLSLEEVRFFAQKKNLIPIFYGTGPSEIMGLLNCNAIDKECKEAIDGLIKSHEFKLEANESNWRSCVGKTATILRAKLGRKSVADKEIVEGIDELPFPRNRSFLGREKEIIEMEMALFGNGEYLESTTPSTRGEASGQSEGLADEES
>Bv4_091230_czsz.t1
MNMTHSHMREEVESSSKSALDNQCNSKKSPLTLCIKTGICSNNVMTSVANKQQQQLPVEQSSGYSSPCVISPPSSAFVSALQSPYISPRALTPSSPENEKDKLQLPSPPVSYCGSLSEDIPSSSYTPAAAPDRSDFSDDENLTFVAENTSGAAPRISFSFPLPRLSFAKASISPPVLNSKLRSCDVFIGYHGQNTNLVRYCKWLKSELELQGIACFLADRAKYADTQSHEIADRVICSVSFGIVVISSASLYNHFSTEEVRFFTQKKNLIPMFFDTEPTEIASLLNCTSDNKQCREAIEGLTRHHEFKLEAKDGDWRSCISKAVGILCSKLGRQSTTAKDLEREAIELPFPRNKNFVGRLKEMMEMEVAFFGNGESCLQLNQLQPFSLPASVRKESTSGQSEGLVDEAT
>Bv3_058340_etpj.t1
MTRTCFGDLGDVRSCWGYKLKLVRSEQETKDTHLNNVRLFSLKELKKATNNFGANAVLGRGGFSSYYKGTLENGTVVAVVVPTVGNADQKCVSNSPDLVDMLSRIRHRNVVEFIGCCLDGSRRIMVYEFAGDNNLDQLLFLGNSEAKRSELNWSRRASICIGIARGLEYLHEGITHRVVHRDIKPSNVVLDSNFNPKIVDFGIAQLSDHDVSHHSCSIAGTLGYLDPEYILTARLTEKADVYSFGIILLEVISGRKVREFQNKGSEATLVSWVWELRETDRVLEIVDPTLYDFPEDDVKRFIDVALSCVQSSSKLRPSMSEALLMLLGPYDFSKKVLKNPEHSIWSGDHDEVHFSSHDEESGKAEITVASSDAPSSVHASGTKHFPDARNRYGTAPSQPAIEPISKSAHGFETEIES
>Bv3_064600_wiae.t1
MRNKEFTASGVSVPVPVPEEMELDLRETEELCNKDRDCDLMAMTPQEQEDFEPPSKRGKTEFEPPSKQGKGEFDLPSKQRKGVIESNKKARFLTETTTQVDDGFAWRKYGQKEILSAKYPRHYYRCTHRHSQGCCATKQVQKNDEGNTYSILYLGLHSCSTGIIASGSTSLIPVEHSFMEDNREREINVIPSKICNYDVTGKIRQEESITSSTSILTESDMWGSSDSMLSTDDRMMREGENETNS
>AT5G45240.1
MDKKEETKQPDNIIYDKNDSSVASFISYLMAGFGCRGIKQFLGIYLVILSRDYASSVLCLENLELCCDDKKSYEVVPVFYGVSRSDVRQQSGPFSDAFTKLERSNPADHVTKWRRMFAKIAELKGHEYDEELSEESEFVEEIVEDVYELLNPTEEIRIHSRQLDI
