# Supplementary material for: An N-terminal motif in NLR immune receptors is functionally conserved across distantly related plant species
Source: eLife. 2019 Nov 27;8:e49956. doi: 10.7554/eLife.49956 (PMC6944444; doi:10.7554/eLife.49956)
Supplement: Figure 3—figure supplement 1—source data 1. — NB-ARC domain sequences used for phylogenetic analysis are shown with the IDs, N. benthamiana (NbS-), tomato (Solyc-), Arabidopsis (AT-), sugar beet (Bv-), rice (Os-) and barley (HORVU-). [file elife-49956-fig3-figsupp1-data1.txt]

>MLA10
DQGLMLLRKKVSIVGFGGLGKTTLARAVYEKIKGDFDAFVPVGQDMKKVLRDILDLGNQLKKLHEFLENKRYLVIIDDIWKLWEINFAFNRNNGSRLITTTRIVSVSNSCSVYQMEPLSVDDSRMLFKRIFPDEIEFEQVSRDILKKCGGVPLAIITIASALAKPKCEWDILLRSLDEMRRILSFSYSNLPSNKTCLLYLCVYPEDSMISRDKLIWKWVAEGFVH
>HORVU1Hr1G012190.1
DQDLMLLRKKVSIVGFGGLGKTTLARAVYEKIKGDFNAFVPIGQDMKKVLRDILDLGNQLKKLHEFLENKRYLVIIDDIWKLWEINFAFNRNNGSRLITTTRIVSVSNSCSVYQMEPLSVDDSRMLFKRIFPDEVEFEQVSRDILKKCGGVPLAIITIASALAKPKCEWDILLQSLDEMRRILSFSYSNLPSHKTCLLYLCVYPEDSMISRDKLIWKWVAGGFVH
>HORVU1Hr1G004080.7
DQDLLLLRKKISIVGFGGLGKTTLVRAVYEKIKGVFDVFVPVGQDIKKIFKDILDLGRQLNKLHEFLENKRYLIIIDDIWNLWKINIAFNRNNGSRLITTTRILNLSESCSIYQMEPLSTDDSRRLFKRIFPSEPEFEQVSRDILKKCGEVPLAIITIASALAKPKHEWDILLQSLDDLRRILSFSYYNLPFHRTCLLYLSIYPEDSMIDRDSLIWKWVAEGFVH
>Sr50
DEELMLLRKKVSIVGFGGLGKTTLARAVYDKIKGDFDAFVPVGQDMKKVLRDILDLGKQLKKLHDFLENKRYLVIIDDIWMLWEINFAFNRNNGSRLITTTRNFDVSKSCLIYKMKPLSTDDSRRLFKRIFPDAPEFQQVSEDILKKCGGVPLAIITIASALAKPKHEWDILLQSLDVMRRILSFSYYNLPSHKTCLLYLCIYPEDSTIGRDRLIWKWVAEGFVH
>Sr33
DQELMLLKKKVSIVGFGGLGKTTLAKAVYEKIKGDFDAFVPVGQDKKKVFRDILDLSRQLNKLHKFLENKRYLVIIDDVWGLWKINLAFNRNNGSRLIITTRIFGVSESCSVYEIEPLSIDDSSKLFTRIFSD-PEFEQVSKDILKKCGGVSLAIITIASALAKPKHEWDILLQSLDVMRRILSFSYYNLPSHKTCLLYLCIYPEDSMIHRDRLIWKWVAEGFVH
>HORVU1Hr1G004040.2
DEDIMLLRKKVSIVGFGGLGKTTLAKAVYEKIKGDFDAFVPIGRDIKKVFRDILELGKQLVKLREFLENKRYLVIIDDIWSLWEIKFAFNRNNGSRLITTTRIVSVSNSCSVYQMKPLSLDDSRKLFKRIFSSEPEFEQVSRDILKKCGGVPLAIITIASALAKPKHEWYILLQSLDDMRRILSFSYYDLPYDRTCLLYLSIYPEGSEIGRDRLIWKWVAEGFVH
>HORVU1Hr1G004140.1
DEDIMLLRKKVSIVGFGGLGKTTLAKAVYENIKGDFDAFVPVGQDMKKVFRDILDLRRQLNKLHEFLENKRYLVIIDDIWKLWEINFAFNRNNGSRLIITTRIFSVSKSSMVYEMKPLSDDDSRSLFKRIFPSEPEFEQVSEDILKKCGGVPLAIITIASSLAKPKSEWDILLQSLDEMRRILSFSYYDLPDHKTCLLYLCIYPEDSMIDRDRLIWKWVAEGFIH
>HORVU5Hr1G085290.3
DQELLLLRKIVSVVGFGGLGKTTLVRAVFDKIKGGFDAFVPVGQDMKKIFRDILGLDRQLEEIRDFLQNKRYLVVIDDIWNLWGIKLAFNMNNGSRLITTTRIFSVSIACPIYQMEPLSDSDSTRLFKRIFSSEPELKEISRDILKKCGGVPLAILTIASLLTKPKVEWQVLLASIDEMQRILSFSYYDLPSDKTCLLYLCMYPEDHAIDKEDLIWKWICENFVQ
>HORVU5Hr1G085330.3
DQELVLLKKIVSVVGFGGLGKTTLVRAVYDKIKGGFDAFVPVGRDVKKIFRDILGLERQLEEIREFLEDKRYLVIIDDIWKLWGIKLAFNMNNGSRLITTTRIFTVSEACRVYKMEPLSSNDSARLFKRIFSSEPELKEISRDILKKCGGVPLAILTIASLLSKPKIEWHVVLNSIEEMQRILSLSYYDLPSCKTCLLYLSTYPEDHEIYKTELVWKWICETFVQ
>HORVU3Hr1G099360.6
DELIKLT--VVSIAGFGGLGKTTLAKTVYDSLKSQFHAFVSLSQVITRVLKKMLQLDTQLDELRMFLSNKRYLIVIDDIWESWQIKCALNENRASRIITTTRDFDIATKVG-FKLDALTLESSQVLFGRIFGSKPQLAKVSLRILKKCGGVPLAIITMASLLQNPR-EWHEVCESISEMRKILALSYYNLPCHRTCLLYLSIYPEDHDIHRDDLIWKWITEGFIQ
>HORVU3Hr1G104770.5
DQLINLIPKTVSIVGFGGLGKTTLARAAYDKIKLNFDAFVSVSQNIKKILKSILELDTHLDELIEFLHEKRYLIIIDDIWEVWKIKCAFSKKSGSRLITTTRVISVSEACPIYKMKPLSNDVSRTLFKRVFSDDPELVQVTEDILKKCGGIPLAIITIASLLAKTKDQWYALLNSIDEMKKILLFSYYDLPSYKPCLLYLSIFPEDHEIRRDRLIWRWISEGFVY
>HORVU7Hr1G023730.1
DELIKLNQKTISIVGVGGLGKTTLTKAIYEKIKAQFQAFVPVGQDIKKVFKDLLGLDNLLEDISEFLVDKRYLIVIDDIWDIWKIECALYKNKQSRVITTTRNVSVSEACNIHRMRPLSDEDSQILFRRIFQSEPDFQIVSRDILRKCGGVPLAIITIASLLVKQKEEWMHVHNSMGKMKRILSLSYYDLPLYKPC------------------IWRWLAEGFIQ
>HORVU7Hr1G023750.1
DELVKLIQKTLSIVGAGGLGKTTLTKAVYEKIKAQFDAFVPVGQDIPKVFKDLLGLDNLLEDITEFLVDKRYLIVIDDIWDIWKIECALYKNKQSRVITTTRNVSVSEACNIHRMRPLSDEDSQILFRRIFQSEPDFQIVSRDILRKCGGVPLAIITIGSLLVKQKDEWMHVHNSMGKMKGILSLSYYDLPPYKP-------------------IWRWLAEGFIQ
>HORVU7Hr1G023770.19
DDLIKLVKKTISIVGVGGLGKTTLTKAVFEKIKGEFDAFVPVGQDIKKVFKDLLGLDKLLEELSEFLVDKRYLVVIDDIWEIWRINCALCKNKHSRVITTTRNVSVSQACSIHKMEPLSDDDSLILFRRIFQSEPDLQVVSREILKKCGGVPLAIITIASLLVKHKDEWMHVHNSMGKMKRILSLSYYDLPSHKPCLLYLSIFPEDLEIKRDWLIWRWVAEGFIQ
>HORVU7Hr1G023820.2
NELVKLIQKTISIVGVGGLGKTTLTKAVYEKIKAQFDAFVPVGQDIRKVFKDLLGLDNLLEDISEFLVDKRYLIVIDDIWDIWKIDCALYKNKQSRVITTTRNVSVSEACSIHRMKHLSDEDSQILFKRIFQSEPDLQIVSRDILKKCGGVPLAIITIASLLAKPNHEWVDVYNSMSKMKMILSLSYYDLPPHKSCLLYLSIFPEDFVIKRVSLIRRWVAEGFIQ
>HORVU6Hr1G028220.2
DEIIKLSHKILSVVGFGGLGKTTLAKAVYDELRGQFGAFVTVSQDVRKVLRDLLQLDTELEKLQESLRTKRYFIVIDDLWKVWDIRYALVDSNGSRIITTTRNRDVSKACSIYNMKPLSETNSQILFKRIFASDPELEQVSKDILKKCGGVPLAIITIASHLAKPMDQWYSLLNSIGEMRRILSLSYYDLPYRRTCLLHLSIFPEDTEISKGRLIKRWIAEGLFQ
>Os11g43700.1
DELIGLSQNIVSVVGFGGLGKTTLAKVVYDKLRGQFDAFVSVGQDLKKVLTDMIDLDRLLNELRDFVQNKRYIIIIDDIWKLWEIKCAFYRNKCSRIITTTRKVTVSKACSIYRMKPLSDDASKRLFKRIFKHDPELEQVSIGILKKCAGMPLAIITIASLL-QTRDQWHDVFNSIEEMTKILSFSYYDLPCHKTCLLYLSIFPEDFIISRDHLVRMWIAEGVVQ
>Os05g15040.1
DDLINLSKKVISVVGFGGLGKTTLAKAVYDHFKPHFEAFVPVGRDMKKVFRDILDLDKQLDELKEFVKEKRCFIVIDDIWESWKIRCALQESDGSRLVITTRISEVATHA-AYKIQPLSRDNSEKLLARIVDGEFNPSKACEKILKKCGGVPLAIITIASLLAKPGEDWSEVYNSVNGTRRILSFSYYDLSSHKDCLLYLCVFPEDHVIEKNSLIWKWIAEGFIH
>Os05g15040.4
DDLINLSKKVISVVGFGGLGKTTLAKAVYDHFKPHFEAFVPVGRDMKKVFRDILDLDKQLDELKEFVKEKRCFIVIDDIWESWKIRCALQESDGSRLVITTRISEVATHA-AYKIQPLSRDNSEKLLARIVDGEFNPSKACEKILKKCGGVPLAIITIASLLAKPGEDWSEVYNSVNGTRRILSFSYYDLSSHKDCLLYLCVFPEDHVIEKNSLIWKWIAEGFIH
>Os05g15040.2
DDLINLSKKVISVVGFGGLGKTTLAKAVYDHFKPHFEAFVPVGRDMKKVFRDILDLDKQLDELKEFVKEKRCFIVIDDIWESWKIRCALQESDGSRLVITTRISEVATHA-AYKIQPLSRDNSEKLLARIVDGEFNPSKACEKILKKCGGVPLAIITIASLLAKPGEDWSEVYNSVNGTRRILSFSYYDLSSHKDCLLYLCVFPEDHVIEKNSLIWKWIAEGFIH
>Os05g15040.3
DDLINLSKKVISVVGFGGLGKTTLAKAVYDHFKPHFEAFVPVGRDMKKVFRDILDLDKQLDELKEFVKEKRCFIVIDDIWESWKIRCALQESDGSRLVITTRISEVATHA-AYKIQPLSRDNSEKLLARIVDGEFNPSKACEKILKKCGGVPLAIITIASLLAKPGEDWSEVYNSVNGTRRILSFSYYDLSSHKDCLLYLCVFPEDHVIEKNSLIWKWIAEGFIH
>Os08g07330.2
DKIINLSKKIISIVGFGGLGKTTLAKAVYDKLKPDFDAFVPVGRDMKKVLRDILDLDRQLNGIKDLVEKKRSIVIIDDIWKSWEIRCALQDSNGSRVVVTTRISEVATHA-VYNMEPLSRDDSEKLLTRIASAELRPSVACEKILNKCDGVPLAIITIASLLAKPEEDWSEVYNSINETIKILSFSYYDLPSYKACLLYLSIFQEDVEIDKNLLIWKWIAEGFVQ
>Os08g07340.1
DKIINLSKKIISIVGFGGLGKTTLAKAVYDKLKPDFDAFVSVGRDMEKVLRDILDLDRQLNEIKDLVEKKRCFIVVDDIWKSWEIKCALQDSNGSIVVATTRISEVAMHV-VYKMEPLSLDDSKKLLARLAGAQLIPPVACEKILNKCHSVPLAITTIASLLVKPEEDWSEVYNSINETRRILSFSYYDLPSHKACLLYLSIFSEDVEIDKNILIWKWIAEGFVQ
>Os11g03650.1
EKLVKLSKKIVSIVGFGGLGKTTLSKAVYDKHKLAFDAFVPVGRDMKKVLRDILDFDRQLNELRKLIQNKRFLFVIDDIWKSWEIRCALQHSNGGRVVVTTRIFEVATHI-IYKMQPLSRDDSEILLSRINDGELSLSEACDKILKKCGGVPLAIITIASLLAKSGEDWSNVYNSINETRRILSFSYYDLPSHKACMLYLSLFREEYGIEKNLLIWKWIAEGFIQ
>Os08g07380.1
DELMKLDKKMVSIFGFGGLGKTTLAKAVYDKLKPSFDAFIPVGQNIRKVFRDILDLDRQLNKLQEFLQKKRCFVVIDDIWDSWRIRCALQDSNESRVVTTTRIYEVATQV-VYKMHPLSHDESKKLLTRIISGELSTSEACDKILKKCGGVPLAIIIIASLLAKPREYWSEVYNSINDTRRILSLSYYDLPLHKPCLLYLSIFPEDYYIEKNLLIWKWIAEGFVH
>Os11g27440.1
DEVIELSKKIVSVFGFGGLGKTTLVKVIYDKLEPGFQAFVTVSRNMNRVFRDILYLDKQLNELQEFLQNKRYFIVIDGLWNSWNIRSALPDDNGSKVVTTSGISNVARDV-VYNLQPLSHGNSKKLLTRLYVDELSTSEASERFLEKCGGVPLGVIAIAGLLANPEDNWSEMYNSFNEIRRILSFCYYHLPSHKTCLLYISIFREDYEINKCLVIWKWIAEGFIH
>Os07g19320.1
GDLIKLSKKMISVVGFGGLGKTTLAKEVFGMLRVQFSCFVSVGRDIKKVLKSILEVNRHLDEIREYLENRRYLVVLDDIWSTWDIKCAIVDSNGSRVIATTRISQVAEEV-IYNMEPLSDDNSKRLFRRIFGADTNNQEAMEKVLKKCGGVPLSIITIASLLVKPLEDWSNVFDSINQTRKILSFSFYDMPSYKNCLLHLRIFPEDCLIEKESLIWKWIAEGFVH
>Os11g37740.1
DDLMKLSKKMVSVVRIGGLGKTTLSKVVFDMLKLQFDAFVPVGQEIKKVLKDILELNRHMNELREYVDNKRYLIVIDDVWSKWNIKCALIDSNGSRVITTTRICQVASEVEVYIMEPLSDDNSKKLFSRIFGSTSGNQEATEKILKKCGGIPLSIITISSLLVKPVGDWSAIYDSINQTRKILSFSYYHLPTYKTCMLYLSIYPEDHLIGMDTLIWKWVAEGFIQ
>Os11g37759.1
DDLMKLSKKMVSVVGIGGLGKTTLSKVVFDKLKLQFDAFVPVGQEIKKVLKDILELNRHMNELREYLDNRRYLIVIDDVWSKWNIKCALIDSNGSRVIITTRIYQVANEAEVYMMEPLSDDNSKKLFNRIFGVASGNQEATKKILHKCGGIPLSIIAIASLLVKPTGDWSIIYDSINQTRKILSFSYYHLPSYKTCMLYLSIYPEDHLIKKDTLIWKWVAEGFVQ
>Os11g37774.1
DDLMRLSKKMVSVVGIGGLGKTTLSKVVFDMLKLQFDAFVPVGQEIKKVLKDILELNRHMNELREYLDNRRYLIVIDDIWSKWNIKLALIDSSGSRVITTTRIRQVANEVKVYMMEPLSDDNSKTLFNRIFGVAPDNQEATEKILKRCGGIPLSIITIASLLVKPAREWSVIYDSINQMRKILSFSYYHLPSYKTCMLYLSIYPEDHLIYKDILIWKWIAEGFVH
>Os11g37850.1
NDLIKLSMKMVSVVGFGGLGKTTLAKVVLDKLKVQFDGFIPVGQDIKKVLKDILEVNRHMDELREYLGNRRYLIVVDDIWSTWNIKCAFLDNNGSRVIATTRISNVASEIEVYSMAPLSDDNSKKLFSRISRADPNNQEETEKILKKCGGVPLSIITMASLLVKPMEDWSKVYESINQTRKILSFSYYDLPSHKTCMLHLSIYPEDSLIEKDGLIWKWVAEGFVH
>Os11g37880.1
NDIIKLFMKMVSIVGFGGLGKTTLAKAVFDTLKVQFDGFVPVGQDIKKVLKDILELNKHLDELREYLDNKRYLIVIDDIWSTWKIKCALADSNGSKVITTTRISQVANEI-VYNMAPLSDDNSKKLFNRIFGANPDHEAATKRILKKCGGVPLSIITIASLLVKPVEDWSKVYDSINQTRKILSFSYYDLPSYKTCLLHLSIYPEDHRIEKESLIWKWIGEGFVQ
>Os11g37860.1
EDLIRLFMKIVSVLGLGGLGKTTLAKFVFDNLKVQFQAFISVGQDIKNVLKHILGLDSYLDEVREYLDNKRYLIVIDDVWFTWKINCALVDSNGSKVITTTRISEVAEVV-VYRMKPLSSDNSKRLFNRIFGIGPNNQEATEKILKKCNGMPLSIVTMASLLVKPVEDWIEVYDSINEMRKILSFSYYELPSYKTCLLYLSIYPEDHRIMKKPLIWKWIAEGFVQ
>Os11g37870.1
DDLIKLFKKLISIVGIGGLGKTTLAKAVFECLKMQFEALIPVGQDIKKVFKDILELNRYLDELREYLHKRRYLIVIDDIWSTWKIKCALVDSNGSRVITTTRISQVAEEV-IYLMEPLSADNSKKLFNRMFGAQRGNQEATKKILQKCGGVPLSIITIACLLVKPVEDWSRVYNSINQTRKILSYSYYELPSHKTCLLHLSIFPEDCWIEKKSLIWIWIAEGFVH
>Os11g37780.1
DDLIKLSNKMVSIVGFGGLGKTTLAKVVFDMLKGQFDGFVPVGQDIKRVFKDILEVNRHLDELREYLDNRRYLIIIDDIWSTWKIKCAFLDSNGSRVIATARISQVAKEIKVYIMKPLSINNSKKLFSRIFGADPNNQEVTEKILKKCGGVPLSIITMASLLVKPLEDWSDVYESINHTRKILSFSYYDLPLYKTCMLHLSIYPEDHLIEKDCLIWKWVAEGFIR
>HORVU6Hr1G002150.4
DDIGKLSKTTISIVGSGGLGKTTLAKAVYDKHSKKFDGFVPVGRDIKKVLKDIIEFDRQLNLLQKFLLDKKYLVVIDDIWPTWEIKFALVDGNESRIITTTRICDVAKRI-VYNIKPLSLDDSKILFTRIFG-DSDDREVSNKIIKKCGGVPLSIITMASMLAKSMDEWSMVYDSINQTRKILSFSYYDLPFAKTCLLYISVYPEDSWIEKKSLIWRWIAEGFVP
>Os02g19890.1
EELTKLMKKVISIVGVGGLGKTTLANVIYQQLR-QFEAFVSVSLDLKKVLSSILQFSQEINKIRDEIKEKRYLIVIDDIWSAWEIECALIENDGSRIITTSRVLDAATPCSVYKLQPLSSDNSKKLFKRIFYCEPELKDISEKTLRKCEGVPLAIITIGSLLARPQNLWDRVHNLI-EMRHILSISYYDLPAHRACFLYLSIYPEDYNIQKDQLIRRWISEGFIL
>HORVU2Hr1G012010.2
EELCRLVQKVVSIVGVGGLGKTTLANVVYQQIR-QFDAFVTVSLDLRRVLGSLLQVSVELDKIRQVLRDKRYLIIVDDIWTAWNIKTVLVENNSSRVITTTRIAGVAASCSIYKLNSLDHDDSKKLFERIFGSEHELREISEEIIRKCDGVPLAIITIASLLSKSKNIWDTVNKSI-EMRQILSISYYDLPSHKPCFLYLGVYPEDYTILSDHLVRRWIAEGFIH
>Os11g34920.1
DDLVSLMNKVVSIVGFGGLGKTTLASVVYHKLK-EFDAFVSISLNMVGVFKNMLQLDVQLDELRKFLQNKRYIVVIDDIWSVWKIKYVLVDNQGSRIITTTRAVDVAEQV-AYKLEPLSPDDSIKLFQIIFHSEPHLSEVSQKILKKCGGIPLAIITIASMLAKKGNQWYKVYHSM-RMRRILSISYYDLPPHKTCLLYLSSYPEDYLSTRETLIWKWVGEGFVE
>HORVU2Hr1G011300.4
LAVVKMLQKVVSIVGLGGLGKTTLANSVYEMLKLQLDAFVSVSLTMEKIFKSLLQFDAQLGEIRTFLGDKRYLIVIDDIWSVWEIKYALPGNEGSRVIVTTRILDVAQQA-VYLLKPLSVADSRKLFQRIYETEPHLFEVSEKILDRCGGVPLAIITIGSLLSKKGRTWSKVYKSMHKMRRILSVSYSDLPPHKTCLLHLSLYPEDYVIQTEHLIWKWVGEGFVE
>HORVU2Hr1G040600.1
LEVLKMLQKVVSIVGFGGLGKTTLANAVYQKLKPQFDAFISVSLNIKKIFKSLLQLDEQLSEIRTFLRNKRYLIVIDDIWSVWEIKYALTENEESRVITTTRILDVAQQA-VYRLRPLSVVDSRKLFQRIYETEPQLFEISEKILQRCGGVPLAIITIGSLLSKTERSWSKVYKSMHKMRRILSVSYSDLPPHKTCILHLSLYPEDYEIQTEQLIWKWVGEGFVK
>HORVU2Hr1G119380.2
LEVLKMLQKVVSIVGFGGLGKTTLANAVYQKLKPQFDAFISVSLNIKKIFKSLLQLDEQLSEIRTFLRNKRYLIVIDDIWSVWEIKYALTENEESRVITTTRILDVAQQA-VYRLRPLSVVDSRKLFQRIYETEPQLFEISEKILQRCGGVPLAIITIGSLLSKTERSWSKVYKSMHKMRRILSVSYSDLPPHKTCILHLSLYPEDYEIQTEQLIWKWVGEGFVK
>HORVU5Hr1G068380.3
RELVEMTQKIVSIVGFGGLGKTTLANAVYQKLK-QFDAFVSVSLNMEKIFKNILQLDAQLGELRDFLLNKRYFIVIDDIWSVWKTRHAFIENRGSRIITTTRIFDVAKQV-VYDLKPLSPIDSRKLFQRIFGVEPQLAEVSENILKRCGGVPLAIMTTASMLAKRGNDWSKVYQSM-QMRRILSVSYYDLPAHKTCLLFISVYPEGYTVVAEDLIWQWIGEGFVQ
>HORVU7Hr1G000230.24
NELTKMSQKILSIFGFGGLGKTTLAKAVYDKLKAQYDAFVPVGRSVKKLLNDILGIDRELYKLRELLHNKRYLIVIDDIWRTWEVKTALVCNNGSRIITTTRILEVATTT-VYKLQPLSLDLSKDLFRRLSCGGNHLPEVYDKILHKCGGIPLAIITIASLLAKPVEFWSKVYTSINETRKILLFSYYDLPCHKTCLLYLSIYPEDHLIEKDSLIWKWVAEGFIH
>HORVU7Hr1G100250.47
DELIKLAQKILSIFGFGGLGKTTLAKAVYDKIQAEFEAFYSVGQNLKNVLLGILRIDVLLEKLRELLTNKRYLIIIDDIWSSWHIKCAFTDSQGSRVITTTRIFEVAKEA-IYKQEPLSPGRSKELFMRLSIGKTHESKISEKILQKCGGIPLAIITIASLLAKPVTDWPGVYDSINDTRKILLYSYYDLPYYRLCLLHLGIYPEDFEIKKDTLIWKWVAEGYVH
>HORVU7Hr1G100300.16
DELIKMAQKILSIFGFGGLGKTTLAKAVYDKIQAEFEAFYSVGQNLKNVLIGILRVDALLEKLRGLLANKRYIIIVDDIWGSWDIKCAFIDSKGSRVITTTRILEVAKKA-IYKHEPLSPGRSKELFLRLSVGKPDQPKIPEKIMQKCGGIPLAIITLASLLDKPVADWSVVYNSINDTRKILLYSYYDLPYYRLCLLHLNVYPEDYCLMKNTLIWRWVAEGYVH
>Os12g33160.1
NELTKLLQNIISIVGFGGLGKTTLANSLFQELKAKFDCFVSVSLDINKILKNILQLDKQLDKIRDFLNNRRFLCVIDDVWSAWDIKLAVQDAKGSKIIVTTRNKVVAEHA-VYEMKPLSDDDSRQLFKRIFDSNPDLCGVTEKILKKCGGVPLAIITTACLLAKPRNSWDKVNKSINDMRKILSLSYNDLPFHKTCLLSLSKYPEDELIRKDVLIWGWLAEGFIT
>Os12g36720.1
NELTKLLQNIISIVGFGGLGKTTLANSLFQELKAKFDCFVSVSLDINKILKNILQLDKQLDKIRDFLNNRRFLCVIDDVWSAWDIKLAVQDAKGSKIIVTTRNKVIAEHA-VYEMKPLSDDDSRQLFKRIFDSNPDLCGVTEKILKKCGGVPLAIITTACLLAKPRNSWDKVNKSINDMRKILSLSYSDLPFHKTCLLSLSKYTEDELIRKYVLIWSWLAEGFIT
>Os12g36690.1
SELTKLLQNIISIVGFGGLGKTTLANSLLQELEAKFDFFVSVSLDINKILKSILQLDKQFDEIQDFLKNKRFLCVIDDVWSAWDIKLAVQDAKGSKIIVTTRNMVVAEHA-VYEMKPLSNDDSRQLFKRIFDSNPDLCGVTEKILKKCGGVPLAIITTACLLAKPRNSWDKVNKSINDMRKILSLSYNDLPFHKTCLLSLSKYPEDELIRKDVLIWGWLAEGFIT
>Os11g32170.1
EEVIKLSKKLVAIVGPGGIGKTTLANLVYQKLHGQFEAFVSVSRNIKVVLSSILQVSKEIDKIRDILKDIRYFIIIDDIWPTWQLKCVLIDNDGSKIITTTRNMDVAKLCYIQIQQPLSVADSEKLLHKVF-HNPQLQGISQKILKRCGGLPLAIITIASLFARTEDHWNSVCSSFNKMRWIISLSYCDMPSPKTCFMYLSIFPEDYIIDRDDLIWRWIAEDFIQ
>Os11g32210.1
EEVIKLSKKLIAIVGPGGIGKTTLANLVYQKLHGQFEAFVSVSQNVKAVLSSILQVSKEIDKIRDVLKDIRYFIIIDDIWPTWQLKCVLIDNDGSKIITTTRNMDVAKLCYIQIQQPLSVADSEKLLHKVF-HNPQLKGISQKILKRCGGLPLAIITIASLFARTEDHWNS----------------------------------DYIIDRDDLIWRWIAEGFIQ
>HORVU5Hr1G063690.2
THMIKLSKKLVSIVGPAGMGKTTLANVVYQKLEHKFAAFVSVSLDIKNIYNSILQVSAEVKKIRLVLQDKRYLIVIDDIWRAWKIKCVLVENKGSKIITTSRNFDVGKSCSVHKLLPLSDNDSKSLFHKLF-SKLEFDYEAAKILEKCKGLPLAIVTIASLLAKPKDQWCRVVNSISKMHLILWLSYCDMPPQRTCFLYLSIFPEDHIIGRDDLIWKWVAENFFP
>Os11g34880.1
-------KKIVSIVGVGGLGKTTLANVVYERLKTQFYAFVPVSLNMEKIFKNMLQFDAQLAELREFLRNKRYLIVIDDIWSAWEIKCSFVDSEGSGIITTTRNVDVAKEV-VYQLKPLCHVDSRKLFLRIFGAEPQLAELSERILKKCSGVPLAIITIASMLAK---------------------------------------IENENAHEDD------------
>Os01g23380.1
KKVSEVV-KVVSISGMPGAGKTTLATAVLRRLKEKFHAFVSVGQDVGKTLKGILQIGGRLGMLRDELKDKRYLIVIDDLWTEWSLKCCFRDDNGSRIMVTTRNDELAKECSVYKTGLLSDADSKDLFNKAFGKGPHLKDLYDIIVERCGGLPLAISSVAGALARSKDEWERYESNLHLLKQILNLSYNDLPSHKSCMLYLSIFPNKYEIDVERLVRRWIAEGFIA
>HORVU7Hr1G110630.1
EEVAEVT-KVVSIVGMAGSGKTTLAREVYRLVGAGFKALVSVGRDVAKVLGDMLQVDNQLVRLRQHLQDKRYLVMIDDLWQTWGIKHCFPENNGSRIITTTRIEAVAKAAGVYKTRLLDEANAETLFQRTFGGVPHLKDVSTRIMRKCGGLPLAIVSVGGLLAKTRDEFER--SGLNQMKQIIKLSYSDLPANKTCLLHLSIFPENHEIKIERLARRWIAEGFIS
>Os02g17304.1
EQIIGIKQKVVSIFGTGGLGKTTLAMEVYHKIDESFDAMVSVSRDIKKLLRDILQINEQLPKLRKNLEDKRYFFIIDDIWDAWKLKSALPANDKSRIITTTRIRDVAKSCCMYEAMPQSEENSCKLFRRVFSSEPHLTEAASVILKKCGGLPLAIISIAGLLSKTVEVWTKIKNSIDDMKRILFLSYFDLPQYKTCLLYLSVFPEDSNIDPRRLIRLWVAEGLIL
>Os02g35210.1
IELIRLTQKVVPIVGSGGLGKTTLANQVYHNLEGIFEAFVTVSQDMMKILREILGIGGKLHEVRKYLRFVRYCVVLDDIWSVWELRCALPENNGSRIVVTTRITDIARACAIYHLKPLDNTSSRRLFKRICGSEPHVKGVAEKILKKCGGMPLAIISIASLLAKTKEQWESVNISLHEMNWILSLSYNHLPQHKTCMLYLCLFPEDYIISKDILVQQWIAEGFVF
>Os08g28600.1
DDLVSLMHKVLSIYGFGGLGKTTLANEVRRKIGPQFGALVSVSQDFKKILWGILRITSETEKIREILQDKRYFIIIDDIWSAWDLKCALPENKGSRVITTTRIESVAKACSCYKIEPLSELHSRMLLKRVFGHVPQITHVSDDILRKCTGLPLAIVSIASLLARTKEQWEKVSTSTNEMKTILSLSYNDLPHYKPCLLYLSIFPEDYDIERGSLVRRWIAEGLVS
>Os10g04110.1
-----------------GLGKTTLANEVYRRVKIHFDAFTSVSQDMKKIFKDIIHMPKKFEKLRELLVDKRYLVIIDDVWSAWKISVVFPENGSSIIIVTTRISDVGRSCLNFEMEPLSEIHSRRLFQRIFSTEPILQEVSTDILKKCGGIPLAIISISGLLSRIKEEWEKVKESINEMKSILSLSYNDLPNYKACLIYLCIFPEDYIIETNMLLRRWIAEGFVS
>HORVU1Hr1G005470.2
DELAKMLHRVLSIVGFGGLGKTTLANEVYLKIKGHFDAFVSVSQDTKKIIKDLIQVSKKSQKLRELLQDKRYLVIIDDIWLAWNINCAFPENNSSRIITTTRILEVARSSPIYEVTPLSDLLSERLFNRIFGSEPMLIDVSNTILKKCGGLPLAIISISGLLAKVKEEWEKVKRSINEMKNILSLSYNDLPPNKTVLLHLSNFPEDYVIDRERLVRQWIAEGFIP
>HORVU5Hr1G123480.1
DDLANMVHKVLSIVGFGGLGKTTLANEVRRKIQGQFHAFVSVSQDIKKIINDVIQVSNKSAKLREMLQDKRYLIIIDDVWQSWNIKCAFPENNSSRIIATTRIIDVAKSCLMYEMEALSDLHSRRLFNRIFGSSPVLNKVSDEILKKCGGLPLAIISISSLLARMKDEWENVKRSINAMSSILSLSYNDLPPNKTCLLYLSVFPEDYVIERERLVRRWIAEGFIS
>HORVU6Hr1G090470.10
DDLANMLHKVLSIVGFGGLGKTTLAKEVHRKIQGHFDAFVSVSQNVKKTMKDLIQLPTICAKLKKLLQDKRYLIVIDDIWSAWNIKNAFPENDSSRIIATTRIVDVARSCLMYEMEALSDLHSKRLFKRIFGSMPVLKQVSNKILKKCGGLPLAIISISSLLAKVKDEWERVRRSIDDMNSILSLSYNDLSPNKTCLLYLCIYPEDYVIQRDILVRRWIAEGFIS
>HORVU6Hr1G090550.1
DDLANMLHKVLSIVGFGGLGKTTLAREVYRKIQGHFHAFVSVSQNVKKIMKDLIQLPTICAKLKKLLQDKRYLIVIDDIWSAWDIKYAFPENGSNRIIATTRVVDVAKSCHMYEMEALNDLHSKRLFKRIFGSEPMLKQVSNKILKKCGGLPLAIISIASLLAKVKDEWERVRRSINDMNNILSLSYNDLSPNKTCLLYLSIYPEDYVIERDILVSRWIVEGFIS
>Os11g15190.1
EELINLTRSVVSVVGLGGLGKTTLARQVYNKIGGQFDAFVSISQDMRKIFQKMLDITEQLNKLRETLTGRRYFIVIDDLWLAWRIRCAFPE--------------IAKSCYVYELKPLSNSDANKLFKRIFGSEPQLKLVSNGILRKCGGLPLAIISIASLLANTKELWERYRNSIDNMQRILSLSYNDLPHYKTCLLYLSIYPEDFVIRRTQLILRWIAEGFIT
>Os11g17330.1
VELIRLTKQVVSIVGIGGLGKTTLARQVYGKISGQFDAFVSVSQDIRKIFKNILNITERLNKLREFLNDKRYFVVIDDIWTVWTIRCAFCENYGSKILCTTRIISVAETCSIYEMKPLSDVYAEKLFKRIFGSEPYLKDIYIDILRRCGGLPLAIISLASLLAKTKEQWGRYRNSVVSMQRILSLSYNDLPHYKTCLLYLSTFPEDVLILWDPLVRRWIAEGFVT
>Os11g15500.1
NDIIKLTKKVVSIWGPGGLGKTTLARQVYDKIGRQFDAFVSVSQDMRKVFRNILSVTERLNKLRDFINCKRYFIVIDDIWTDWQIRCVLLDSNGSRVLATTQISYVAQSCPVFEMKHLTAVHAEKLFKRIFGSGPHLKEVSNGILRKCGGLPLAIITMASLLVKTKEQWEKYRDSIDNMQKILSLSYADLPHHKTCLLYLSTFPEDCIIERDRLVRRWIAEGFIA
>Os12g37740.1
DKLIKLVQKVVSIVGFGGLGKTTLANEVCRKLEGQFKAFVSVSQDIKKILRHILQICQQLHTIRQFLKDKRYFIVIDDIWSAWRIKCAFPENNSSRILTTTRIIAVAKYCSVYEIKPLGAIHSKSLFKRTFGSEPHLKEVSNAILRKCGGLPLGIITVASLLAKTKEEWESIHNSIDEMKRILLLSYDDLPYHKTCLLYLSIIPEDYEIKRDRLIRRWIAEGFIP
>HORVU5Hr1G022730.24
DKLIKLTQKVVSIVGSGGLGKTTLANQVYQKLEGQFEAFVSVSQDLKKILRNILQICQQLNTIRQFLKHKRYFIVIDDIWPVWRIKCAFPENSSSRILTTTRIITVAKYCSMYEIKPLSATHSKSLFKRAFGSEPQLREVSDEILKKCGGLPLAIITVASLLAKTKEEWLRIRNSLDEMKKILFLSYNDLPYHKTCLLYLSIFPEDYVIKRDRLVRRWIAEGFII
>Os12g37760.1
DVVIKLTKKVISIVGPGGLGKTTLANEVFRKLESQFQAFVSLSQDVKKIVRNIYQVSEKLNATREFLTNKRYFVVIDDIWQAWKIRCALFVNNGSRIMTTTRNMAIAKSCTVFEIMPLSIDNSKSLFKRIFGSKIQLDEVCYEILKKCGGSPLAIITIASLLAKTKEEWERVRNSIDEMRRILSLSYDDLPQHKTCLLYLSIFPEDYEIERDRLVERWVAEGFII
>Os12g37770.1
AVLVKIMQKVISIVGPGGLGKTTLANEVYRRLEGQFQAFVSLSQDVKRILRNIFQVSENLDAIRGFLKDKRYFIVIDDIWQAWKIKCALLMNNGSRIITTTRSVTIAKSCSVYEIMPLSTANAMSLFKRIFGTEPQLEEISCKILKKCSGSPLAIITIASLLTKTKEEWERVHNSIDEMQRILSLSYDDLPHHKTCLLYLCIFPEDCEIERDQLVKRWIAEGFIN
>HORVU5Hr1G093970.1
DELVRLGRKVVSVVGAGGLGKTTLANQVYRNIGDRFDSFVSLSQDIGMIFRTMIQVKEQLNELRDFLQDKRYLIVIDDIWQAWKIKCAFSENTGSRIIVTTRIGTVAKSCSVYELKALSEDHSKMLFRRIFGSEPQLEEVSVEIVKKCGGLPLAIITMASLLTKTREEWMKVCGSINEMNMILSLSYNDLPRHRTCLLYMSMFPEDYVIKRDYLVRRWIAEGFIK
>Os03g46550.1
STLVSLM-KVISIVGFGGLGKTTLAKEVNHAVGAHFQAFVSVSRNPKKLICDVLQIMEQLPILREHLADKRYLIIIDDIWQAWDVKSALHDNSQSRIITTTRISTVAESCSIYYIEPLNEVESRELFKRIFATEPHLEEVSNEILKKCGGLPLAILSIASSLAKIKEQWEMVKKSITEMNKILLFSYYDLPTHKACLLYLSIFPEDQVIESDKLVWRWMSEGLIV
>Os07g27370.1
DKIIKLMRRTMAIVGCGGLGKTTLANQVYLEVKNQFDAFVTVSQDVKHVLAKFLDVSHHLNKLREYLQDKRYFLVIDDIWQTWRIECALVKNSGSRIVTTTRINEIAKSCCVYEMKALCATDSKRLFRRIFNSDPQLREAANNILRKCGGLPLAIISISSLLAKSLDQWDKVKSRISEMAWVLSLSYFDLPHHKTCLMYLSIFPEDYVIKKERLIGRWIAEGFIH
>Os11g14380.1
DEIIGLLQMTISIVGCGGLGKTTLANQIYCKIKGKFEAFASVFQNTKKVLTNILQVAQAINKLREYLSDKRYIVIVDDIWQIWKIECALVKNCGSRIITTTRIHDIAKLCSIYEMKPLGVIDSKILFKRIFDPEPQLTEVSEEILKKCGGLPLAIISISSLLAKSKDQWDRVKVSLTEMEWVLSLSYSDLPNHKTCLLYLSIFPEGYEINRERLVSRWIAEGFIY
>Os11g16470.1
DKIIKLRRKMVSIAGFGGLGKTTLAKQVYEKIKWQFDAFVFVSQDMKRVLLDLLGLGKQLDKIREFLHDKRYIIVIDDIWSSWELKCVLPENNGSRIITTTRILDVSMICSIYRIKPLSDDDSRRLFRRIFHGEPHLEELSKAILRKCGGLPLAILHIASLLAKTKEEWELVLNSISQLKKILLLSFYDLPPQKTCLLYLSIYPEDCMINSKELIRKWIAEGFIA
>Os11g16470.3
DKIIKLRRKMVSIAGFGGLGKTTLAKQVYEKIKWQFDAFVFVSQDMKRVLLDLLGLGKQLDKIREFLHDKRYIIVIDDIWSSWELKCVLPENNGSRIITTTRILDVSMICSIYRIKPLSDDDSRRLFRRIFHGEPHLEELSKAILRKCGGLPLAILHIASLLAKTKEEWELVLNSISQLKKILLLSFYDLPPQKTCLLYLSIYPEDCMINSKELIRKWIAEGFIA
>Os11g16470.2
DKIIKLRRKMVSIAGFGGLGKTTLAKQVYEKIKWQFDAFVFVSQDMKRVLLDLLGLGKQLDKIREFLHDKRYIIVIDDIWSSWELKCVLPENNGSRIITTTRILDVSMICSIYRIKPLSDDDSRRLFRRIFHGEPHLEELSKAILRKCGGLPLAILHIASLLAKTKEEWELVLNSISQLKKILLLSFYDLPPQKTCLLYLSIYPEDCMINSKELIRKWIAEGFIA
>Os08g29854.1
LELIKLRKVVVSIVGLGGLGKTTLANQVYHHLKPEFDAFVSVGQDVLKILDNILGLT--LEKTRRFIADKRYLVLLDDIWRDWDLRCSLPNNHGSRIITTTRIVDVARSCSIYKMGPLSDLDSQRLFRRIFGSDPQLKRISMDILKRCRGLPLATLTLASILAVLAEKWKQVHNSIE-MNRILSLSFHDLPNHKTCLLYLSIFPEDYVIEREQLVWRWIAEGFIP
>Os12g17090.1
EKIIKIMQKVVSIVGLGGLGKTTLANEVYKTIQGDFKTFVSISRNIRKILVDMLG--QNLSHLRGFLKDKRYLIVFDDIWGAWKVNCAFPENNGSIIITTTRNTAVAEACTLHSMQPLEEQDSQRLFRRAFNSEPHLEDISHAIISKCRSLPLAIISIASLLSKTEDQWMQVHNSIDVVRKILMLSYYDLPYPKNCLLYLSMYPEDYVIDRQELIWRWIAEGFII
>Os12g17090.2
EKIIKIMQKVVSIVGLGGLGKTTLANEVYKTIQGDFKTFVSISRNIRKILVDMLG--QNLSHLRGFLKDKRYLIVFDDIWGAWKVNCAFPENNGSIIITTTRNTAVAEACTLHSMQPLEEQDSQRLFRRAFNSEPHLEDISHAIISKCRSLPLAIISIASLLSKTEDQWMQVHNSIDVVRKILMLSYYDLPYPKNCLLYLSMYPEDYVIDRQELIWRWIAEGFII
>Os12g17410.1
EKIIEL-KKVVCIVGFGGLGKTTLANQVYHKMKGQFDSFMPISRNITKILADLLE--RQLCKLRTFLQCKRYLVIVDDIWKAWEVKCALPENNCSRIISTTRNADVATSCSIHNMQPLNEQDSQKLFKRIFGDKPYLEQVSHGIISKCHGLPLALISIASLLAKLKEQWEQVYNSIQ-IRDILLLSYYDLPIHKTCLRYLSVFPEDYEIDREELIWRWIAEGFIS
>Os12g17490.1
EEIIELMKKVVSIVGFGGLGKTTLANQVYNKIKDQFDAFISVSQNIKKILFDMLDVTRQLGKLRVFLENKRYFIIVDDIWSAWEVRLALPENSCSRIITTTRNVNVAKSCSVYNIQPLNEQDSKKLFKRLFHSDPHLEEVSHAIIKKCHGFPLAIICLASLLAKTKDQWEQVHNSLQ-MSDILLLSYYDLPYHKTCLLYLSVFPEDYKIDRDELIWRWIAEGFIT
>Os08g31780.1
DELIEVTKRVISIVGSGGIGKTTLANQVYQKVRSRFSVFVSVSRNIIRILSDILNI-KQLNMTREFLENKSYFVLIDDVWQAWKIQCAFPSNNASRIMMTTRIQDVAKSCFVYSMKHLGVDDSKRLFKRIFGHEPELKEVTSDILKKCGGLPLAIVNIASLLAKTKQEWERVKNSIDEVKRILFLSYYDLPDYKVCLLDLSRYPEDFLIKCEHMIWRWIAEGFIS
>Os08g31800.1
DELVELTQRVVSIVGFGGLGKTTLANQVYQHIKSQFDAFVSVSRNVNKILANILGI-KQLSLIRENLQNSRYFIVIDDIWAAWRLRFAFPENNASRIITTTRINDVAIACFVYAMKPLSSENSEALFRRIFSSKPELEEVADDILKKCDGLPLAIVSIASLLSKTKQEWVWVLNSFDAVKRILFLSYSDLPHHKSCLLYLSIFPEDHTITRDFLISRWIAEGFIT
>HORVU7Hr1G111630.5
DELVKLSSQFVSIVGYGGLGKTTLANQIRVNLEATFDAFVSISRDMKAILRSILQITIRLDKIRELLQDTRYFIIIDDIWGTWELKCVFVKNTGSRILITTRIVDVAKSCPVYEMKPLCEADSKKLFKRIFGCEPILKEAANEILKKCRGLPLAINAISSLLATTIEEWDRVRHSISEMNYILSLSYFDLPHHRSCLLYLALFPEDEIIERQRLVRRWISEGFIH
>HORVU7Hr1G111700.6
DELVRLNSKFVSIVGSGGLGKTTLANQIRLNLGATFDAFVSISRDMKAILRSILQITIRLDKIREFLQDSRYFIIIDDIWGTWELKCAFVKNTGSRIIITTRIVDVAKSCPVYEMKPLSEADSKKLFKRIFGCEPSLKEAANDILKKCRGLPLAINAISSLLATTKEEWDQVRHSISEMNYILSLSYFDLPHHRSCLLYLALFPEDEMIERQRLVRRWISEGFIH
>Os08g28540.1
NEVIKLSQKVVSVVGFGGLGKTTLAYQVYQQLKGNFSVFVSVSRDMMRILRTILEVTQQLIKISNFLSKKRYFVVIDDIWEIWNIKGAFSMNSCSKIITTTRISDVARSCSLYNIRPLDTVHSRTLFRRLFNPQPHLEEVSDQILKKCDGLPLAIIAISGLLAKTKDQWEHVKNSINEMISILSLSYFDLPPHKTCLLYLSIFPEDYVIRKNDLILRWIAEGFIH
>Os08g28570.1
-------QKVISIVGFGGLGKTTLAYQVYQELKGKFDAFLSVSRNMMRILRTILEVAQQLIKISNFLSNKRYLIVIDDIWEIWNIKGAFSMSSCSKIITTTRINDVARSCSVYNIRPLNMVHSRHLFRRLFNSEPHLEEVSDQILKKCDGLPLAIIAISGLLVKTKDQWDHVKNSINDMISILSLSYYDLPPHKTCLLHLSIFPEDYLIEKDDLILRWVAEGFIH
>HORVU6Hr1G075320.1
DELIQL-QRVVSIHGFGGLGKTTLANQVYKELVGQFDAFLSVSRDTMKVLRTILQVTQQLTEISSFLLDKRYIVVVDDIWKEWNMKYAFPITTGSRIITTTRNIDVAQSCSIYKIKPLNVVHSRQLFIRLFNSEPHLKEVSDQILEKCGGLPLAIIAISGLLATTNDQWDRVKKSINEMIKILSLSYFDLPPHKTCLLYLSIFPEDQVIKRKALIRRWISEGFIR
>HORVU6Hr1G084930.1
AEIIKLTQKIVSIVGSGGMGKTTLANQVYQELKVGFQAFLSVSRNMMNILRRILQVSEDLLKINEFLQDKRYFIVVDDIWDTWDIKRVFPKTSGSRIITTTRINAVAKSCSIHDIGPLDIEHSRQVFRIVFGPKPHLEEVLNQILKKCDGLPLAIIAISGLLAKTVSKWNEVKDSINEMMKILSLSYFDLPSDKTCLLYLSIFPEDTIIEKKNLIRRWIAEGIIH
>HORVU5Hr1G006960.7
EELIQLTQSLVAIVGSGGMGKTTLAKQVYKDLKSQFNAFCSVPRDKVQVIRAIYKLNRQLTMISDFLEDKQYFIVLDDIREIWKIECAFPTTSGSKIIITTRIHAVAQSCSVYNIRPLSMVHSRQLFARLFNSEPYLQGISGPILDKCAGLPLAIIAICAVLAKVNGIWEQVKDSINEMVHIISLSYLDLPPHKTCLLYLSIFPERQNIEKENLIRRWIGEGFIQ
>HORVU5Hr1G007040.1
EELIQLLQSLVAIVGSGGMGKTTLAKQVYKDLKSQFNAFCSVPRDKVQVISAIYKLNPQLTMISDFLEDKQYFIVLDDIREIWKIECSFPTTSGSKIIITTRIHAVAQSCSVYNIRPLSMVHSRQLFARLFNSEPYLQGISGPILDKCAGLPLAIIAICAVLAKVNGIWEQVKDSINEMVNIISLSYLDLPPHKTCLLYLSIFPERHNIKKENLIRRWIGEGFIQ
>HORVU7Hr1G096640.15
AQLIRV-QEVVSMVGCGGLGKTTLARRVYDTMGQQFEAFVSVSRHVVAILSDIRQLGKSLDSISNFLQDKRYFIIVDDVWQTWDLKGAFPKGNGSRIITTTRIHEVAKSCAVYTVSPLSAIDSERLFKLVFNSGPHLKRVSDKILQKCGGLPLAIIAISGLLINHEDQWEQVYSSINETMRILLLGYFDLTPCKSCLLYLSVFPEGCAVKKERLVMRWIAEGFIP
>Os08g10260.1
EQVIKLTQMVLPIVGFGGLGKTTLAKEVYQKIGQQFNEFVSVSQDVTRFLKGIQKLPKDIDNIRAYLQHRRYLFVVDDLWPTWNIRSVFPENGGCRIIVTTRSEDVARWVCIYRMEPLSDENSRWLFNRIFGSEPQFREISAQILKKCSGLPLAIITIASLLAPHKKEWESIRNSINEMRQILHLSYKDLPRHRTCFLYLGIYPEDFTIKKDDLIRQWLAEGFVH
>Os08g10430.1
--------MVVSIVGFGGLGKTTLAKQVYDKIGQQFDAFVSVSQDIARLLSTIQKLNQDIDGIRYYLGNKRYLIVVDDLWEAWDISCAFPENAGSRVIVTTRVEDVACWASIHRMKPLNSEDSKRLFKRVIRSKPQYEEVSAEILKKCGGLPLAIITIASLLAQIMQEWESIRNSLNEMRQILNLSYKNLPLHRTCLLYLAKYPEDSSIDRDDVVRQWIAEGFVR
>Os08g10440.1
EELIQLTQMVVSIVGFGGLGKTTLAKQVYDKIGQQFDAFVSVSQDIARLLRTIQKFNQDIDDIRYYLGNKRYLIVVDDLWEAWNIHCAFPENSGSRVIVTTRVEDVACWASIYKMKALDSDDSKKLFNRVFGFEPQYEKVSAEILKKCGGLPLAIITIASLLAPIMQEWERIRNSLNEMRQILNLSYKNLPLHRTCLLYLGNYPEDYKIGRNDVVRQWIAEGFVR
>HORVU1Hr1G094320.1
EKVATLMKKVVSIVGFGGLGKTTLAKQVYDKIGSLFDAFFSVSQDMTELLNSFQKLGEDIEELRQHLKEKRYLIVVDDVWSTWNIKCAFPEDIGSRVIVTTRVEDVAAAAQIYKMKPLSEQNSRMLLNRVFGSKPQLKEVMAEILKKCHGLPLAVITIASLLAKSRKCWESIRDSLNEMKSILNLSYRHLPAHRACLLYFGMYPEDSHIWKDDLVRQWIAEGLVS
>HORVU6Hr1G084840.1
KEVLSLTKKVVSIVGFGGLGKTTLANQVYDDLEGQFDAFIPVSQDMPRLLNSLRKLGQDIGQLREHLANKRYFIIVDDLWEAWEIRSAFPPNCGSRVIVTTRVEDVAISASIYKMKPLGSKDSRRLFNRVFGPEPNYEEVSNEILKKCGGLPLAIITIASLLAQSRNDWENIRNSLNKMRSILNLSYMNLPLHRTCFLYLGMYPEDYEIMRDDLVRKWIAEGLVG
>HORVU6Hr1G021780.2
NELVSLTNKVVAIVGFGGVGKTTLAKQVYDMIKRQFRTFLSVSQDMSSLLGRLQKFKQDIGRLREYLTHKRYLIVVDDLWSTWNMSCIFPEVGGSRVIVTTRVEDVAIWARVYRMEPLKEQDSRMLFNRVFGSGPHLKEVSAEILKKCGGLPLAIITIASMLARRTEEWESIRNSLNEMRSILNLSYMHLPLHRPCLLYLGMYPEDKTVGRHDLILQWIAEGLIN
>Os12g13550.1
RELTKVMQKVMSIVGFGGLGKTTLASQVYREVGVQFNAFVSVSQDMVRLLTSLLQLKQELDNLREYLMDKRYFIVVDDLWPSWNITCAFPQNNHSRVIITTRHGDVAR-TSINNMKPLSAQNSRELFNRIFGSKPYLEEVSCKILKKCGGLPLAIVTVASILAPLKEEWEYIQSSLKEMMQILELSYKSLPHHKACFLYLGAYPEDCVISKVDLIKRWVAEGFVS
>Os12g09240.1
DDVVKLMQK-----GFGGLGKTTLANEVYRKLDGHFHAFVSVSQDITRLMSKVLELTDNLKVIREYLQDKRYFIVIDDLWSAWNIRCAFPENNGSRVLTTTRIYSVAISCSVYNMSPLGEVDSRRLLSRIFGTGSVFEEISGDILKRCGGLPLAIMSISSLLAS-KTKWEYVRNSLNEMKHILDFSYRNLPQHKTCLLYLSIYPEDHTIERNDLVRQWMAEGFVS
>HORVU3Hr1G111470.22
KELFSLIKKVVSIVGFGGLGKTTLANEVYRKLKGGFNAFVPVSQNIPKLLHSLLQLGNVLDQLRENLEEKSYLVVIDDLWSAWNIKCAFPENEGSRLIVTTRIKNVAEACLILEMKPLTAEDSRKLFDRIFFSEPQLKDVSVEILKKCGGMPLAIISISSLLASQKERWKHVQNSLNEMRQILNLSYTNLPHHRTCFLYLGMFLEDSEIYRYELVRLWVSEGFVS
>HORVU6Hr1G011750.1
NELVSVNQKVASIVGFGGLGKTTLANEVYRGLKGDFNAFVPASQDIPKLIRSLLELGNILNTLRQYLQHKRYFIIIDDIWPAWHIKCAFPKNDGSRIITTTRIQSVAKACLILNMKPLGNEDSRRLFSRVFGSEPHLKDVSVEILQKCGGLPLALISISSMLARQKERWEHIRDSLDEMRQILNLSYRDLPPHKTCLLYLGMYPEDYTIERSNLERQWMAEGFIS
>HORVU6Hr1G090890.1
NELVHLIQKSVSIVGFGGLGKTTLVNEVYRRMKGEFRAFVAVSQDIPKLLYSLLQLGHDLNKLRKHLHKKRYFIVIDDLWSVWDIKCAFPENNGSRVITTTRIQDVAKACFILNMKPLSDEDSRTLFSRIFGSEPQLKNVSVEILRKCGGLPLAVISVASLLADRMERWEHVQSSLNEMRQILNLSYTNLPPHKTCLMYIGMYPEDYTMQRTALEHQWIAEGFVN
>Os11g13410.1
EEIITFLKSIISIVGQGGLGKTTLARQVYLRIRGEYKAFLSVSQNMNSLLRDMLKFQQQLDHLRAYLEDKRYLVVIDDIWTAWKIQCALPTTIASRIIITTRINNIAESCTVYKMEPLSRQNSEILFKRIFGANPQLKEIMNEILDKCDGLPLAIVTLASMLANRKEEWERVLKSIYDIHKILSLSYNDLPLYRPCLLYLTTFPEDYEIDKSRLIWSWICEGFIT
>Os11g13430.1
KEIIELIHRVVSVVGSGGSGKTTLAKQVYERIRGQFSAFVSVSQNINNLLRELLRIGQQLDKLRACLENERYLVVIDDIWSAWEIQCALPKNNASRIITTTRIKSVGQFCTVYQMKPLTKSDSENLFKRTFSSEPQLQEVINKILYKCDGLPLAIITLASLLAKRKEEWERVLNYIDEMDKILSLSYNDLPHHKNCFLYLSTFPEDHEIRKDILVWKWIAEGFII
>Os11g13440.1
KEIMELIQRVVSAVGSGGSGKTTLVKQVYERIKGQFSAFLSVSQNINNLLRELLRIWKQLDKLRACLDNERYLVVIDDIWSAWEIHCALPKNNASRIIITTRIKSVAQF-TVYQMKPLNKSDSESLFRRTFGAEPQLEGVINKILYICDGLPLAIITLASLLAKREEEWERVLNYMDEMDKILSLSYNDLPHHKNCFLYLGTFPEDHDIGKDILVWKWIAEGFIV
>Os11g13510.1
KEIINFGQKIVSIVGQGGLGKTTLANQVYQKIKGQFSAFVSVSQNMDNLLRELLQIKQQLDKLRTCLKDERYLIVIDDIWSAWKIQCAFPINKASRIITTTRIKSVAQSCAVYQMKPLNKSDSENLFTRTFGAEPQLEGIISDILYKCDGLPLAIITIASLLAKTREEWERVLNYIDEMNKILFMSYNDLPHHKSCLLHLG------------------------
>Os12g28100.1
MEITQLMQKVLSVVGFGGIGKTTLAKQVYNQLKKRFNSFVSVSQDMVKLLRNLLGTGHQLDTLRGHLANKRYLIVVDDIWQAWSIRCAFAQNNGSRVIVTTRIEDVATKCVVYKMEPLNEFNSQKLFKRIFDS-PQYKNVSEDMLRKCKGVPLAIISIASLLSENVGKWKKIHNFMNEMRHVLNLSYLDLSHNKTCFLYLGIYPEDHTIFKADLIRLWIAEGFIH
>Os06g06850.1
DDIISLEHRMVSIVGCAGLGKTTLAKQVYDKIKAEFEAFVSVSQNIKELLLNISQVGANLDNLREHLKQKRYIIVVDDIWEPWNIGEALVKTSGSIIILTTRVKEVAISSSVYQMKHLDGAHSKRLFKRIFDCEPKFELASEEILKRCDGIPLAIISISSFLA-DHESWNEVKKIINEMQSVLALSYYNLPHDRSCLLYLSAFPEDCEIAKSSLVSRWIAEGFIN
>Os06g06860.1
---------MVSIVGCAGLGKTTLAKQVYDKIKGEFEAFVSVSQNIKELILNISQVGANLDNLREYLKQKRYIVVVDDIWEPWNIGEALVKTSGSIIILTTRVKEVAMSSSVYPMKHLDGAHSKRLFKRIFDCEPEFEQASKEILERCDGIPLAIISISSFLA-DRQSWNEVKKIINEMQSVLALSYYNLPHDRSCLLYLSAFPEDCEIGKTRLVSRWIAEGFIN
>HORVU3Hr1G004100.5
EKLIDLLRKVVAITGFGGIGKTTLASQVRDMIKGRFDAFVSVSQSMVDILSTILQV-VQLSKLREHLMAKRYLIIIDDIWEPWNIKCAFVENKASRVITTTRIEDVAQACCVYKVKPLNVLDSRRLFRRIFSSEPKLKDVSDEILNKCEGVPLVIVSVASILAKSKKFWEKIQNYFNQLRHVLNLGYIDLPLDRTCMLYLGIFPEDSEIMKDDLEKRWIAEGFVP
>Os08g29809.1
ASIVELTQRIVSIFGPGGLGKTTLANQVHRKIKGQFDALVSVSQ-IRDILTKIASVPCQLEIVKDFLQDKRYLIVFDDIWKMWELMSVLPRNNKSRVITTTRMSNVASSRPIYEMESLNDADSKELFKIIFDHKPALDEIADEILKKCGGIPLAIITLASLLAKTRKEWKRVKSSI-EMRQTLSLSFYDLSYDRNCFLSFSSFPEDYEIDRERLVLRWIAEGFIS
>Os01g16370.2
--------KVVSVVGFGGLGKTTLAMTVYKSPAG-IQAFVAVSQDPRALLESLLQL-CQLNRCRNYLENKRYFIVLHDLWEAWMLKIAFPDNDRSRILITTRNHLVAQICYIYSMEPLPSEESRHLFKRVFKLDPDLVDISDAILRKCNGLPLAIVSIGGMLAMTYAEWQKVCDRLNGMRKILSLGYNDLPYHKACFLYLSVFPEDFEIKRGPLIRRWAAEGFIG
>Os01g16370.1
--------KVVSVVGFGGLGKTTLAMTVYKSPAG-IQAFVAVSQDPRALLESLLQL-CQLNRCRNYLENKRYFIVLHDLWEAWMLKIAFPDNDRSRILITTRNHLVAQICYIYSMEPLPSEESRHLFKRVFKLDPDLVDISDAILRKCNGLPLAIVSIGGMLAMTYAEWQKVCDRLNGMRKILSLGYNDLPYHKACFLYLSVFPEDFEIKRGPLIRRWAAEGFIG
>Os01g16400.1
RAILKLERKVVAVVGFGGLGKTTLAAMVYKSPAG-IHAFVTVTRNLRAMLESLLQL-PQLAHCSTHLSDKRYFIVVDDLWEDWALKPAFPDNDHSRIIITTRNRQVAESCSVHFMDVLPNDQSRELFKTVFQKEPSLEGISGDILTKCGGLPLAIVSVGGMLAATPVEWTKVCGKLSRMRRILSLSYHDLPYHKACFLYLSVFREGYEIKRGPLVRRWAAEGFVG
>HORVU1Hr1G084200.53
DAVVGLN-RVLSMVGFGGVGKTTLATTVYNSPKG-IQAFIPVSQDVRSLLESMLQLNRDLVKIKQHLADKRYLIILDDVWAAWDLNVAIPRNNQGSIIITTRSQEVAENCTIYKMNRLDKGDSEKLFKTVFNPGPDLLEVSKVILRRCNGLPLAIVSIGRMLARTPAEWQTVCNRLNEMRRILSLSYSDLPYHKACFLYLCAFREDSEIRIGSLIRRWAAEGLII
>Os06g06380.1
NELVSLMRRVLAIVGFGGLGKTTLARMVCGSPVSDFQPLFIISQNIRALFQHMVEL-AALKNLRRYFQDKRYIVILDDIWSAWEIRCALPDNLGSRIIVTTRNADVANTCSIYNIQRLSETTSRELFKKIFGFAKEFEEVSNSVLKKCGGLPLAIVNIGSLLAKTKEEWQKVCNNLNEVKQVLTLSYNDLPYHKACFLYLSIFPENYVIKRGPLVRRWIAEGFVS
>Os06g06400.1
DKLVRVMCRVLAIVGFGGLGKTTLARMVCENPMGDFHPLFIVSQNIRTLFQYMIEL-AVLEKVRQYLLDKRYIVIFDDIWSAWEIRCALPDNKGSRVIITTRNEDVANTCSVYKMQRLSDAASRELFKRIFGSASELDEVSNSILKKCGGLPLAIVSIGSLVAKTKEEWQKICDNLNEAKQVLTLSYNDLPYHKACFLYLSIFPENYVIRRGPLVRRWIAEGFVN
>Os03g30910.1
DRVLTLRERVISIFGFGGLGKTTLAKAIYDSPQNQFHAFVTVSQDLKALLRDMLQL-KRLDKLRS-----LFLMIF---------------------------------------------ESKELFRRLFGQLPNIQKVSESVLKKCGGMPLAINSIAGLLARSLEEMQNLQNSLFEIKQILLLSYNDLPYHKTCFLYFSIFPEDYKIKRKNVVRQWVAEGFVS
>Os07g40810.1
GNLVHLLQRVVSIFGFGGLGKTTLAMTTYQSLSNPFQAFVTVSQDVKVLMRDILQI-VQLSILRQQLENKRYLIVLDDIWTAWEIRFSLPDSNGSRIVVTTRIRAVAHTCFAYEIKPLTDCESRDLFKRIFGSSPHLEDISAKILGKCGGTPLSIVSIAGLLAKSKDLWEKIYSSLNDLKKILELSYNDLPYHKTCFLYLSIYPEDHNIRRKTILRRWVAERFVT
>HORVU2Hr1G033910.1
SDLVKLVQQVMSISGFGGLGKTTLAMTTYQTAG--FQAFVTVSQDVKALVRDILQI-GQLNILSQHLEEKRYLVVLDDIWSAWEIRLFLPNSHGSRIVVTTRSKTVAQACLAYEIEPLIGSESSELFRRLFGNQPALREISQKILGKCGGIPLAIVSIAGLLATSYDHWEKVYNALSELKKILELSYNALPYHKTCFLYLCTYPEDHKIRRKSVLRRWIAERFVT
>Os08g07940.1
KHIIDLIQKVVSIVGFGGLGKTTLANQVYHALRSQFLAFISVSRNLEKVLRKIAGVGHQLDKLRTYIQDKREMLMIEEYWNVLDLNLAGVEDEGSRIITTTRSAAVASFS-VYLMEPLNFADSKRLFKRAFGSEPHLEEVFHGILEKCGGLPLAINTISSLLV-AKEEWDRMLTAINEMTKILSLSYLDLPHHRTCLLYLSVFPEDYVIDKQQLINRWIAEEFIH
>Os01g24820.1
DDLIKLCRKTVSIVGAAGLGKTTLAKMVYDTLR-RFDAFVSVSADMAMVFMRMLQLDAQLDQLSKFLRDRRYLIVIDDLWPSWEIKHALVENYGSRIITTTRNFSVADQA-PYELKPLSAENSKILFQRIFGHDLEFAEVADKILKKCDGVPIAILALASLLAKDKKEWYKVHNSIGKMRMTISVGYYRLPANRACLLYLSIFPEDYEVS---------------
>RGA5
TKLNRLSHKVAAIVGPAGIGKTALATELYRDHRWQFEAFVRASRDMQRLLGGILQV-QSLDNLREHLQDRRYLIIIDGLWAVWNANSAFPDVNFSRILITADIEQVALECGIMRMEPLGSLDSKKVFNKVFGSEPELKEVSNTILEKCGGLPLAIISIAGLLGQNPVLWDYVTKYLNKVKETLNLSYNSLPHPKTCLLYLGMYPDGHIMLKADLMKQWSAEGFVS
>Os11g11810.1
TKLTNLTHKVVCILGSAGIGKTTLAEQVYRKLRWQFDAFVRASRDMRRLLGAILQV-QSLDNLWEYLQKKRYFIVIDELYATWDITSAFPEDNCSRIMTTAGIEGVALECSIFKMIPLGLDDSAKLFNRVFGSEPELNEVSYRITAKCGGLPLAVIIIAGLLALKTELWYNIDGCLDDLKEIISLGYDNLPHYKTCLLYLSLYSEGFIIWTADLLKQWISEGFIA
>HORVU5Hr1G118880.16
TKLIKLTQKMVAITGHAGVGKTTLAKQLSREIGQQFEAFVRASRDMRRLLEGILQV-QNLDNLTKHLQNKRYFIVIDDLWTSWDLASSFPEGNCSRIIATTEIEEVALECDILKMKPLGGEDSGKLLNLVFGPEPQLKGALDIIITRCAGLPLATICVSGLLTQNPKLWQHVQDFLDELQEVLKLSYNSLPHYKTCLMYLSVYPEGCTMWKFDLVKQWIAEGFIC
>Os11g11920.1
VELTNLTQKVVSILGCAGVGKTALAKQVFCELRGRFEAFVQVSRDTKRLLRSMLQF-QDLDNIRDHIQDKRYFIVIDDLWTSWDINSAFPKGQCSRILMTTTIEDVALECDICKMKPLSRDDSLNLFNSAFGSESRLREVSTEIVRNCGGLPLGIINIARLLAENLELWHHVQKHLNELRNIVRLCYRCLPCRKTCLQYLTMYPEGCIIWKADLVKQWTAEDFIR
>Os05g40150.1
NKVQEL-KKVVSIVGVGGVGKTTLANELYRKLGRQFEAFVRSSQDMRRLLISMLQV-HSLSSIRTHLQDKRYLIIIDDLWCTWDIKCTLPDGNCSRILITTEIEDLALQSGIFKMKPLSEDDSRNLFSTVFGSHPELCEVSYDIVRKCGGLPLAVVTIASLLAQKHEQWDYINETLNEMKQLLNLCYNSLPQHKACMLYLRMYQENSIIWKDDLVNQWIAEGFIC
>Os11g45750.2
NKLENLDKKVVSIVGVGGVGKTTLANKLYCKLQRQFEAFVQTSQDMRRLLINILQV-HSLSSIRTHLQDKRYLIIIDGLWSTWDIKCALPDGNSSRILTTTEIEDLALQSSIFKMKPFGEGDSRKLFSIVFGSHPEVSETLYDIVRKCGGLPLAIVTVASLLAQKQEQLDYINKSLNEMKQLLNICYNNLPQHKVCMLYLSMYQEDHIIWKDDLVSQWIAEGFIC
>Os11g45750.1
NKLENLDKKVVSIVGVGGVGKTTLANKLYCKLQRQFEAFVQTSQDMRRLLINILQV-HSLSSIRTHLQDKRYLIIIDGLWSTWDIKCALPDGNSSRILTTTEIEDLALQSSIFKMKPFGEGDSRKLFSIVFGSHPEVSETLYDIVRKCGGLPLAIVTVASLLAQKQEQLDYINKSLNEMKQLLNICYNNLPQHKVCMLYLSMYQEDHIIWKDDLVSQWIAEGFIC
>Os11g45924.1
NKLENLDKKVVSIVGVGGVGKTTLANKLYRKLRWQFEAFVRTSQDMRRLLINILQI-HSLSSIRTYLQDKRFLIVIDDLWSTWDIKCALPEGNSSRILTTTEIEDLALQSSIFKMIPFGEDDSRKLLSIVFGSHPEVSETLYDIVRKCGGLPLAIVTVASLLAQKLEQWDYINKSLNEMKQLLNLCYNNLPQHKACMLYLSMYQGDHIIWKDDLVNQWIAEGFIC
>HORVU5Hr1G085900.5
NNLEALGRKVVTVVGSGGIGKSTLVKELYRRMKGQFEAFVRTSRNIRRLLINMLQV-HSLADIRTHLQDKRYLIVIDDVWQTWDVNRALPDGNYSGILITTEIDDVALKCGVLPMKPLCHDDSRKLFRTAFGPQPELSEVANNIIRKCAGFPLAVVTIAGLLVQKPEQWDFVNKSLNEMKQVLNLSYNNLRLHKACLMYLSIYEEDYMIQKNDLVKQWIAEGFIH
>Os12g18360.2
QKLVRL-KKVASIVGSGGVGKTTLATEFYRRLDAPFDAFVRTPRDMTKILTDMLQLQDRLETIRTHLQDKRYFIIIEDLWSMWDVSRGLPDNNCSRILITTEIEPVALACGIIKIDPLGDDVSSQLFSGVVGQGPHLTEVSHDMIKKCGGLPLAITITARHFKQGMQQWNHIQKSLNQMRQVLNLIYNNLPHCKACLLYLSIYKEDYIIRKANLVRQWMAEGFIN
>Os12g18360.1
QKLVRL-KKVASIVGSGGVGKTTLATEFYRRLDAPFDAFVRTPRDMTKILTDMLQLQDRLETIRTHLQDKRYFIIIEDLWSMWDVSRGLPDNNCSRILITTEIEPVALACGIIKIDPLGDDVSSQLFSGVVGQGPHLTEVSHDMIKKCGGLPLAITITARHFKQGMQQWNHIQKSLNQMRQVLNLIYNNLPHCKACLLYLSIYKEDYIIRKANLVRQWMAEGFIN
>HORVU1Hr1G004060.1
EQLCGLAEKVASIVGTSGVGKTTLARQVYHKLGGQFEAFVQASPDMKMLLTSILQV-HKLFEIEAHLQDKTYIIVIDNLQSTWDINHALPKENCSRILTTTEVDAIAQTCAIFKKESLSEDESRELFGTVFGHEPVLKEVSNEIIKRSGGLPLAIIILASLLVQSIEHWNHIKNSLNEIKQVLNLGYEYLPHYKACMLYLCMYEEDCIIWKDDLVKQWIAEGFIH
>HORVU5Hr1G001060.1
KQLRGLEQKVASIVGPGGYGKTTLAKQVYRMLGGQFDAFVRTSPDMKGLLTSILQV-HHLLNINAHLQDKTYLIVIQDLWSTWDINRSLPKGNCSRILTTTQVEVIAQACAIIRKTTLTEYESRELFSTAFGKQPHLKEVSNEIITASGGLPLAIIILASILAQSIEQWHYIRNSLSEINQVLNLGYGSLPHCKACMLYLCLYEEGCVIWKDDLVKQWIAEGFTG
>Os10g22484.1
SEFIELAKKVVSVVGSSGIGKTTLAKLLYNRIGGQFDAFVRISRDMKRVFREMFQL-LALDSIREYLQDRRYLIIIDDLWSVWDINQAFPEVISSRIVIITQVEDLALTCCIFEMKPMDDEHSTTLFQRFFGFVPQFKEVSNKIVQICGGLPLATISLASLLAQLMDLCLYIRNSLNETRQVLNLSYNNLPHYKTCLLYLNMYPEGYKICKDDVVEKWVAEGFID
>Os10g22484.2
SEFIELAKKVVSVVGSSGIGKTTLAKLLYNRIGGQFDAFVRISRDMKRVFREMFQL-LALDSIREYLQDRRYLIIIDDLWSVWDINQAFPEVISSRIVIITQVEDLALTCCIFEMKPMDDEHSTTLFQRFFGFVPQFKEVSNKIVQICGGLPLATISLASLLAQLMDLCLYIRNSLNETRQVLNLSYNNLPHYKTCLLYLNMYPEGYKICKDDVVEKWVAEGFID
>HORVU5Hr1G122180.1
NEFISLAQKVVSVLGSGCLGKTTLANVLYDRIGMQFEAFIRVSKDMKRLFRDLLQF-CNEDNIIKHLQDKRYLIVIDDLWSVWDIKYAFPKGNGSRIIITTQIEDVALTCCVFEMKPLNIGHSRELFNRLFGSELEFKRVSNEIVDICGGLPLATINIASHLAQSLDLLTDTRDLLNETKQVLNLSYSNLPDYKTCLLYLHMYPVGSIIWKDDLVKQLVAEGFIA
>HORVU7Hr1G000020.2
SKLINQLQKVVSIHGSGCLGKTMLAKVLYNKIGRKFDAFIQVSKDIKKLLNDMLQI-SDEDNIRNYLHGKRYLIIVDDLWSAWDINQVFPKGSGSRIITTTQIEDVALACCVFEMKPLDDGHSRKLFGRIFGSEPEFKLISSQLVEICAGLPLATISIASLLAQSVDLLTHIHDSLNETRHVLNLSYNNLPHYKTCLLYFSMYPVGSIIFKLDLARQWVAEGFIA
>HORVU7Hr1G000690.5
SKFINLVQKVVSILGPSCLGKTTLANVLYSRIGKQYHAFVRVSKDMKRIFCDIFQL-TDLDSIKKYLQNKRYLIIIDDLWSVWDINQAFPKGSGSRIVTTTQIENVAIACCVFEMQPLDDDHSKKLFNRLFGSEPELKQVCDEITEICDGLPLATICIASLLRQSNDLFTYIHQSLVETRQALNLSYNNLPRYKTCLLYLNMYPEGYTFLKDDLVKQWVAEGLIY
>HORVU7Hr1G120020.16
DELHRLIQKVVPIVGVGGIGKTTLAQKLWSKLRGQFEAFVRTAQDMRGIIRSILQA-HHLRDLREYLRDKRYFIIIDDLWSLWDLSRAFPEGNGSRIVTITETMEVALACGIFKMESLGEDDSEKLLQRILVSG-QFGNVLPQIKRSCGGLPLAIIVAASLLTQKLEQLGCMQNS-NEIRQILNISFDSLPHYKTCLLYLSTYPEGCLFLKGDLVKQWVAEGFIC
>Os11g11580.1
DELRRLTEKVVSIVGVGGVGKSTFAQKLWRKLGGQFDAFVHTAKDMRRILRSILQV-HNLEDLRKHLLDKRYFIIVEDLWSVWDVSRAFPKGNGSRIVTTTKFEEVALTSGVFKIKPLSEDLSKELIRRVFVSGPQCSAILDEITNKCGGLPLALNIIASLLSQVLEHWKHARDFLNDLKQVVNLCYNSLPHCKTCLLYFSIYPENYTVMKEDLVKQWAAEGFLC
>HORVU7Hr1G002930.12
DKLVKLAQQVISIFGFAGVGKTTLIRTFYRNFGWKFQAFVRVSRDMRMLLSSILQI-QDLDIMREYLQCKRYLIVIDDLWSTWDISHAFPDGDCSRIIVTTEIKDVALACRMYEMSPLNDHQSRKLFSRVFGSEPDFKEVTYEIIRKCGGLPLAIENMASMLAE--DQWKHVRDSLNELKEVLNIIYNNLSPYKTCLLYLIMYPEGNTVSKEDLVKQWVAEDLIG
>HORVU7Hr1G116350.2
NKLVELATKVIPIIGCAGVGKTTAARTLYHKHGGKFQAFVSVSPDMRGVLTSMLQL-LDLGAIRNHLQGKGYFIVLDDLWSVWHVSRAFPRGYRSRVITTTQVHDVALACGIYKMELLDEHESRELFRMVFSSASGTKEVSYEIIRKCEGLPLAIVSIASLLAEVMEDWRHIKNSF-QMKDVLNLMYNSLPIDRTCLLYLSMYPQGYLMKKDELVKQWVAEGLIS
>HORVU5Hr1G113040.5
KKLVNLAQKVISISGSAGVGKTTVARTIYHRYGREFQAFVRVSRDMRRLLTSVLQT-QDLDSIIKHLQGKSYFIVVDDLWSEWDISRAFPYGDCSRILTTTQVEDVALACGIFEMRPLNDGEARKLFNNVFGSEPEFEVVADRIIRKCSGLPLSIVSIASLLLSAM--WEKVESSLDQMKDVLILIYNKLPIHKTCLLYLGMYPEGCTITKDDLVKQWVAESLVS
>HORVU6Hr1G090910.3
KKLGKLAQKVIPIIGSAGIGKTMVARAIYHQYGGEFQAFVRVSRDMRRLLTSILQT-QDLDGIIKHLQGKSYFIVVDDLWSEWDISRAFPDGDWSRILTTTQVEDVALACGIFKMRPLNYGESRKLFNNVFGPEPEFEVVADRIIRKCSGLPLSIVNIASLLLSAMEQWEKLESSLDQMKDVLILIYNKLPLQKTCLLYLSMYPEGCTIRKVDLVKQWVAESLVG
>HORVU2Hr1G003540.3
DTLCQLAQKVVSIVGVGGIGKTTLAKQLWEKKLGDFDAFVRTAKDMRRILRSILQV-HDLHDINEHLQNKRYFLIIDDLWSVWDVSDAFPEGNCSRIVTTTEIEDVARACSIFKMEPLNVSNSKELFNGVLGSRYQFDEASDEIVRRCAGLPLAIISVASVLAQAVERWKGVHDFVNDMKQVLIFVYSCLSSCQTCLLHLSMYPENYKVLKEDITKQWVVEGFIC
>Os07g26430.1
NKLIKLMGKVLSIVGFGGLGKTALANEVYHELGEQFEVFVSVTQQIAVLLRNMLQL-QYLSKLREHLNNKRYFIILDDLWSVWNLSCAFPTNSGSRVITTTRIETVGRACAIYKMQCLNAKDSETLFSRIFGSKPNLEEGLVEIVRKCDGVPLAIVTVAQHLARFKEQLESLRSSLCQIRHTLNLSYINLPNYKTCLLYLGIYPTGYTIRKDDLVKQWVAEGFAS
>Os02g19750.1
NTLADLKNKVFSIVGFGGLGKTTLAMEVCRKLESVFQAMVSVSQDLQVLLKRIIQIKSTLQKLEVSLTGMRYLIVIDDVWSAWNIQSKL--ENGSIIMVTTRVETVAKASSMHKINPLGEKDAEKLFSRAFGYEPDLKEQMKSILKKCARLPLAIVSIAGLLSYSSSRWQRISNSIHEMKQIIALSYNHLPHHKACMLYLSIFPEDYVTKKKRLLLRWIAEGFVM
>Os12g06920.1
TELANVSKRVFSIVGFGGLGKTMLAREVCRRLETVFHAQVAVSQDLQGLLRRVLQIQDDLTELKKRLDNKRYLILIDDVWAAWDIRSKLVTDSGSRIIVTTRIHTVAKACAIHHMKKLDDTESKQLFSKAFGS-PDLKDAMESILKKCSGLPLAIVSIASLLAYPPEEWETIKNSINEMRQILTLSYNHLPHHKACMMYLSIFPEDYMIAKDRLLKRWISEGLIV
>Os06g03500.1
KELLDINHRVLCVVGMGGLGKTTLVRKIFESKENNFPAWIVVSQSMIEMLKDMIQLGHDLTHLRDGLKELRYFVVFDDLWDHWEIREFAPSKNRSRVIVTTRLDGVANACTVYRLKLLETECAIDLLRKMGESENNLKSIVTQLVKKCGCLPLAIVTIGAMFAKSSK-WEEMCRQLNEIRRVVTLSYGHLPSHKPCYLYLSIFPEDIEIKRRHLVNRWVAEGLVR
>Os06g17880.1
DELLKID-KVICVVGMGGLGKTTLARKAYENKEKNFSAWITVSQDRKEILKQMIQLGQHLDHLVEGLKEKRYFVVLDDLWDAWNIHDIAPKINGSRIIIKTRDAGLAGRCSIYHLEPLHIDDAIHLLAKTNIRENDLGSIVTKLVKRCGYLPLAILTIGGILAKIME-WGKFYRELNEMRRMVTLSYNHLPSHKPCFLYLSIFPEDFEIQRGRLVDRWIAEGFVR
>HORVU7Hr1G006790.5
QELINID-QVVCVVGMGGLGKTTLTRKVYES--ENFSAWITVSQVRMELLKVMIDFGEDLNYLRKELLEKRYFVVLDDLWDDWNIKNIAPSRNGSRIMVTTRDVGLAEKCLIYHHQPLETNDAIHLLRKSRRSETKMREIVTKIVKKSGLLPLAILTIGGMLARVSE-WQSIYNQINEMRRIVTLSYIHLPSHKSCFLYLSIFPEDFDIQRRRLVERWIAEGFVI
>Os06g17900.1
KRLLEID-KVICVVGMGGLGKTALSRKIFESEEKNFPAWITVSQHRIELLKDMIQLGHHLEYLIEELKEKRYFVVLDDLWHDWNINEIAPKNNGSRIVITTRNVDLAEKCTVYHLDFLQMNDAITLLRKTNKNESNMQKMVERIVNKCGRLPLAILTIGAVLAKVSE-WEKFYEHLNELRRMVTLGYNHLPSHKPCFLYLSIFPEDFEIKRNRLVGRWIAEGFVR
>Os06g17920.1
KRLLEID-KVICVVGMGGLGKTALSRKIFESEEKNFPAWITVSQHRIELLKDMIQLGHHLEYLIEELKEKRYFVVLDDLWHDWNINEIAPKNNGSQIVITTRNVDLAEKCTVYHLDFLQMNDAITLLRKTNKNESNMQKMVERIVNKCGRLPLAILTIGAVLAKVSE-WEKFYEHLNELRRMVTLGYNHLPSHKPCFLYLSIFPEDFEIKRNRLVGRWIAEGFVR
>Os06g05359.1
KEILKIS-QTIWIVGAGGLGKTTLAKKVYESSNSMFPAWITVSQDVMDLLKDMIQLGNNLDHLKEWLRNKRYFLVLDDLWKAWDLKPTL-GNNGSRLVVTTRNRDLAEGSSVYPLQTLHREDATKLLAKTNKSCKGMNETFEKILKKCGGLPLAIITIGGLLAKVKE-WDGLYAQINEMRQVLALSYKYLPSHKPCFLYLSIFPEDFEIQRKRLVYRWIAEGFIR
>Os08g14850.1
SWLHST-LGVVSVWGMSGVGKSFLIRQFFYMRQNYYDGWVDVPRDLRDLSKSL---HKDPQQCREYLENWPYLIVIDGLQEEWDIRRNMDFKFGNVVIIITNEESVANYCTVWNVKGLEVTGAIKLFQRLWESE-RNDE-TRHLLQKCGGLPKVICAVAESLSV-----IKEEDNLT-LDDVLLSYFRSCPDSKPCILYLSIFPVNHTIRRRRLVRRWIAEGYFR
>HORVU1Hr1G011720.15
AELIRID-RVISVWGIAGVGKSALVRSAYYLQNGSF-GWVNV--NLREFCRSLLNLSTNPDVCRRLLQQNQCLIVIDDLQKEWDIKQALSFGE-CCVIIVTNDSSVARYCGMFNVKGLGNVHALDLFNHI--TR-MIKQ-SKLLN-KCGGLPKVIVAIGRFLAKW----EAMNTNFNAIHSLLDSYFHNCPDEKPCIFYLSIFPRQHGIRRRRLVRRWIAEGYSR
>HORVU2Hr1G037710.1
KDLGLVI-QVMSVWGIAGVGKSALVMNMFRICKGLFQGWVDV--NLWNFSRILLNLGRNPVECREILKKHRCLVVIDGLQEEWDIKANLVSGSQNVIIAVTIEQEMASHCGVFNVKGLEADTAFELFKKV--SK-EVAE-LQETS-LCGGLPKVIVEVAVVFANWKHTLSTKN-KFNDLKGLMNSYFRNCPDSKPCILYLPIFPRNHLIRRRRLVRRWIAEGYSR
>HORVU4Hr1G015880.1
NELCQTT-HVISVWGIAGVGKSTLVRNLFRILKTLFEGWVDV--NLRDFSRSLLDFHKNPQECRDLLEKHHCLVVIDDLQEEWDIKAALLSRS-SVIIAITTEASIATCCDVFNVKGLQADGAVDLFQEA--NR-EEPK-LLEIL-KCGGLPKVLVAIAGVLAKLMDTVGLTNDRFNDLRGLMYSYFRSCPDSKPCIFYMSLFPRGQSVRRRRVVRRWVAEGYTR
>HORVU7Hr1G106510.5
SELRSTA-PVISVWGIAGIGKSALVRTFYRMLHSQFNSWVDV--NLRDFSRSLLDHHKDPKECRELLSQNQCLVVIDDLQEEWDIQAALVSRP-SVIIVITTEASVATHCNVFNVKGLEAAAAMDLFKEV--HR-EDVE-LEEIL-KCGGLPKVIVSIAALLAQLMDTVHSLNQKFTELKGMMHSYFRTCPDSKPCIFYLSIFPRHHGIRQTRLVRRWIAEGYSR
>HORVU7Hr1G118470.1
TELVELA-PVMSVWGIAQVGKSALVKKLFTVLQKKYEYWVDV--NMRDLYLTLLDFHKDPEECHRLLKKDWCLIVIDDLRKDWDIQAALVSKH-SVVIVITTDPTIAEYCNVFNVKALEATHALDLFKKV--HK-HEKD-VKDIS-KCGGLPKVISAIAGLLAKRIEIINSLNEKFDDLQDLMHSYFRTCPDAKPCIFYLSIFPQDKTIRRRRLVRRWIAEGYSR
>HORVU7Hr1G119800.2
NELRQTKRQVMSVWGIAGVGKSALLKNLLTILSRIFDAWVDV--NLRDFSRSILNFRKNPVECREILEQGRCLVVIDGLQKEWDIQAELVCGY-NGIIVITTEASVAKYCGVFNVKGLQAEDAFALFKEV--SS-DDIE-LREIS-KCGGLPHVIVELAGLLGKWKTAARSINDKFNDLQGLIRGYFRTCPDSKPCIFYITIFPRNSSIRRRRLIRRWIAEGYCR
>HORVU7Hr1G119570.2
NYLTSISRGVTSVWGIAGIGKSYLTRRFFGMIDSVLEGWVDV--DLKDLSRRLLDFHEDPQVCREFMQQHRCFVVIDGLRDDWDIKTVFLSQP-GYIIVVTNEESIARHCDVVNVQGLNDNEALHLFNKI--SR-EEVE-ISKITPMCGGLPQVIAAISKYCRNPKLLLKRVETDFDHLKGLMQSYFDACPDSKPCIFYLSVFPLGYNIRQRRLLRRWIAEGYTR
>Os08g42670.2
SDIIKI-QQVISIWGMGGLGKTALVQDIYQDVSS-FDACVTV--NSGQLIHSLAQFG---RDLSELLERKSYLVVLDDLWKEWDMVAQFPN--GSCIIVTTREENIAKHCKIYKLSGIENDQALQLFKKVFK-E-YLVE-QANILKKCNGLPLAIVTIGGFLAQTALAWRKINEHINKISTVLLKSYDGLPYKKSCFLYLSIFPEDHKVSRKRLMQRWTAEGYTT
>Os08g42670.1
SDIIKI-QQVISIWGMGGLGKTALVQDIYQDVSS-FDACVTV--NSGQLIHSLAQFG---RDLSELLERKSYLVVLDDLWKEWDMVAQFPN--GSCIIVTTREENIAKHCKIYKLSGIENDQALQLFKKVFK-E-YLVE-QANILKKCNGLPLAIVTIGGFLAQTALAWRKINEHINKISTVLLKSYDGLPYKKSCFLYLSIFPEDHKVSRKRLMQRWTAEGYTT
>HORVU1Hr1G002850.9
VEIIKI-EQVITVWGMGGLGKTTLVKDIYQELSA-FEAWVTV--NLEGLLRSLIQLDLSLEEMGRLTEKKRCLIVLDDVSAEWNITPNFHG-MTSRIMVTTREENLAKLCRIYMLKDLDHKDARDLFKKVFK-E-DLVE-HAEILRRCGRLPLAIATIGGFLSQSSLEWRKLNDHINGIRTVLMRSYDGLPYHKSCFLYMPIFPEDYKVGRGRLTRRWSAEGYSR
>HORVU1Hr1G003010.2
REIVKV-QEVISVWGMGGLGKTTLVRDVYQDLSR-FEACVTV--DLDALLKDLAQF----SEMDTKLAGHKYLIVLDDLSAEWDIIPHFPA-MSSRIIVTTRVKGIAIHCRVYELQSLGHSSALDLFEKVFG-K-ELSE-PANILKKCSGLPLAIVTIGGFLSQSSLEWRRLNERMNGIRTVLMRSYDGLPYHKSCFLYMPIFPEDYKVGRGRLARRWSAEGYSR
>HORVU7Hr1G021680.2
SHILRI-EQVISVWGMGGMGKTALVKDIYQELAG-FEACVTV--SKEELLRSLVQLAEKFNQTEILLKEKRCLIFFDDLSADWDICASLPQ-MASRIIVTTREENIANYCKVCKLEILNKEHALGLFKKVFK-E-ELVE-PAEILKKCNGLPLPIVAIGGFLAQTATEWRKLSENLNDIRTVLLKSYDGLPYHKACFLYLAIFPEDYKISLTRLVRRWIAEGYSR
>HORVU7Hr1G021740.13
SQILPI-EQVISVWGMGGLGKTALVTDIYQELGG-FKACVTV--NHEEHLRRLVQLDEELDELQRLLKEKRCLIVFDDLSTEWDIRGDLPQ-TASRIIVTTREVSIAIYCKVYKLESLNKKHALDLFRKVFK-D-ELVE-QAEILKKCNGLPLAIVAIGGFLAQTTMEWRKLNENLIDIRTVLLKSYNGLPYHKVCFLYLAIFPEDCKISLTRLVRRWIAEGYSR
>HORVU5Hr1G005650.5
SDVIKI-EKVISVWGMGGLGKTTLVRSIYQELGG---AWATA--NPEVLLRDVTQLQQELDELARVLKMRSCFVVLDDISSEWDVKSFL----AGRIIVTTRQKNIAKHCKMYCLKGLKHAAALDLFKKVFR-G-AMME-QARTLQKCDGLPLAISTIGGFLAKTAIEWRKMNDCINRIKTILMRSYDGLPYHKCVFLYLSIFPEDHRIRWGRLVRRWIAEGYSR
>HORVU6Hr1G093640.1
SDIIEI-QQVIAVWGKGGVGKSTLIRDVYQEVNQ-FEAYVTV--KLEQILSSLA-FQIDFGLLDWCLQEKSCLIVLDDLSTEWDILPSLLA-MQRLVLIITRQEDIAKHC-IHLLNGLEEKDACDLFEKVFKSE-ELVE-PANILKRCNGIPLAIVTIGGFLAQTVGEWRKLDQCINEVKTVIMKSYDGLPYYKSSILYLSIFLEDRTVSRRSLVCRWVAEGYVE
>HORVU6Hr1G093690.1
ADIIEI-SQVIAVWGMGGLGKTTLIKDVYQEVSD-FGAFVTV--KLEDLLRSLAQFQAKLEELAEHLKGKKCLIVLDDLSMEWDIMPSLLE-IPCLVIITTRREDIAKYCKIRLLSRLQDKHACDLFKKVFKNK-ELVA-PAEILKKCNGLPLAIVTIAGFLAQNAAEWRKLNEHINKINAVLMKSYDGLPYYKSCFLYMSIFGEDRNVSRRRLVGRWIAEGYSR
>Os08g42700.1
DDVIKL-IQVISVWGMGGIGKTTLVKSIYSELEKGFEAWVTV--QLTELLRSLARLVEELDKLKQDLTGKKYLIVLDDLSTEWDIIRNLPI-NGSRIILTTRFKLVAQHCKMHNIEGLTDGDALELFTKVRM---DLKE-EAKIIKKCGRLPLAVATVGGFLSRNIIEWREFSDRINEIKKILASSYEGLTYHKSCFLYMSIFPEDSDIRYRRLLRRWTAEGYSR
>Os08g42710.1
DKLIKLDVSVISVWGMGGIGKTTLVKSIYSELEKGFEAWVPV--RRIELLRILARLVKELDKLKQDLTGKKYLIVLDDLSTEWDIKTIFP--ESSRIIVTTRPKLVAQHCEMHRIGDLKDKDALDLFDKVCK---DMMDIEAEIVKKCGRLPLAIVAVGGFLSRNIREWRKFSDHINEIKKILISSYEGLSYHKSCFLYLSIFPEDHDIRYGRLLRRWIAEGYSR
>Os09g34150.1
SELAKISRRVVSVWGMGGMGKSSVARSVYPAIVD-FDAWVTV--DAGEFKRRLVQLE-----VSAWLRQKRYLIVVDDVREEWEIEPCLVESDGGRVIVTTRQVDVAQRC-AYELKTLAAPHDMRLLQKVYK---HMLE-EANILGRCRGLPLAIATIGGLLARTSAEWKNLRIHLDNINRVITSSYDGLPYHKSCFLYLSIFPENHEIRYTRLVRRWIAEGYIA
>Os09g34160.1
AEVTAVLAGVVSVWGMGGMGKSSLVRMVYPELLD-FDAWVTV--DADEFVRRLRHLA-----VHAYLREKRYVIIVDDLHEEWEIWPVLHVDGGSRVVVTTRREDVARHCGVYELRPLGREESKDLFQKVYK---EMED-LAGILKRCRGLPLAISTIGGLLARTGIEWIKLDEHLSRITKVIVSSYDGLPYYKSIFLYLSIFPENHEIRCTRLLRRWMAEGFIA
>Os12g09710.1
EQLKDIS--VVAVWGMGGMGKSSLVRMVHPAVLD-FDAWVTV--DADEFRRRLRQLG---NVIQDYLREKRYIIMVDDLLEEWDIWQVLKPLNGSVVIVTTRRKDVAGHCGVYELKRLDDKQSKDLLRKVYR---DMKP-HISILKGCWGLPLAISTIGGLLARTGMEWKKLHEHLSQITKVLVSSYHGLPYHKPIFLYLSIFPENNEIRRTRLLRRWIAEGYIA
>HORVU5Hr1G079610.2
DDLVRLN-WVVSVWGMGGMGKSSLVRMLYMALID-FDAWVTV--EADEVERRLRQLG-----VRAWLEEKSCLVVVDDVSEEWEISRCLPANGGSRVVVTTRRDDVARLCGVYELKPLQDEEARKLFQKVYK---DMME-QASILERCRGLPLAIATIGGLLARTSREWMDLRKHLSRIKRVITSSYDGLPYHKCCFLYLSIFPENHEIRLTRLLRRWIAEGYIT
>Pikp2
EELEVL-GAVLSIVGFGGVGKTTIATALYRKVSDKFQASVAVSQDQGKVLNSILQVSDQNRKLEQLLAEKSYILLIDDIWETWEIRSILPKNNGGRIIVTTRFQAVGSTCPLHTVDFLTDDESQNLFTSICESKKNKVEQPEEIWKICGGLPLAIVTMAGLVARACCDWSKLCKSLEDVTRILDCCYNDLPADKTCLLYLSIFPKGWKISRKRLSRRWIAEGFAN
>Os11g46210.1
ENLEKL-GAVLSIVGFGGVGKTTIAMALYRKVSGKFDASVAVSQDEDEVLRSILQVSLQLEELKRRLAEKRYILLIDDIWKTWNI--IIPENDDSRIIVTTRFHAVGSTCPLHKVDFLTGDKPLDLFASIPDPMTDK-----KLSKICGGLPLAIVTMAGLVANANSDWSKLCESLYDVTRILDCCYNDLPADKTCLLYLSIFPKGWKISRKRLARRWIAEGFAT
>Os10g04180.1
KDLEEVD-AVVSIVGFGGVGKTTIAMALYKKVMYQFDAWVTVSQDLDAVLNDILQI--KLSQIKKLLDKKRYIILVDDIWKTWKISDYL-DNKRSRIIVTSRFQAVGSTCRLYPISFLSPRDSKELFRSVSESKKHKVNNPGDLWKRCGGQPLAIVTMAGLVADPKSYWAGLHK-LEDVTRILDCCYNNLPGYRTCLLYLAIFPKGWKISRKCLSRRWIAEGFVN
>HORVU2Hr1G006480.6
KELEEL-NGVLYVVGFGGVGKTTIATALYRKFGDQFDAMVNVSQDINAVLTNIKQVM-KLEVLTDHFKDSSYLVLVDDVWATWEIRKSLPTSSRTRIIVTTRFQAVATRRGTRKVSPLGVEESERLFQAFFESKEK----PKDVWKMCGGLPLAIVIMAGHVANSGTEWSKVCKSLDEVGRIVSHCYNDMPADKTCSLYLSIFPKGQKISRKRLTRRWIAEAFVA
>HORVU5Hr1G062610.10
RKLDKV-----YIVGFGGVGKTAIATAMYKNFGDEYDAMVTVSQDLEAILMSIKQVK-RLKELEEHFRDKSFLVVIDDVWTMLDIINELPNANDNRIIVTTRFHAVATTRGIRKVKGLGDEESKKLFQAFLESTKEGSDVPDEVWKVCGGLPLAIVTMGGHVANSQDTWSKLRSSLDEVGRIVSYCYNDMSAEKTCSLYLSIFPKGHKISRKRLTRRWIAEGFVC
>HORVU5Hr1G096630.2
EMLGKMLNGVLCIVGLAGIGKTTIARSLYQNFSDQFDAMVTVSHDVEAVLRSILQIMQKLKELKEHLEKYSYLLVLDDVWDMLGIKKSLPRSEGSRVIVTSRFQAVASACRLYKAVILSENKSEELFDIMAEAKQQDKKVPAH-WEMCMSLPLAIVIMAGYVAHS--DWKLVCKNPDGLMSIIDNCYFDMPAEKRCSLYLSIFPSGSQNSRKRILRKWISEALVS
>Os11g39160.1
NDLQRFMQSYLAIVGSGGLGKTTLAMSFYRKFGDEFNAFMLASQRLPTVLRSLVQFHEELKKLADQLEGKRYHILIDDIWSAWEIRDSLPKNDGSCVIVTTRFNSVAEACRVHKLKQLDPENSNKLFQIISANGPTINEI---VVKMCGCLPLAIVVVSGLIAK-----SKIGKTLEEVVRIINHCYKNLPPDKTCLLYLSTFPKGRNISRKCLIRRWIAEGFVT
>Os11g39320.1
NDLQRFMQSYLAIVGSGGLGKTTLAMSFYRKFGDEFDAFMLASQHLPTVLRSLVQFHEALKKLADQLQGKRYHILIDDIWSAWEIRDSLPKNNGSCVIVTTRFNSVAEACRVHKLKQLDPVNSSKLFQIIYANDPTINEI---VVKMCGGLPLAIIVVSGLIAK-----SKIGKPLEEVVQIINHCYKNLPPDKTCLLYLSTFPKGRNISRKRLIRRWVAEGFVT
>Pikp1
EELTKLEKKTVCILGLPGGGKTTVARELYDALG-HFPVFVSVSPNLTKTLADIFQLDQQLDNISAFLLNKKYLIVIDDIWEEWEIRKSIPKNDGGRIIMTTRLNSIAEKC-VYEVGDLDNNDALSLSKRITGEDY--------IVNMCYGMPLALIWLSSALVEGAEKLRHIEDGI-QLAESLCLGYNHLPLYRTLLLYCSAYHWSNRIERGRLVRRWIAEGFVS
>Os11g46200.1
EELIKLEKKTICILGLPGAGKTTLAKLLYSHHSQQFQAFVSLSPNLTDTLTDILQVNQQLDNISAYLIGKKYLIIIDDVWEEWEIRKSIPKNDGSRIIMTTRLNSIAEKC-VYETEALDYVDAWLLCKNI----Y--------IVDMCYGMPLALIRVSSALAQSDEQLRRVEDGI-KLAESLCLGYDHLPLYRTLLLCCSVYHWLDGVQRGRLVTRWIAEGFVS
>RGA4
EELLELAQKVIAIVGFCGLGKTALAAEAYETGGGRFEAWV-CAG-AREVLGELLRL-RSAVDIRQQLEKNRYFIVIDDIQDQWKIKSAFPTDKGSRIVVTTTIQSVANACALHKMSRLDKNCSKQLLKKA--CEH-KQD-SAAILKKCDGQPLALVTIGEFL-QPTGPCEDLCNRLDEMWRVLVRNYTSLPGHKACLLYFGMFPSDHPIRRKSLLRRWLAEGFVE
>HORVU5Hr1G118870.3
AKLLELAQKVISIVGCWGLGKTALAADVYQAGGERFDAWV-CAA-PGEVLADMLEF-QEVVQVRNQLANKRYFIVIDDIQVQWKIKPAFPDGNSSRVVVTTTIQSVASACEVHRMSRLDEKCSKRLFEKA--CKH-DQD-TTAILNKCYGQPLALITMGEFL-KPIGRCEDACNNIGGMRRALMRSYASLDGHKACLLYFAMFPSDHPMRKKSLLRRWSAEGIVE
>Os11g11940.1
EELLELKKKVISIVGFCGLGKTALARELYSGLGRSFSAWV-SAA-PSKVLREIIQL-PSLVNLTDQLTNLRYFIVIDDMRDLWSIESAFPKDGSSRIVVTTTVQSVAKACAVYKIRRLDKIHSKKLFKNA--CVD-IQD-SVRILKKCDGQALALLTVGQFL-RPREPCEDACNQLDEMRQVLIHEYSTLSCHKACLLYFGMFPSGHSIRRKRLLRRWSAEGFVE
>Os11g27430.1
DEILEIMQKVISLVGFGGLGKTLLAKQIYTTICTQFEAWV-SAA-ARDVLKEILQL-QEVTSLKKCLHSKRFFIVIDDIQEYWNIKDAFPVDTSSIVLVTTAIHSIANACGVYMMSTLDKKYSRKLFREA--SGP-SEVLST----KCDGLPLALVSTAQFL-KQLPQYAKLCGNLEEMKHVLVHNYTSLPGHKACLLYFGIFPSGHPVRRGKLIRRWSAEGLVE
>HORVU5Hr1G122190.2
DELLEI-QKVISIVGFDGIGKTLLARHVYMMS--QYEAWVCTAE-ASHVLEEILQL-GGLAILRLYLGTKRFFIVIDDMQEFWHIKDAF---VSGRILVTTAIQSVANACSVYRMKTLPNEHSRQLFKEV--FDP-DKDLGSEALKKCDGLPLALVTTARYL-QPTREWATLCHNLKAMKHVLVHSYTSLVKHKTCLLYLGIYPNGRTVRRGSLIRKWCAEGFIQ
>HORVU7Hr1G002540.12
DELLEIQQKVISIVGFDGIGKTLLARNVYVEK--QYEAWVSTTE-PTDVLKEILQF-GSLSILRLYLGSKRFFIVIDDMREFWHIKDAF---VSGRVLVTTAIQSVANACSVYTMKTLTDEHSRQLFKEA--FDP-NKDLGSEALKKCDGLPLALVTTARYL-QPTHEWATLCHNLKAMKRVLVHSYTSLVKHKTCLLYLGIYPRGRTVRRGSLVRKWCAEGFIQ
>HORVU7Hr1G000060.14
DELLDI-QKVIIIVGFHGMGKTLLANHVYIKS--PYEAWV-LGG-AADVLKEILQL-RLLASIAECIGKKRFFIVIDDLRSHWHIKAAF---VTGRFLVTTAIQPVANTCSVYTMATLTNQDSRTLFKEA--FDP-HVDLSSEALKKCDGLPLALVTTARFL-QPTPMWAKLCADLDAMRRVLVQSYTSLDSQRTFLLYLGTYPSGRPIKKSSLLRRWLAEGLSP
>HORVU7Hr1G000630.1
DEILDIRQKVITIVGFHGMGKTLLADHVYIESQSQYEAWVKLGV-ASNTLRHILQL-R-LQSIKDCIGDKRFFIVIDGLRGHWHIKVAF---ERGRFLVTTAIQRVANTCSVYTMATLANQHSKLLFKEI--FDP-DVELGSEALKKCDGLPLALVTTARFL-QPTPMWAKLCADLDSMRSVLVQSYTSLDSQRTFLLYLSTYPSGRPIKRSTLIRKWLAEGFSP
>HORVU7Hr1G000700.4
NEILDI-QKVITIVGFHGMGKTLLANHVYIESQHEYEAWVKLGE-PAQVLKDILQL-G-LASIKQCIGTKRFFIVIDDLRAYWRMKVAF---ASGRFLVTTTIQRVANICSVYTMATLADQHSRLLFKEA--FDP-DAELGSAVLKKCDGLPLALVTTARFL-QPTPMWAKLCADLDAMRRVLVQSYISLDSERIFLLYLSTYPSGRPIRRSTLIWKWLAEGFSP
>HORVU6Hr1G013320.6
DELMEIREKVISLVGFGGIGKTLLAKHVYTES--EFGAWV-CAA-SRDVLKEILQL-SALASLRECLGTKRFFIVIDDMRDFWVIKDAFPVVPNSRVIVTTATQTIA--ISVYIMRTLAEQHSKQLFEKA--SVT-HDELSSEVIRKCDGLPLALITTARLL-HHRRRWADLGNNLHAMKRVLVRSYTSLSKQKICLLYLGIYPSGRPIRRGSLIRKWSAEGFIT
>Os05g40160.1
EELLSLDQRVISVVGFGGSGKTTLVKAVYPRAKDRFSAWVTVGSSMKGILRAVFQVDQH-TSLKEYLKDKRYLIIIDDIG-QWNIRSTFEDNGSSRIILTTTIQSVANMCGVYQMNTLGEEDSKELAPG-----P-LEG-SASLLGKCDGLPLALVSVSDYL-KPTGECAKLCRNLQSLRKVLLDNYDSFSGY-SCLLYLGIFPNNRPLKKKVVIRRWLAEGYAR
>Os11g45930.1
EELLSLDQRVISVVGFGGLGKTTLAKAVYPRAKDKFRAWVAAGGEIRGILRDVLQVDQR-ASFKDYLKDKRYLIVIDDIG-QWSIRSAFEDNGSSRIILTTTIQSVANMCGVYQMNTLGEDDSKKLAPG-----P-LEG-SASLLGKCDGLPLALVSVSDYL-KPTGECAKLCRTLKSLRKVLLDNYDSLSGY-SCLLYLGIFPSNRPLKKKVVIRRWLAEGYAR
>Os11g45790.1
EELLSLDQRVISIVGFGGLGKTTLAKAVYPRTKEKFYAWIAAVGEMRGILRDVLQVDQH-ASLREYLKDKRYLIVIDDID-QLRIESIFPDNGGSRIIVTTDNQQVANTCGVYQMKTLGKEDSKKLASG-----V-PGG-PASLLAKCDGLPLALVSVSDYL-KPTGECAELCLNL-ALRKVLLDNYDSFSGY-SCLLYLGIFPNNRPLKKKVVIRRWLAEGYAR
>HORVU5Hr1G085920.2
EDLLSLDQRVISVVGFGGLGKTTLAREVYPLAVEKFHAWVSAGREVSEILRDVLQVDQR-ALLKEYLTDKRYLIVIDDIG-QWSINSIFEDNGSSRVLLTTTIQSTAKRCGVYQMNTLGEEDSKKIAQE-----P-LEG-SMTLLQKCGGLPLALVSVSDFL-KPTGECADLCRNLKTLRKVLMHNYDSLSVY-TCLLYLGVFPNNRPLKRKVVIRRWLAEGYAR
>HORVU5Hr1G085940.2
EDLLSLDQRVISVVGFGGLGKTTLAREVYPLAVEKFHAWVSAGREVSEILRDVLQVDQR-ALLKEYLTDKRYLIVIDDIG-QWSINSIFEDNGSSRVLLTTTIQSTAKRCGVYQMNTLGEEDSKKIAQE-----P-LEG-SMTLLQKCGGLPLALVSVSDFL-KPTGECADLCRNLKTLRKVLMHNYDSLSVY-TCLLYLGVFPNNRPLKRKVVIRRWLAEGYAR
>Os12g18374.1
EHLVQLDQRVIAIVGFRGSGKTTLARAVY-RSGRQFRAWVDASR-VGDLLADIVQVDES-ENLRNRLKNKRYLIVLDDIS-QWNIESIFENNGGSRVIVTTAILSVANSCRVYKMQTLGEAHAKELAGGG---DP-LEG-SATLMAKCDGLPLALVSVANHL-RLTGRCADLCHLLEALRRVLMDSYAGLPDYRTCLLYLAVFPNDRRLKRSVLVRRWLAEGYAR
>Os12g18374.2
EHLVQLDQRVIAIVGFRGSGKTTLARAVY-RSGRQFRAWVDASR-VGDLLADIVQVDES-ENLRNRLKNKRYLIVLDDIS-QWNIESIFENNGGSRVIVTTAILSVANSCRVYKMQTLGEAHAKELAGGG---DP-LEG-SATLMAKCDGLPLALVSVANHL-RLTGRCADLCHLLEALRRVLMDSYAGLPDYRTCLLYLAVFPNDRRLKRSVLVRRWLAEGYAR
>Os11g11550.1
QELLDLLRRVISIVGFGGSGKTTLARAVYPDIAGQFDAWVVASKDTMGLLSALLQIDQRLADIRQHLNAKRYLLVFDDIE-QWNIKSTFPTE-RSRVLVTTTIKPVANACGVYNMRTLNVNHSKDLLSV----KP-LED-LPSILEKCDGLPLALVSVGNFLIE------QVCCNLEALRQVLANNYNTLPGHKTCLLYTTVFPNGCSIRRSSLIRRWLAEGYVQ
>Os11g11550.2
QELLDLLRRVISIVGFGGSGKTTLARAVYPDIAGQFDAWVVASKDTMGLLSALLQIDQRLADIRQHLNAKRYLLVFDDIE-QWNIKSTFPTE-RSRVLVTTTIKPVANACGVYNMRTLNVNHSKDLLSV----KP-LED-LPSILEKCDGLPLALVSVGNFLIE------QVCCNLEALRQVLANNYNTLPGHKTCLLYTTVFPNGCSIRRSSLIRRWLAEGYVQ
>Os08g30660.1
GDILALEERVIAIVGFGGSGKTTLAKAVFDRIRVFRSAWVDRAK-AGEIFRSLLQ-GQY-AQLMDYLRGRRYLIVIDDIG-QWNIKSAFEENSGSRIIVTTTIKSEANTCGIYQMQNLEDQYCKTIAGE-----P-LQG-SEELLKKCDGHPLSLVCVANYL-GPTGQCRELCRYLNELKGVIMDNYTSLSNHRACLLYLSIFPNDVPLEKKVIIRRWIAEGFAR
>HORVU1Hr1G004030.1
MELRRLDQRVVAIVGFGGSGKTTLAKAVYVHVEGSLRAWVDGHSKADGIIKHISKL----ATLPTEYHQDRYLIVVDDIKHHWNLRNAFRNNG---IIVTTATQSVANRCPVYNMKSLGEEDSRKIALG-----P-LVG-AAKLLKKCGGLPLALYSVACQLSEATGTCNKLCNELEALRGVLTENYTSLSDYRTCLMYLGIFPIERPFKKNVIIRRWLAEGYAR
>Os08g14830.1
RELLSLSKKVISILGSNGIGKTTLARRVYGDIVEQFHAWVASWA-SASLLKEIVQL-EQVQDVAAHLQSHRYLIVIDDLKKVWSIASAFPENNGSRVIVTTSILSIATTCGVYKMQCLQKDDSENLFNEVFGARP-LDG-SVTIIDKCDGLPLALVSAAKYL--LSGSCKKVGLNLEKIKRVLAECYDSLPDHRMCLLSISMFPRGHRIRRKSLLRRWLAEGLVV
>HORVU3Hr1G001230.3
CELQGLSEKVISIVGCRGVGKTSLATAVY-DCRADYDAWVVASALLTKLLKESQTA-QQLSD-------KRYFVVIDDVDEVCQIKREFPKDGSSRIIVTTSMHSVAAECGVYTMQCLDKDESEQVFESV--GEP-LRA-SEGIITKCGGLPLALISVANYL-QLTTECKSAACTLQLINRALLQCYNNLPDYQSCLLYASVFPRGRPIRSKLLLRRWMSEGTVS
>HORVU7Hr1G115960.2
EVLLKLWPRVISILGPRGIGKTTLARAIYADIKNRFPAWVVASE-DKELLKEIVQV-DH-ENLNKHLQKSRYLIVIDDV-SLLDIRPYLPDNG--RIIVTTSMQSIANTCTIYRMEALSDDDSKALLKIVL-GVPHLEG-SKSILRKCEGLPLGIVNIANYL-QITNTCDKMCRNLNGMKQVLIHSYDNLPGHKNCLLSVSIYPKDQPIKRKRLVRRWLAEGFVV
>HORVU7Hr1G116000.1
AELLELGPRVVSILGPRGIGKTTLARVVYTCVKSQFPAWIVASE-DKELLKEILQV-DL-ENLNMHLQNTRYLIVIDDI-SLLDIRPYFSSNG--RIIVTTTMHSIANSCGIYRMEALSKEDSKALLKIVL-GVPHFEG-SESILKKCEGLPLGIVNIANYL-QITVACKNMCSNLNAMKQVLIHSYDNLPSHKTCLLSVSIYPKDQPIKRKSLVRRWLAEGFVV
>Os12g31200.1
DDLIDLQQRVISIVGFRGVGKTTLANEVYGSDGEPFDAFVLAAEDAARLLKETVQL-NDIETICKFLEDKRYLIVIDDVREVWAIEGAFPKESSSRIIVTTSVQSVAKKCGMYRLEGLNEVDSDKLLQLV-GCRPDVQH-SVDIVRKCDGLPLALTGVAEYVLR----CSAIVRDLRKAHATLKECYEGLYSHKTCLLSVSMFPKNYSIRRKSLVRRWMAEQLVP
>AT1G31540.2
AEMSLLLR-MVGISGSSGIGKTTIARALF-RLSRHFQTFIDRA-IGAQLQGHFLEIG-KIAALEERLKHQKVLIIIDDLDMVLDLVGWFGY--GSRIIVVTNDKHF----AIYEVSFPTDVHACQMLQSAFQNYPGFEDLVVDVVRHAGNFPLGLNLLGKYLRRDMEYWMDMLPRLNGIEKILRISYDGLESEQEIFRHIACLFNHMEVTTIKS---LLADS-VS
>AT1G31540.1
AEMSLLLR-MVGISGSSGIGKTTIARALF-RLSRHFQTFIDRA-IGAQLQGHFLEIG-KIAALEERLKHQKVLIIIDDLDMVLDLVGWFGY--GSRIIVVTNDKHF----AIYEVSFPTDVHACQMLQSAFQNYPGFEDLVVDVVRHAGNFPLGLNLLGKYLRRDMEYWMDMLPRLNGIEKILRISYDGLESEQEIFRHIACLFNHMEVTTIKS---LLADS-VS
>AT5G46490.1
ANMSALLK-MVGIWGSSGIGKTTIARALF-NLFRHFQKFIDRS-ISAHLQESFLEIR-KITALEERLKYQKVLIIIDDLDMVLDLVGWFGY--GSRIIVVTNDKHF----AIYET--------------------------------------------------------------G---------------------------------------------AP
>AT5G46490.2
ANMSALLK-MVGIWGSSGIGKTTIARALF-NLFRHFQKFIDRS-ISAHLQESFLEIR-KITALEERLKYQKVLIIIDDLDMVLDLVGWFGY--GSRIIVVTNDKHF----AIYEVSFPTDVHACQMLQSAFQNYPGFGDLVVDVVRHACSFPLGLNLLGKYLRRNEEYWMDILPRLNGIEKILRISYDGLDSEQEIFRHIACIFIHMKVTTIKS---LLAES-VS
>AT5G46260.1
ANMSALLK-MVGIWGSSGIGKTTIARALF-NLFRHFQKFIDRS-ISAHLQESFLEIR-KIGVLGERLQHQKVLIIIDDVDVILDLVGWFGN--GSRIIVVTNNKHF----AMYEVSLPTEEHALAMLQSAFKKSPGFEMLVVQVARYAGSLPLVLKVLGSYLSKDKEYWIDMLPRLNDIERILRISYDGLESEQAIFRHIACIFNHMEVTTIKS---LLANSYAN
>AT5G46270.1
ANMSVLLR-MVGIWGSSGIGKTTIARALF-QLSRHFPKFIDRA-IRAHLQEKLLEIR-KIGVLGERLQHQKVLIIVDDLDVILDLVGWFGS--GSRIIAVTNNKHF----AIYEVSLPTQQHALAMLQSAFKKSPGFEMLVVQVARHVDSLPLGLNVLGSYLRRDKEYWMEMLPRLNDIEKILRISYDGLGSEKAIFRHIACLFNHMEVTTITS---LLTDL-IN
>AT5G46520.1
ANMSVLLR-MVGIWGSSGIGKTTIARALF-QLSRHFPKFIDRA-TGAHLQGCFLEIG-KIGALGERLKHQKTLIIIDDLDVVLDLVGWFGC--GSRIIVITNNKQF----AIYEVSLPSKERAQEMFQSAFENSPGFEELVVEIAWLAGSLPLGLTVFGSALRRKKEYWVKMLPRLNGIEETLKVSYDAIGNKQALFRLIACLFNHVKVRDIEL---LLADSLVN
>AT5G46510.1
ANMSVLLR-MVGIWGSSGIGKTTIARALF-QLSRHFPKFIDRA-TGAHLQGCFLEIG-KIGALGERLKHQKTLIIIDDLDVVLDLVGWFGC--GSRIIVITNNKQF----AIYEVSLPSKERAQEMFQSAFENSPGFEELVVEIAWLAGSLPLGLTVFGSALRRKKEYWVKMLPRLNGIEETLKVSYDAIGNKQALFRLIACLFNHVKVRDIEL---LLADSLVN
>AT5G46450.1
EKVRLLLR-MVGIWGTSGIGKTTIARALF-NLSSQFQVYIDRA-GRARLRENFLEIG-KIGAMEERLKHQKVLIIIDDLDDVLDLVGWFGS--GSRIIVVTKNKHF----AVYEACLPSEELALEMFRYAFKNSPGFMELSSEVALRAGNLPLGLKVLGSYLRRDIEDWMDMMPRLNGIEKTLRVSYDGLNNKEAIFRHIACLFNGEKVNDIKL---LLAESLVN
>AT5G46470.1
TKMSSLLR-MVGIWGPSGIGKTTIARALF-RLSCQFQVFIDKV-VGAHLQRAFLEID-KIGAMEKMVKHRKALIVIDDLDDVLDLADWFGS--GSRIIVVTENKHF----AIYKVCLPSNALALEMFRSAFKNSPDFLELSSEVALRAGNLPLGLNVLGSNLRINKGYWIDMLPRLGGIGKTLRVSYDGLNNKEAIFRHIACIFNGEKVSDIKL---LLANSLVN
>AT4G08450.1
KELSLLLR-MVGIWGPTGIGKTTIARALF-RIYRHFQVFIDRA-IRAHLQEKLLKLD-EIDAVKERLRQMKVLIFIDDLDVVLELACWFGH--GSRIIVITKDKHL----AIYEVLLPSKDLAIKMFRSAFKDSPGFIELAYDVVKRAGSLPLGLNILGSYLRRSKEDWIDMMPGLNGIQKTLRVSYDGLASDQAIFRHIACIFNFEACSDIKK---LLEDSLVT
>AT5G22690.1
AKISLMLR-MFGIWGPSGIGKTTIARALF-RISRHFQVFLDRA-IGGHLQGKFLEIR-KIGVVGERLKHMKVLIFIDDLDVVLDLASWFGC--GSRIIVITKDKQF----AFYEVGLPSDKLALEMFQSAFQNSPGFTELASEVSKRSGNLPLALNVLGSHLRRDKEDWIDMLPRLKGIEKILRVGYDELSNDKAIFRLIACLFNGAEISYIKL---LLADSLVT
>AT5G40060.1
--MSSLLR-MVGIWGPSGIGKTTIARALF-RLSRHFHVYIDRA-SRAHLQETFLTIG-KIGALGERLKHQKVLLFIDDLDVVLNLAGWFGS--GSRIIVVTNDKHL----SIYQVCLPSKELALEMLRYAFQNTPGFKKLAVEVVRHAGILPLGLNVLGSYLRRNKRYWMDMLPRLKGIQKALRVGYDGLDNKEAIFRHIACLFNFEKVNDIRL---LLADSLFN
>AT5G17970.1
ANLKSMLK-MIGVWGPAGIGKTTITRILY-QLSDDFQIFMENV-SRKHLRERFLEIT-KVGVAQERLKNQKALIVLDDVDEQLRLADWVGN--GTRILVTTEDRQL----AVYEVDYPSRDEALKILQCAFKNSPGYNDLAVEVVELAGYLPLGLSVLGASLRMSKKEWINALPRLTGIEKLLRVCYEGLDEKKAIFLHIACLFNGKNVDRVKL---LLAKSLVE
>AT5G18360.1
RELDSLLK-MVGIWGPAGIGKTTIARALF-RLSENFQIFMENV-STSRLQEQFLEVD-KIGLVKERLQDLKVLVVLDDVDEQLDLVKWFGS--GSRIIVTTENKQL----AIYELGFPSRSDSLQIFQYAFESSPGCIELATEITKLAGYLPLALKVLGSSLRMSKDEQKSALPRLTEIRNVLRVGYDGIHDKKVIFLHIACLFNGENVDYVKQ---ILASSLVT
>AT4G11170.1
AKMESLLR-IVGIWGPAGVGKTTIARALY-QYHENFNIFMENV-SEAHLQQRFLKLD-RVGAIEERLKSQKVLIILDDVDEQLKLAKWFGN--KSRIVVTTQNKQL----SMYQVAYPSKQEALTIFQHAFQSSSDLKHLAIEFTTLAGHLPLALRVLGSFMRKGKEEWEFSLPTLSGVEKVLKVGYDGLHDHKDLFLHIACIFSGQHENYLKQ--MIIANNTVS
>AT5G49140.1
EKMVQLLR-MVGIWGPAGIGKTTIARVLH-RFSGDFRVFMENV-NRIRLQKEFLIIN-KIWKIEERLKKQKVLIVLGDVDEQLELANWFGP--GSRIIVTTKDKQI----GIYEVKLPCRKTALEILLYAFQNVPDFMDVVVEVAELSGHLPLGLRVLGSHMRKSKDRWKLELGRLTEVEKILKISYDDLHIRKALFLHIACMFNGENIDLVKQ---MLVNSLVS
>AT1G56520.2
REMESLLK-IVGISGPAGIGKSTIATALH-RLSNMFQCFVDNL-SI-HLQQQLLYVN-RVSVMKERLDDLRVLIILDDVEYQLELADWFGP--GSRVIVTTENREI----QIYHVGFPSEGEALMIFLSAFQPSPGFLKLTYEVASICGNLPLGLHVLGTLLWKSQADWIEELPRLDGIESVLKVGYESLYEKQALFLLIAVYFNYDYVDYVTS---MLENTLVR
>AT1G56520.1
REMESLLK-IVGISGPAGIGKSTIATALH-RLSNMFQCFVDNL-SI-HLQQQLLYVN-RVSVMKERLDDLRVLIILDDVEYQLELADWFGP--GSRVIVTTENREI----QIYHVGFPSEGEALMIFLSAFQPSPGFLKLTYEVASICGNLPLGLHVLGTLLWKSQADWIEELPRLDGIESVLKVGYESLYEKQALFLLIAVYFNYDYVDYVTS---MLENTLVR
>WRR4
KEMVSLLK-MVGISGPAGIGKSTIAKALH-RHSSTFQCFVDNL-NI-RLHEQFVKIK-ELSVIKDRLQDKKVLIILDDVEAQLELADWFGP--GSRVIVTTENKEI----QIYQVGYPSESEALTIFLSAFQASPGFMDLADEVVRICDKLPLALCVLGSSLLKSQTDWEDELPRLNGIESVLKVGFESLNEKQALFLYITVFFNYECADHVTL---MLAKSLVR
>AT1G66090.1
TKIESLLK-IVGISGPAGIGKSTIARALH-LLSSSFHCFMENLIS--SLQEQLLQVN-RIGAIQERLHDQRVLIILDDVTEQLELANWYGP--GSRIIVITKKKDI----QIYHVGFPTDADALKIFLSAYQTSPGSMKICEMFIKICGNLPLHLHVLGSALRRSY-----------GVQS--------------------------------------------
>AT1G56540.1
RKIESLLK-IVGISGPAGIGKSTIARALH-VLSKRFQCFMDNL-SI-RLQEQLLKIN-RIGVIRERLHDQKVLIILDDVEDQLDLANWFGP--GSRVIVTTENKEI----QIYHVGFPSSKEALMIFLSAFQLSPRFMNLAAEVAKLCGYLPLALHVLGSSLRKNYSDWIEELPRLTGIESVLKVGYESLHEKQALFLYIAVFFNYQHADYVTS---MLAKTLVR
>AT2G16870.1
KEMEVLLK-IVGIFGPAGIGKTTIARALHLLLFKKFQCFVDNL-SI-RLQEHLLKIN-RIGAVKERLCDMKVLIILDDVNKQLELANWFGP--GSRVIVTTENKEI----RMYHVGFPSDEKAMEILGYAFQSSRGFNYLAQKVTWLCGNLPLGLRVVGSSLRKKEDEWKSVIRRLTRIEDVLRVGYESLHENQSLFLHIAVFFNCKDVDLVKA---MLADDLIA
>AT1G64070.1
RKIQSLLK-MVAISGPAGIGKSTIGRALH-LLSNRFHCFVDNL-SI-RLQEQLLKIN-RIGAIKERLCDMKVFIILDDVNKQLELANWFGP--GSRIIVTTENKEL----QTYYVGFPSDEEAIKILRYAFQSSRGFKKLTRSVTELCGKLPLGLRVVGSSLHKNEEEWEYVIRRLTRIEQVLRVGYESLHENQSLFLHIAIFFNYEDGDLVKA---MLAENLIE
>AT1G63870.1
TEMESLLK-MVGISGPAGIGKTTIARALQ-RLSNKFQCFVDNL-SN-RLQEQFLKVN-RIGVIEERLCKQRVLIILDDVNMQLELANWFGS--GSRIVVTTENKEI----QLYHVGFPSDEQAFEILRYAFKTTSGFEKLARRVTKLCGNLPLGLRVLGSSLRKNEEEWEEVIRRLTQIEEVLRVGYGSLHENQSLFLHIAVFFNYTDGDLVKA---MFTDNLIK
>AT1G63880.1
REIKSLLK-IVAIAGPAGIGKTTIARALY-LLSKRFQCFVDNL-SS-HLQEQFLKVN-RIGAIKENLSDQRVLIILDDVNKQLELANWFGP--GSRIVVTTENKEL----QTYHVGFPSDEDALKILSYAFQTSRGFEELSESVTKLCGKLPLGLCVVGSSLRKKEDEWEDVVTRLTQIEDVLRVGYESLDENQTLFLHIAIFFNKEDGDLVKT---MFAESLVK
>AT1G63860.1
TEMESLLK-MVGISGPAGIGKTTIAKALQ-RFSNRFQCFVDNL-SS-RLQEQFLNVN-RIGVIEERLCKLRVLIILDDVDKQLELANWFGP--RSRIVVTTENKEL----Q--------------------KSYQGFQWLALRVTQLCGKLPLGLCMVGSSLRKNEEGWEEVICSLNRIEEVLRVGYESLDDNKTLFLHIAIFFNNQYVHLVER---LFADGLFK
>AT1G63860.2
TEMESLLK-MVGISGPAGIGKTTIAKALQ-RFSNRFQCFVDNL-SS-RLQEQFLNVN-RIGVIEERLCKLRVLIILDDVDKQLELANWFGP--RSRIVVTTENKEL----Q--------------------KSYQGFQWLALRVTQLCGKLPLGLCMVGSSLRKNEEGWEEVICSLNRIEEVLRVGYESLDDNKTLFLHIAIFFNNQYVHLVER---LFADGLFK
>AT1G63750.2
KKIQSLLL-IIGISGPAGIGKSTIARALE-RLSDRFQCFMD-L-SN-RLQEQLLKVN-RIGVLQQRLSDLRVLIILDDVSKQLKLAKWFGP--GSRIIVTTENKDL----QTYHVGFPSREEALEIFKFAFQSSPAFEKLAARITHLCGNLPLGLCVMGSSLFKKQDEWEFVVHRLTQIDDVLRVGYERLHENQMLFLHIAIFFNYRDRDLVEA---MLADDLVG
>AT1G63750.1
KKIQSLLL-IIGISGPAGIGKSTIARALE-RLSDRFQCFMD-L-SN-RLQEQLLKVN-RIGVLQQRLSDLRVLIILDDVSKQLKLAKWFGP--GSRIIVTTENKDL----QTYHVGFPSREEALEIFKFAFQSSPAFEKLAARITHLCGNLPLGLCVMGSSLFKKQDEWEFVVHRLTQIDDVLRVGYERLHENQMLFLHIAIFFNYRDRDLVEA---MLADDLVG
>AT1G63750.3
KKIQSLLL-IIGISGPAGIGKSTIARALE-RLSDRFQCFMD-L-SN-RLQEQLLKVN-RIGVLQQRLSDLRVLIILDDVSKQLKLAKWFGP--GSRIIVTTENKDL----QTYHVGFPSREEALEIFKFAFQSSPAFEKLAARITHLCGNLPLGLCVMGSSLFKKQDEWEFVVHRLTQIDDVLRVGYERLHENQMLFLHIAIFFNYRDRDLVEA---MLADDLVG
>AT5G58120.1
QKMQSLLM-IVGIYGPAGIGKTTIARALH-RLSSSFQCFMENI-SS-RLQEQLLKVN-RIGAIPERLCDQKVLIILDDVDQQLELANWFGP--GSRIIVTTEDQEL----QKYHVDFPTREEACKIFTYAFRSFPGFEKLAERVTWLCSNLPLGLRVMGSTLRKKEDDWEGILRRLNRIDGVLRVGYDHLCEDQFLYLLIAFFFNYVDDDHVKA---MLVEDLVK
>AT1G63740.1
EKIQSLLM-IVGIYGPAGIGKTTIARALH-LLSDRFQCFMENL-SS-QLQEQLLKIN-RVSAIQGMLCDQKVLIILDDVDKQLELANWFGP--GSRVVVTTENQEL----QTYYVDFPTQKEARQIFRYGFQSTQGFENLSERVIKLCSKLPLGLSVMGLYLRKTEDDWEDILHRLDRIERVLRVGYDGLHEKQLLFLLIAFFFNYKDDDHVKA---MLADNLVR
>AT1G63730.1
QKMQSLLM-IVGICGPSGIGKTTIARALH-RLSSSFQCFMENL-SS-CLQQQLLKIN-RIGAIPERLCDQNVLIILDGVDQQLELTNWFGP--GSRIIVTTEDQEL----QTYHVDFPTIKEARKIFRSAFQSSPGFEKLVERVLKLCSNLPLGLRVMGSSLRKKEDDWESILHRQNRIEGVLRVGYDNLHKNQFLFLLIAFFFNYQDNDHVKA---MLGDSLVR
>AT4G14370.1
EEMKYLLM-IVGICGPAGIGKTTIARALY-LLLSSFQCFVENL-SR-RLQEQLLKIN-RIGAIQERLCDQKVLIVLDDVNKQLELANWFGP--GSRIIVTTEDKGL----QTYHVGFPSIEEALEIFIYAFKSSPGFKKLTKRVTNVFDNLPLGLRVMGSSLRKGEDEWEALLDRLTRIEGALRVGYDSLQEEQALFLHIAVFFNYNKDEHVIA---MLADSLVK
>AT5G38850.1
RELSSLLR-IVGICGPAGIGKTTIARALQ-LLSSNFQCFMENV-SI-DLQERLLKIN-RIGTIRDRLHDQKVLIILDDVN-DLYLADWFGP--GSRIIVTTEDNEL----KVYHVDFPSRKEALEIFRCAFQSSPTILKLAERVTELCGNLPLGLCVIGSSLHKTEDEWEILIRRLIRNEAQLRVGYDSLHENQALFLSIAVFFNYKDRQLVMA---MLLDSLVE
>AT5G41750.2
KRLNSLLK-MIGIWGPAGIGKTTIARTLF-KISSIFPCFMENL-SG-SLQKQLLEIK-KIGTIKQWLHDQKVLIILDDVDEQLELAEWFGS--GSRIIVTTEDKNI----AIYHVDFPSEEEALEILLSAFQSSPGFEELANKVAELCGNLPLGLCVVGASLRKSKNEWERLLSRISKIDNILRIGYDRLSTEQSLFLHIACFFNNEKVDYLTA---LLADRLVV
>AT5G41750.1
KRLNSLLK-MIGIWGPAGIGKTTIARTLF-KISSIFPCFMENL-SG-SLQKQLLEIK-KIGTIKQWLHDQKVLIILDDVDEQLELAEWFGS--GSRIIVTTEDKNI----AIYHVDFPSEEEALEILLSAFQSSPGFEELANKVAELCGNLPLGLCVVGASLRKSKNEWERLLSRISKIDNILRIGYDRLSTEQSLFLHIACFFNNEKVDYLTA---LLADRLVV
>AT5G41740.2
KRLNSLLK-MIGIWGPAGIGKTTIARALF-RLSSSFQCFMGNL-SG-RLQKQLLKIK-KIGAIRERLHDQRVLIILDDVDKQLELAKWFGS--GSRIIGTTEDKKI----AIYRVDFPSKKDALEILLSAFQSSPGFEELANKVAKLCSNLPLGLCVVGASLREGNQEWERLLSRISRIDDILRIGYDRLLTNKSLFLHIACFFNYAKVDNVTA---LLADSLVG
>AT5G41740.1
KRLNSLLK-MIGIWGPAGIGKTTIARALF-RLSSSFQCFMGNL-SG-RLQKQLLKIK-KIGAIRERLHDQRVLIILDDVDKQLELAKWFGS--GSRIIGTTEDKKI----AIYRVDFPSKKDALEILLSAFQSSPGFEELANKVAKLCSNLPLGLCVVGASLREGNQEWERLLSRISRIDDILRIGYDRLLTNKSLFLHIACFFNYAKVDNVTA---LLADSLVG
>AT5G41550.1
TKLNSLLK-MIGIWGPAGIGKSTIARALY-QLSSSFQCFMGNL-SSISLQKLLLKIN-RVAAIKEWLQDQRVLIILDDVDEQLELAKWFGS--GSRIIVATEDKKI----EIYHVDFPSMEEALEILLSAFQSSPGFEELAKKVVHLCGNLPLGLSIVGSSLRESKHEWELQLPRIAGIESILKVGYERLSKKQSLFLHIACFFNYRSVDYVTV---MLADSLVR
>AT5G41540.1
RKLDSLLK-MIGIWGPAGIGKTTIARALY-QLSTNFQCFMGNL-SSINLQNQLLKIN-KTGGIKDWLEDKKVLIVIDDVDEQLLLAKWFGS--GSRIIVTTKDKTI----TFYHVGYPTNKVALEILLSAFKSFRGFEELARKVAYLCGNLPLCLSVVGSSLRQSKHRWKLQSDRLTRIEDVLKSAYEKLSKKQVLFLHIACFFNNTYISVVKT---LLADSLVR
>AT5G40910.1
TKLDSFLK-MIGIWGPAGIGKTTIARALF-QLSTGFRCFMGTI----CLQNKLLKIN-KIGAIEEWLHNQRVLIVLDDVDEQLELAKWFGH--GSRIIVSLNDRKI----AIYDVDFPSEEEALEILLSAFQNSQGFEEVAKRVVELCGKLPLGLRVVGSSFYESEDEWRIQLYGITRIENVLRVGYDKLSERQSLFLHIACFFNHKSVDYVTT---MLADSLVE
>AT5G18370.1
TRINSLLR-MIGILGPPGIGKTTIARVLY-QISEKFQAFIENI-WEGNLQRRLLELN-QVGAVQERLRDHKVLVILDGVDEQLTLAKWFGY--GSRIIITTQDQRL----AVYKVDLPATDEALQIFLYAFQKFYGFKKLAREFTALAGELPLGLRVLGSYLRMSLEEWKNALPRLTGIEKTLRFAYNVLSDKKSLFLHIACLFNGCQVNHVKQ---WLANSLVN
>AT5G18350.1
RKMKSLLR-MIGIVGPPGIGKTTIARALR-QISENFQAFIDDI-CESVLQTNFLEIN-VINAAPNWLKDRKVLVILDDVDEQLDMAKWFGY--GSRIIITTQDRKL----AIYEVGLPRKDDALQIFLSAFQNFHDFQYLACEVTQLAGELPLGLKVLGSYLKMSLEEWKNALPRLTGIEKTLRYSYDALSRKQALFLHIACLFRGYEVGHVKQ---WLGKSLVD
>AT3G04220.1
EKMKPLLK-TIGIWGPPGVGKTTIARSLY-QHSDKFQVFMESI-AIPQLQQRFLQIN-QIGVAQERLNDKKVLVVIDDVNVQVDLAKWLGP--GSRIIITTQDRGI----AIYEVDYPNYEEALQIFMHAFQKSYGFEELAQQVTTLSGRLPLGLKVMGSYFRMTKQEWTMALPRVTGIESILKLSYDALCDVKSLFLHLACSFHNDDTELVEQ---QLGKKSLR
>AT5G38350.1
KEMESLLR-MIGIWGPSGIGKTTIARVLY-QFSENFEIFMGNI-MRPQLQKQFLQIN-ELGVAQDRLNDKKVLIVLDSIDIQLDIAKWFGH--GSRIIITTQDQKL----AIYKVEFPSAYEAYQMFMYAFQNFNGFEELAWEVTKLLGHLPLGLRVMGSHFRMSRHEWVNALPRLIAIQSILKFSYDALCEEKDLFLHIACLFNNQEMVEVED---YLALSLVR
>AT1G65850.1
KVMEPMLR-MIGIWGPSGIGKTTIARILF-QFSDSFEVFMENV-MRPHLQKQFMQIN-EIGVVEDRLKDKKVFIVLDNIDIQLDIAKWFGH--GSRIIITTQDRKL----AIYNVNFPSAYEACQIFMYAFQKFKGFEELAWEVAKLLGGLPLGLRVMGSHFRMSKHEWINALPRLTAIQSILKFSYNALCEEKDLFLYIACLFNNKRIEKVEE---HLAEKLVK
>AT1G65850.2
KVMEPMLR-MIGIWGPSGIGKTTIARILF-QFSDSFEVFMENV-MRPHLQKQFMQIN-EIGVVEDRLKDKKVFIVLDNIDIQLDIAKWFGH--GSRIIITTQDRKL----AIYNVNFPSAYEACQIFMYAFQKFKGFEELAWEVAKLLGGLPLGLRVMGSHFRMSKHEWINALPRLTAIQSILKFSYNALCEEKDLFLYIACLFNNKRIEKVEE---HLAEKLVK
>AT5G38340.1
EKMKSLLK-MIGIWGPSGIGKTTIARVLY-RFSGDFGVFMDNI-MRPHLQNQLMEIN-KIGVVPDRLKDNKVLIVLDSIDIQLDIAKWFGP--GSRIIITTQDQKL----AIYKVEFPSKYEAFQIFTYAFQNFKGFEKLAWEVTDLLGELPLGLRVMGSHFRMSKDDWVIALPRLTAIQSILKFSYDALSPEKDLFLHIACLFNNEEIVKVED---YLALDLAR
>AT5G11250.1
EKMKPLLR-IIGIWGPPGIGKTTIARVVY-QLSHSFQVFMENI-NRPQLQQMFMQIK-EIGVAQDRLKDKKVLVVLDGVNVQLDMAKWFGP--GSRIIITTQDQKL----AIYKVDFPPTEEALQIFMYAFQNSKGFQNLAWKVINLAGNLPLGLRIMGSYFRMSREEWKKSLPRLSAIQSILKFSYDALDDEKNLFLHIACFFNGKEIKILEE---HLAKKVVR
>AT2G14080.1
EKLELLLR-MIGIWGPPGIGKTTIVRFLY-QLSSSFEIFMENI-MILILQRQFLKID-EIRVLQERLYNKKVLVVLDDVDVQLDLAKWFGP--RSRILITTQDRKL----AIYKVDLPNSDDALQIFMYAFQKTYGFYKLARKVTWLVGNFPLGLRVVGSYFRMSKQEWRKEIPRLAGIESVLKFSYDALCDEKDLFLHIACFFNHESIEKLED---FLGKTLIA
>AT3G25510.1
ENMRALLR-MIGIWGPPGIGKTTIARFLL-QVSKSFQTIMVNI-CSPQLQNKMLKMN-MIGVAQERLKDKKVFLVLDDVDGQLDLAKWFGP--GSRIIITTENLRL----AIYKVEFSSTDEAFQIFMHAFQKHYGFYELSREVTELAGGLPLGLKVMGSSLRMSKQEWKRTLPRLTGIESILMFSYEALSHEKDLFLCIACFFNYQKIKKVEK---HLADRLVR
>AT1G69550.1
EKMKQLLR-TVGISGPSGIGKSTIARVLH-QISDGFQVFM-KF-SRPQLEQQFLQLN-KIGTAQNFVMGKKVLIVLDGVDVQLLMPKCLGP--GSRIIITTQDQQL----AIYNVDFPPDHEALQIFIHAFHDSDGFEKLATKVTRLAGNLPLGLRVMGSHFRMSKEDWKGELPRLIGIGSILKFSYDVLDDEKDLFLHIACFFNDEGIDTFED---TLRHKSVQ
>AT3G44630.2
DMLEQLLR-IIGIWGPPGIGKTTIARFLL-QVSDRFQAIMVNI-CRPQLQNQMLQMN-MIGVAQERLRDKKVFLVLDEVDGQLDLAKWFGP--GSRIIITTEDLGV----AVYKVEYPSNDEAFQIFMNAFQKQHGFDEIAWEVKALAGKLPLGLKVLGSALRKSKPEWERTLPRLTGIGGIIQFSYDALCDEKYLFLYIACLFNGESTTKVKE---LLG-KLVR
>AT3G44630.1
DMLEQLLR-IIGIWGPPGIGKTTIARFLL-QVSDRFQAIMVNI-CRPQLQNQMLQMN-MIGVAQERLRDKKVFLVLDEVDGQLDLAKWFGP--GSRIIITTEDLGV----AVYKVEYPSNDEAFQIFMNAFQKQHGFDEIAWEVKALAGKLPLGLKVLGSALRKSKPEWERTLPRLTGIGGIIQFSYDALCDEKYLFLYIACLFNGESTTKVKE---LLG-KLVR
>AT3G44630.3
DMLEQLLR-IIGIWGPPGIGKTTIARFLL-QVSDRFQAIMVNI-CRPQLQNQMLQMN-MIGVAQERLRDKKVFLVLDEVDGQLDLAKWFGP--GSRIIITTEDLGV----AVYKVEYPSNDEAFQIFMNAFQKQHGFDEIAWEVKALAGKLPLGLKVLGSALRKSKPEWERTLPRLTGIGGIIQFSYDALCDEKYLFLYIACLFNGESTTKVKE---LLG-KLVR
>RPP1
DMLEQLLR-MIGIWGPPGIGKTTIARFLF-QVSDRFQAIMVNI-CRPQLQNQMLQMN-MIGVAQERLRDKKVFLVLDEVDGQLDLAKWFGP--GSRIIITTEDLGV----AVYKVEYPSNDEAFQIFMNAFQKQHGFDEIAWEVTCLAGELPLGLKVLGSALRKSKREWERTLPRLTGIGSIIQFSYDVLCDEKYLFLYIACLFNGESTTKVKE---LLG-KLVK
>AT3G44670.1
DMLEQLLR-MIGIWGPPGIGKTTIARFLF-QVSDRFQAIIVNI-IRPQLQNQMLQMN-MIGVAQERLRDKKVFLVLDEVDGQLDLAKWFGP--GSRIIITTEDLGV----AVYKVKYPSNDEAFQIFMNAFQKQHGFDEIAWEVMALAGELPLGLKVLGSALRKSKPEWERTLPRLTGIGSIIQFSYDGLCDEKYLLLYIACLFNYESTTKVEE---VLANKLVK
>AT3G44670.2
DMLEQLLR-MIGIWGPPGIGKTTIARFLF-QVSDRFQAIIVNI-IRPQLQNQMLQMN-MIGVAQERLRDKKVFLVLDEVDGQLDLAKWFGP--GSRIIITTEDLGV----AVYKVKYPSNDEAFQIFMNAFQKQHGFDEIAWEVMALAGELPLGLKVLGSALRKSKPEWERTLPRLTGIGSIIQFSYDGLCDEKYLLLYIACLFNYESTTKVEE---VLANKLVK
>AT3G44400.1
ERTEQLLR-MIGILGPPGIGKTTIATCMF-RFSRRFPAIMTDI-CRLKLQEQMLQIN-MIGVAPERLKDKKVFLVLDEVGGQLDLAKWFGP--GSRIIITTEDLGV----AVYKVGYPSNDEAFQIFMNAFQKQCGFCDLAWEVKALAGELPLGLKVLGSALRMSKPEWERTLPRLTGIGNIIQFSYDALCDEKYLFLYIACLFNYESTTKVKE---LLG-KLVK
>AT3G44400.2
ERTEQLLR-MIGILGPPGIGKTTIATCMF-RFSRRFPAIMTDI-CRLKLQEQMLQIN-MIGVAPERLKDKKVFLVLDEVGGQLDLAKWFGP--GSRIIITTEDLGV----AVYKVGYPSNDEAFQIFMNAFQKQCGFCDLAWEVKALAGELPLGLKVLGSALRMSKPEWERTLPRLTGIGNIIQFSYDALCDEKYLFLYIACLFNYESTTKVKE---LLG-KLVK
>AT3G04210.1
KKLERMLR-MIGIWGPPGIGKTSIARVLF-KHSDSFDVFMETV--RPHLQQQFLQIN-EVGVVQDRLRDKRVLVVLDDVDAQLEMAKWFGP--GSRIIITTQDRRL----AVYKVDLPPPDDAFQIFMYAFKTSKGFEELAWEATYLSGIHPSGIKSMGSYFRMSKPEWVNALQRLT------------------------------------------------
>AT5G44510.1
TEITSLLR-MIGIWGPAGIGKTTISRVLY-KLFHQFQAIIDNI-RRPQLQKELLQMN-VVGVAQERLKDKKVLLVLDDVDVQLDMAKWFGL--GSRIIVVTQDLKL----AIYKVDFPTSDEALEIFMYAFEKSKGFEQIARTVTTLAGKLPLGLRVMGSYLRMSKQEWAKSIPRLTDIESVLKFSYNSLAEQKDLFLHITCFFRRERIETLEV---FLAKKVMR
>SNC1
EAIKSVLR-MVGIWGQSGIGKSTIGRALY-KLSIQFHAFI----TSTRWEKELLEIG-KIGVVEQRLKQQKVLILLDDVDEFLKLVGWFGS--GSRIIVITQDRQL----AIYEVEFPSEHLALTMLRSAFKDSPDFKELAFEVAKLAGNLPLGLSVLGSSLKRTKEWWMEMMPRLNGIMKTLRVSYDRLHQKQDMFLYIACLFNGFEVSYVKD---LLKD---N
>SIKIC2
EAIKSVLR-MVGIWGQSGIGKSTIGRALF-QLSIQFPAFL----TSTSWEKELLEIG-KIGVVEQRLKHKKVLILLDDVDEFLKLVGWFGS--GSRIIVITQDRQF----AVYEVKLPSQGLALTMLRSAFKDSPDFKELAFEVAKLAGHLPLGLNVLGSSLRRGKKEWMEMMPRLNGIMKTLRVSYDRLHQKQDMFLCIACLFNGFEVSYVKD---LLED---N
>AT4G16950.1
EAIKSVLR-MVGIWGQSGIGKSTIGRALF-QLSIQFPAFL----TSTSWEKELLEIG-KIGVVEQRLKHKKVLILLDDVDEFLKLVGWFGS--GSRIIVITQDRQF----AVYEVKLPSQGLALTMLRSAFKDSPDFKELAFEVAKLAGHLPLGLNVLGSSLRRGKKEWMEMMPRLNGIMKTLRVSYDRLHQKQDMFLCIACLFNGFEVSYVKD---LLED---N
>AT4G16920.1
EAIKSILK-MVGIWGQSGIGKSTIGRALF-QLSSQFPAFV----TSTSWQKELLEIG-KIGVVEQRLKHKKVLILLDDVDEFLKLVGWFGS--GSRIIVITQDRQL----AVYEVKLPSQGLALQMIQYAFKDSPDFKALAFEVAELAGSLPLGLSVLGSSLKRDKDEWVKMMPRLNDIEETLRVCYDRLNKKRELFKCIACFFNGFKVSNVKE---LLED---D
>RPP4
KAIKSILR-MVGIWGQSGIGKSTIGRALF-QLSSQFHAFI----TSTSWEKELLEIG-KIGVVEQRLKHKKVLILLDDVDEFLKLVGWFGS--GSRIIVITQDKQL----AVYEVELPSQGLALKMIQYAFKDSPDFKELAFEVAELVGSLPLGLSVLGSSLKRDKDEWVKMMPRLNDIEETLRVGYDRLNKKRELFKCIACFFNGFKVSNVKE---LLED---D
>SIKIC3
EAIKLKLR-MVGIWGQSGIGKSTIGRALF-QLSSQFHAFI----TSTSWEKELLEIG-KIGVVEQRLKHKKVLILLDDVDEFLRLVGWFGS--GSRIIVITQDRQL----AIYEVKLPSQGLALKMIQYAFKYSPDFKELAFEVAKLAGNLPLGLSVLGSSLKRSKEEWMEMLAELNRIMKTLRVSYVRLDPKQDIFHYIAWLFNGWKVKSIKD---FLGDGVVN
>SIKIC1
EAIKLKLR-MVGIWGQSGIGKSTIGRALF-QLSSQFHAFI----TSTSWEKELLEIG-KIGVVEQRLKHKKVLILLDDVDEFLRLVGWFGS--GSRIIVITQDRQL----AIYEVKLPSQGLALKMIQYAFKYSPDFKELAFEVAKLAGNLPLGLSVLGSSLKRSKEEWMEMLAELNRIMKTLRVSYVRLDPKQDIFHYIAWLFNGWKVKSIKD---FLGDGVVN
>AT4G16900.1
EAMNSILR-MVGIWGPSGIGKSTIGKALY-QLFCQFHAFV----P--EWEEIFLKIG-KIGVVEQMLNQKKVLIVLDDVDEFLKLVGWFGP--GSRIIVITQDMQL----ALYEVKFPSLDLALKMLRSAFENSPDFKALAFEVAVLAGNLPLGLSVLGSSLKRTKEEWMEMMPRFNGIMKTLRVSYDRLHQKQDMFLYIACLFNGFEVSYVND---LLED---N
>AT5G51630.1
KAVKSILR-MVGILGPSGIGKTTIARILY-KLSSQFDVFG----SRTSWEEQFLEID-KIGVVKQRLKHKKVLIVLDDVDELLKLVGWFGP--GSRIIVTTQDRIL----SIYEVGYPSRKLALRILRSAFRNSPGFMQLANEVTELVGNLPLALNIMGSSLKRDKEEWIEMMPSLNGILKTLRVSYDRLHGNQEIFLYIACLLNCCGVEYIIS---MLGD--AI
>AT5G51630.2
KAVKSILR-MVGILGPSGIGKTTIARILY-KLSSQFDVFG----SRTSWEEQFLEID-KIGVVKQRLKHKKVLIVLDDVDELLKLVGWFGP--GSRIIVTTQDRIL----SIYEVGYPSRKLALRILRSAFRNSPGFMQLANEVTELVGNLPLALNIMGSSLKRDKEEWIEMMPSLNGILKTLRVSYDRLHGNQEIFLYIACLLNCCGVEYIIS---MLGD--AI
>AT5G17680.1
DFLQSMIR-MLGIWGMGGVGKTTIAKYLY-QLSGQFQCFMENV----RLQVEFLRMQ-EANIIKERFRHKMVFIVLDDVDEQLNLVKWFGP--GSRIIVTTRDRHL----SVYKVKCLPKKEALQLFNYAFEEIPGFEELSVQAVNYASGLPLALRVLGSFLYRSQIEWESTLARLTSIMEVLRVSYDGLDEQKAIFLYISCFYNMKQVDYVRK---LLDLCYAE
>AT5G48770.1
ENIRPLLC-MVGIWGMGGIGKTTIAKYLY-QLASQFPSFIEDV-IK-CIQQQLLDIS-ALNLIRSRLGTLKVLFVLDGVDEQLHLAKWFGP--GSRIIITTRDRRL----SKYEVKCLQNEDSLKIVNIAFGGVLGYERFAIRASQLAQGLPLALVAFGSFLRASIDEWEDAIDTLTQIMDILRSSYTNLDLRKTIFIRVACLFNGEPVSRVST---LLSE----
>AT1G72840.1
MKMTLLLH-MIGIWGMGGIGKSTIAKCLY-RFSRQFPCFLENV--G-HLQKELLHIY-ELQEIKERLGHQKVFVVLDNVDEQLHLAKWFGP--GSRIIITTRDKGL----SIYEVKCLDDKDALQVFKLAFGR-SGFEQLFIRASRLAHGLPSALVAFASHLSIAIDEWEDELALLTKVQEILRASYDGLDQYKTVFLHVACFFNGGHLRYIRA---FLKN----
>AT1G72840.2
MKMTLLLH-MIGIWGMGGIGKSTIAKCLY-RFSRQFPCFLENV--G-HLQKELLHIY-ELQEIKERLGHQKVFVVLDNVDEQLHLAKWFGP--GSRIIITTRDKGL----SIYEVKCLDDKDALQVFKLAFGR-SGFEQLFIRASRLAHGLPSALVAFASHLSIAIDEWEDELALLTKVQEILRASYDGLDQYKTVFLHVACFFNGGHLRYIRA---FLKN----
>AT4G09430.1
EKMQLLLR-MIGILGMGGIGKTAIANYLY-QFSHEYWCFIEDA--T-HLQRKLLHIN-KLMKIKGILKHKKFFLVIDGVNEQVHLAKWFGP--GSLIIITTRDRGL----SVYEVKCLDSKDALQVFKFAFGRNFGSERLFTRASQLAHGLPYALVAFASHLSQTIEGWEDELFRLDKVEEILRASYDDLDYYQSVFLQVACLFNGSFLWLIRA---FLGK----
>AT1G72860.1
ERLSPLLR-MIGIWGMGGIGKTTIAKCLF-QFSQGFPCFLENV-IK-SLAEKFLTTS-KGQEIKARFGCRKVFVVLDNVDRQMHFAQWFGP--GSRIIITTRDKGL----TVYEVKCMDNDAALQLFQLAFGALSLYEKLSIRASWLAQGLPVAIEAYGLFFRMSLKEWDDALCRFEEVMEILKISYDGLEETKNVFLHVACLFNGEPLRRATT---LLDDGLGC
>SOC3
EGLNHLLL-LVGIWGMGGIGKTSIVKCLY-QLSPKFPCFIENI-VDNHLQKELLSIC-RLQEIKKRLGNQKVFLVLDGVDAQVHLAKWFGP--GSRIIITTRDMGL----TVYEVKCLDDKDALQMFQIAFGGLCGFDQLSIRASKLAHGLPSAIQAYALFLRRSPEEWEEALGALSEIMEILKISYEGLPKPQNVFLHVVCLFNGDTLQRITS---LLHGPPSS
>AT5G40100.1
QGLKSLLR-MIGIWGMGGIGKTTIAKCLY-QLSSQFTYFTQDI-IE-HLQNRLLNTG-MPEVIAARLGNHKVLLVLDGVDVQIHLAKWFGR--QSRIIITTRDKGL----SIYDVKCLDDKDSLQMFQIAFGGSSDFEQLSIRAARLAHGLPSALQAYALFLRRSPEEWEEAVCGLSEIMEILKISYEGLAKAQNAFLHVACLFNGDTFRRVTS---LLDVSMSN
>AT4G09360.1
ERLNPLLR-MIGIWGMGGIGKTTIAKCLY-EYSRRFVCFIENV-IK-YLQEKLLEIG-TLRLIKSKLK-EKNFLVLDDVDDQLHLAKWFGP--GSRIIITTRDFGL----SLYRVSFLDDNDAIKVFHVAFGGQFVYHQFSVRASRLAQGLPSALEAFG------------ALGILTKIKDILKTSYDGLDEEQAAFLHVACLFNGDSVHRVNA---LIDD----
>AT4G19500.1
EAMSSILE-IMGIWGIAGIGKTSIAREIF-ELHPHYDYFLQDFHQRPQLREDFIKLG-KPSFMRDWFHKKTILLVLDDVSRDAEVIGWFSH--GHRIILTSRSKQV----QPYEIQKLSDFESFRL-KQYLGEN------ISELISCSSGIPLALKLLVSSVSQYITNMKDHLQSLDTIQEAFRRSFDGLDENKNIFLDLACFFRGQSKDAV-----LLLDAFTY
>AT4G19500.2
--MTGVLE-IMGIWGIAGIGKTSIAREIF-ELHPHYDYFLQDFHQRPQLREDFIKLG-KPSFMRDWFHKKTILLVLDDVSRDAEVIGWFSH--GHRIILTSRSKQV----QPYEIQKLSDFESFRL-KQYLGEN------ISELISCSSGIPLALKLLVSSVSQYITNMKDHLQSLDTIQEAFRRSFDGLDENKNIFLDLACFFRGQSKDAV-----LLLDAFTY
>AT1G27170.2
KDLTGLIQ-VLGLYGMGGIGKTTLAKAFY-KIVGNFEAFISDI----TLQKTLIEL--RLEKIKANVHEKKIIVVLDDVDDQVHLVGWYGQ--GTLIVITTRDSEI----K-YEVKCLTEPQALKLFYHSLKEETNLLALSKKIVQISGLLPLAVEVFGSLLYKEEKDWQTQLDKLTGLQDVLELSFKSLDDEKKVFLDIACLFLKMEIK--DEVVIVLKGCLAE
>AT1G27170.1
KDLTGLIQ-VLGLYGMGGIGKTTLAKAFY-KIVGNFEAFISDI----TLQKTLIEL--RLEKIKANVHEKKIIVVLDDVDDQVHLVGWYGQ--GTLIVITTRDSEI----K-YEVKCLTEPQALKLFYHSLKEETNLLALSKKIVQISGLLPLAVEVFGSLLYKEEKDWQTQLDKLTGLQDVLELSFKSLDDEKKVFLDIACLFLKMEIK--DEVVIVLKGCLAE
>AT1G27180.1
KDLMKLFQ-VMGLYGMGGIGKTTLAKAFY-KIIVNFNVFIESV----NLQKTLIEL--RLEKIKENVHEKKIIVVLDDVDDQVNLVGWYGE--GSLIVITTRDSEI----K-YEVKCLTEPQALKLFFYSLKEKTGLLELSKKIAEVTGLLPLAVKVFGSHFY-DENEWQVELEKLTDLHGVLALSFKSLDEEKKIFLDIACLFLKMDIT--EEVVDILKGCLAE
>Solyc05g006630
DQLLTLLK-VVGLYGMGGVGKTTLAKALY-QLVVDFKSFISDV----TLQSKLIDLN---RLINESANNERVAIFLDDVDNQLRLIGQFCQ--GSRIIVTTRDQNV----P-FEVKVLYLSDSLKLLYHAFKEQPKFLDLANEFVTLSGGLPLALEIFGSSLFKGLKEWEDVVQKFIGLQDILEISFGALDEQRCIFLDLACLLLNTRLE--EDAIAIFKGCFAE
>NbS00024608g0005.1
NELLRKLK-VLGLYGMGGVGKTTLAKALY-QFVVYFKSFISEV----TLQSILIDLS---RSIKEAMNNEPVAIFLDDVDDQLRLVGWFCQ--GSRVVVTTRDQNV----P-FEVKELSLSESLTLFYHAFREHQNLSDLAEEVVRLSGGLPLALEVFGSLLFKRLKEWEDLVQKLIGLQHVLEISFGALDEQKSIFLDLACLLLNTRLE--EDAIVIFEGCFAE
>Solyc05g006620
EELIRQLK-ILGLHGIGGVGKTTLSKALY-KLASDFTTFILNV----SLQKKIIGLP-SFRMLRE----KRILLVLDDVDNILKLIGWFFE--GSRVVISTRNKEV----E-FEVRELGDTDSLKLFYHAFRPDSTFLKLSKQIVSITGKLPLALEVFGSFLFKSEEEWVDALGKLIPLQDVLKISYDGLDDEKCIFLDVACLFLD-QLDKVENVIDVMEGCFAR
>Bv6_155950_ksro.t1
DKVVGKLR-FLGIHGTPGIGKTTLAKAVY-KLVVKFKCFISNA----TVQEELLDLS-QLKAIKRLVEETRVLVVIDDVFGQLELGIWFKE--GSMIIVTSRNVDA----NLYEAQKLDESEALELFIHALRRETEFRDVSKKIVSLTGGLPLALEVFGSSLVKTIKVWEDAICKFTPIQEVLKFSYDSLDRQKIVFLDISCLLLQMNMD--EDVVDILAGCLAD
>Bv6_155950_ksro.t2
DKVVGKLR-FLGIHGTPGIGKTTLAKAVY-KLVVKFKCFISNA----TVQEELLDLS-QLKAIKRLVEETRVLVVIDDVFGQLELGIWFKE--GSMIIVTSRNVDA----NLYEAQKLDESEALELFIHALRRETEFRDVSKKIVSLTGGLPLALEVFGSSLVKTIKVWEDAICKFTPIQEVLKFSYDSLDRQKIVFLDISCLLLQMNMD--EDVVDILAGCLAD
>Solyc11g010160
SVLLDWLK-LYCVIGTRGIGKTTLVKKVY-DASKHFNMWIEVS----STVKELLSMD---EFIQDVLESSRYFVVLDDVPRSWRLKGIENC--GSRVIITSRNTDI-----FYKMNPLSEEKSWILFRKAFGSLPSLVQVSKDIIEKCNGLPMAILVIAGVLAKRTEAWEMFYNSLSEIERLLNLCYQDLPFYKSCFTYLSIIPKYYVIDKMRL-IRLLAAQIER
>NbS00008754g0022.1
SMLLDWVKNLHCVVGTRGIGKTTLIKKVY-DAAKHFNQWIEIP----SDVKELMSME---EFIRQIFESSKYFFVLDDVPATWRLKCIENC--GSRVIIISRFAEI----CVYSLKPLSEEESWILFRKAFGSLPSLMQISKDIIRTCRGLPLAILAIAGALAKRKEAWESFHGCLSEMKRILGLCYQDLPFYKSCFTYLSIIPKDHVI-----------ADVER
>NbS00004802g0023.1
PVILDWLK-LLSMVGTRGIGKTTLIKKVY-DAAKHFNQWIEIP----SDVKELMSMEEAMELIQQIFESSSYFIVLDDVPATWRLKRIENC--GSRVIIISRFAEI----CVYSLKPLSEEESWILFRMAFGSLPPLMQISKDIIQTCKGLPLAILAIAGALAE-----------L---KRIAQVAES----Y------LSIIPEFHVIDKMRL-IRLWAADVER
>Solyc02g070730
-------R-VASIVGMGGVGKTTLAKEVY-QTQEKFDAWLYVS----KIIKELIQLD-KLEMLQRRLKDTCYLIVLDDIWKHGILLD----------LTTISQVDCY--LVFTNIKYLSKEESWELFKIENEDRPDLVGVGKEILEKCDGLPLAITVIGGLLAK----------------------------------------------VMVY-QQFW------
>Solyc02g070750
NSVVSILC-VASIVGMGGVGKTTLAKEVY-RTQDKFDAWLYVS----KIVKELIQLE-KLGMLQRRLKDTCYLIVLDDIWEACDIVRDNDK--SSRLLLTSRQKEVV--LP-YKLDVLSKEESWELFKKVFEDRPDLVDVGKEILEKCDGLPLAITVIGGLLAKQRSEWQRV---------------------------------------------------RG
>NbS00019725g0006.1
NAVVSILR-VDSIVGMGGLGKTTLAKEVY-EAHDHFDAWIYVS----KIIKELIQLE-KLEMLQRRLEGKRYLIVLDDIWDAWDLARDNDK--SSRLLLTSRIKEVA--LA-YELKVLNEEESWELFKKSFEERPDLVDVGKEILEKCDGLPLAITVIGGLLAKQRSEWERVKRNLSYVSAILALGYHDLPPDKSCFLYLGLLRKDRDISVQQL-KRLWIAHIQN
>AT1G59620.1
KKLVGLVSQVVSITGMGGIGKTTLARQVFETVKSHFAAWVCVSQQRKYVWQTILKV-LEMEKLFRLLGTRKALIVLDDIWEDWDIEPIFPG--GWKVLLTSRNEGVALRAG-FKPDCLTPEESWTIFRIVFGENDKMEELGKQMIKHCGGLPLALKVLGGLLVHTLDEWKRIYGNIDSVYHILHLSFEELPIYKHCFLYLAQFPEDFTIDLEKLSYYWAAEGMPR
>AT1G58848.2
KKLVGLVNQVVSITGMGGLGKTTLAKQVFEDVKHQFDSWVCVSQDRMNVWQKILDLEMEMGELIRLLETSKSLIVLDDIWEDWEIKPIFPT--GWKVLLTSRNESVAMRRY-FKPECLTTEDSWTLFRIALMKDDEKEELGKLMIKHCGGLPLAIRVLGGMLAKTSHDWRRLSENIDNCNYVLSLSFEELPSYKHCFLYLAHFPDDYEINVKNLSYYWAAEGIFQ
>AT1G59218.1
KKLVGLVNQVVSITGMGGLGKTTLAKQVFEDVKHQFDSWVCVSQDRMNVWQKILDLEMEMGELIRLLETSKSLIVLDDIWEDWEIKPIFPT--GWKVLLTSRNESVAMRRY-FKPECLTTEDSWTLFRIALMKDDEKEELGKLMIKHCGGLPLAIRVLGGMLAKTSHDWRRLSENIDNCNYVLSLSFEELPSYKHCFLYLAHFPDDYEINVKNLSYYWAAEGIFQ
>AT1G58848.1
KKLVGLVNQVVSITGMGGLGKTTLAKQVFEDVKHQFDSWVCVSQDRMNVWQKILDLEMEMGELIRLLETSKSLIVLDDIWEDWEIKPIFPT--GWKVLLTSRNESVAMRRY-FKPECLTTEDSWTLFRIALMKDDEKEELGKLMIKHCGGLPLAIRVLGGMLAKTSHDWRRLSENIDNCNYVLSLSFEELPSYKHCFLYLAHFPDDYEINVKNLSYYWAAEGIFQ
>AT1G59218.2
KKLVGLVNQVVSITGMGGLGKTTLAKQVFEDVKHQFDSWVCVSQDRMNVWQKILDLEMEMGELIRLLETSKSLIVLDDIWEDWEIKPIFPT--GWKVLLTSRNESVAMRRY-FKPECLTTEDSWTLFRIALMKDDEKEELGKLMIKHCGGLPLAIRVLGGMLAKTSHDWRRLSENIDNCNYVLSLSFEELPSYKHCFLYLAHFPDDYEINVKNLSYYWAAEGIFQ
>AT1G59124.1
KKLVGLVNQVVSITGMGGLGKTTLAKQVFEDVKHQFDSWVCVSQDRMNVWQKILDLEMEMGELIRLLETSKSLIVLDDIWEDWEIKPIFPT--GWKVLLTSRNESVAMRRY-FKPECLTTEDSWTLFRIALMKDDEKEELGKLMIKHCGGLPLAIRVLGGMLAKTSHDWRRLSENIDNCNNVLSLSFEELPSYKHCFLYLAHFPEDYEIKVENLSYYWAAEGIFQ
>AT1G58807.2
KKLVGLVNQVVSITGMGGLGKTTLAKQVFEDVKHQFDSWVCVSQDRMNVWQKILDLEMEMGELIRLLETSKSLIVLDDIWEDWEIKPIFPT--GWKVLLTSRNESVAMRRY-FKPECLTTEDSWTLFRIALMKDDEKEELGKLMIKHCGGLPLAIRVLGGMLAKTSHDWRRLSENIDNCNNVLSLSFEELPSYKHCFLYLAHFPEDYEIKVENLSYYWAAEGIFQ
>AT1G58807.1
KKLVGLVNQVVSITGMGGLGKTTLAKQVFEDVKHQFDSWVCVSQDRMNVWQKILDLEMEMGELIRLLETSKSLIVLDDIWEDWEIKPIFPT--GWKVLLTSRNESVAMRRY-FKPECLTTEDSWTLFRIALMKDDEKEELGKLMIKHCGGLPLAIRVLGGMLAKTSHDWRRLSENIDNCNNVLSLSFEELPSYKHCFLYLAHFPEDYEIKVENLSYYWAAEGIFQ
>AT1G58602.2
KKLVGFVNQVVSITGMGGLGKTTLARQVFDMVTKKFDAWVSVSQDLKNVWQNILDLELEMRELYQLLEMSKSLIVLDDIWEDWEIKPIFPT--GWKLLLTSRNESIVAPTY-FKPECLKTDDSWKLFRIAFINDDEMEKLGEKMIEHCGGLPLAIKVLGGMLAKTSHDWRRLSENIDNCNYVLSLSFEELPSYKHCFLYLAHFPEDYEIKVENLSYYWAAEEIFQ
>AT1G58602.1
KKLVGFVNQVVSITGMGGLGKTTLARQVFDMVTKKFDAWVSVSQDLKNVWQNILDLELEMRELYQLLEMSKSLIVLDDIWEDWEIKPIFPT--GWKLLLTSRNESIVAPTY-FKPECLKTDDSWKLFRIAFINDDEMEKLGEKMIEHCGGLPLAIKVLGGMLAKTSHDWRRLSENIDNCNYVLSLSFEELPSYKHCFLYLAHFPEDYEIKVENLSYYWAAEEIFQ
>AT1G58390.1
KKLVGLVNQVVSITGMGGLGKTTLARQVFEDVKHQFDAWVCVSQERKNVWQMILNLELQMDKLFQLLETSKSLIVFDDIWEDWDIKPIFPN--GWKVLLTSQNESVAVRGY-FKPECLAIEDSWTLFRIAFKKDDEMEDMGKQMLKHCGGLPLAIKVLGGLLAKTMHDWERLSVNI-SIYHVLSMSFEELPSYKHCFLYLAHFPEDHKINVEKLSYCWAAEGIST
>AT1G58400.1
KKLVGLVDQIVSVTGMGGLGKTTLARQVFEDVKHQFDAWVCVSQERKNVWQMILNLELQMDELFQLLETSKSLIVFDDIWEDWGINPIFPK------------ETIAMHGY-FKPECLTILESWILFRIAMRVDDEMEMMGKQMIKYCGGLPLAVKVLGGLLAKTFHDWKRLSENIDSVYHVLSLSFEELPSYKHCFLYLAHFPEDHNIKVEKLSYCWAAEGILE
>AT1G58410.1
KKLVGLVDQIVSLTGMGGLGKTTLARQVFDVVKDRFDAWVSVSQERISVWQTILNLEQNMDDLFRLLESSKTLIVLDDIWEDWDIKPIFPK--GWKVLLTSRTESIAMRGY-FKPKCLSIPDSWTLFSIAMRKDDEMENMGKKMIKHCGGLSLAVKVLGGLLAKTLHDWKRLSENISSIDHVLSVSFEELPNYKHCFLYLAHFPEDHEIDVEKLHYYWAAEGISE
>AT5G48620.1
EELVGLVIQVVSIAGMGGIGKTTLARQVFDLVRRHFDAWVCVSQQLKHVWQRILEL-LQMPKLFQLLETGRYLLVLDDVWEDWDIKAVFPK--GWKMLLTSRNEGVGIHAC-FRASILNPEESWKLCRIVFRRDDEMEAMGKEMVTHCGGLPLAVKALGGLLAKTVPEWKRVSDNIDNVNRILSLSYEDLPTHKHRFLYLAHFPEDSKIYTQDLFNYWAAEGI--
>AT5G43470.1
KELVGLVVQVVSIAGMGGIGKTTLARQVFDLVRRHFDAWVCVSQQQKHVWQRILEL-LQMRKLFQLLEAGRYLVVLDDVWEDWDIKAVFPK--GWKMLLTSRNEGVGIHAC-FRASILNPEESWKLCRIVFRRDDEMEAMGKEMVTHCGGLPLAVKALGGLLAKTVPEWKRVFDNIDNVYRILSLSYEDLPTHKHCFLNLAHFPEDSEISTYSLFYYWAAEGI--
>AT5G43470.2
KELVGLVVQVVSIAGMGGIGKTTLARQVFDLVRRHFDAWVCVSQQQKHVWQRILEL-LQMRKLFQLLEAGRYLVVLDDVWEDWDIKAVFPK--GWKMLLTSRNEGVGIHAC-FRASILNPEESWKLCRIVFRRDDEMEAMGKEMVTHCGGLPLAVKALGGLLAKTVPEWKRVFDNIDNVYRILSLSYEDLPTHKHCFLNLAHFPEDSEISTYSLFYYWAAEGI--
>AT5G35450.1
EELVGMVNQVVSISGMGGIGKTTLARQIFDLVRRHFDAWVCVSQQQKHVWQRILEL-LQMGKLFQLLETGRYLVVLDDVWEDWDIKEVFPK--GWKMLLTSRNEGVGLHAC-FRARILNPKESWKLFRIV-RRN-EMEAIGKEMVTYCGGLPLAVKVLGGLLAKTASEWKRVSENIDNVYRILSLSYEDLPTDKHCFLYLAHFPEDYKIKTRTLYSYWAAEGI--
>AT1G53350.1
EELVDLVSQVVSVSGMGGIGKTTLARQVFDIVRRHFDSWVCVSQQRKDVWQRILDL-IQMGELFELLESGRYLLVLDDVWEDWDIKAVFPK--GWKMLLTSRNEGLGLHAC-FRPRILTPEQSWKLFRIVSRRDD--EAMGKEMVTYCGGLPLAVKVLGGLLAKTVLEWKRVHSNIDNVYRVLSLSYEDLPMQKHCFFYLAHFPEDYKIDVKILFNYWVAEGIIT
>AT1G10920.2
EALAGLVNQVVSISGMGGIGKTTLARQVFDMVQRHFDAWVFVSQQQKHVWQRIWEL-SHMGKLFKLLETGRYLVVLDDVWEDWDIKAVFPK--GWKMLLTSRNEGVGIHAS-FKTRILTPEESWKLCKIVFRRDDDMEAMGKEMVTCCGGLPLAVKVLGGLLAKTVPEWKRVYDNIDNIYRVLSLSYENLPMCKHCFLYLAHFPEYYEIHVKRLFNYLAAEGIIT
>AT1G10920.1
EALAGLVNQVVSISGMGGIGKTTLARQVFDMVQRHFDAWVFVSQQQKHVWQRIWEL-SHMGKLFKLLETGRYLVVLDDVWEDWDIKAVFPK--GWKMLLTSRNEGVGIHAS-FKTRILTPEESWKLCKIVFRRDDDMEAMGKEMVTCCGGLPLAVKVLGGLLAKTVPEWKRVYDNIDNIYRVLSLSYENLPMCKHCFLYLAHFPEYYEIHVKRLFNYLAAEGIIT
>AT1G59780.1
EKLVELVSHGVSITGLGGLGKTTLARQIFDKVKSHFDAWVCVSQERKDVWKTILNLY--LKKLFQLLETKKALIVFDDLWEDWYIAPMFPRA-GWKVLLTSRNDAI----C-FKPELLTHDECWKLLRIAFKQKDEMVKMAKEMTKHCKRLPLAVKLLGGLLDKTLRQWKLISENIESVNHVLSLSFEGLPGYKHCLLYLASYPEDHEIEIERLSYVWAAEGITY
>AT1G50180.1
EKLVNLVKRVTSICGMGGLGKTTLAKQIFHKVRRHFDAWVYVSQDRRHVWQDIFNLDLSLEELHRFLKRNKCLIVLDDIWDAWDLKHVFPE--GSEIILTTRNKEVALYAG-HEPQLLTCEESWELLKISLGREVKMEEIGKQIVVRCGGLPLAITVLGGLLAKTWNEWQRVCENIGMVADVLCLSYEYLPPHKQCFLYFAHYPEDYEVHVGTLVSYCIAEGMVM
>Bv3_050300_iyqy.t1
RKLVELMQNVVSIVGMGGSGKTTLARKLYPYAKECFDAWVFISQETEHVLLQILKVKTKLDKLRNILEQKSYLVVLDDVWEALEILPAFPEKNGSKIIITTRNREIIQFQQ-YEPRPLNEEEDWELLKLALRQG-DFERLGKEMLKKCGGLPLAIAALAGILNRSIAEWQQVNEAV-RVRDLLALSYDDLPYDKPCFLYLCVFPEDCQIPVGMLTRMWIAEGLVA
>Bv3_050340_fspe.t1
KLLVELMQNIVTIVGMGGSGKTTLARKLYPYTKECFDAWVYISQDTRHVLSEILKVESKSDKVRSILEKKSYLVVLDDVWEALKILPALPVNNGSKIIITTRNQEVVQFQR-YEPRPLSMEESWELFKIAFYHT-SYEDLGKEMLKKCDGLPLAIVALAGILNKSITEWQQVSEAV-GVGDMLALSYDDLPFDKPCFLYLSVFPEDCQIPAGMLTRMWIAEGLIA
>Bv3_050340_fspe.t2
KLLVELMQNIVTIVGMGGSGKTTLARKLYPYTKECFDAWVYISQDTRHVLSEILKVESKSDKVRSILEKKSYLVVLDDVWEALKILPALPVNNGSKIIITTRNQEVVQFQR-YEPRPLSMEESWELFKIAFYHT-SYEDLGKEMLKKCDGLPLAIVALAGILNKSITEWQQVSEAV-GVGDMLALSYDDLPFDKPCFLYLSVFPEDCQIPAGMLTRMWIAEGLIA
>Bv7_157130_rfjq.t1
KKLVELVQSLVSIVGMGGSGKSTLARMLYPYTKECFDAWVYISQETKNVLSEILKVEAKSDKLRSILEKRSYLVVLDDVWEALEILPALPMNDGSKIVITTRNQEVIQFQR-FEPRPLSKEESWELFKIALHHT-SYEGLGKEMLQKCDGLPLAIVALAGILNKNIREWQQVSETV-GVGEMLALSYDDIPCDKPCFLYLGVFPEDCQIPTGMLTRMWIAEGLVT
>Bv7_157130_rfjq.t2
KKLVELVQSLVSIVGMGGSGKSTLARMLYPYTKECFDAWVYISQETKNVLSEILKVEAKSDKLRSILEKRSYLVVLDDVWEALEILPALPMNDGSKIVITTRNQEVIQFQR-FEPRPLSKEESWELFKIALHHT-SYEGLGKEMLQKCDGLPLAIVALAGILNKNIREWQQVSETV-GVGEMLALSYDDIPCDKPCFLYLGVFPEDCQIPTGMLTRMWIAEGLVT
>Bv3_050320_azzi.t1
SKLLELVDNVVSIVGMGGCGKTTLTRKLYPFVKECFSAWVFISQETLHILSEILKVEAKLDKLHSILKEKLYLVVLDDVWEALEILPALPGMNGSKIVITTRNREIIQVQQ-YEPEPLTEVESWELFEIALHRT-NFESLGKVMLNNCGGLPLAIVALAGILNRSIGQWQQVSEAV--VHNLLAVSYDDLPNYKPCFLYLSVFPEDCQIPAGMLTRMWIAEGLVG
>AT3G46730.1
KILLVLLKYIISIFGMGGLGKTALARKLYGDVKRRFDAWTYVSQETRDILIRIISLSKMFVYLYGLLEGKNYMVVVDDVWDAWELK-ALPCDHGSKVIITTRIRAIAEGVV-HKLRFLTFEESWTLFRKAF-SN-DLQRTGKEMVKKCGGLPLAIVVLSGLLSK-TNEWHEVCASLNHS-TVFDLSFKEMRHEKLCFLYFSVFPEDYEIKVEKLIHLLVAEGFIQ
>RPP13
KILLELLRFIISIFGMGGLGKTALARKLYRDVKERFEAWTYVSQETGDILMRIISLSRKFVYLYGLLEGKKYLVVVDDIWEAWDLK-ALPCNHGSRVIITTRIKAVAEGVF-HKLRFLTFEESWELFQRAF-RN-DLLKTGKEMVQKCRGLPLCIVVLAGLLSK-PSEWNDVCNSLDHAPIVFDLSFKELRHEKLCFLYLSIFPEDYEIDLEKLIHLLVAEGFIQ
>AT3G46710.1
KVLLTLLKYMISIFGMEGLGKTSLARKLFSDVKESFEVWTNVSGETRDILMRIISLSAQ-VYLHDILQEKRYLVVVDDIWEALELK-ALPCSYGSRVIITTSIRVVAEGRV-HNIRFLTFKESWNLFKKAF-RY-ELQKIGKEMVQKCGGLPRTTVVLAGLMSK-PNEWNDVWSSLDHS-SLFDLSFKDMGHEKLCFLYLSVFPEDYEVDVEKLIQLLVAEGFIQ
>Solyc04g009240
ETLLALLRTVLSIYGMGGLGKTTLARNLYPRIVNTFPAWICVSQETMDLLKTIISITEKMNHLRDLLKERKYLVVVDDIWEAWELK-AFPDGEGSRVIITTRKEDVAERAG-HKLRFLSQEESWDLFRKLL--D-EMESLAEDMVEKCRGLPLAIVVLSGLLSKGLNEWKKVKDHLDES-NILSLSYNDLSTAKQCFLYFGIFPEDKVVKVDNIIWLWMAEGFIP
>Solyc04g009260
QTLLALLRTVLSIYGMGGLGKTTLAKKLYPDIASSFPAWICVSQETMDLLKTIISITERMIYLRDLLKERKFLVVVDDVWEAWELK-AFPDSKGNRVIITTRKEDVAERAG-HKLRFLSQEESWDLFRKLL--D-EMEGLAKDMVEKCRGLPLAIVVLSGLLSKGLNEWKKVKDHLDES-NILSLSYNDLSTAKQCFLYFGIFPEDKVVKADNIIWLWMAEGFIP
>Solyc04g009250
QTLLALLRTVLSIYGMGGLGKTTLARKLYPNIASSFPAWICVSQETMDLLKTIISITERMIYLRDLLKERKFLVVVDDVWEAWELK-AFPNSKGSRVIITTRKEDVAERAG-HKLRFLSQQESWDLFRKLL--D-EMESLATDMVEKCRGLPLAVVVLSGLLSKGLNEWQKVKDHLDES-CILSLSFNDLSTAKQCFLYFGIFPEDQVVTADDMIWLWMAEGFIP
>Solyc04g026110
QTLLALLRRVVSVYGMGGLGKTTLARNRYPRIVSSFHAWICVSQETMDLLRNIISI------------------------QAWELK-AFPDSKGSRVIITTCKEDVIERVG-HKLRFLSQEESWDLFRKLL--D-EMESLAKIMVEKCRGLPLAIVVLSGLLSKGLDEWRKVKDHLDES-KILSLSYNDLSTAKQCFLYFGIFPEDKMVDAENIIWLWMAEGFIP
>Solyc04g009290
QTLLALLRSVVSIYGMGGLGKTTLARNLYPNIVSSFPAWICVSQETTDLLKTIISITGTMFHLRDLLKECKYLVVVDDVWEAWELK-AFPDGKGSRVIITTRKEDVAERAG-HKLRFLSQQESWDLFRKLL--D-EMESLAKDMVEKCRGLPLAVVVLSGLLSKGLNEWQKVKDHLDES-NILSLSYNDLSTAKQCFLYFGIFPEDQVVEADNIIRLWMAEGFIP
>Solyc04g009690
QTLLGLLRTVLSIYGMGGLGKTTLARKLYPDILNSFHAWICVSQETADLLRNIISITERMIYLRDLLKERKYLVVVDDLWEAWELK-AFPDGKGSRVIITTRKEDVAERAG-HKLRFLSQEESWDLFRKLL--D-EMESLAKDMVEKCRGLPLAIVVLSGLLSKGINEWKKVKHHLDES-NILSLSYNDLSIAKQCFLYFGIFPEDQVVKVDNIIRLWMAEGFIP
>Solyc04g009660
QTLLDLLRTVLSIYGMGGLGKTTLARKLYPNITSSFPAWICVSQETMDLLRNIISITERMIYIRDLLKERKYLVVVDDVWEAWELK-AFPDSKGSRVIITTRKEDVAERAG-HKLRFLSQEESWDLFRKLL--D-EMESLAKDMVEKCRGLPLAIVVLSGLLSKGLNEWQKVKDHLDES-NILSLSYNDLSTAKQCFLYFGTFPEDRVVGVDNIIRLWMAEGFIP
>R2
QTLLALLRSVLSIYGMGGLGKTTLARNLY---LKSFPTWICVSQETMDLLRNIISITERMIYLRDLLKERKYLVVVDDVWEAWELK-AFPDGKGSRVIITTRKEGVAERAG-HKLRFLSQEESWDLFRKLL--D-EMESLAKDMVEKCRGLPLAIVVLSGLLSKGLNQWQKVKDHLDES-NILSLSYNDLSTAKQCFLYFGIFSEDKVVKADDIIRLWMAEGFIP
>Solyc04g009150
QTLLALLRTVLSIYGMGGLGKTTLARNLYPNISSRFPAWICVSQETMDLLKTIISITEKMNHLRDLLKERKYLVVVDDVWEAWELK-AFPDDKGSRVIITTRKEDIAERAG-HKLRFLSQEESWDLFRKLL--D-EMESLAKDMVEKCRGLPLAIVVLSGLLSKDLDEWQKVKDHLDES-NILSLSYNDLSIEKQCFLYFGMFPEDRVVKAENTIWLWMAEGFIP
>Solyc04g009110
EKLLALLRSVISIHGMGGLGKTTLARNLYPNIVSSFPAWICVSQETMDLLKNIISITERMIYLRDLLKEGKYLVVVDDVWEAWELK-AFPDSKGSRVIITTRKHDVAERAG-HNLRFLSQKESWDLFRKQL--D-EMVRIAKDMVEKCRGLPLAIVVLSGLLSKGLDQWQKVKDHFDQS-YILSLSYNDLSTTKQCFLYFGVFPEDQEVDAEKIILLWMAEGLIP
>Solyc04g009120
ERLLSLLRSVISIYGMGGLGKTTLARNLYPDIVNSFHAWICVSQETVDLLRYIISITERMIYLRNLLKKRKYLVVVDDI------------CKGSRVIITTRKQDVAERAG-HKLRFLNQEESWDLFRKLL--D-TMERLAKDMVDKCGGLPLAIVVLSGLLSKGPGEWKKVKDRLDES-YILSLSYNDLSTEKQCFLYFGIFPEDQELEAENVIRLWMAEGFIP
>Solyc04g009130
QTLLALLRTVLSIYGMGGLGKTTLARNLYPNIASSFSAWICVSQETMDLLKTIISITEKMNHLRDLLKERKYLVVVDDVWEAWELK-AFPDGKGSRVIVTTRKEDVAERAG-HKLRFLSQEESWDHFRKLL--D-EMESLE------------------------LDEWQKVKDHLDES-YILSLSYNDLSTAKQCFLYFGIFPEDQELEAENIIRLWVAEGFIP
>NbS00013243g0014.1
ESLLALLRSVISIYGMGGLGKTTLARNLYPTVVSSFQTWICVSQETEDLLRNVISITEKMIHLHDLLEERKYLVVVDDVWEAWELK-AFPNSKGSRVIITTRKEDVAKRA--------SKKESWDLFRKLL--D-AMGRLARDMVDKCGGLPLAIVVLSGLLSKGREEWQKVKDHLDES-YILSLSYNDLSTSKQCFLYFGIFPEDSMVGVEKIMWLWMAEGFIP
>NbS00024857g0001.1
ESLLALLRSVISIYGMGGLGKTTLARNLYPTIVSSFQTWICVSQETMDLLRNIISITEKMIHLRDLLKERKYLVVVDDVWEAWELK-AFPDSNGSKVIITTRKEDVAKRAG-YKLRFLNEKESWDLFRKLL--D-TMESLARDMVDKCGGLPLAVVVLSGLLSKGREEWQKVKEHLDES-YILSLSYNDLSTSKQCFLYFGIFPEDSMVGVEKIMWLWMAEGFIP
>Bv4_085310_xfwu.t1
HLLINLIRIVVTISGMGGIGKTTLAQKIFSEIKNRFAAWVCVSEELCGLLKKIISFTEGMYRLQKLLKKRRYLLVLDDVWEVLSLR-ALPEDKGSRVIVTTCNNNVT--AC-HELKFLSEEESWKLFKKAFDSDNDLEKLGREMVARCGGLPLAVVVLGGLLSKQAHEWHKVRDHIDYQ-PIIELSFIDLPSEKPCFLYFSLFPEDYTINVEKLIRLWVAEGFIV
>RPM1
GKLIGLLRIVVAVVGMGGSGKTTLSANIFQSVRRHFEAWVTISKSIEDVFRTMIEFAYSLEKLVEYLQSKRYIVVLDDVWGLWRIS-ALPDGIGSRVMMTTRDMNVASFPG-HEIELLKEDEAWVLFNKAFASL-NLEPIARKLVERCQGLPLAIASLGSMMSKFESEWKKVYSTLNKVRSIMFLSFNDLPYPKRCFLYCSLFPVNYRMKRKRLIRMWMAQRFVE
>Solyc08g005440
DSLLSLERVVISVAGMGGSGKTTLVAKVYLTVRKNFDAWVSVSQNIEDMLKKLIEFKKSMETLVKFLHNKRYIVVFDDVWNFWRIT-ALPDDKRSRVIITTRNEDIAAYPGVFRSKPLADEYAWKLFNKAFSSQPELEEIGRALAKTCEGLPLAIVALGGLMGKSEMKWREIYDSLNDVKTVMLLSFDDLPYYKNCFLYCCRFPMGKLIGAGRLIRMWMAEGFLE
>Os01g33810.1
ETLEELARSVITLHGMGGLGKTALAANAYEKE--KFQAWVSISQSIKDVLKCLIELVTDMEELKRFLKLQKCLIVLDDVWEVINLF-AHVPNLGSRILVTTRIDDVAQLAD-ITLEPLCEKESWELFRTAFRETNELLHLIDQIVSKCKGVPLAIVSIGRLVFRTKEELRRIHDQLNEVRNILYLSYIYLPTQKSCFLYCSLFPEDHLLKRKALIRWWIAEGFIS
>Os10g21400.1
RKLHELTREVIALHGMGGLGKTALAANVYERE--KFEAWVSISQTIKDVLKCLVELLGDMNELKKFLMDQKYLIVLDDVWETVNLF-IFVSNLGSRVLVTTRIDGVAHLAD-ITLEPLSEKKSWELFKTAFRDKPKLTVLAQQIVSKCEGLPLAIVSVGRLLFRTEEEFRRIQNQLNEVRNILYLSYIYLPTHKSCFLYCSMFPEDYLITRKKLIRWWVAEGFIE
>HORVU1Hr1G002640.3
GQLEQLPYVVIVLYGMGGLGKTVLAANVYERE--KFDAWVSISQTTKDVLKCLIEL-NNMHAVSAFLNDKKYLIILDDVWEAFGLF-ALVHNNQSRLVITTRQGKVCALAE-LALTALPEDKALDLFKKAFRHTPEFNPLSEEIVKKCRGLPLALVSVGSLLRRSVEEWRKINDQLNHIRNILHLSYIYLPAHKSCFLYCSLFPEDYIFQRKQLARLWIAEGFIE
>HORVU7Hr1G008170.3
EILEQLACSVIALHGMGGLGKTALAANVYERE--KFAAWVSISQTEEDVFQKIAEL-SDMEKLKEFLEQKKYLIILDDVWEVFVLC-VLIHNGGSRLIFTTREHHVATLAG-LTLEALPEDKAWDLFKKTFWDTPELKPLSNKIVSRCKGLPLVIVLVGSLLRRTVEEWRRINDQLTGVRNVLHLSFIYLPTHKSCFLYCSLFPEDYVFKRKTLVRLLIAEGFIE
>HORVU7Hr1G008210.5
ETLQQLARSVIALLGMGGLGKTALAANVYERE--NFQAWVSISQTREDILRNIIEL-KDMETIKTFLEQQKYLIILDDVWEAFNFS-VLIHNDGSRVVVTTRESCVAALAG-LTLPALPEDKAWDLFKKAFRDTPELKPLSEEIVSKCKGLPLVIVLVGGLLRRTVEEWRRINVQLNSIRNVLHLSFIYLPTRKACFLYCSLFPEDYLFKRKQLIRLWLAEGFIE
>HORVU7Hr1G008240.3
EKLEELEYSVIALLGMGGLGKTALAANVYERE--KFQAWVSISQTREDVMRNIIEL-LSMETVKKYLEQRKYLIILDDVWEAFYLS-MFVHNDGSRVMLTTRDAHVAALAG-LTLEALPEDKAWDLFKKAFSDTPEMKPSSMEIVSKCKGLPLAIVSVGSMLRRTVEEWRRINDQLNDIRNVLHLSFIYLPTYKSCFLYCSLFPEDYHFKRKQLVRLWTAEGFIE
>HORVU7Hr1G101110.10
EILGQLACSVIALLGMGGLGKTTLAANIYERE--QFQAWVSISQTREDVLRNTIEL-AAMETLKRFLEQKKYLIILDDVWQAFDLS-VLIHNDGSRLIITTREGDVAAFAG-LKLEALPEDKACDLFKKAFTDKPHLKSLSFEIVSKCKGLPLIIVSVGSLLRRTVEEWRRINDQLNDIRNILHLSFIYLPTHKSCFLYCSLFPEDYLFKRKQLVRLWTAEGFIE
>HORVU0Hr1G001780.1
EKLQRLGRSLITLTGMGGLGKTTLAANVYERE--KFQAWVSISQTREDVLRNIIEL-TAMETLKRYLEELKYLIILDDVWDAFELS-SLVCNGGSRLIITTRQADVAALAG-LTVEPLPEDKAWDLFKKSFRETPELRLLSEEILSKCKGLPLAIVSIGSLLHRTIEEWKRINDQLNDLRNVLNLSFIYLPTQKSCFLYCSLFPEDYLFHRKKLVRLWMAEGFIM
>Os10g04674.3
DTLFNMRCSTIVLHGMGGLGKTALTANVYEQE--YYDAWVSVSQTLMELLKKLSQL-GSIEILRRFLEEKKYLIVLDDVWEVIIMS-ALAQNFGSRLLITTRIGNVAEFAG-LTLEGLSEGKSWELFKKAFREAPELKNLATQMLNKCKGLPLAIVSVGSLLSRNPTEWRRIYDQLNDVRNILYLSFIYLPTYKSCFLYCTLFPEDYILHRKMLLRLWIAEGFIE
>Os10g04674.1
DTLFNMRCSTIVLHGMGGLGKTALTANVYEQE--YYDAWVSVSQTLMELLKKLSQL-GSIEILRRFLEEKKYLIVLDDVWEVIIMS-ALAQNFGSRLLITTRIGNVAEFAG-LTLEGLSEGKSWELFKKAFREAPELKNLATQMLNKCKGLPLAIVSVGSLLSRNPTEWRRIYDQLNDVRNILYLSFIYLPTYKSCFLYCTLFPEDYILHRKMLLRLWIAEGFIE
>Os10g04674.2
DTLFNMRCSTIVLHGMGGLGKTALTANVYEQE--YYDAWVSVSQTLMELLKKLSQL-GSIEILRRFLEEKKYLIVLDDVWEVIIMS-ALAQNFGSRLLITTRIGNVAEFAG-LTLEGLSEGKSWELFKKAFREAPELKNLATQMLNKCKGLPLAIVSVGSLLSRNPTEWRRIYDQLNDVRNILYLSFIYLPTYKSCFLYCTLFPEDYILHRKMLLRLWIAEGFIE
>HORVU2Hr1G010920.1
KKLQDLGCSVVVLSGMGGLGKTALAANVYERK--NYDAWISVSQTQKDLLRKLFDL-DTMDELRKFLAQ-KYLIVLDDVWESFSLL-AFAPYTGSSIVITTRSADVARLAG-LKIECLPDDKAQELFRKAFREEPELKYHSEQIVAKCKGLPLAIVSVGSLLFRNPTEWKRIHDQLNDVRNILHLSFIYLPTYKSCFLYCALFPEDYILHRKVLIRLWIAEGFIE
>Os08g16070.1
RDLEKLEHLVIALLGMGGLGKTALAANIYAKE--KFEAWVSISQTRQGVLRNLIKL-ATMEKLHLFLVEKKYLIVLDDVWEAFTLS-ALVHNGGSRLVITTRDSEVAGLAN-VELKTLPSDKAMELFKKAFSDTLKLNDISVEIVSKCKGLPLAIVSVGSLLFQ----------------------------------------------------------FIV
>Os08g16120.1
ETLTKLYLRIVAVCGMGGLGKSCLVYNVFERS--HFDSWISVSQSMDDIFRNMLQL-SRMEELKRFLEDKSYIIALDDIWPVLLIR-TLFNSGGSRLIITTRIDEVAAIAA-INLEPLSKYDAWILFRKVFKTESELQKWGEKIVNKCEGLPLAIVALGSLLSRTEAVWKCFHSQINSVEWILNLSYRHLPNHQNCFLYCAMFPEDHLLRRKKLIRLWIAEGFVE
>Os08g16120.2
ETLTKLYLRIVAVCGMGGLGKSCLVYNVFERS--HFDSWISVSQSMDDIFRNMLQL-SRMEELKRFLEDKSYIIALDDIWPVLLIR-TLFNSGGSRLIITTRIDEVAAIAA-INLEPLSKYDAWILFRKVFKTESELQKWGEKIVNKCEGLPLAIVALGSLLSRTEAVWKCFHSQINSVEWILNLSYRHLPNHQNCFLYCAMFPEDHLLRRKKLIRLWIAEGFVE
>Os09g30220.1
QTLIELCLRIIAVWGMGGLGKSTLVNNVYEATVSNFNAWLSISQSVLDIWRNMLEL-ENMVELTKILDQKRYLIILDDVWTDFLIR-VLVDNGGSRVIITTRIEEVASIAG-ISLEPLDNHDAWLLFRKAFKIEPELEQCGMDIIDKCDGLPLALVAIGSLLSKNNKDWRLFYNQLNNVEKILNLSYKHLPNHKYCFLYCAMFPEDYLIHRKRLIRLWISEGFIE
>HORVU2Hr1G007170.3
KILMGLNLQIIALWGMGGIGKSTLVSNVFEAT--NFEAWVSVSQSLDDIWRRMLEI-EKMDKLKELLKTKRYLIILDDVWEDFRIK-VLVDAKGSRIIITTRSEEVASIAD-IKVEPLEDDDAWRLFRKAFCTEPALQECGKLIVGRCDGLPLALVAIGSLLSKNVTEWKLFDGQLNSVVKILNLSYKYLPDYKSCFLYCAMFPEDHMIKRKRLIRLWVAEGFVE
>Os02g09790.1
ELLGRLDRTVISIWGFGGLGKTTLVRKVWGMK--SFDSWIAVSHNINAILRQLIEL-TDLDELKEVLSNKKYLIVLDDVWRAFHLS-SLMDDKGSRIIITTRNNDVASLAM-MKLNPLGNDDAFELFRRCFKSNPHLEELSRQIVNKCGGLPLAINAIGNVLAQKEIVWRRINNQFNDVRSALSISFMYLPRHKNCFLYCSMFPQDYIFKRELLIKLWIVEGFVI
>Os04g14220.2
MLLTGLYSTVIIVSGMGGLGKTTIVANVYGKI--RFHAWIVVSQTVEELLRKVLKI-DGMEKFKENISDRRCLIVLDDVWEAYNIH-AFQNLQASRIIITTRSKHVAALAT-LKLQPLDKVDAFSLFRRAFSRKPELLELANSIVDRCQGLPLAIVSIGSLLSKIQHAWKQTYNQLSDVQAILNLSYYDLPGDSNCFLYCSMFPEDCPMPRDNLVRLWVAEGFAA
>Os04g14220.1
MLLTGLYSTVIIVSGMGGLGKTTIVANVYGKI--RFHAWIVVSQTVEELLRKVLKI-DGMEKFKENISDRRCLIVLDDVWEAYNIH-AFQNLQASRIIITTRSKHVAALAT-LKLQPLDKVDAFSLFRRAFSRKPELLELANSIVDRCQGLPLAIVSIGSLLSKIQHAWKQTYNQLSDVQAILNLSYYDLPGDSNCFLYCSMFPEDCPMPRDNLVRLWVAEGFAA
>Os11g11950.1
RLLAGLYRAVITVSGIGGLGKTTLVTNVYEKV--NFAAWIVVSQTVEALLRKLLKIENNMEEIKKKIEDSKCLIVLDDVWKVYFMQ-AFQNLQATRVIITTRENDVAALAT-LNLQPLNGADAFELFRRAFN-KPELEKVANSIVDRCHGLPLAIVTIGSLLSRAEFVWNKIYKQLNDVRAILNLSYHDLSGDRNCFLYCSLFPEDYTMTRESLLRLWVAEGFVL
>Os11g11960.1
RLLTELYSKVITVSGMGGLGKTTLVTNVYEKI--NFSAWMVVSQTVDALLRKLLKVEDKMEEIKRMLKVRKCLIVLDDVWEAYFIR-AFQNDQGSRVIITTRKNHVAALAT-LDLQPLSDIHGFDLFRRAFNIKPELVKVAKSIVERCQGLPLAIVSIGCLLSRSHYVWNQAYNQLNNVRAILNMSYHDLSGDRNCFLYCSLFPEDYPLSRESLVRLWIAEGFVL
>Os11g11990.1
RLLTELYNKVITVSGMGGLGKTTLVTNVYEKT--NFSAWMAVSQTVDALLKKLLKV-DKMEEITRVLKDRKCLIVLDDVWEAYFIC-AFQSNQQSRVIITTRKNHVAALAA-LDLQPLDGNQAFDLFRRAFSTKPELVEVAASIVDRCQGLPLAIVSIGSLF---------------------------------------LFSEDYPISRESLVRLWIAEGFVL
>HORVU2Hr1G107970.1
ILLTKLHNNVITVSGMGGLGKSTLVSNVYEKI--KFPAWIVVSQIVDALLRKILKIEDKMREIEKILENRRYLIVLDDVWEVYFIC-AFQNLQGSRIIITTRKDHVAGIST-LELLPLSNPDAFKLFRRAFNRKPDLETIATSIVEKCHGLPLAIVTIGSMLSRLD-VYKQTYNQLNDVRAILNLSYHDLSDDRNCFLYCSLFPEDYPMSRDSLVRLWVAEGFVL
>HORVU4Hr1G015800.1
IWLTRLYNTVITVSGMGGLGKSTLVSNVYEKI--NFPAWIVVSQVVDALLRKLLKIEDKMKEIQQRLKNRKYLIVLDDVWDVYFIH-ALQDLPGSRIIITTRKDHVAGIST-LELEPLSKSDAFDLFRRAFNQKPDFETIATSIVDRCHGLPLAIVTIGGMLSRLD-IWTQKYNQLNDVRAIFNLSYHDLPDDKNCFLYCSLFPEDYQMSRESLVRLWVAEGFVV
>HORVU3Hr1G096920.6
RMMTELYTTVITVSGMGGLGKTTLVTNVYEKV--NFQAWMVVSQTLDALLRKLLKVEDRMEEIKRKLKDRKCLIVLDDVWEVYSMR-AFHNSHASRVIITTRNNHVAAVAT-IDLKPLGNAHAFELFRRVFIKKPHLMKTARSIVDRCQGLPLAILSIGGLLSRTQYSWEQIFNQLNDLRAVLNLSYHDLSGDRNCLLYCSLFPEDYPMSRESLVRLWVAEGFVC
>Os11g12000.1
KLLTELYNTVITVSGMGGLGKTALVNNVYEKN--NFDSWIVVSQTGVDLLRKLLKIESDLNIIKERLKDRKFLVVLDDVWEAYTIE-AFLSCQTSRIIITTRQDDVATLAT-LKLKPLEHNDAFDLFKKTFNSMPDLEKLAHNIVDRCEGLPLAIVSIGGLFSVESYIWNEMYKQLNDIRAILNLSYRDLPGHRNCFLYCSLFPEDHLFSRDTLIWLWVAEGFAV
>Os11g12330.1
KQLTKLYSTVITVSGMGGLGKTTLVANVYEKM--NFNHWIVVSQKIAELLRKMLKC-ADLSAIKERLKDSKCLVVLDDVWEVYTIG-AFQNQKASRIIITTRQDQVASLAT-LKLLPLKHNDAFDLLRKAFASMPELEKLADDIVDRCQGLPLAIVSIGGLLSMTKYVWNETYKQLNNVQAILNLSYQDLLGERNCFLYCSLFPEDHELSRETLVRLWVAEGFAV
>Os11g12340.1
KLLTDLYNTIITVSGMGGLGKTTLVNNVYEKN--NFETWIVVSQSVVDLLRKLLKI-LDLIRIKEKLKDENFLIVLDDVWEAYTIA-AFPNFQASRIIITTRQGDVATLAA-LKLNPLEHTDALELFRRAFRN-PNLEKLTNDIVVRCQGLPLAIVSIGGLLSLENQVWNETYKQLNNVQAILNMSYHDLPGDRNCFLYCSLFPEDHELSRETVVRLWVAEGFAV
>Os11g12340.2
KLLTDLYNTIITVSGMGGLGKTTLVNNVYEKN--NFETWIVVSQSVVDLLRKLLKI-LDLIRIKEKLKDENFLIVLDDVWEAYTIA-AFPNFQASRIIITTRQGDVATLAA-LKLNPLEHTDALELFRRAFRN-PNLEKLTNDIVVRCQGLPLAIVSIGGLLSLENQVWNETYKQLNNVQAILNMSYHDLPGDRNCFLYCSLFPEDHELSRETVVRLWVAEGFAV
>Os11g12040.1
RKLTGLYGTVITVSGMGGLGKTTLVKNVYEKG--NFPAWIVVSKTVEELLCTLLKVENKMDKIKKKLEDSKCLIVLDDVWEAYTMR-AFQNLQESRIVITTRKEEVAALAK-LDLQPLGNTDSFNLFRRAFGRTPDLMEVATSIVKRCQGLPLAIVSMGSLLSRTEYAWNQTYSQLNDVRAILNLSYHDMPGDRNCFLYCSMFPEDYSMSRESLVRLWVAQGFVV
>HORVU3Hr1G014890.2
SKLTELTSRVITVSGMGGLGKTTLVKNVYEKT--NFPAWVVVSRAVVDLLKTLLKIEAKPEAIKKILQDRKCLIVLDDVWEAYTMS-AFQGLQGCHVMITTRKEDVAALAG-LILQPLGGVESFKLFSRAFNSLPELEAVATAVVERCRGLPLAIVSSGSLLSKTEHAWNQVYNHLNNVQAILNLSYHDLPGDRNCFLYCSLFREDYEMSRESLVRLWVAEGFAM
>Os11g12050.2
KRLLELYHKVITVSGMGGLGKTTLALDVFEKI--KFPAWITVSQTILSLLRQLVPLENKMKELNRRTENTSCLIVLDDVWNVYFIQ-MLKNPQASRIIITTRMEHVAVLAE-LKIQALGEIDAFNLFRRAFNTKPDLENVAASIVSKCKGLPLALVTMGGLMSKTEHAWQQMYNQLNDVKAILKVSYHALPADKNCFLYCSLFPEDFRISRESLVRYWVAEGFAV
>Os11g12050.1
KRLLELYHKVITVSGMGGLGKTTLALDVFEKI--KFPAWITVSQTILSLLRQLVPLENKMKELNRRTENTSCLIVLDDVWNVYFIQ-MLKNPQASRIIITTRMEHVAVLAE-LKIQALGEIDAFNLFRRAFNTKPDLENVAASIVSKCKGLPLALVTMGGLMSKTEHAWQQMYNQLNDVKAILKVSYHALPADKNCFLYCSLFPEDFRISRESLVRYWVAEGFAV
>Os11g11770.1
QHLKQLFLRVISVWGMGGMGKTTLVLNVYHKE--KFDVWLTVSQAVEALLRKLLEICDKLDELKKALMRKRFMVVLDDVWQVFDMH-VFEDFRGSRVVITTRRGDVAALAG-LKLNPLELNDALLLFKKAFNSNSELQKLAIEIVKKCGGLPLAIASVGSLLSRIECVWKQIHDQLDDVRGVLTLSYYDLPGERNCFLYCSMFPEDYLLSREVLVRQWIAEGFVE
>Os07g08890.1
KRLIELCRSVISICGMGGLGKTTLASSIYEEIKRTFIAWITVSQNVKNLLKKILQL-DTMEQLQRYLKGRRYLIVLDDVWEAWPLD-AFVKNNGSRVVITTRIETVASLAN-LKLTLLPKQEAWTLFQKAFRLDPNLKTVAERIVEKCQGLPLALVAIGSLLSKDEHEWELFYNQLNSVASVLNLSYNDLPSYKNCFLYCGLFPEDYRIERKRLIRLWIAEGFVQ
>HORVU7Hr1G097880.8
SMLTQLLRLIMSILGMGGLGKTTIASSVYQQIIRMFDVWVTLSQNVEDILRQIMQL-ETMEELQSSLQDKKYLIVLDDVWDDWLLK-ALVINNGSRVLVTTRKKDVASFAG-VELKVLPYAESWHLFQKAFRSEPNLRPCAEKIVKKCQGLPLAIVAIGSLLSREEQEWSSLHNQLNSIMSVLNLSLNDLPSHKNCFLYCSLFPEDYKVKRRWICRLWVAEGLVE
>Os09g09490.1
EKVMKLIRTVISICGMGGLGKTTLARAIYNEIRKNFDSWITISQNVEDLFRRILQF-DIMERLRNYLQDKKYLIFLDDMWDAWILD-AFVKNKGSRIVITTRNEDVASIAG-FKPKYLPWGDAWDLFRKAFRLDPVVMHWAEKIVSKCEGLPLAIVAIGSLLSKDEAEWKLFYGQLNNVTSILNLSFDYLPANKNCFLYCSMFPEDHEIRRKQIIRLWIAEGFIE
>Os12g31620.1
QRLTKLNRSIITIHGMGGSGKTTLARSIYQDITKKFDAWITVSRNIEDLLMSIMKL-TDIQAIHTYLENKRYLIVLDDMWDSWSFE-AFPRRSGSKVIITTRNKEVAKLVG-ISLNTLLPIESWDLFKKAFKLPPGLIKRAEEILEKCEGLPLAIVAIGSLLSREEKEWASFYDQLNSVSNVLSSSLNDLPTHKNCFLYCGLFPEDRLIRRKWIIRMWIAEGFVE
>HORVU1Hr1G092920.2
KKLLGLNRAIIMIQGMGGSGKSTLARSIYQDVTL---AWISTSRNVEDILTNIIKL-DNSKTIQTYLQNRKYLIVLDDLWESWSFD-AFPKNSGSIVIITTRNEAVASLAE-IRLGNLSEEESWDLFKKAFKLPPGLISCAKKILEKCQGLPLAIAAIGSLLSREEREWKSFYNQLNSVSNVLSSSLNDLPTHKNCFLYCGLFPEDCEIRRKWIIRMWIAEGFVE
>Os04g21890.1
MLLINLATSVMVILGMGGIGKTTLASNVYEKS--RYDAWIATSQVICSLLRTTIHCTDIMVELREFLKGRSCLVVIDDVWVCIGIL-AFSHNERNKIIITTREIQIAKFVS-IQMEKLEESEAWDLFRKAFNEKPELVGIAKDIMKWCCGLQLALVTMGGLLSRNNSEWKRVYNNLDNLKHVLNLSYRYLPEYKDCFLFCSIFLENSMIKRKHLIRLWIAEGFVE
>Os04g02860.1
DCLQELM-SIISIWGMGGSGKTTLVKTVFKAIKNRFDIWVTVSQTITEIMRKIICA-ESMLKLQGTLQGRTYMMILDDVWNVWFLE-FLDLNSGSKVVITTRINDVASLAK-LQLRGLNEAESWDLFMWAFHTEPRLERVARQIVGRCEGLPLAITAVGNLLSKDSFEWDKFYNQLNNVTRLLGLSYRHLPAHKNCFLLSSIFPEDYMIHGKWLSRLLIAEGLVE
>Os12g14330.1
QKLQELM-SIISIWGMGGSGKTTLVKTVSKASKNRFDIWVTVSQTITEIMRKIICA-GSMLMLQETLQGRTYMMVLDDVWNVWFLE-FLDESSRSKVVITTRINDVASLAK-LQLRGLDEAESWDLFMWAFHGEPAMDRVARQIVGRCEGLPLAITAVGNLLSKDLMEWEKFYNQLNSVTRLLGLSYKHLPVHKNCFLLCSIFPEDYMIRGKRLCKLLVVEGLVE
>Os08g05800.1
TMMMNL-TSVITVWGMGGSGKTTLANSIYERIKNQFDIWITVSQKASDIMRKMVHM-DSIEILKRTLEHRKILLVLDDVWDVWMLA-TVERNNGNKVVITTRIKDVASLAD-LQLQKLNDADSWCLFRWAFNRIPELESLGREIMVKCDGLPLAIVVVGNMLSKDMEEWSKCNDQLDSVMKILKLSYKNLPSHKNAFVFCSIFPEDYMITKKRLVRLWVAEGLIK
>Os01g36640.1
ELLMQLVCKIATVWGMGGVGKTTLVSQVYVKL--DFDGFVTVTNSFDDLLKKISEF-DNIESIHHHLQGKRYILVLDDVWDVWFLR-AFPT-ETGRFIFTTRMQEVALLAK-IELAPLDAHCSWQLFKEAFNADPELQDIASMFVDKCAGLPIAIACIGRLLSKIYSEWEHVYKDLNDVDIVLKVSLEDLQRNKNCFLHCTIFPESYAFNRKRLIRHWIAAGYIQ
>HORVU3Hr1G001510.3
GKLMHLVCKIATIWGMGGVGKTTLVHHLYVKT--NFSAWITVSSSVEELLKQIAQL-ANTEVICNCLQGSKYLIVLDDVWDLWFIR-AFPT-ETGRFVITTRIQEVALLAN-IKLEPLQIWYAWQLFNEAFNNVPDLKNLAHQFLGKCGGLPIAIACVGRLLSRTYSQWECLYKELNNVNIVLKVSLEDLPTHKNCFLHCTIFPEGCQFGRKRLIRHWIAAGFIK
>HORVU3Hr1G001570.1
GKLMHLVTKIAAIWGMGGVGKTTLVHHLYVKT--NFSVWITVSSSVEDLLKQIAQL-ANTEVICNYLQGSKYLIVLDDVWDLWFIR-AFPR-ETGRFVITTRIQEVALLAN-IKLEPLQRRYAWQLFNEAFNNVPDLKNLAHQFLGKCGGLPIAIACVGRLLSRTYSQWESLYKELNNVNIVLKVSLEDLPTHKNCFLHCTIFPEGCQFGRKRLIRHWIAAGFIK
>Os10g07534.1
KLLMNLRSVITSVCGMGGVGKTTLVAHVYVKV--DFDAWITVSKAVEELLRQIIGFDVDMEIIRDYLKRKRFLLVLDDVWDMWFIR-AFPA-NIGRFVITSRVHDIALIAN-IELKPLEAHHSWELF--------------------------------RLLSKCYSEWENLYKELNDVNIVLKLSLDDLPYIKNCFLHCTIFPEDYLIKRKRLIRHWVTAGFIA
>HORVU2Hr1G038230.12
NLLIDLTNVISTVWGMGGVGKTTLVAHVYLKI--DFDAWITVSKAVQDLLKQIIELDVDMEIIRDFLRGKKYLLVLDDVWDIWFIR-AFPT-NTSRFVITSRIHDVALLAN-VELKPLEEHHSWELFKEAFKNEPELQSLAQRFVDKCNGLPIAIACIGRLLSKTHSEWEKLYKELNDVNIVLMVSLGDLPYIKNCFLHCIVFPEDYLIKRKRLIRHWVTAGFIR
>HORVU1Hr1G001490.2
ERLIRLTSNVTVVWGMPGVGKTTLVDHVYMKE--NFDAWVTVSEGIEDLLKKIVQF-ANNKYIHNYLQGKRYILVLDDVWRLWSIR-IFPTSNTSRVIITSRKQAV--LAEAIHLEPLEEHYSWLLFKGAFNTDPELHELAWKFIAKCQGLPIAIACISRLLSKNSVEWQDVYQCLDDAHMILKVSLEDLPFDKNCFLHSALSPEDYVLKRRKTTRQWITAGFIT
>HORVU1Hr1G001630.1
ERLIRLTNKVIMVWGMPGVGKTTLVDHVYVKE--DFDAWVTVSENIEDLLKKIAQF-TNIKSIHNYLESKNYILVLDDVWRLWSIR-VFSTSNTSRVVMTSRKQTV--LAERIHLEPLQAHHSWVLFKGAFNVDPELHELAWKFIAKSQGLPIAIACIGRLLSKNSAEWEDVYRCLDDAHMILKVSLEDLPFDKNCFLHCALSPEDYVLKRRKTMRQWITVGFIT
>HORVU1Hr1G005710.8
ERLIQLTIKVTTVWGMPGVGKTTLVAHVYLKV--DFDAWVTVSKSIEDLLKKIAQF-ANVESIHNYLQGKKYILVLDDVWLVWSIR-AFPTSNTGRFVITSRKHEVSLLAE-IHLEPLQEHHSWLLFKGAFNDDPELQELAHKFIAKCQGLPIAIACIGRLLSKTSAEWEDVYRGLDDAHMILKVSLEDLPYDKNCFLHCALSPEDYVLKRRKTMRLWIAAGFIR
>HORVU1Hr1G001810.2
-----------MVWGMLGVGKTTLVAHVYMKL--DFDAWVTISESIEDLLKKIVEF-ANIESIHDYLQGKKYILVLDDVWRVWLIR-VFPTSNTGRFVITSRKHEVSLLAE-IHLEPLQAHHSSVLFKGAFNNDPELQKLARKFVAKCQGLPIAIACIGRLLLKTFAEWENLYTGLDDAHIILKVSLDDLPYDKNCFLYCALFPEDYLLRRKTIMRQWIAEGFIR
>Os06g22460.1
DLLMKVK-MVVSVWGMSGIGKTALVANVYIKA--DFDAWITVSQSADDLLRRTAEFDDITETTRSYLENKRYVLVLDDVWNVWFSK-AFEDGNIGRIILTSRNYDVALLAT-INLQPLEKHHAWDLFKEAFKNEPELQPWANNFVDKCNGLPIAIVCIGRLLSQTYSDWEKVYKNLNDMNIILKISLEDLPHNKNCFLYCSMFPENYVMKRKSLVRLWVAEGFIE
>Os06g30430.1
DLLMRVQHRIVSVWGMGGIGKTALVANVYVKD--DFDAWITVSQSADDLLRTTVEFDGASETIRSYLENKRYVLVLDDVWNVWFSK-AFGGANIGRIILTSRNYDVALLAT-INLQPLVKSHAWDLFKEAFKNGPELLQLAQNFVDKCHGLPIAI----------------------------------------------------------------------
>Os10g07978.1
QLLMDLK-MIITVWGMGGVGKTTLVAHVYIKT--DFDAWITVSNSADDLLKQIVEFDDVTETIRLYLEKKRYVLVLDDVWNVWFIK-AFSGGKHGRIIFTSRIYEVALLAS-INLQPLQNHYAWDLFKEAFKSEPELHPWAQRFVDKCKGLPIAIVCIGRLLSKNLLEWENVYRNLNDMNIILKVSLEDLPHNKNCFLYCSMFPENYVMQRKWLVRLWIAEGFIE
>Os10g07978.2
QLLMDLK-MIITVWGMGGVGKTTLVAHVYIKT--DFDAWITVSNSADDLLKQIVEFDDVTETIRLYLEKKRYVLVLDDVWNVWFIK-AFSGGKHGRIIFTSRIYEVALLAS-INLQPLQNHYAWDLFKEAFKSEPELHPWAQRFVDKCKGLPIAIVCIGRLLSKNLLEWENVYRNLNDMNIILKVSLEDLPHNKNCFLYCSMFPENYVMQRKWLVRLWIAEGFIE
>HORVU3Hr1G003810.4
DLLKKMK-MIITVWGMGGVGKTTLVAHVYIKT--DFDAWITVSHSANDLLRQIVEFDDVTETIRRYLEKKRYVLVLDDVWNVWFSK-AFFGGKLGRIIFTSRIYEVALLAA-INLQPLQNHYAWDLFKEAFKNEPELQYWANKFVEKCNGLPIAIVCIGRLLSKTFLEWENVYRTLNDMNIILKVSLEDLPHNKNCFLYCCMFPENHVMQRKWLVRLWVAEGFIE
>HORVU5Hr1G057670.3
DLLIGLTNMVISVWGMGGVGKTTLVTHVYIKP--RFEAFITVSQHSIDLLRQILKFDDSMEIMRSYLHSRRYILILDDLWNVWFIR-AFAGGDSSKVVLTSRIHDVASLAK-IDLGPLESQHSWDLFKEAFKMEPELEAWGRKIVESCDGLPIAIVCIGRLLSRTCYEWEKVHKDINDMNLILKVSLEDLSHNKNCFLFCSLFPEVYRVRRKMLIRFWVSEGFIK
>Solyc01g086810
QQLIGLVLKVVSVVGMGGSGKTTLVKKVYATVKKNFNAWITVSKSVEEVLKDMIQLVNTMTIAKVFLQSRTYVLVFDDVWQAWEIR-ALPDVNGSRVILTTRLLDVASFCTVYEVKPLSTEESWILFQKAFGF-PHLESISRNILKKCGGLPLAIVAVGGVLAKNIREWGMLNHSLNEMRIVLLLSFNDLPYYKPCFLYLSIYPEDYLIERNTLIYRWITEGFVK
>Bv4_081960_kacj.t1
AEIIKL-RSVIAVVGMGGIGKTTLVRKVYEEVRSCFSAWVTVSQSWKVVLNS---IVETSNDLRNHLKDERYIVVFDDVWELWRVN-ALPTNSNSKILMTTRDKNIALHWLVYDLQPLPKDAAWDLFHKTFHG-PELEQLSRQMIEKCEGLPLAIVAIAGLLSRVPSEWNKVQSGLNSTTKVLLLSYHELPYYKPCFLYFGVLPGAYSIDCMRLIRLWIGEGFIQ
>Bv4_082010_odwq.t1
TQIFSL-RAVIAVVGMGGLGKTTLVRKVYKKVKEGFSAWVTVSQSWRDLLNS---IVDTSSKLRIHLEEKRYIVVFDDVWKLWEVE-ALPNNKCSAIMMTTREVDVGGAWSLYKLEPLSAKASWDLFHKTFNT-PELEKLSWEMVGKCEGLPLALVAIAGLLSKIISEWIKLYNSFNSTTKILLFSYYKLPYYKPCFLYLGMFPEDYIISSNMLVRLWIAEGFIQ
>Bv4_082000_hhjh.t1
TQIFSL-RAVIAVVGMGGLGKTTLVRKVYKKVKEGFSAWVTVSQSWRDLLNS---IVDTSSKLRIHLEEKRYIVVFDDVWKLWEVE-ALPNNKCSGIMMTTREVDVGGAWSLYKLEALSAKASWDLFHKTFNT-PELENLSREMVGKCEGLPLAIVAMAGLLSKIIFEWIKLYNSFNSTNKILLFSYYKLPYYKPCFLYLGMFPEDYIISSNMLVRQWIAEGFIQ
>Bv4_082220_fjik.t1
TQIFSL-RAVIAVVGMGGLGKTTLVRKVYKKVKEGFSAWVTVSQSWRDLLNS---IVDASSKLRNHLQEKRYIVVFDDVWKLWVVE-ALPKNKCSRIMMTTREVDVGGAWSLYKLEPLSSEASWDLFHKTFNA-PQLENLSQEMVGKCEGLPLAIVAIAGLLSKILSEWNKLYNSFNSTTKILLFSYYKLPYYKPCFLYFGMFPEDYILSSNRLVRLWIAENFIQ
>Bv7_159070_qhcp.t1
EHLVDLVRAVFSIVGMGGLGKTTLARKVYQIVINHFSAWVTVSQSVEELLKKTLHFRENMFELREYLKQKKYMVVFDDVWEFWEIR-ALPDNSGSRVLITTRYKEVAHSCSIYKLNRLPEEKALELFKKVFYAGPELKELANNIVRRCEGLPLAIVAIAGLLSKEVIEWQELEKNLNSMTRILSLSYYELPYYKLCLLYFGMLPEDYSIRHARLIRLWIAEGFVK
>Os08g32880.1
AKVTQLLLRVISIIGSAGVGKTTLARSVYKKVQGRFRAWITIGAPMVDRLKSIMQIKDFMEVIGRYLADKSFLVVLDDIWDTWDLK-ALPNNGGSRIIVSTRAQEIGRDCSIFEKRPLNEDDAWLLFNKAFAIQPELEETGRKIVRECHGVPLLVVTIGGLMSKTVQVWKNVLDNLEP---ILWFAYSDLPHHKCCLLYFIMFPRKYSIKRMTLIRLWMAEGFIK
>Bv4_090940_iuzt.t1
TDIIDLNTSTLTVVGKRGLGKTTIVGSVYTIVSEYFPAWVGVSQYTLDMFKSIAQLGDCLCRVQKFLQEKRYMVVFDDVEKVREVR-ALPSNDGSKILITTRSKNVSREF--YEVEPLPLDMAWELFKKTFSDGPWLEARAREVLNKCEGVPLIILAIGRLLSKDVSVWEKVCHGL-MIHKILIRSYYELPHSKPCFLYFGLFPKDYHVDKMRLIRLWIAEGLIK
>Os08g32890.1
TSLFQLGRQMVALVGMPGVGKTSLARYVYNKVKGHFNAWMTVEESTKQLLLGMIRLANIMGMIQRFLKQRRYVIVFDDISGQLKLS-ALPKHPYGRVIVTSRNREVIESC-TITITQLTSPDDWNLFYKAFSSS-EICQHRERISNLCAGLPLAIDVLSALLAKDHSQWSSIISELHGATEILETSINELPKNKNCLLYFSMFPKSSTVSHNTLVRLWIAEGFIK
>Os10g10360.1
AQIKSLL-TVISIVGQAGAGKSTLAKLAYVITEGYFHGWVSISPKALEVLRDLVQIGKSMKLIFDFLKEERYLIVLDDIWDTWDIK-VFPDKGGSRIILTTRDMEVGQHPV-HTPDLLDEDKSWELFKKAF----ELEVVGKKLSKKCNGLPLALVVLGCFLSNNIHTWEKMVASV-GVGRILALSYHNMSNNKACFLYTASFPEDYPITVHVLKKMWIAEGFVP
>Os10g10360.3
AQIKSLL-TVISIVGQAGAGKSTLAKLAYVITEGYFHGWVSISPKALEVLRDLVQIGKSMKLIFDFLKEERYLIVLDDIWDTWDIK-VFPDKGGSRIILTTRDMEVGQHPV-HTPDLLDEDKSWELFKKAF----ELEVVGKKLSKKCNGLPLALVVLGCFLSNNIHTWEKMVASV-GVGRILALSYHNMSNNKACFLYTASFPEDYPITVHVLKKMWIAEGFVP
>Os10g10360.2
AQIKSLL-TVISIVGQAGAGKSTLAKLAYVITEGYFHGWVSISPKALEVLRDLVQIGKSMKLIFDFLKEERYLIVLDDIWDTWDIK-VFPDKGGSRIILTTRDMEVGQHPV-HTPDLLDEDKSWELFKKAF----ELEVVGKKLSKKCNGLPLALVVLGCFLSNNIHTWEKMVASV-GVGRILALSYHNMSNNKACFLYTASFPEDYPITVHVLKKMWIAEGFVP
>Os10g10360.4
AQIKSLL-TVISIVGQAGAGKSTLAKLAYVITEGYFHGWVSISPKALEVLRDLVQIGKSMKLIFDFLKEERYLIVLDDIWDTWDIK-VFPDKGGSRIILTTRDMEVGQHPV-HTPDLLDEDKSWELFKKAF----ELEVVGKKLSKKCNGLPLALVVLGCFLSNNIHTWEKMVASV-GVGRILALSYHNMSNNKACFLYTASFPEDYPITVHVLKKMWIAEGFVP
>HORVU5Hr1G072540.26
NQVKDLL-TVVSLVGAGGAGKSTIARKVYLVAKKHFNAWICISQQVYGALKDIVGAQGTMKKIHSFLKDKRYLVVLDDVWEDWDIQ-AFPDVKGSRIVLTTRNSAVSNHPK-QEVKLLNNEESVELFRKAFSYA-EL---GKILALKCNGLPLAIVVMGGFLSNRITEWRRMVATV-GIGAILDLSYYDLTSNKACFLYITSFPEDYTVPVGLLTKLWISEGFIP
>HORVU1Hr1G075170.1
EEIVDLV-SAVSIVAMGGAGKTTLARKVYSVVEQHFEAWVTVSQKGIDLMKDIMQIKEQMKKIHDFLLNKIYLVVLDDVWDTWDINRAFPNASGSRVLLTTRKEDVANHIT-HHLKKLDEDESWKLFSKALSYI-EL---GRNLARKCDGLPLALAVLAGYLSNNTQTWCDILL---HMREILARSYKDLANHRSCYLYFAAFPEDSKISVLALIEVWIAERFIP
>HORVU2Hr1G022620.8
QEITDLV-SAISIVAMGGAGKTSLVRKIYSRVKEHFDAWVTVSQKAVDLLTSIMQIG-NIKEIHDFLLQKRFLVVLDDVWDTWEINKAFPDVAGSRVLLTTRKQDVANHVT-HHLKKLDEEKSWELFSKALPYN-EL---GKKLARKCNGLPLALAVFGGYLSNNKETWIDILS---QMRDILARSYNDLPDHKSCFLYVAAFPGDYEISVSDLIELWIAECFIP
>Bv6_152750_xsex.t1
EEIITLQRFFLAVRGEAGIGKTTVVNQVYIRS--QFGASVTVSQSPADKLLEILKFETSKEVFRNYMV-LSYIVVLDDVWDLLRIDVALPSNQGSRILMTTRNKKVAKYWL-YVAKRLSEENAWNLFKRLFNNN-ALEKVSREISAKCAGLPLVILAVAGLLAKSMSVWKKVRDNL-KTKKIMLYSYHDLPYNKACFLYFGMFPEDHEIEVSKLVRSWVAEALAK
>Bv6_152760_fdhj.t1
EEIIMLQRFFLAVRGEAGIGKTTVVNQVYVKS--QFGAWVTVSQSPADILLKILEFETSQAMLRNYMVQLSYIVVLDDVWDLLKIDVALPSNQGSRILMTTRNKKVAKYWL-YVAKRLSEEDAWELFKRLFNNN-ALEEVSREILAKCAGLPLVILAVAGLLAKSISVWKTVRDNLSETKKIMLYSYHDLPYNKACFLYFGMFPEDHDIEVSKLVRSWVAEALAK
>Os03g26260.1
EELEKLTRIVVSVSGKSGVGKTTLVRNVYMKKKNCFDAMESFAPHAPNILHQIVQLN---SMVHEMLATKKYLLVIDGEVTEWKIITTLAVGSGNRIVHIRFDRP------LYRLEPLENNVVMKLFKRLRQDKDQYQKLED-ICKITEGLPLAVVLLSGLVQKFPHEWTEVFKYLSKLDNLLSLCFDDLPHEKCCYLYFAAFPPNVVVEARNLVCMWMAEGFLT
>HORVU2Hr1G108000.2
KKLENLLHVVISVVGKSGVGKTTLVRDVYIDKKR-FTAMESFAPYAINIQWQIVKLG---SNVDKVFEEQKYLLVIDGEVTDWKI--SLKISAGSRIVHITQHKP------GYNLESLGQKTAVELFRR-----EQDKKIQD-IHNITEGLPLGIALLSGLLQKFPSEWTNVFDYLSKLHRILSVCFDDLPHEKCCFLYFAALPANIKIEARRLVCLWMAEGFLR
>Os07g31800.1
KKLEKLLNVIISVFGKSGVGKTTLVRKIFIGKQKQFDAMECFAPYATNILQQIVQLN---NKVLEILEKKKYLLVIDGEVTELNI--TLPIGHGSRIVHITESKP------NYELKTIDKSISKKMF-------EQNLDLDDIIFQITGGLPLAIALLSGLMKKSTGEWQKVFEYLSKIDDMLSICFDDLPHEKCCFLYLAAFPANVTIEARNLVSMWVAEGFLR
>HORVU6Hr1G031550.1
EYLGRLVRMVISVMGKSGVGKTKLVKERYHSTKRYFDAWVTCAPNASNLMKLMLRLS---TMLHKVLE-KKYLLVIDAEVTEW-I--YLPTRNKSRVVRITQATD------SFELHHFEHNITVELFATLLNEKKNHAKF---IFDVTGGLPLAVVLLSGLLRKYPGEWVKVFKHLSKLDNILSMCFDDLPHDKSCFLYFAGFPASTLVKARSLVSMWMAEGFLR
>Os08g19694.1
QELEALL-AVIYVVGDSGVGKTILVNSVCPSVREHFKIGVKVGKDISNILSLISELN---SKIQRRLG-ECYLIIIDGQMADWNV--ALPKNEGSRVVLITKIKPQ-----DVKLTCLNQTDCRKLFMRLHKEEENQTYLQR-VYDITGGSPLAVILLAGLMHKYPHEWDRVLKYLSKLNRILSLSFDDLHHEKLCFLYFTAFPVSYKVYQNVLVNLWVSEGFVV
>HORVU7Hr1G122430.1
KKLKDLL--VIYVVGESGIGKRYLAQKVY-NIKGNFHVWASFPPGTINMIGEIKKL----SKLEPSVE-VKYLVVVDCPMTMLGSI-DLLKGAGSKIVLTATSSS------NVKLGYLKNPKSETLFRILGRGRTYKTSMRNRIEPISKGLPLAVALLAKFMRMH-SKWEAASEYINNLMTMVSMCIDDLPNERSCLLYTAGFLARSTIDASQLVRLWVAEGFLS
>HORVU3Hr1G099740.7
EKLISLFEKIVSIVGYGGLGKTTLAKAVYDKLK-KFQAFVPVGQDMKKIFLDIL-IDYQLSEIKGFLQDKRYFIVIDDIWPTWEITCAFVDNYGNVVITTTRKSKVDMGV-VYTPKVLSYSDSKKLFTKVFKEEPKITEVSEKILKKCNGSPLAIATIASVLAK---EWSHAYNTIDKTMKILSFSYYDMPLHRACLLYLSLFPEDLFILKTMLIWMWIAEGLIH
>HORVU7Hr1G115950.11
DRLVKL-QKLVSIVGSRGIGKTTLAMEVYQSLK-RFHTVISVSRDLRMILISILQVQEQLHTLSEFLKTRRYFIVIEDIWSAWKIRWAFPDNGGSRILVTTCIVSIASPC-IFEMPPLSDAEARKLFRRIFPEYPRLTRISIDILKKCGGIPLAIIIIASLLAK---EWKRVRDAISDMKKMLNFSYFDLPSDRTCLLYLTVFPEGYVIDKARLIRRWIGEGFII
>HORVU7Hr1G115990.1
DRLTKL-QKMVSIVGCRGIGKTTLAVEVYQSLK-RYCTIVSVSRDLRMILISILHVQEQLHKLSEFLKTRRYFIVIEDIWSTWKLRWAFPDNGGSRILVTTCIISIASPC-IFRMAPLSDAEARKLFSRIFPEHPRLEEICIDILKKCGGIPLAIITIASLLAK---EWRRVRDAISNMKQILNFAYFDLPFHRTCLLYLAVFREGYVIDKERLIRRWMAEGFII
>Solyc06g064760
EVIMMLIEDVISIYGMPGLGKTTLARKVYPSIANYFDAWCAVSQARRTLLVEIFQADDDVDMLRRVLIGKRYLIVLDDIWEAWELGICFPLEYESRVMVTTRIEQVTKHLSPYSLKFLTSQESWELLKKVFRGEPDLVEAGLQVALHCKGLPLAVVLIAGIIAKKRESWVEVANDLAESMKVIQSSYHHLDDHKPCLLYMALFPEDHKIPVDDLLKLWMAEEFVL
>Solyc06g064720
QIIMKLIEDLISIYGMPGLGKTTLARKVYPYIVNYFDTWCAVSQARRTLLVEIFQADDDVDMLRKVLIGKRYLIVLDDIWEAWELGICFPQECGSRVMVTTRIEQVAKHLSPYSLSFLSSKKSWELLKKVFRGEPDLLEAGLQVALHCKGLPLVVVLIAGMLAKDRKSWLKVANDLAESMKVIQSSYDHLENHKPCLLYMALFPEDHKITVDDLLKLWMAEEFVL
>Solyc06g064680
EIIMKLIEDLISIYGMPGLGKTTLARKVYPSIVNYFEAWCAVSQARSTLLVEIFQANDDVDMLRKVLIGKRYLIVLDDIWEAWELGICFPQECGSRVMVTTRIEQVAKHLSPYSLSFLSSKKSWELLKKVFRGEPDLLEAGLQVALHCKGLPLVVVLIAGMIAKDRESWLEVANDLAESMKVIQSSYDHLENHKPCLLYMALFPEDHKITVDDLLKLWMAEEFVL
>Solyc06g064750
QIIVNLIENVISIYGMPGLGKTTLARKVYPSILNYFDAWCAVSQARRTLLVEIFQASDDVDMLRKVLIGKRYLIVLDDIWEAWELGICFPQECGSRVMVTTRIEQIAKHLSPYSLSFLTSEESWGLLKKIFRGEPDLVEAGLQVALHCKGLPLTVVLIAGILGKERESWLEVAADLAQSMKVIQSSYDHLEDHKPCLLYMALFPEDHKIPVDHLLKLWIAEEFVL
>Solyc05g009740
KQIIQLTEEVISIVGMAGLGKTTLARKVYHSIAEHFDAFCIVSQTTRKLLIDILQVGEDVDMLRKELYFKRYLIVLDDMWQTWELQLCFPCGRGSRIMVTTRVQEVATKMSTYSLRFLTDEESWELLKKVFKRGPELKEAGFEVARNCKGLPLVIVLNAGIIAQERCSWEEFAKDLGESRKAVQSSYDYLRDHKHCLLYVGYFPEDYNIPVSDLLNLWIAEELVP
>NbS00016488g0009.1
NEIIQLTQDIILIVGMPGLGKTTLTKKVYPLVMRHFDAFCTVSQKERKLLVDILQASVDVDAVKKALFGWRYLIVLDDIWKAWELQLCFPSEKGSRIMITTRDEKVAEEISPYLLRFLTKEESWELLKKVFQCDPELREAGEEVAKNCKGLPLVIVLTAPIIAQKRQFWREFANILGESTKAIQSSYDDLRVHKHCLLYMGYFPEDFKIEVSELLKLWIAEELVQ
>Solyc05g009760
QNITDLIDDVVSIVGMAGLGKTALARKVYRSIIDRFDAWCSVSQTRRQLVLQILQIGDDPDILRKCLNGKRYLVVLDNIWKAWDFQSCFPDNHGSRIMITTRDKAMASYVSPYSLPRLEDDQSWELLKKVFRGKPELVNVGKLVAKACRGLPLLIIMIAEVL-SERESWLKVAYDIPEIMMTIQSSYDHLLDHKPCLIYMGLFPKKYEIPVSDLLKWWIAEEFVH
>Solyc05g009750
EIISELKNDVISIVGMAGIGKTALARKIYNSIIKHFDAWCSVSQIVRKLLERLM--------------ARRFLIVLDDIWKAWDLKLYLSNGKGSRVMVTTRNEKLAMYMTPYSLPFLNDEKSWELLKKVFQGEPELSNVGPLVAKKCRGLPSLIIMIAGILSSKKEDWLKVAYDIFKSLKTIQSSYDHLANHKPCLIYMALFPKSYEIPVSDLLEWWIAEEFVQ
>NbS00030183g0008.1
EKIIKLTEDIVSIFGMPGLGKTTLAKKIFSSVVSHFDAWVTISQSVRELLKDIYQVGSDIDMLRKCLIGKRYLIVLDDVWKAWDLRLCFPIKQGSRIMLTTRLEHVAMEVTPYSPRFLTREASWKLLKKAFQKEPEFKDVGVQIAEYCKGLPLTVVLVGGILAKERNSWCEVANNLASSNLAIQLSYCYLPEHRHCLLTMGVFREDEKIGPSKLMLLWMAEGLVQ
>NbS00009839g0010.1
DKIIKLTEDIVSIFGMPGLGKTTLAKKIFSTIVSHFDAWLTISQSVRELLRNIYQVGSDINTLRKCLMGKRYLIVLDDVWDAWDLRLCFPIKQGNRIMLTTRLKHVAMEVTPYSPQFLTKEASWKLLEKAFQKEPELQDVGVQIAEYCKGLPLTVVLIGGILAKARSSWCEVANNLSSSNLAIQLN------HRHRLLTMGVFREDEKFGASKLMLLWTAEGLVQ
>NbS00024406g0008.1
EKIIKLTEDIVSIFGMPGLGKTTLAKKIFSSIVSHFDAWVTISQSVREVLREIYEVSSDIDKLRKCLIGRRYLIVLDDVWKAWDLRLCFPIKQGSRIMLTTRLEHVAMEVTPYSPGLLTTEASWKLLKKAFQKKPKFKDVGVQIAEYCKGLPLAVLLIGGILAKERNSWYEVANNFASSNLALQLSYRYLPDHRHCLLTMGVFREDEKIGASKLMLLWMAEGLVQ
>Solyc09g098130
EELIDLIEDVVPIVGMGGQGKTTIARKLYDIIVSRFDAWCIISQTQRELLQDIFQVGDVLDMLRRKLMGKRYLIVLDDMWMVWDLRLSFPDGIRSRIVVTTRLEEVGKQVTPYSLPFLTTEESCQLLKKVFQKEPELQDVSQAVAEKCKGLPLVVVLVAGIIKKKMESWNEVKDALEESLATMQLSFDNLPHCKPCLLYMGMFSEDARIPASTLISLWIAEGFVE
>Sw5b
EELIDLIEDVVPIVGMGGQGKTTIARKLYDIIVSRFDAWCIISQTRRELLQDIFQVGDVLDMLRRKLMGKRYLIVLDDMWMVWDLRLSFPDGIRSRIVVTTRLEEVGKQVTPYSLPFLTTEESCQLLKKVFQKEPELQDVSQAVAEKCKGLPLVVVLVAGIIKKKMESWNEVKDALEESLATMQLSFDNLPHCKPCLLYMGMFSEDARIPASTLISLWIAEGFVE
>Solyc09g098100
EKMFQLIDDVVPIVGMGGQGKTTVARKVYDNIVSHFDAWCIVSQTRRKLLQDILQVGDILDELRKSLMGKRYLIVLDDMWMAWDLRLSFPDGNRSRIVVTTRLEKVGEQVTPYSLPFLTKEESCELLKKVFQKEPELQDVSRAVAEKCKGLPLVVVLVAGIIKKKMESWNEVKDSLHQSRATMQLSFDNLADCKPCLLYMGMFPEDASINVSALLSLWLAEDFVQ
>NbS00015021g0013.1
EIIIELNEDVIPIVGMAGQGKTTFARKLYAIIVDHFDAWCIISQTRQELLQVIFQVGGELDMLRKRLIGRRYLIVLDDMWKAWELRLSFPNETGSRIIVTTRLEKVGKQVTPHSLPFLKLDESLKLLKKVFEKEPELQHVSLAVAENCKGLPLVIILVAGIIKRKMECWHE-------------LSYDNLPDLKPCLLYMGMFPEDARIPVSKLIRFWIAEGFVQ
>NbS00024228g0008.1
-------EDVIPIVGMAGQGKTTFARKLYDIIVYHFDAWCIISQTRQELLQEIFQVGGELDMLRKRLIGRRYLIVLDDMWKAWELRLSFPNETGSRIIVTTRLEEVGKQVTPHSLPFLKLDESLKLLKKVFQKEPKLQDVSLAVAKKCKGLPLVIILVAGIIKRKTESWDEVNKSLEGSLSTMQLSYDNLPDSKPCLLYM-------------------------
>NbS00002905g0008.1
EIIIELNEDVIPIVGMAGQGKTTFARKLYAIIVDHFDAWCIISQTRQELLQEIFQVGGELDMLRKRLIGRRYLIVLDDMWKAWELRLSFPNETGSRIIVTTRLEEVGKQVTPHSLPFLKLDESLKLLKKVFLKEPELQDVSLAVAEKCKGLPLVIILVAGIIKRKMESWDEVNKSLEGNLSTMQLSYDNLPDSKPCLLYMGMFPEDARIPVSKLISLWIAEGFVQ
>NbS00038091g0013.1
EIIIELNEDVIPIVGMAGQGKTTFARKLYAIIVDRFGAWCIISQTRQELLQEIFQVGGELDMLRKRLIGRRYLIVLDDMWKAWELRLSFPNETGSRIIVTTRLEEVGKQVTPHSLPFLKLDESLKLLKKVFQKEPELQDISLAVAKKCKGLPLVIIFVAGIIKRKTESWDEVNKSLEGSLSTMQLSYDNLPDSKPCLLYMGMFPEDARIPVSKLISLWIAEGFVQ
>NbS00000634g0116.1
EIIIQLIEDVIAIVGMGGQGKTTLARKLYRTIVHHFDAWCCISQTLEEVFFEIFQVGPNLDMLRKSLMGKRYFIVLDDMWMAWDLRLSFPNELGSRILLTTRLEELAKQVTPYFLPFLTPEESWELLKKVFAEEPELYLLGQSAAEKCKGLPLVIILMAGIISRKMESWLEVSNALE-GLATIKFSYDNLPVHRPCLLYMGMFPEDHEIEVSRLINLWKAEGIVQ
>Solyc01g090430
QTVIDLLDEVIPVVGMPGLGKTTLATKIFPKIEYEFFLWLYVSQSTRELYLNIIKFGKDLLKVQ---EGGKYLIVLDDVWDAWDIKIAFPKDKGNRVLLTTRDHRVARYC-PHDLKFLTDEESWILLKRAFHKALELETNGKSIARKCKGLPLAIVVIAGALIGSKTKWEQVDQSVDNCDKLVRMSYDVLPYDKACFLYFGTFPRGYLIPARKLIRLWIAEGFIQ
>Solyc10g047320
DIVINLLHEVVPVVGMPGLGKTTLANKIYPKIGYEFFIWVYVSQSRRELFLNIIKFREDLDEIQ---KGGKYLVVLDDVWEAWEIKIAFPNNKPNRVLLTTRDSKVAKQC-PHDLKFLTEDESWILLKKVFHKDPELVLSGKSIAKKCKGLPLAIVVIAGALIGGKTRWKQVDDSVDECNKLVQMSYDRLPYDKACFLYCSAFPGGFQIPAWKLIRLWIAEGFIQ
>NbS00018282g0019.1
DKVINLLGEVVPVVGMPGLGKTTLANKIYPDIGYQFFIWVYVSQSRRELFLNIIKFREDLDEIQDFLKGGKYLIVLDDVWDAWEIRIAFPNNKSNRILLTTRDSKVAKQCIPHDLKFLTEDESWILLKKVFHKDPELELSGKSIAKKCNGLPLAIVVIAGALIGGKTRWKQVDESVDECNKLVQLSYDRLSYDKACFLYCGAFPGGFEIPAWKLIRLWIAEGFIQ
>NbS00026706g0016.1
DKVINLLGEVVPVVGMPGLGKTTLANKIYPDIGYQFFIWVYVSQSRRELFLNIIKFREDLDEIQ---KGGKYLIVLDDVWDAWEIKIAFPNNKSNRILLTTRDSKVAKQCIPHDLKFLTEDESWILLKKVFHKDPELELSGKSIAKKCNGLPLAIVVIAGALIGGKTRWKQVDESVDECNKLVQLSYDRLSYDKACFLYCGAFPGGFEIPAWKLIRLWIAEGFIQ
>NbS00031134g0006.1
RMIINLFSEVIPIVGMPGLGKTTLANHIYPEVGYKFYIWVYVSQTRRELFLNIIKFREDLDEIR---KSGKYLIVLDDVWEAWEIRIAFPENKGNRVLLTTRDSKVAKYC-PHDLKFLTMDESWILLKKVFNKDPKLEQPGKSIAEKCRGLPIAIVVIAGALIGDKTRWEQVDKNLDMCKKLVQMSYDSLPYDKACFLYCAVFPGGLEIPSWKLIRLWIAEGFIQ
>NbS00011087g0003.1
KTVIDLIY-VVPVVGMPGLGKTTLAYKIFSTVEYEFFIWVYVSQSRREIFLNIIKFREELNEIK---KGGKYLVVLDDVWEAWDIKIAFPNNKRNRVLMTTRQNNVAKSC-PHDLKFLTENESWELLKRVFHKEPELELPGKSIAKKCRGLPLAIVVIAGALIGGKTRWELVADSVDECKKLVQMSYDRLPYDKACFLYCGAFPGGSEISAQKLICLWIAEGFIQ
>Solyc03g005660
DEIINLLDEFISIVGMPGLGKTTLANKVF--VGYEFYIWVYVSQSRRDLFLKIIQFREALEVIR---LFGKYLIVLDDVWEPLDVKIALPNMRG-KVLFTTRDDEVGKFC-PHHIKFLTDHECWELLKKVFHKDPDLEVLGKRIAKKCMGLPLAALVIAGALTGGKTSWEIVHQFVDRTKKLVQMSCDSLPVNKACFLYCGAFPKGSEIPAWKIVRLWIAEGFIR
>NbS00030243g0001.1
TEIINLCEEIIPIVGMPGLGKTTLANKIFARVQYEFVIWVYVAQSRREVFLNIIKFREDLTAIR---KGGRYLIVLDDIWEALNLKIAFPNHKGNKIMLTTRNSSLAYRC-PHKLKFLTESECWLLLKKVFRKDPEFEELGRGIAKKCMGLPLATVVIAGSLIGC-TRWHQVHQSVDSPKKLVQMSYDSLPFNKVCFLYLGAFPRGSEIPVWKLVRLWIAEGFIP
>Solyc04g015210
EDVKELCDDVIPIVGMPGLGKTTLSRKVYSSLDFYFYIWIYVGTSPKDILVEIVEVQDQLHIIR---ERGKHLIVLDDVWQVVDVKKAFPNKRGDRIMLTTRQQRVAEAV-PHYLENLSKEDSIKLLQRVFANKPELQGYRDGIVDKCCGVPLAIVVISGALRGMDE-WRVVEENVDKCLKFVETSYNHLPQEKAAFLYFGVFPQGFDIPAWNLIRLWVAEGLIK
>Solyc04g015210(2)
EDVKELCDDVIPIVGMPGLGKTTLSRKVYSSLDFYFYIWIYVGTSPKDILVEIVEVQDQLHIIR---ERGKHLIVLDDVWQVVDVKKAFPNKRGDRIMLTTRQQRVAEAV-PHYLENLSKEDSIKLLQRVFANKPELQGYRDGIVDKCCGVPLAIVVISGALRGMDE-WRVVEENVDKCLKFVETSYNHLPQEKAAFLYFGVFPQGFDIPAWNLIRLWVAEGLIK
>NbS00017924g0016.1
NKVMKLRDDVVPIVGMPRLGKTTLAREVYDYIDDHFYIWVYVGQSLKNILLDILEFPDQLEVIR---EGGKYLIVLDDVWEVVAVKKAFPNKRCNRIIVTTRLDRVANAK-PH---------------------------------------------------------------------------------AAFLYFGVFPQGFDIPAWKLIRLWIAEGLIE
>NbS00004466g0001.1
EEVRELLNEVASIVGMPGLGKTTLARKIYPGIGREYYVWVYVGVSEKDVLLNIHGLLKQLEIIH---KGGRCLIVLDDVWKAVDVMTAFPCE--HRILMTTREMQVATPV-LHKLKFLEKQEAFELLNRVFGIRPEFVGYGNEILESCSGVPLAIVVIAGVLKSSYR-WETVAKNVNDCKKFVEVSYNHLPLDRAPFLYISVFPRGFDIPAWKLIRLWIAEGLIK
>Solyc04g007070
NKVIKLVDDIIPVVGMPGLGKTTLARKIYPKLTYEFYVWVYVGQEAKDIYLRILFFKDTLKAIG---KGGRCLIVLDDVWDVIDVMKVFAEKKGHRIMMTTRDTRLGFFA-PHKLKFLETEESFELLMRVFGRGPELVVTGTEIARKCGGVPLVVVVIAGALRGSDK-WERVEKSVTDCLKYVKMSYDYLPREQMCFLYCGVFPRGFDIPCWKLIRLWIAEGLIK
>NbS00002971g0007.1
NKVINLVDEIIPVVGMPGLGKTTLARKIYPKISYEFFHWVYVGQSIKDVFLNILFFRDALKVIA---KGGRCLICLDDVWKVIDVKTIFPEEKGHRVMMTTRNRVLATYA-PHDLKFLTPKESFELLKRVFGKKPDLVGHGESIAGKCGGVPLAVVVIAGALRGPNT-WIRVERNVSEWLKFVEMSYDHLPQEQTCFLYFGVFPRGFDIPSWKVIRLWIAEGLIK
>NbS00016103g0004.1
NKVINLVDEIIPVVGMPGLGKTTLARKIYPKISYEFFHWVYVGQSIKDVFLNILFFRDALKVIA---KGGRCLICLDDVWKVIDVKTIFPEEKGHRVMMTTRNRVLATYA-PHDLKFLTPKESFELLKRVFGKKPDLVGHGESIAGKCGGVPLAVVVIAGALRGPNT-WIRVERNVSEWLKFVEMSYDHLPQEQTCFLYCGVFPRGFDIPSWKVIRLWIAEGLIK
>Solyc04g007060
KKVIKLVEAIVPVVGMPGLGKTTLARKIYTTLSFEFFIWIYAGPEIKDLYHKILHFKHTLKVIS---KGGRCLIVLDDVWNVIDVKKVFPEKKGHRIMMTTRDGLLAAYK-PHNLKFLLADECFELLKRVFGKGPELKDVGERIAGNCGGVPLIVVVIAGALAGSNT-WEIVERDVVKCGVFVEMSYDRLSQEQTCFLYSGIFPRGFDIPAWKLIRLWIAEGLIK
>Solyc04g007030
QQVMKLVCDIIPVVGMPGLGKSTLARKIYFEFSYEFFVWVYVGREIKDTCVRILCFKDALKAIR---RGGRCLIVLDDVWEVVDVKRVLPGNKGHRIMMTTRHANLASYA-PYYMKPLHAEQSFELLNRAFGNGPEFVELGQSIAHKCNGIPLQIVLIAGILRGTDR-WERVDKNLEKRGVFVEMSYNHLPQDQTCFLYCGVFPQGFDIPAWKLIRLWIAEGLIK
>NbS00004191g0008.1
ETVIKLV-EVIPVVGMAGLGKSTLAIKIYSKISYEFFIWVYVDQNLKEVLLSILSFKNDLKIIC---KGGKCLIVLDDVWEVVDVMKAYPKKKGHRIMMTTREGRVAKYA-PHNLKFLEHDESFELLKRVFGSRPELVAHGKIIAEKCSGVPLAVVVIAGALRGTSE-WQIVEQNVNSCLKFVEMSYSRLPEDKACFLYCSAFPQGFEFPAWKLIRLWISEGLII
>NbS00020047g0002.1
ECVIKLVDEFVPIVGMPGIGKTTLARKFWSQISNNFSIWVYVGRSLRGILSKILSFENGLEVIC---EGGRCLIILDDVWEVVDVKTILQENKSHRIMMTTRDEYVASYA-PHRLKYLSDEESFQLLKRAFGNEPELVELGKSIATKCSGLPLAVELSAGALRSLNK-WERIEKNVNSCREIVETSYNILPQEKACFLYCFAFLQGYSIPAQKLIRLWIAEGLIK
>NbS00000611g0010.1
ECVIKLVDEFVPIVGMPGIGKTTLARKVWSQISNNFSIWVYVGRSLKGVLSKILSFENGLEVIC---EGGRCLIFLDDAWEVVDVKRILQENKGHRIMMTTRDEYVASYA-PHRLKYLSDEESFQLLKRAFGNEPELVELGKS---------------------------------------------------------------YSIPAQKLIRLWIAEGLIK
>Solyc04g008150
TKVINLVCDVIPVVGMPGLGKTTLARKIFPKISREFFIWVFIGQSVKDILFNILGFNASIDEIR---NGGKCLIVLDDVWNVVDVKTVFPDKKAHRIMMTTRHEDIARSV-PHNLKFLDGDESFQLLKRAFGVSPELVEHGEAIVAKCSGVPLTIVVIAGALRGTSE-WKVVRENVDQCVNVVRLSYNHLPQEKSCFLYFGAFPQGFDIPAWKLIRLWIAEGLIM
>NbS00011331g0023.1
KKVIELVCDVIPVVGMPGLGKTTLARKIYPKIPHEFFIWVFVGQS--DILFNILGFKTEIEEIC---KSG----------DIVDVKTAFPENRGHRIMATTRYIHVARAV-PHNLKFLTQKESFQLLKRAFGKSPELKEYGEGIVEKCSGVPLTIVRC------TND-WSVVKENVDQCLKIVGLSYNHLPQDKACFLYFGAFPQGFDIPAWKLIRLWIAVGLIM
>Solyc04g007050
NEVMKLVEECIAIVGMTGLGKTTLARKLWSQITDKFCIWVSVGQSLKNMLFVILSSVNELKLIA---QDMRCLVVLDNVCGLVNFKNVLPENKGHRILMTTRRRDVAASA-PYHLKFLDGEDSFRLLKIVFDNGKELVEVGKSIASKCGGLPLAIEVIAGALKKDQSYWKRVENNFNSCWKIVEASYGSLSSEKACFLYCLAFPKGYDIPFQMLISLWMAEGLIE
>Solyc04g007050(2)
NEVMKLVEECIAIVGMTGLGKTTLARKLWSQITDKFCIWVSVGQSLKNMLFVILSSVNELKLIA---QDMRCLVVLDNVCGLVNFKNVLPENKGHRILMTTRRRDVAASA-PYHLKFLDGEDSFRLLKIVFDNGKELVEVGKSIASKCGGLPLAIEVIAGALKKDQSYWKRVENNFNSCWKIVEASYGSLSSEKACFLYCLAFPKGYDIPFQMLISLWMAEGLIE
>Bv5_105990_mxxc.t1
QNVIKLNDKIVTIVGMPGLGKTTLANKIYRKLEFDFMSWVYVSKKRKEVFLNILDIGDELKEVR---KHTKFFVVMDDVWEAWTLSVAFPKHSGGRILLTSRHNEVAERAT-YKLRFLTNDECLELLRKVFRKEPTFKTVAQDIAVKCDGLPLAVVIIAGILLKTSDSWTKIANKVDECKQVVRLSYDNLPDHKVCFLYFGVFPENFEIPAKKVILLWIAEGFIE
>Solyc11g006630
NTILDLTETVVPIFGMGGIGKTTLARKVYSSIRSRFDAWVTISEEERQMLLELVSI-DELEIVYRGLKSRRFLIVIDDIWKAWDMQRIFPNDNRSRILLTTRLKYVADYVGPHSKSFLSLEDSWNLFKKLFKNNPLLEKTGKHIVKQCRGLPLSVVVVAGLVGKDPTDWKKVEENLV-CQSILSLSYNYLPQYKACFLYVGGFPEDMEIDVSKLVWLWIAEQFVK
>Solyc11g020100
NTILDLTETVIPIFGMGGIGKTTLAKKVYSYIRSRFDAWVTISEDQRQMLLEVASI-DQLEIVYKGLKGRRFLIVIDDIWEAWDMQRIFPNKNKSRILLTTRLKYVADNVEPHCKSFLSLDDSWNLFEKLFKKDPQLVKLGKHIVQQCQGLPLSIIVVAGLLVKDLTDWKKVEENLV-CQSILSLSYNYLPQYSACFLYVGGFPEDTEIGVSKLIRLWIAEQFIK
>Solyc11g006640
NIILDLTEIVIPILGMGGIGKTTLARKVYSCIRSRFDAWVTISQEERQMLLEVVSI-DELEIVYRGLKGRRFLIVIDDIWEAWNMQRIFPNDNKSRILLTTRLKYVADYVDPH-------------------------KIGKHIVQQCQGLPLSIVVVAGLLGKDLTDWKNVEENLV-CQSILSLSYNYLPQYKACFLYVGGFPEDREINVSQLIRLWIAEQFVK
>Solyc11g006520
NTILDVTETVIPIFGMGGIGKTTLAKKVYSFICSRFDAWVTISEEERQMLLEVVSV-DELEIVYRGLKGRRFLIVIDDIWEAWDMQRIFPNDNKSRILLTTRLKYVADYVDPH-------------------------KIGKHIVQQCQGLPLSIVVVAGLLGKDLTDWKNVEENLV-CQSILSLSYNYLPQYKACFLYVGGFPEDREINVSQLIRLWIAEQFVK
>Solyc11g006530
NTILDLTEIVIPILGMGGIGKTTLARKVFSYIRSRFDAWVTISKEQRQMLLEVVSV-DQLEIAYKGLKGRRFLIVIDDIWKAWDIQRIFPNDNKSRILLTTRLKNIADYVDPHSKSFLSLDDSWNLFEKIFKKDPLLVKIGKHIVQQCQGLPLSVIVVAGLLGKDPTNWKIVEGNLV-CQSILSLSYNYLPQYRACFLYVGGFSEDMEIDVSKLIRLWIAEQFVK
>Solyc12g017800
NTILDLIETVIPIFGMGGIGKTTLARKLYYSIRCRFDAWVTISEEERQMLLKIISI-DQLETVYRGLKGRRFLIVIDDIWKAWDMQRIFPNDNRSRILLTTRLN----------KSFLSLEDSWCLFEKLFKKHPPLKETGKHIVKQCQGLPLSVVVVAGLLGKDPTDWKRVEENLV-CQSILSFSYSYLPQYRSCFLYVGGFPEDKEINVSKLIRLWIAEQFVK
>NbS00016992g0002.1
NTILDLTETVIPVVGMGGIGKTTLARKVYSTIRYRFDAWVTISEVERQMLLELVSIQDQLEIVYRGVNGRRFLTVIDDLWEAWDIQRIFPNNNRSRILLTTRLSYVADYADHHNMSFLSFEESWILFERLLKEGPHLDEIGKHIIEQCQGLPLSIVVVAGLLGKDPTDWKKVEENLV-CQSILSLSYSYLPQHKACFLYVGGFPEDMEIGVSKLIKLWIAELFVR
>Solyc07g049700
NSILNINEIVISVVGMGGIGKTTLASKVFSMIRSQFDAWVTISQDKRQMLLEIVSI-DKLDTVYKGLKGRRFLIVIDDLWEALDMRRIFPNHNKSRIILTTRLKTVADYADPHDMSFLSLDDSWNLFERLFKKDPQLEVIGKHIIQQCQGLPLSIVVIAGLLGNGRTDWKKIEENLA-CQAILSLSYNCLPQYKACFLYIGSFPEDMEIHVSKLISSWIAEHFIK
>Solyc05g008070
KAILNLNEIVISLIGMGGIGKTTLARKVFSIIRDRFEAWVTISEQKRQMLLEVASI-DELVIVYRSLKGRRFLIVIDDLWEAWDMRRIFQNNNKSRIILTTRLKHVADYADPREVSFLSFKDSWKLFKKLFRKDPQLRKIGKHIIQQCQGLPLSIIVIAGLLSKDVTDWKKIEQDLV-CQAILCLSYNYLPPYKACFLYIGGFPEDMEIRVSKMMSSWIAEQFIK
>Solyc08g005500
ANMRRLIQEVISIAGMGGIGKSTFAKKLFPSVVGFFDGWITVSKDSRKMLISLLDA-AELDRLQKSFKGKRYLIVVDDIWEAWDISQWFPENNRSRILLTTRSMEVARHAKPFQMRFLDPEESWNLFQKAFSKKPEFESVGKVVVENCKGLPLMISVVAGSLSSKRTNWNEVAQSVDQCSGVLALSYNHLPPDKVCFLYFGVFKKASEISVENLIRLWMAEGLFK
>NbS00006274g0002.1
ENMLSLTEEVFSVSGMGGIGKSTFAKKLFPSILSFFDGWITVSENYRNMLLGLLDAISDLVCLKQSLMGRRYLIVVDDIWNAWDIRLCLPDGKRSRVLLTTRDVEVAQYSKPFTMHLLDQEDSWNLFQKAFVEKAEFEDVGKEVAKNCNGLPLMIAVVAKVLSSKRTDWTKVAESVDQCSGVLALSYNHLPSYKGCFLYFGLFPKASEISVEKLIRLWIAEGLLK
>NbS00026584g0010.1
TIMLSLTEEVISLTGMGGIGKSTFAKKLFPSILSFFDGWITVSEDYRKMLLGLLDAISDLVCLKQSLMGRRYLIVVDDIWNAWDIRLCLPDDKRSRVLLTTRDVEVAQYAKPFRMHLLDQEDSWNLFQKAFVEKAEFEDVGKEVAKNYNGLPLMIVVVAKVLSSKRTDWKKVAESVDQCSRVLALSYNHIPSYKGCFLHFGLFPKASEISMEKLIRLWIAEGLLK
>Solyc04g011960
EIIIKLIDDIVTISGMGGIGKTTLARKAYLTIRYHFDAWVTISQECRNVLLEALCI-NELDLVQKNLKGPRYLVVVDDIWNVWDVRGIFPNNNGSRILLTTRENEVAMYAS-HEMSLLSGENGWKLVDKVFGPKPELEEIGKEIVEKCQGLPLTISVIAGHLCKARTEWKDVARTLH-CLAVLGLSYHHLPNHKPCFLSMSSFPEDFQVETRILIQLWIAEGFIR
>Solyc04g011980
QIIIKLTDDIVTISGMGGIGKTTLARKAYLTIRYHFDAWVTISQECRNVLLEALCI-NELDLVQKNLKGRRYLVVVDDIWDVWDIRGIFSNNNGSRILMTTRENEVAMYAS-HEMSLLSAGNGWKLVDTVFGPKPELEEIGKEIVEKCQGLPLTISVIAGHLCKARTEWKDVARTLH-CLAVLGLSYHHLPNHKPCFLSMSSFQEDFHFETQILIQLWIAEGFIR
>Solyc04g011990
EIIVKLIDEIVTITGMGGIGKTTLARKAYLQIRYHFDAWVTITQENRNVLLEALCI-NELDLVQKKLKGRRYLVVVDDIWNVWDIRGIFPNKNGSRILLTTRETEVAMYAS-HEMIHLSLENGWRLLDKVFGQKPELDEIGKEIVEKCQGLPLTISVIAGHLSKANTEWKDVARNLH-CLGVLGLSYYHLPNRKPCFLSMSSFPEDFQVDTRRLIQLWIAEGFIR
>Solyc04g012010
KIIIKLTDDIVTITGMGGIGKTTLAKKAYLTIRYHFDAWLTISQECRNVLLEALCI-NELDLVQKQLKGRRYLVVVDDIWDVWDIRGIFPNNNGSRILLTTRENEVAMYAS-HEMSLLSAENGWKLLDKVFGPNPELEEIGKEIVEKCQGLPLTISVIAGHLSKVRTEWKDVARTLH-CLAVLGLSYHHLPSRKPCFLSMSSFPEDFRFETNYGSQ---------
>Solyc08g074250
EIIVELTDDIVTISGMGGIGKTTLARKAYLKLRYHFDVWITISQERRSVLLEALCI-NELDLVQKSLKGRRYLVVVDDIWDVWDIRGIFPDNRRSRILLTTRETKVAMYAS-HEMNLLNLENSWKLLDKVFGPNPELEEIGKKIAEKCQGLPLTISVIAGHLSKSRTGWMDVSRTLH-CLGVLGLSYHHLPNHKPCFLSMGSFPEDYHVETWRLIQLWITQGFIR
>Solyc01g087200
EKVIELLEEVVAITGMGGIGKTTLAKKAYPRVRSRFDAWVTVSREMRRLLLSLACI-DQLESLYRKLKDRRYLIVIDDIWKVWDVTRCFPDDNGSRIILTSRLKDVAAYASLHEMGVLSLDDSWKLLIKVFGVNPELEDIGKQIAERCGGLPLAILVVAGHLSKSMREWITVAKTVD-CLGVLGMSYNYLSNHKPCFLSIGAFPEDFEIKARTLIQVWVAEGFLK
>NbS00010427g0015.1
EKIIELLAEVVAITGMGGIGKTTLAKKAYLQFRSRFDVWVTISREMRRLLLSLVCI-DELELLYRRVKDRRYLIVIDDIWEVWDVTRCFPDNNGSRVILTSRLKDVATYASLHEMGVLSLDDSWKLLIEVFGANPELEDIGKQIAEKCGGLPLAVLVVAGHLSKARREWIIVAKTVD-CLGVL------------------------------------------
>Solyc07g009180
MKVMRVTSEIVSIVGMGGIGKTTLAKKVYPEVRNRFDIWVTISQETRDLLLCILCI-DQLDMIYKKLKYRRYLVIVDDIWGIWDMTRFFPDNNGSRIILTSRHKEVAEHASPHEMSLLNSDNSWKLLDKVFGSQPELEKIGKQVAQKCQGLPLALLVVAGHLSKPRTEWDDVAKTIE-CIGVLAMSYSYLPHHKACFLSIGVFPEDFVIATERLIQLWVAEGFLR
>NbS00013187g0003.1
IRIIKLKTEIIPILGMGGIGKTTLVKKAFPEIRHRFDVWVTVSQEIRNLLLGT--L-DQLDMIYKKLKGRRYLIVMDDIWDVWDMTRTFPDNNGSRIILTSRLKDLAIHASPHEISLLNLDQSWKLLEKVFGVEPELKDIGMQIAQKCQGLPIALVVVAGHLSKARTEWIEVSISAE-CLGVLALSYNYLPNHKPCFLYMGVFPEDSEVNIETLINLWVSEGFLL
>NbS00026163g0007.1
LKIKRLNTEIVSILGMGGIGKTTLAKKAYPEIRHRFDIWVTVSQE-----------------------------------------------------------------------------------------PELEALGRQVAQKCQGLPLAILVVAGHLSKDRTEWIEVAKSVE-CLGVLAMSYNYLPNHKPCFLYMGVFREDSEVNIETLINLWVSEDFLL
>NbS00007522g0008.1
LKIKRLTTEIVSILGIGGIGKTTLAKKAYPEIRHRFDIWVTVSQEVRVLLLGVVFL-DELEAIYKKLKGRRYLVVIDDIWEVWEMTRIFPDNCGSRIILTSRLKDLAMQASPHEMRLFNSDESWKLLEKVFGVEPELEALGRQVAQKCQGLPLAILVVAGHLSKDRTEWIEVAKSVE-CLGVLAMSYNYLPNHKPCFLYMGVFPEDSEVNIETLINLWVSEGFLL
>NbS00013187g0021.1
AIIKQLTAEIVTITGAGGIGKTTLAKQAYLEIKQRFDAWIDNINEDSDLV-------SQLDLVQKNLKGQRYLVVIDDIWDAWDIQG------GER----------GGYISPHQMNLLSSDSSWKLLNKVFGSKDELEKIGDRIAEKCQGLPLTISVIAGHLSKPKTEWKAVVKTMY-CLGVLGLSYHYLPEPKCCFLSMGAFPEDFEVEAWRLIQLWIAEDFIK
>Solyc12g006040
---------------MGGIGKTTLANKIYPFVMSCFDAKVTISQDVRNVLLRLLSI-GQLDQLQKLLKGPRYLVVIDDIWGAWDIKLCFPDNCRSRILMTTRNMEVAEYASPYQMRLMNFDESWSLLEKVFAR-PEFEQLGKQIASKCKGLPLMIVVIAGLLSKGNRDWRSVAENVDVCMRVLALSYYHLPHHRACFLYFALFPEDKLIFVNELVKLWAAEGFLK
>NbS00018164g0105.1
VMMRDLAEEVVSIVGMGGIGKTTLANKIYPFIMSHFDAKATVSQEARNVLLGLLSI-DQLDRLQKLLKCGRYLVVIDDIWEAWDIKRCFPDNNESRILMTTRNVEVAEYAKPYHMRLMSFDESWNLLEKVFVK-SEFEQLGKKIALNCRGLPLSLVLIAGLLSKDKSDWKSVVKNVEVCMRVVALSYHYLPHHKPCFLYFAIFQEDELILVNKLVELWAAEGFLK
>Solyc12g010660
---------------MGGIGKTTLATKLYPCIMYRFDAKATVSQEVRNVLLSLLSI-DQLDRLQKHLKGRRYLVVIDDIWKAWDIKLCFPDNNGSRILLTTRNVEVAEYAKPYHMRLMNFDESWNLLKKIFEKESEFENIGKQIALKCGVLPLAISVIAGLLSKGKTDWQNVAENVDACMRVLALSYHHLPSHKPCFLYFAIFAEDERIYVNKLVELWAVEGFLN
>Gpa2
EMMLDLAEEVVSIVGMGGIGKTTLAAKLYPYIMSRFDAKATVSQEVRNVLLGLLLT-YQLDQLQKHLKGRRYLVVIDDIWEAWDIKLCFPDDNGSRILLTTRNVEVAEYAKPHHMRLMNFDESWNLLKKIFEKESEFENIGKQIALKCGGLPLAITLIAGLLSKSKTDWQNVAENVDACMRVLALSYHHLPSHKPCFLYFAIFAEDERIYVNKLVELWAVEGFLN
>Rx
EMMLDLAEEVVSIVGMGGIGKTTLATKLYPCIMSRFDAKATVSQEVRNVLLGLLLT-DQLDRLQKHLKGRRYLVVIDDIWEAWDIKLCFPDYNGSRILLTTRNVEVAEYAKPHHMRLMNFDESWNLLKKIFEKESEFENIGKQIALKCGGLPLAITVIAGLLSKGQRDWQRIGENVDACMRVLALSYHHLPSHKPCFLYFAIFTEDEQISVNELVELWPVEGFLN
>NbS00018164g0117.1
EMIQNLTEETIPITGMGGIGKTTLANKLYPFIRSRFDAKVIVSQETRNVLLGLLST-GQLDQLQKLLKGRRYLILIDDIWEAWDIKLCFPNTNGSRILLTTRNVEVAEYANPCQMRLLDFNESWDLLRMVFEK-SEFEKIGKEIALKCRGLPLAITVIAGLLSKGKTDWQSVAEKVDVCMRVLSLSYHHLPHHKACFLYFAIFPAGAVIYVEKLLELWAAEGFLK
>NbS00049356g0001.1
EMMQVLAEEVVSIVGMGGIGKTTLANKIFPFIMSHFDAKVTISQELRKGLLGLLSI-GQLDQLQKLLKGRRYLIVIDDI---WDIKLCFPDNNRSRILLTTRNVEVAEYAKPYQMRLLNCHESWDLLKRVFLN-PEFEQLGKQIALNCKGLPLTIIVISGLLSKGKLEWQMVVENVNFCMRVLALSYHHLPHRKSCFLYFAIFPEDEQIFVNKLVELWAVEGFLK
>NbS00003488g0001.1
DMMLDLTEKVVSIVGMGGIGKTTFATRIYPVIVSRFDPMVTVSQEVRRILLGLLSI-GQLDWLRKCLKWRRYLIFIDDIWEAWDMKLCFPDGNGSRILLTTRNTEVAEYAEPFHMRLLSLDESWKLFSKVFTK-SEFEKIGKEVVKKCQGLPLTIIIVAGLLSK-HSVWGNVAEDVCKCSILIDLSYRHLPHHKACFLYFGVFQEDTEINVKRLVKLWVAEGFLE
>Solyc12g009460
KRMLELTEKVIPIVGMGGIGKTTLAKQVFPSIQSHFDAWATISKEVKEILVSLLSI-SELDILQKKLKRKRYLIVMDDMWKAWDMRQCFPVDNRSRILLTSRHTEVAIYANSLKMSLMNSDESWDLFSKAFAN-PELVPIGEQIANKCQGLSLTI-VVAGILSKKRTEWENVAENI------------------------------------KLVRLWIVEGFLK
>Solyc12g009450
ERMLELREKVIPIVGMGGIGKTTLAKQVFPSIQSRFDAWATICKEVKEILLSLLSI-AELDLLQKKLKCRRYLIVIDDIWKAWDTRQCFPINNGSRILLTTRHTEVAIYANHLKMNLMNADESWNLLSKAFAN-TELETIGEKIASKCQGLPLTIVVVAGLLSKKRTEWENVAENIDECLRVLGLSYNYLPNEKACLLYFGIFPEDSEISVKRLVRLWIAEGFLK
>Solyc02g027080
ERLLELTEKVIPIIGMGGIGKTTLAIEVYAHVRSHFDAWATLSQQVKEILLNLLST-AELDMLRKSLYGKRYLIVMDDIWKAWDVRRFFPSNKGSRILLTTRNNEVACYANSLQMSFMDQDESWNLFSVAFAN-PEFENIGKKIAEKSHGLPLTIVVVAGLL-KKKTEWETVAKDVDECSHVLGLSYNHLTSDKTCLLYFGIFPEDSEIPVNHLKRLWMAEGFLN
>BS2
KQLLELTEKVIPIVGMGGIGKTTLAKEVYESILCRFDAWATISQQKKEILLGLLST-AELDMLQKSLKRKRYLIVLDDIWEVWDVRRCFPTNAGSRILLTTRNDEVACYANSLRMSFMDQDESWSLFSAAFSS-PEFETVGKQIADECHGLPLTIVVVAGLL-KKRTEWKTVAKDVDECSRVLGLSYDHLTSDKTCLLHFGIFPEDSDIPVKNLMRSWMAEGFLK
>NbS00042576g0011.1
KRLLELTENVIPIVGMGGIGKTTLAKEVFASIRSHFDAWATISSQVKDIYVSLLFTEAKLDMLQKSLKGKRYLIVIDDMREAWDVRQCFPSDKGSRILLTTRHTEVACYANSLQMDFMNPDE----------N-PEFETIGKHIVVKCQGLPLSIIVVAGLLSKKRTEWEIVARDVDKCLHVLGLSYNHLTSDKACLLYFGIFPEDSEIPMKKLVSLWMAEGFLK
>NbS00009444g0022.1
KKMMALIKKVIPIVGMGGIGKTTLAKDVFVYIRSHFDARATLSKQRKNILVSLLSM-AELDTLQKSLKSRRYLIVLDDMWQAWEVEYCFSSNNGSRILFTTRNTEVASSVNPLPMDLMDPDESWDLF--------------------------------------------------------------------------IFPEDSEIPVKKLTRLWIAEGFLK
>NbS00033518g0003.1
EKIIDLREDIITIVGMAGIGKTTLAKRAYPSVVYRFDAWTTISQEERDTLLDLFSV-QEIDRLYKSLKGKRFLIVIDDIWDVWDVSMFLPDNNKSRVILTSRLIDVATYAPPHRLSFLNKDEGWELLEKLFGKRPELEVIGKSIAEKCQGLPLAIVVVAGHLSKSKTDWNTVAESVE-CLDILALSYNYLPQHKACFLYMGAFPEDFEIPVWKLIRLWVAEGFLN
>NbS00004087g0012.1
DIIRDLFENIVSIVGMGGIGKSTLARSLFPSVYHRFDSWVPVSQAAKEMLLDVL---DELDQVHRKLKRKRYLIVLDDMWEAWDVRRSFPDGNGSRIMITSRLFEVANCACPHHMPFLSLEDSWKLLLKVFGKEPQLEEVGKQIAQQCRGLPLSVVVIAGLLFRNRTDWKQISDNVT-CLAILALSYNYLPCSKACFLYMGVFLEDADISADKLIKIWVSEGFLK
>Solyc11g069020
LRIADLTKDVVVIFGMGGIGKTTLAKRIYKLIEEHFYAWITVSERVRNMLLDLLCT-EELERLYKSLKGQRYLIVMDDVWEAWDVRRYFPNNNGSRVMVTSRIMKVARYINPHQMRFLTVEESWKLLKKIFGLDCEMERIGMEISKKCKGLPLAIVMVAGILSKSATSWSDIAENIERFLDILALSYNHLSRHKACFLYMGAFPEDVEVPVWRLIRLWIAEGFIK
>NbS00030756g0006.1
LTIANLVQDVISIVGMAGQGKTTIANKLFESVVPQFDAKCYVSQVRREVLVSILDVGDELDKLRRLLLSKRYLILIDDVWRAWDLQICFPDNNCSRIMLTTRLEKVADYAD-------------VVTKKVFLQQPDLEGVGQKIANKRGRLPLSIVLVAGVLASTKKEWEQVADGLD---HIIQFSYKNLPHYKPCFLYFGAFLEDKETQISKLMKLWMAEGLVV
>NbS00022076g0115.1
RTITNLVQDVISIVGMAGQGKTTIANKLFESVVPQFDAKCYVSQVRREVLVSILDVDDTV----RLLWSKRYLILIDDVWRAWDLQICFPDNNCSRIMLTTRLEKVADYASSHHLRLFSEDESWTLLKEVFLQQPDLEGVGQEIANKCGRLPLSIVLVAGVLTSTKKEWEQVADGLD---HIIQFSYKNLPHYKPCFLYFGAFLEDKAIQISKLMKLWTAEGLVV
>NbS00001327g0010.1
RTITNLEKMLFQFVGMAGQGKTTIAKKLFESVFRQFDAKCYVSQVRREVLVSILDVDDELVKLRRLLLSKRYLILIDDVWRAWNLQSCFPDNNSSRIMLTTRLDKVANYASPHHLRLFSEDESWTLLKK-------------EIANKCGRLPLSIVLIAGVLASTKKEWEQVADGLD---HIIQFSYKNLPHYKPCFLYFGAFLEGKEIQISKLMKLWTAEGLVV
>Solyc05g012740
YTLRGLIKDVISIVGMPGLGKTTIANKLFQLVVSHFDAQCCVSQVRKDLLLTILSVKDVLDKLRKLLMVQRYLILIDDVWVAWDLKPSFYDNNGSRIILTTRLGDVANDASPHFLRLFTQEESWMLLTKVFNTKPVLEDVGQRIAKRCGGLPLSVVLVAGILETEKENWEQVAINLK---DIINLSYQALPFHKPCFLYFGVFLEDEEIRVSKLTWLWIAEGLVR
>Solyc05g005330
QTLKGLIEDLISIVGMAGLGKTTLANKLFQFVVSHFDAQCCVSQVRKDLLLTILSVKNELDKLRKLLFGQRYLILIDDVWTACDLMPCFYDNNGSRLILTTRHDHVAYHASPHFLRKFTLEESWMLLNKVFNEKPVLEDVGQKIAQKCGGLPLSVVLVAGILETEKEHWEQVAINLK---DIINLSYQDLPFHKPCFLYFGVLSEDEEIKVSKLTWLWTAEGLVR
>Solyc05g012910
DELIGLKGDVISIVGMAGLGKTTLANKLYESVVSYFDAHCCVSQQRKDLLLAILDIDNELDKLRKLLMRKRYLLLIDDVWSAWDLKLCFPENNGSRIILTTRHYEVASHASPHKLRSLNNDESWMLLKKVFNNEPIPRDIGQEIVRKCGGLPLSIILVAGILTRKKDHWEQVATNLQ---GTLDLSYQHLPPYKPCFLYLGLFPEDREIQVSKLTWLWIAEGFIK
>Solyc05g012890
DELIGLKGDVISIVGMAGLGKTTLANKLYESVVSHFNAHCCVSQERKDLLLAILNIDNELDRLRKLLMFKRYLLLIDDVWSAWDLKLCFPENMGSRIILTTRHYEVASYASPHMLRSLNNDESWMLLKKVFNNEPILRDAGQEIVRKCDGLPLSIILIAGILIRKKEYWEQVATNLQ---GTLDLSYQNLPPYKPCFLYLGVFSEDEEIQVSKLTWLWIAEGFIK
>NbS00031132g0007.1
NELRGLINDVVSIVGMPGLGKTTLANELYELVVSYFDIHCCVSQERKDLLLALLDVDNELDRLQKLLKLKRYLVLIDDIWSAWDLQSCFPENKGSRIILTTRHLEVASYASPHKLRFFSFDESWTLLNKVFTKEPDLEAVGESIAQKCGWLPLSMVLVAGILIRKKEHWEQVSTILQ---GTLDLSYQNLPHYKPCFLYMGVFPEDREIQVSTLTWLWIAEGLIN
>NbS00002627g0020.1
NELRGLIHDVVSIVGMPGLGKTTLANELYELVVSYFDIHCCVSQERKDLLLALLDVDNVLDRLQKLLKLKRYLVLIDDVWSAWDLQSCFPENKGSRTILTTRHLEVASYASPHKLRFFSFDESWTLLNKLFNKEPVLKVVGKSIAQKCGGLPLSTILVAGILTRKKEHWEQVSTNLQ---GTLDLSYQNLPHYK-------------------------------
>NbS00001576g0027.1
NDLRVLIHDVVSIVGMPGLGKTTLANELYELVVSYFDIHCCVSQERKDLLLALLDVDNVLDRLQKLLKLKRYLVLIDDVWSAWDLQSCFPENKGSRIILTTRHFEVASYASPHKLRFFSFDVCWTLLNMVFTKEPVLEAVGKSIAQKCGGLPLSTILVAGILTRKKEHWEQVSTNLQ---GTLDLSYQNLPHYKPCFLYMGVFPEDREIKVSKLTWLWIAEGLIN
>NbS00004955g0024.1
KELRALINDVISIVGMPGLGKTTLANELYELVVSYFDVQCCVSQERKDLILALLDVDNELDKLQKLLKPKRYLVLIDDVWSAWDLLSCFPKNKGSRIILTTRHYEVASYASPHKLRFFSIDESWTLLNKVFNKEPVLEAVGKSIAQKCGGLPLSTILVAGILTRKKEHWEQVSTNLQ---RTLDLSYQNLPHYKQCFLYMGVFPEDREIQVSKLTWLWIAEGLIN
>Solyc05g007610
KTLIRLTMDIISIVGMPGAGKTTLANRLYNSVVSHFDAQCHVFPVQR--LLAMLVSDDELDILSRILRSKRYLILVDDVWKAWDLKCCFPDNNGSRILLTTRYHDVADYVYPHHLRSLTHEESWKLLMEVFGNESLLKKVGKKIARKCGGLPLSIFLVAGILSNEETEWNEVAKHLA---DIIEQSYQHLPYYKPCFLYFGTFLEDEEINVSKLTWLWIGEGFVK
>Solyc05g007630
EKLIHLTGDIISIVGMPGAGKTTLANRLYHPVVYRFDGYCHVSPVKR--LLATLVSDSTLDILVRNLRSRRYLILLDDVWNVWGLKRYFPDNNGSRILLTTRNDDVAYYVGPHNLRLLTYEESWELLIEVFGNKSLLEKVGQEIARKCGGLPLSIVLVAGILSKEKTEWSRVAKDLD---AIIEPSFQHLPYYKPCFLYFGTFLEDEEINVSKLTWMWIAEGFVS
>Solyc05g007640
TKLRDLTKDIISIFGMPGAGKTALANKLLKSVVDHFDAQCYMSSVRR--ILKTLVSDSDLAMLRQILQTGRYLILLDDIPSAWDLESCFYDNNGSRILLTTRNSNVAYYASPLYLRMLNDGESWTLLKKVFGEGSLFEKVGPKIVRKCGGLPLSIVFVASILAGERTQWKQVARSLY---NIIEQSYQNLPYHKSCFLYFGMFSDHEEINISKLTLLWIGEGFVK
>Solyc05g007350
EKLRELIQDVISVVGMPGLGKTTVANKLYELVVSRFDAKCCVSQARRSVLLSILDAGDVLDQLRKTLLWKRYLILVDDIWSVWDLRCCFHDNNGSRIILTTQHADVAENASPLHLRILNDDESWKLLQKVFGEEFLLSNVGQEIANKCRGLPLSIVLVAGMLTKEKSKWKQVAKNLN---AIIEQSYQNLPYHKPCFLYFGVFLEDKEINISILTWLWISEGFIK
>NbS00035496g0014.1
KNLRRLLGDVISIVGMPGLGKTTLAYRLYSLVVSHFDAECYVSQVRKDLLLAILDVSDELDELHKALFSKRYLILLDDVWRVLDLMGCFQDNNGSRIILTTRNHEIAEYASPLSLRMFNDEESWKLLKKVFGKEPLLMNIGRQIAEKCGQLPLSVALVAGVLAEEKKEWEQVANNLD---AIIENSYKILPYHRSCFLYFGAFLEDNVINVSKLTRLWISEGFVK
>NbS00023304g0012.1
ENLRELLGDVISIVGMPGLGKTTLAYSLYMLVVSHFDAECCVSQVRKDLLLAILDVSDELDELHKALFSKRYLILLDDVWRVLDLMGCFQDNNGSRIILTTRNHEIAEYASPLSLRMFNDEESWKLLKKVFGEEPLLMNIGRKLEKSVRKLPSSVWSIASFSCEEKKEWEQVANNLD---AIIENSYKILPYHRSCFLYFGAFLEDSVINVSKLIRLWISEGFIK
>NbS00030500g0015.1
EDLRYLIGDVISIVGMPGLGKTTLAYRLYRSIVSYFDAMCCVSQIRKHLLLEILDVGDELNELRKALFSKRYLILVDDMWSAWDLIGCFHDNNGSRILLTTRNHEVANYASPLQLRMFNDDESWELLKKVFGDESLLTKVGQKIAKKCGRLPLSIALVAGILAEEKNDWEQVANNLD---AIIEQSYQMLPYHRSCFLYFGAFLEDSVINVSKLTRLWISEGFVK
>R1
ENLRKLLGDVISIHGMPGLGKTTLANSLYRSVFSQFDAQCCVSQVYKDLILALLDAGNELDMLRKTLLPRRYLILVDDVWSVWDLRGCFPDNNRSRIILTTRHHEVAKYASPLHLRMFDEVESWKLLKKVFGEESLLKNVGLRIAKMCGQLPLSIVLVAGILSEEKEEWEQVANNLD---AIVDKSYHVLPCHKSCFLYFGAFLEDRVIDISRLIRLWISEAFIK
>Solyc04g007490
KTIRDLVEDVVSIVGMAGSGKTTLARSFIDIVVSHFDAECRVSQEREDLLFSILSASDILDRLRKTLLPKRYLLIIDDVWQAWDLRLCFPEKKGSRIILTTRLKEVATYATPINLRSMKDSESWLLLKKVFGEEPELKEVGQNIAFKCNGLPLSIVLVAGLLAKDKTRWTRMELSFG---DLVKLSYEDLPNKKSCFLYFGAFLEDREISVSKLTSLWIAEEFIK
>NbS00032132g0014.1
ETIRGLVEDVISIVGMAGTGKTTLARSFND---SHFDGECRVSQVRKDLLLSILS-CDVLDRLRKLLLTKRYLLIIDDVWKAWDLILCFPDRNGSRIILTTRHQKVAVYATPHFLRPLNEQESWLLLKRVFGKEPQLKEVGEKIAKKCDGLPLSIVLVAGLLTKDRTGWTQMELSFG---DLVKLSYNDLPCKKPCFLYFGAFLEDREISVSKLTSLWISEAFIE
>NbS00004613g0014.1
ENIMGLLHDVVSIIGMAGSGKTTLARSLIPLIASHFDAECR-----------LLLAYYELDRLRRTLLGRRYLVIIDDLWMTWNLRLCFPDKNGSRIILTTRLQEVVDYVSPHHLRLLSDQESWLLLKKVFGEESELEKVGQQIAKKCKGLPLYVVLVARHLRRDKTQWKRVELRFE---ASVKLSYNHLPDIKPCLLYFGAISEGKEISVAKLTSLWIAEGFIE
>NbS00000815g0015.1
ETIRGLLVDVVSIVGMPGSGKTTLAQSFLVSIVSHFDAECRVSQERKDLLLSLLCGYDELDRLRRTLLTKRCLLIIDDVWKAWDLNLCFRGRNGSRIILTTRLKEVATYSSPHCLRPLSEHESWLLLKKVFRKQPELKKVGQRIARKCNGLPLSVVLVAGLLSKDMTRWTRMELSFG---DLVKLSYNDLPDKKPCLLYFGAFLEDREISVSKLTSLWIAEAFIQ
>Solyc10g008230
MTVKSLIKTVVSIVGMGGIGKTTLARKVYIYMEHHFYAWITVSQMHREMLLGILSLNEQLEQVYRSLKGRRYLIGMDDVWNAWDVKRSFPDKNGSRVILTSRLANVGIYASPHYMRCLSVDQSLKLFLKVFGREPELEKATKQIVEKCQGLPLAIVVVAGFCSKSKTDWEDVAHKIE-CMDLLALSYKHLPLHKTCFLYMGAFPKDFEITVSKLMKLWIAAEFVK
>Solyc10g008240
MTVKSLIKDVVSIVGMGGIGKTTLARKVYIYMEHHFYAWITVSQMHREMLLGILSLNEQLEQVYRSLKGRRYLIAMDDVWTAWDVKRSFPDKNGSRVILTSRLANVGIYASPHYMRCLSVDRSLKLFLKVFGREPELEKATKQIVGKCQGLPLAIVVVAGFCSKSKTNWEDVAHKIE-CMDLLALSYKHLPHHKPCFLYMGAFPKDYEISVSRLIKLWIAAEFLE
>Solyc05g005130
DKIKRLLQDIISIVGMPGIGKTFLAEKIYLIVTPHFDAKCRVTQLWKELLLTILDVDGELTELRQVLLTKRFLILVDDVWTVWDLYMCFRDKNGSRIILTTRLSDIANYASPHHLRLFRDDESWTLLEEVFQGEPELVDVGFRIAKSCGGLPLSIVLVGGVLKEEKKDWKEVEESLS-SMSLIGFSYKNLPHHKPCFLYFGGFFKGKDIHVSKLTRLWQAEGFVQ
>Solyc05g013280
DELKDLLEDVISIVGMPGLGKTTLAKKIYPEVTSRFDAQCVVTQLWRELLLTILDVEGEIDELRRFLLTKRFLILIDDVWKVWDLCMCFSDSNRSRIILTTRLNDVAEYVSPHHLRLFRDDESWTLLKEVFQGEPELEDVGFEISKSCRGLPLSVVLVAGVLKQKKTDWKVVEQSLS-SISIIGFSYKNLPHYKPCFLYFGGFLQGKDIHVSKMTKLWVAEGFVQ
>Prf
DELKDLLEDVISIVGMPGLGKTTLAKKIYPEVTSRFDAQCVVTQLWRELLLTILDVEGEIDELRRFLLTKRFLILIDDVWKVWDLCMCFSDSNRSRIILTTRLNDVAEYVSPHHLRLFRDDESWTLLKEVFQGEPELEDVGFEISKSCRGLPLSVVLVAGVLKQKKTDWKVVEQSLS-SISIIGFSYKNLPHYKPCFLYFGGFLQGKDIHVSKMTKLWVAEGFVQ
>NbS00008803g0010.1
DELKELLQDVISIVGMPGLGKTTLAKKIYPTVTSHFDAQCLVTQIWRELLLTILDVEGELDELRRFLLTKRFLILIDDVWKVWDLHMCFRDRNGSRIILTTRLSDIANYVSPHHLRLFRDDESWTLLKEVFQGEPELADVGSRIARRCRGLPLSVVLVAGVLKQKKKDWKVVEESLS-SMSIIGFSYKNLPHYKPCFLYFGGFLQGKDIHVSKLTRLWEAEGFVQ
>NbS00001223g0007.1
DELKELLQDVISIVGMPGLGKTTLAKKIYPTVTSHFDAQCLVTQIWRELLLTILDVESELDELRRFLLTKRFLILIDDVWKVWDLHMCIRDRNGSRIILTTRLSDIANYVSPHHLRLFRDDESWALLKEVFQGEPELADVGSRIARRCRGLPLSVVLVAGVLKQKKKDWKVVEEGLS-SMSIIGFSYKNLPHYKPCFLYFGGFLQGKDIHVSKLTRLWEAEGFVQ
>Solyc05g007170
EKIKKLLQDVISIVGMPGLGKTTLAEQIYQIVAGYFDGKCHVTQTWRELLVTLLDV-DQLKELRQFLLTKRFLILIDDVWKAWDLHMCFQGKNGSRIILTTRLSEVAQYASPHDLPLLRDDESWKLLKKVFRRGPELGDVGFRIAKSCGGLPLFIVLVAGVLKENEKDWKEVEESLS-SMSIIGFSYMNLPHHKPCFLYFGGFLRGKSIHVSKLTRLWLAEGFVL
>Solyc05g013260
DQMKMLLQDVVSLVGMPGIGKTTLAEKIYPVITFHFDAQCRTTQVWRDLLLAILGVEGELDELRRFLLTKRFLILIDDVWKVWDIHMCFKDRNGSRIILTTRLSSVANYASPHHLRLFRDDESWTLLQELFQGKPEIVDVGFRIAKICGGLPLFIVLVAGVLREKIKEWKEIEESLS-SMSIIGFSYRNLPQQKPCFLYFGGLLKGKDIHVSKLTRLWVAEGFVQ
>NbS00018399g0005.1
ETLKQVIGDVITIFGMPGLGKTTLAKKVYCKAVNHFDVWCCISERKKSLLIDILNILGDLDLLRKSIMGRRYLIFMDDIWEAWDIKTPFRDKQGSRIILTTRHAEVASYATPLRLRFFHNQESWMLIQKLFQDQPELVDVGKRIAEKCQGLPLSVVLVAGLLGKDTKDWLQVAESL--SRGIIELSYKHLPEYKPCFLYFGGFMEDEEIPVSKLTWKWIAEGLVR
>NbS00033032g0022.1
ATLKQVIDDVITIFGMPGLGKTTLAKKVYCKAVNRFDVWCCISERKKSLLIDILNILGDLDLLRRSIMGRRYLIFLDDIWEAWDVKTPFRDKQGSRIILTTRHAEVASYATPLRLRFFHNQESWMLIQKLFQDQPELVDVGKRIAEKCQGLPLSVVLVAGLLGKETKDWLQVAESL--SRGIIELSYKHLPEYKPCFLYFGGFMEDEEIPVSKLTWKWIAEGLVR
>Solyc02g070410
QLLMEILQGVIAIVGMPGHGKTTLAKKLYENIVNRFDSWCCVSKVKRKILLELLY-EDELQQVRMCYEKRRYFIVIDDVWVVYDLVSLFPNNSRSRIVITTRLD-----ESTHRLSFIAEEKSWLLLNIVFKQECEFEEIGKQIAKSCAGLPLAVVLIGGLLARDKKGWTKVAQWLE-YMDIIELSYKHLPSYKPCFRYFGMFLEDEEVSVNKLMRMWAAEGFVQ
>NbS00033314g0004.1
QMVTDILQGVFTIAGAPGLGKTTLAKKLYENIVNRFDSWCCVSQIKKRLLLELLY-EDELLQVQRCLEKKRYLIVIDDVWAIWDLVSFFPDNKKSRIILTTRLD----HESTYHLSFLAEDKSWLLLKTVFKEEPELEEIGKQIAKSCAGLPLAVILIGSLLERDKKGWTKVAKRLE-YMDIIELNYKHLPHYKPCFLYFGLFLEDEEVSVKKLIRLWAAEGFVL
>NbS00034310g0005.1
EMLIELVQDVISIFGMPGLGKTILAKRLYEAISNRFDLWCCSSQSKRSLLFELLHIKDELEMLYKYLKGKRYLIVVDDVWEAWDIIRSFPDDTGSRIILTSRLESIATYASPHFLRMFTEEESWMLMQKVFKEDPQLEEIGKQIASKCGGLPLAVILVAGLLAKDKEVWQEVGESL--CMDIVESSYQHLPIHQKCFLYFASFLEDQKVPVQKLIRLWIAENFVE
>NbS00045820g0004.1
EVLMELVQDVISIFGMPGLGKTTLAKRLYEAISNRFDLWCCSSQSKRSLLFELLHIKDELEMLYKYLKGKRYLIVVDDVWEAWDIIRSFPDDTGSRIILTSRLESIATYASPHFLRMFTEEESWMLMQKVFKEDPQLEEIGKQIASKCGGLPLAVILVAGLLAKDKEVWQEVGESL--CMDIVESSYQHLPIHQKCFLYFASFLEDQKVPVQKLIRLWIAENFVE
>NbS00014857g0016.1
EMLIELVQDVISIFGMPGLGKTTLARKLYETISNRFDLWCCSSQSNRALLFELLHIEDELEKLYRYLKGKRYLIVVDDVWNAWDIKRPFPDNKGSRIILTTRLETIATYASPHHLRLFTEEESWMLLEKVFKENPEFEDIGKQIATKCGGLPLAIVLIAGVVAKDKEVWEQVGERL--CMDIVESSYQHLPVHQNCFLYFASFLEGKKVPVQKLIRLWIAENFVE
>NbS00023299g0005.1
AELIQLVHDVVSLVGMPGIGKTTLAKRLYNDIVNRFDSWCTISQVKRKTLLELLNLPDELVELRRHLLRKKYFIAIDDLWDAWDLKRCFPDYSCSRIILTTRQDKVASYTSPHHVRLFTGEESWCLLKKVFGEEAQLEKIGVKIAQSCGGLPLAIILVAGVLAKNKEIWEEVANGLD-FMDIIELSFRFLPCQKRCFLYFGRFCEGE-ILVRKLIQLWVAQEYAV
>NbS00003236g0006.1
AELIQLVHDVVSLVGMPGIGKTTLAKRLYNDIVNRFDSWCTISQVKRKTLLELLNLPDELVELRRHLLRKKYFIVIDDLWEVWDIKRCFPDYSCSRIILTTRQDKVASYTSPHHVRLFTGEESWCLLKKVFGEEAQLEKIGVKIAQSCGGLPLAIILVAGVLAKNKEIWEEVANGLD-FMDIIELSFRFLPCQK--FLYFGRFCADE-LLVREWIQLWVAEEYAV
>NbS00002946g0006.1
KSLIKLVEDIVSIVGMPGLGKTTLAKKVYETIRHHFDAMCCLSQTRRKKLLEILQVGKDPVALRRFLMGKRYIVYIDDVWNAWEFQGCFPVENGSRILLTSRLSDVASDIRPLRLRFLSAAEK-----------E----VGEEIARECQGLPLLVILVAGVLTKEKNEWRKIAESIA-CLDIIELSYRHLPDCKPCLLYFASFREDEEIPISNLVWLWNIEGFAA
>Solyc04g015220
KNMVALTKQVVSVVGMAGIGKTTFAKTTLIN-KEDFPGWITVSENLRELLLRLLDVEGQLAHLKQVLQGKRYLIVVDDIWSDWDIRHWFPDGDKSRILLTSRDKKVGAYAD---MRPLTQDESRNLFHRAFGKN-KFKKVGEKVITNCKGLPLMITAVAGILR--SKYWMEVAESVDKCLQVVALSYNNLPSLKACFLHFGVFPKSHGIPVKKLTRLWIAEGLVY
>NbS00006547g0102.1
DRITTLTKEVISVVGMSGIGKSTLAKDIFTSIKQYFPKWSTVSENCRKTLLDLLDLDGELGIFQRSLKEERYLIIVDDIWEAWDMIHWFPDENDSRLVLISQDTKVAEHAE---MDLLEPDESWDLFQKVFAK--EFEEVGKKVEKECKGLPLMITAVAGILS--STVWKEVAENMDQCLEVIVWSYNHLPSQKTCFLHFGVFPKAIEICVKKLIRLWVAEGLLQ
>NbS00013796g0008.1
ASMLRLTQEVISIVGMGGIGKSTFAKRVFPSVVGFFDGWVTMSKDIRKMLLSLLDVDNALDRLQKSLKGRIYLIVVDDIWD------TFPE--------------------PFPMRFLDAEESWNLFQKTFDKKPELENVAKEVVENCKRLPLMISVIAGTLS--RTDWRKVAERLS---------------EQSSFTFFGVFPKASDISVKKLMRLWAAEGLFE
>Bv2_034690_iser.t1
NTLLKLTAEIISIVGMGGLGKTTVAKRLYRIIKDHFGAWVSVSEDTHQIILHMLRVPVQLETLKGRLNDRKFIIFLDDIWDMWDVKACFPNENGSRIVITSRVAKVAMHAKPNFLRFFTPEESWELFRKVFRGDPHLKSLGKKIVKRCKGLPLSIVVIASMLASEKSRWERTLKDVD-CMEILALSYHHLPVEKPCFLYFAAFPEDEEMSVRRLITLWLAEGFVQ
>Bv2_034710_htkr.t1
DTLLKLTGEIISIVGMGGLGKTTIAKRLFRIIKDHFKAWVSVSEDSRQLILDILKVSDKLEMLKTRLKDRKYIVFLDDVWHMWDVKTCFPDSNGSRILITTRVTDVARYTKPHFLRFFTPEESWELFKKVFQGDPHLKTLGIDIVKRCKCLPLSIVVIASMLASEKSRWGRTLKDVD-CLEILALSYHNLEVE-------------------RVHT---------
>Solyc04g008140
AWIIDLDEDVISIVGMPGLGKTTLANKVYTLV-------------KSKVLREILQVG-DLEKLRRALLDKRYLIVLDDVWETGELIACFP-KRGNRIILTSRSSKVGLQVSPLRLQLLTPEKSWDLFKKVFGDKPELSKVGHQIVEKCKGLPLAIVLIAGVIVRKKEDWLKILHNLNL---VMQLSYDHLPCHKPLLLYFATTQKSQRTPVSTLMQLWMAEGFVD
>Solyc04g008120
SQIIDLDEDVISIVGMPGLGKTTLANKVYTLVASHFHAWCTVSQKKSKVLLEILQVA-DLEKLRTALLDKRYLIVLDDVWATGELIACFP-KRGNRVILTSRSSEVGLKVSPLNLELLTPEESWDLFKRVFGDEPELSKVGHQIVEKCKGLPLAIVLIAGVIVRKKEDWLKILHNLNL---VMQLSYDHLPCHKPLLLYFATTQKSQRTPVSTLMQLWMAEGFVD
>Solyc04g008130
ARIIGLDEDVISIVGMPGVGKTTLANKVYTLVASHFKAKCTVSQNKSKVLREILQVA-DLGKLRVALLDKRYLIVLDDVWATGELIACFPKERGNRVILTSRSSEVGLKVSTLHLQLLTPEKSWDLFKKVFEDEPELSDIGHQIVEKCKGLPLSIVLIAGVIVRKKKDWLQIEHNLNLMMKVMQLSYDHLPYHKPLLLYFARSQKSKRTPVSTLMQLWMAEGLVD
>Hero
ARIIGLDKDVISIVGMPGVGKTTLANKVYTLVASHFKAKCTVSQNKSKVLREILQVA-DLEKLRVALLDKRYLIVLDDVWATGELIACFP-ERGNRVILTSRSGEVGLKVSPVDLQVLTDEKSWELFKRVFRDEPELLDIGHQIVEKCKGLPLALVLIAGVIVREKEDWVKIQNNLNSIMNVMQSSYDHLPYQKPLLLYFARLQKSERTPVSMLMQLWMAEGLVD
>Solyc04g051210
ACTIDLDKDVISIVEMPGFSKITLANKVYTLVASHFNAWCTISQKKSKVLQVILQVGVDLEKL------------------------------------------------------------------VFGDQSELSEFGHQIVERCQGLPLAVILIAGVIVRKKEDWLKIQHNMNLIMKVMQLSYDHLPHHKLLLFYFERSQKNKRTPLSKLMQLWMAEEFVD
>Solyc05g047700
EWIIRLTEDVISIVGMPGLGKTTLAYRVYKSIVDHFDAWCTVDQEEKKLLQKIFQVGDEVDKLRKQLFGKRYLIVLDDIWAIFDLTRPFP-QKGSRVILTSRKKEVALHGSPLYLRLLRSDESWELLKSVFGEEPELKYVGEKIAQKCDGLPLVLDLIGGVISREKKTWLEVLNNLKEVVKIIQLSYDHLSDHKPCLVYLASYPKDEDIRISELKDLWIFQGLVQ
>Solyc05g043420
KWIIRLTEDVISIVGMPGLGKTTLAYRVYKSIVDHFDAWCTVDQEEKKLLQKIFQVGEDVDKLRRKLCGQRYLIVLDDMWATWDLTRPFP-QKGSRVILTSRKKEVALHGSPLYLRLLKPKESWELLKRVFGEEPELKDVGEKIARKCDGLPLVLDLIGGVISREKKAWLEVLNNLKEVAKVIQLSYDHLSDHKPCLVYLASYPKDKDIMISELKDLWIAQGLVQ
>Solyc05g054340
EWIIRLTEDVISIVGMPGLGKTTLAYIVYKSIVDHFDAWCTVDQEEKKLLQNIFQVGDDVDKLRKRLCGKRYLIVLDDMWETLDLMRPFP-HKGSRVILTSRKKEVALHGSPLYLRLLRSEESWELLKRVFGEEPELKDVGKKIARKCDGLPLVVDLISGVISREKKAWLDILNNLKKVEKVIQLSYDHLSDHKPCLISLSTYPKDKDIRISELKKLWISQGFVD
>Solyc05g054010
EWIIRLTEDVISIVGMPGIGKTTLAYRLYKSIVDHYDAWCTVDQEEKKLLQKIFQVGDDVDKLRRRLCGQRYLIVLDDMWATLDLMRPFP-HKGSRVILTSRKKEVALHGTPLYLRLLRSEESWELSKKVFGEGPELEDVEKRIARKCDGLPLVVDLIGGVISREKKAWAEVLNDLKEVLKVIQLSYDHLSDHKPCLVYLATYPKDKDIRMSELKDLWISQG---
>Solyc05g053990
EWIIRLTEDVISIVGMPGLGKTTLAYRVYKSIVDHYDAWCTVDQEEKKLLQKIFQVGDDVDKLRKRLCGQRYLIVLDDMWATLDLMRPFP-HKGSRVILTSRKKEIALHGSPLYLRLLRSEESWELLKRVFGEEPELKDVGKKIARRCGGLPLLVDLIGGVISREKKAWAEVLNDLKEVVKVIQLSYDHLSDHKPCFVYLASFPKDEDISMSELKDLWISQG---
>Solyc05g050430
EWIIRLTEDVISIVGMPGLGKTTL---------------CTVDQEEKKLLQKIFQVGDDVDKLRRKLFGKRYLIVLDDMWDILDLMRPFP-HEGSRVILTSRKKEIALHGSPLYLRLLRSEESWELFKRVFGEEPELKDVGEKIALKCGGLPLVVDLIGGVISKEKKAWAEVLNDLKEVVKVIQLSYEHLSHDKPCLLCLATYPKDEDISMSELKDLWIFQG---
>Solyc05g054020
EWIIRLTEDVISIVGMPGIGKTTLAYRVYKAIVDHFDAWCTVDQEEKKLLQKIFQVGDGVDKLWKQLCGKRYLIVMDDMWETLDLMRPLP-HKGSRVILTSRKKEVALHGSPLYLRLLRSEESRELLKRVFGEEPELMDVGKRIAKKCGGLPLVLDLIGGVLSREKKTWLEVLHSLKEVVKAIQLSYYHLSDDKPCLVCLATYPKDEDIRMSELEDLLIFQG---
>Solyc05g044490
EWIIRLTEDVISIVGMPGLGKTTLAYRVFKSVVDHFDAWCTVDQEDKKLLQKIFQVGEDIDKLRKELFGKRYLIFLDDLWETWNLTRPFP-QRRSRIILTSRKREVALQGSPLYLRLLTPEESWDLLKRVFGEEPELLVVGEEIARKCAGLPLLLDLIGGVIAREKKAWLEVLNNLKEVMKVIQLSYDHLPNHKPCLLYLASYPKDNYIKISELKHLWSSEGLVE
>NbS00035525g0015.1
KEIISLTEDVISIVGMPVLGKTTLAYKVYKFVVDHFDAWCTVDQEEKI---KIYQVGDDVDKLRKQLCGKRYLIVLDDLWAIWDLTRSFP-Q----IILTSRKKEVALQGSPLYLRLLTLGESWELLKRVFGEEPELLDVGEEIALKYDGLPLVLDLIGGVIAREKKAWLEVLNNL-NVEKVIQLSYDHLSDHTPCLLYLASCPKDESIEISQLKDLWSAEGLVE
>Solyc06g008770
NLILRLTDDVISITGMPGSGKTTLAYKVYKSVSSHFDAWCTVDQGDKKLLDTIFQVD------------KVILIVLDDVWTTWDLTRPFP-KKGSRIILTTREKEVALHGTPLDLRLLRPDESWELLKRAFGNEPELLDVGKEIAENCKGLPLVADLIAGVIAGEKKSWLKVQSSLNVVMKVVELSYDHLPHHKPCLLYFASMPKDTIMSIYELNIFLGGEGFVG
>Solyc00g102400
NLILRLTDDVISITGMPGSGKTTLAYKVYKSVSSHFDAWCTVDQGDKKLLDTIFQVDIDVDKLRKQLFGKRYFIVLDDVWTTWDLTRPFP-KKGSRIILTTREKEVALHGTPLDLRLLRPDESWELLKRAFGNEPELLDVGKEIAKNCKGLPLVADLIAGVIAGEKKSWLEVQSSLNVVMKVIELSYDHLPHHKPCLLYFASWPKDTTTTIYELNIFLGAEGFVG
>Solyc06g008800
NLILRLTDDVISITGMPGSGKTTLAYKVYKSVSSHFDAWCTVDQGDKKLLDTIFQVDIDVDKLRKQLFGKRYFIVLDDVWTTWDLTRPFP-KKGSRIILTTREKEVALHGTPLDLRLLRPDESWELLKRAFGNEPELLDVGKEIAKNCKGLPLVADLIAGVIAGEKKSWLEVQSSLNVVMKVIELSYDHLPHHKPCLLYFASWPKDTTTTIYELNIFLGAEGFVG
>Solyc06g008450
NLILRLTDDVISITGMPGSGKTTLAYKVYKSVSSHFDAWCTVDQGEKKLLNKIFQVDIDVDKLRKQLYGKRYLIVLDDVWTTWDVTRPFP-KKGSRIILTTREKEVALHGTPLDLRLLRPDESWELLKRAFGDEPELLDVGKEIAENCKGLPLVADLIAGVIAGEKKSWLEVQSSLNVVMKVIELSYDHLPHHKPCLLYFASFPKDTSLTIYEFNVYLGAEGFVG
>Solyc06g008400
NLILRLTDDVISITGMPGSGKTTLAYKVYKSVSSHFDAWCTVDQGDKKLLDTIFQVDIDVDKLRKQLYGKRYLIVLDDVWTTWDLTRPFP-KKGSRIILTTREKEVALHGTPLDLRLLRSDESWELLKRAFGDEPELLDVGKEIAENCKGLPLVADLIAGVIAGEKKSWLEVQSSLNVVMKVIELSYDHLLHHKPCLLYFASFPKDTSLTIYELSIYLGAEGFVG
>Mi1.2
NLILRLTDDVISITGMPGSGKTTLAYKVYKSVSRHFDAWCTVDQGDKKLLDTIFQVGIDVDKLRKQLFGKRYLIVLDDVWTTLDLTRPFP-KKGSRIILTTREKEVALHGTPLDLRLLRPDESWELLKRTFGNEPELLDVGKEIAENCKGLPLVADLIAGVIAGEKKSWLEVQSSLNVVMKVIELSYDHLPHHKPCLLHFASWPKDTPLTIYLLTVYLGAEGFVE
>Solyc06g008480
NLILRLTDDVISITGMPGSGKTTLAYKVYKSVSSHFNAWCTVDQGEKKLLNKIVQVDIDVDKLRKKLYGKRYLIVLDDVWTTWDLTRPFL-KKGSRIILTTREKEVPLHGTPLDLRLLRPDESWELLKRAFGNEPELLDVGKEIAKNCKGLPLVADLIAGVIAGEKKSWLEVQNSLNVVMKVIELSYDHLPHHKPCLLHF-------------------------
>Solyc06g008790
KWILRLTDDVISITGMPGSGKTTLAYKVYKSVSSHFDAWCTVDQGEKKLLNKIFQVDIDVDKLRKQLYGKRYLIVLDDVWTTWDLTRPFP-KKGSRIILTTREKEVALHGTPLDLRLLRSEESWELLKRAFGNEPELLDVGKEIAENCKGLPLVADLIAGVIAGEKKSWLEVLNNSKVVMKVIEISYDHLSDHKPCLLYFASWPKDTIMTIYELNGFLGGEGFVG
>Solyc06g008380
NLILRLTDDVIWITGMPGSGKTTLAYKVYKSVSSHFDAWCTVDQGEKKLLDKIFQVDIDVDKLRKQLHGKRYLIVLDDVWTTWDLTRSFP-QKGSRIILTTREKEVALHGTPLDLRLLRSEESWELIKRAFGNEPELLDVGKEIAENCKGLPLIVDLIAGVIVGEKKSWLEVVNNLKVVMKVIEISFDHLPHHKPCLLYFASRPKDKALTIYELKAVWVAGGFVE
>Rpiblb2
NLILRLTDDVISIIGMPGLGKTTLAYKVYKSVSSHFDAWCTVDQVEKKLLDKIFQVDIDVDKLRKQLFGKRYLIVLDDVWNTWDLTRPFP-MKGSRIILTTREKKVALHGTPLNLRLLRSEESWELLKRAFGNEPELLDVGKEIAENCKGLPLVVDLIAGIIAGEKKSWLEVVNNLKVVMKVIEISYDHLPDHKPCLLYFASAPKDWVTTIHELKLIWGFEGFVE
>NbS00018239g0010.1
NWIIRLTMDVISITGMPGSGKTTLAYKVYTSVCSHFDAWCTVDQKEKKLLENIFQVSGDVDGLRKKLFGKRYLIVLDDLWATWDLTRPFP-EKGSRIILTTREKKVALHASPLDLRLLTREESWELLKKVFGKEPELVEVGEEIVRNCKGLPLVVDLIAGVIAGEKKSWLEVQNNLNVVRRVIELSYDYLPDHKPCLLYLASYPKDELIGVDVLKIVWRAEGFVE
>NbS00019837g0008.1
YLIIRLTMDVISITGMPGSGKTTLAYKVYKSVFGHFDAWCTVDQKELELLKILFQVGINFNELRKHLYGKRYLIVLDDVWAAWELKRPFP-ENGSRIILTTREKKVAKYASPLDLRLLTLEECWELLKKVFGKEPELVDVGKEIVQNCKRLPLVVDLIAGVIAGEMKDWLEVRNNLQEVMKVIALSYYYLPDPKLCLLYFASYKKDRAIPVEGLKRLWRAEGFAE
>NbS00001549g0018.1
GRIRCLIENIVPIVGMGGIGKTALSRASYPCLVNHFDAWITVSQQ---------QVQ----------KFKRFLIHLDDVWEAWDVKRSFPDNNGSGVVLTSRLDLFASS--PHLMSLLSMDQALKLLLKIN----------------------------------KTNWKNVSNDAE-FLSLFSLSYNYLPHPKPCFLYMCAFPKGSMIVVSK---------FIE
>Solyc07g005770
LEIKTLSKEVVTLVGMGGIGKSTLARMVYPLIKYHFSAW-VTVKDMKGLLIGLLDIEEQLEMLYRRLKLNRYLIVLD---------------------VDYR--ELGSY-----------KESWELLHKVFGSK-ELEDIGKKIAEQCQGLPLTILVIAGQLSKERTIWKSFAKTVE-CLDIRALSYRNLKV---------------------------------
>Solyc09g092280
NKLQALIPKVVSIVGMPGLGKTTLAKKLY----DQFEGLLYVSQQAGEILLKIAGLE--LDNLRSLLKRKRYVILLDDIWQIWDLKLVLPEDIGSRIIITSRNNDVGRYISLHELQPFDSEKSYELFKKIF-DNVDLVDIGKSIVKRCGSIPLAIVVTAGVLRAERTHWNKVLESM-DCAKVLALSYNDLPIARPCFLYFGLFPKDHEIRAFDLINMWIAEKLIV
>Solyc09g092290
NKLQALIPGVVSIVGMPGLGKTTLAKKLY----DQFEGLVYVSQQAGEILLKIAGLE--LDNLRSLLKRKRYVILLDDIWQIWDLKLVLPEDIGSRIIITSRNNDVGRYISLHELQPLDSEKSFELFKKIF-DNVDLVDIGKTIVRRCGGIPLAIVVTAGVLRAERTHWNRVLESM-DCAKVLALSYNDLPIARPCFLYFGLFPEDHEIRAFDLINMWIAEKLIV
>Solyc09g092310
NKLQHLLPGVVSIVGMPGLGKTTLAKKLY----HQFEGLVYVSQQAGEILLNIAGLE--LHNLRSLLKIKRYVILLDDIWEIWDLKLVLPEDIGSRIIITSRNSNVGRYIFIHVLQPLDSENSFELFKKICDDNPDLVNIGRCIVERCGGIPLAIVVTAGMLRAGRTHWNRVLDSM-ECAKVLALSYNDLPIARPCFLYFGLFPEDYEIRAFDLINMWIAEKLIV
>Rpivnt1
NTLQALLPGVVSIVGMPGLGKTTLAKKLY----HQFEGLVYVSQQAGEILHDIAGLE--LNNLRSLLKIKRYVILLDDIWEIWDLKLVLPEDIGSRIIITSRNSNVGRYIFIHVLQPLDSEKSFELFKKIFNDNPDLVNIGRCIVERCGGIPLAIVVTAGMLRAGRTHWNRVLESM-DCGKVLALSYNDLPIARPCFLYFGLYPEDHEIRAFDLTNMWIAEKLIV
>Solyc09g018220
NMLQALLHGVVSIVGMPGLGKTTLAKKLY----DQFEGLVYVSQQAGEILLDIAGLE--LDNLRSLLKIKRYVILLDDIWEIWDLKLVLPEDVGSRMIITSRNSNVGRYISLHALQPLESEKSFELFKKIFDDNPDLVNIGRNIAGRCGGIPLAIVVTAGMLRAERTHWNRVLESM-DCAKVLALSYNDLPIARPCFLYFSLYPEDHEIRAFDLINMWIAEKFIV
>NbS00012994g0001.1
ESLEALLRAVVSIVGMPGLGKTTLGKRTY----GNFEALVYISQEMRELLLSIAGLE--LSNLGTFLKEKRYLVFLDDIWSTWDLKLVFPNNSGSRLIITSRNNNVGRYIKLHKLQPLDPENSWKLFKMITQETPELTDIARKIVGRCGGVPLAIEMTAGMLRAKRTLWNGILKKI-DFSKILTLSYTDLPATKPCFLYFGLFPEDTQIYASDLINMWVAEKFLG
>Bv3_050600_wnyc.t1
ETLVGLMK-VIAISGMAGSGKTTLARKLY---GGQFEAWIYVSQKPKDVIEAIL-FDKQLGMLYRELQQKKYLVVLDDIWSDWDLKSAFPVTSRSKLLITTRNNSLVSHVGLHQLKRLNEEESLKLFRKAF-----------------------------------------------------------------------FGQD-------------------
>Bv4_087950_zpga.t1
-------KGIIGIIGMGGVGKTKLVVEIG----DKFSVMATVSQSIRNIQGMLADLFNELRRFQ---KESKILVILDDVWIDMEIG--IPSSKGSKIILTSRLQKVCEEMTVIRLDVIEEAEALALFKYAG---PNLKSKAKMIVSECAGLPLAVITVGSALKDSLE----------------------------------------------------------
>Bv4_088010_uznf.t1
-------KGIIGIIGMGGVGKTKLVVEIG----DKFSVMATVSQSIRNIQGMLADLFNELRRFQ---KESKILVILDDVWIDMEIG--IPSSKGSKIILTSRLQKVCEEMTVIRLDVIEEAEALALFKYAG---PNLKSKAKMIVSECAGLPLAVITVGSALKDSLEDTRKLSKSS-SDSDILKLSYDYLDEDQRCFILCSLYPEDSEIKVEDLVGLWLYQN---
>Bv4_088030_hdaa.t1
-------KGLIGICGMGGIGKTKLVEEIG----QRFDVIATVSQEIRNIQGIFANLFYELEKLE---KESKILVILDDVWINMEIG--VPVSKGCKIILTTRSEEVCDDMSIVQLGKIDDKEAMGLFKSAE---PKLIKITEKIVKECAGLPLAIVTVGRALRGSPDDALKLSNSS-DDKDVLKLSYDYLEKDQNCLLLCSLYPEDSMIMVEELVGLWLFEK---
>Bv4_088080_qfrz.t1
-------KGLIGICGMGGMGKTKLVEEIG----QRFDVIATVSQEIRNIQGIFANLFYELEKLE---KESKILVILDDVWINIEIG--VPVSKGCKIILTTRSEKVCDDMSIVRLGKIDNNEAMGLFKSAE---PKLIKITEKIVEECAGLPLAIVTVGRALRGSLDDALKLSNSS-DDKDVLKLSYDYLDKDQNCLLLCSSYPEDSKIMVEELVGLWLFDK---
>AT3G14460.1
LALVNLLKAVISVVGMPGVGKTTLTEIVFYRVTEHFEMWISAGINVFTVTKAVLQISPSLIQLKKTLSGKRFLLVLDDFWSDWEFQVAF-TAEGSKIVLTTRSEIVSTVAAIYQMKLMTNEECWELISFAFS--QELEGIGKRIAEQCKGLPLAARAIASHLRKNPDDWYAV--KNYTILPVLKLSYDSLPPQKRCFALCSIFPKGHVFDREELVLLWMAIDLLY
>Bv2_041270_zhxk.t1
DKVIDLLDCVIPIVGKGGIGKTTLSQLVYERVKKHFDAWVCVSIEVLRITTAIMNIG--------------------------------------------------------------DNDCWNLLQHAFD--PNIVILGKKVSEKCKGLPLAAKTLGGLLKKEVDEWEEILHDIQDVLPVLRLSYNYLPPE--------------------------------
>Bv2_041730_nmtk.t1
KEIMHLLNIVIPIVGKGGIGKTTLAQLIYEEVDV-FSAWVYVSQVAKRVTTSILNIG--------------------------------------------------------------EANSFCDLNAQVQ--KRFLII-------------------------LDDMWSVMYD-KGVIVTTRIQARIMNPQ--------------------------------
>Solyc08g076000
DEIVKLIEPVFPIIGMGGLGKTTLAQMIFQRVTKHFDIWVCVSDDEKRLIKTIVGIRASFKKLQELLNKKRYLLVLDDVWDLWALRAVL-NGRGASILATTRLEKVGSIMTPYHLSNLSPHDSLLLFMRAFQQRPNLVAIGKEIVKKCGGVPLAAKTLGGLLRKEESEWEHVRDEISSILPALRLSYHHLPLDRQCFAYCAVFPKDTKMIKENLITLWMAHGFLL
>Solyc08g075640
DEIVKLI-SVLPILGMGGLGKSTLAQMVFQRVTDHFHIWICVSEDEKKLIKAIVEIGAPLKKLQDRLNGKRYFLVLDDVWNQWDIKAVL-EGRGASVLTTTRLKKVGSIMTPYELSNLSQEDCWLLFMRAFNQEPNLVAIGKEIVKKSGGVPLAAKTLGGLLRVQEREWEHVRDEISSILPALRLSYHHLPVDTQSFAYCAVFPKDTVMEKGNLISLWMAHGFLL
>Solyc08g075630
DEIVKLI-SVLPILGMGGLGKTTLAQMVFQRVIEHFHIWICVSEDEKRLIKEIVEIEAPLKKLQDLLNGKKYLLVLDDVWDQWALRQVL-KGSGAYVLTTTRLEKVGSIMTPYELSNLSQEDCWLLFMRAFHQELNLVAIGKVIVKKCGGVPLAAKTLGGILRKEERQWEHVRD---------------------------IFPKDTKMEKENLISLWMAHSFLL
>Solyc03g078300
EEIISLLSDVVPIVGLGGVGKTTLARAVYKRIKQHFNAWVCVSEEAFRITTTLLGIGNQLIKLSHRLKGKRFLFVLDDVWNYWDLRCPF-VGKGSRIILTTRKQSVAMMMSMIQLKSLSDEDCWSLFKHSFNRDPELEVVGRQIVGKCKGLPLAVKTLAGLLRKTIEEWERLLQEI-DILPVLKLSYNDLSQVKRCFAYCALFPKDHPFGRDEVVQLWIANGLIT
>Solyc08g007630
ENLIGLLNAVVPIVGMGGLGKTTLAKAIYERVQKHFIAWFCVSEAVFRITKGLLQIGNQLVKLKESLKGKKFLIVLDDVWNYWDLRNIF-VGIGSKIIVTTRKESVALMMNQISMDNLSTEASWSLFKNAFNMDPELEEVGKQIAAKCKGLPLALKTLAGMLRKEVEEWKCILREINDILPALMLSYNDLPAHKRCFSFCAIFPKDYPFRKEQVIHLWIANGLVP
>Solyc11g071430
EDLVGLLNAVVPIVGMGGLGKTTLAKAVYERVKKHFGAWFCVSE---------------LVKVKESLKGKKFLIVLDDVWNYWDLRNIF-VGIGSKIIVTTRKNSVALMMNQISMNNLSTEASWSLFKHAFNMNPELEEVGKQIAAKCKGLPLALKTLAGMLCKEIDEWKRILREINDILPALMLSYNDLPAHKRCFCFCAIFPKDYPFRKEQVIHLWIANGLVP
>R3a
EDLIDLLKTVVPIVGMGGLGKTTLAKAVYERVQIHFGAWFCVSEAAFRITKGLLQIGNQLVKLKERLKGKKFLIVLDDVWNYWDLRNVF-VGIGSKIIVTTRKESVALMMNQISMDNLSTESSWSLFKHAFNMGPELEEVGKQIAAKCKGLPLALKTLAGMLRKEVEEWKRILREINDILPALMLSYNDLPAHKRCFSFCAIFPKDYPFRKEQVIHLWIANGLVP
>Solyc11g071420
EELIDLLKTVVPIVGMGGVGKTTLAKVVYEKVKDYFDAWFCVSEAAFRITKGLLQIDNQLVKLKESLKGKKFLVVLDDVWNYWDLRNVF-VGIGSKIIVTTRKESVALMMCAINVGTLSDEASWDLLKHSLYKDPEFEEIGKQIACKCKGLPLALKALAGALRKEVDEWRDILREINGILPALMLSYNDLPAPKQCFAYCAIYPKDYQFCKDQIIHLWIANGLV-
>Solyc11g069620
EDLIDLLNTVVPIVGMGGAGKTTLAKAVYDKVKNHFSGWYCVSEAALRITKGLLQIGNKLVKLKESLKGKKFLVVLDDVWDYWDLRNVF-VGMGSKIIVTTRKESVAQTMATITVGNLSSEDSWALFKHSLNRDPELEEVGRKIADKCKGLPLALKALAGVLRKGVEEWRNILREINDILPALMLSYNDLPAQKRCFAFCAIYPKDHEFCKDQVIYLWIANGLV-
>NbS00009911g0001.1
NILVDLLKTVIPIVGMAGVGKTTLAKVVYEKVKQHFKSWISVSEPVFRITKGLLQIGNQLIKLMESLKGKKFLIVLDDVWNYWCLRIPF-AGNGSVIIVTTRKESVALMMIPINVGTLSTEVSWPLFEHAFNRDPELEEVGKQIAKKCKGLPLALKTLAGLLRKEVEEWRRVLREINRILPALMLSYNDLPVHKLCFSYCAIFPKDYPFCKEQVIQLWIANGLVQ
>NbS00016761g0012.1
QEVVDLLNTVIPVVGMAGIGKTTLAKAVYEKLGNHMIEW-------------LLQIVNQLIKLKEHLKEKKFLIVLDDVWNYWDLRNSF-SGIGSKIIVTTRKESVALIMSPINVGTLSSEVSWSLFIHAFNRDPELEEVARQIVNKCKGLPLALKTLAGLLRKEVEEWRRILREIN-------------------------------VCKEQIIQLWIANGLVQ
>NbS00003205g0003.1
KELVALLSRVIPIVGMPGVGKTTLAKVVYEKVKDYFDAWFCVSEPAFRITKGLLQIGNQLVKLKESIKGKKFLIVLDDVWNYWDLKNLF-VGAGSRIIVTTRKESVAKTMNQISMDTLSSDVSWSLFKHAFNMDLEHVEVGKQIAAKCKGLPLALKTIAGLLRKEIEEWRHILREINGILPALMLSYNDLPVHKQCFSYCAVFPKDYLLVKEQVIQLWIANGLVQ
>NbS00006672g0036.1
ETLVDLLTSVISIVGKGGVGKITIAKAVYEKVAVHFDAWFCVSEPASRITKGLLQIGNQLIKLKESLKGKEFLIVLDDFWKYWDLRIPF-AGIGSKIIVTTRKGSVAEMMSPIIMGILSSEFSWSLFKHAFNRDPELEEVGKQIAKRCNGLPLALKTLAGLLRKDVEEWRRILREVNDILPAL------------------------SFDKEQVTQLWIANGLVQ
>Solyc01g106410
KKLLELLVSIIPIVGIGGLGKTTLAQLVYEKVVHFFDIWVYVSRDVSKLMLSIIQA-DLLAHFQDSLGGKRFLIVLDDVWDQWDLGDLF-QGAGSRIIVTTRSTKVASILTPYCLQGLTEDDCWVLFKRAFKEEPNLLDIGKQIIKKCGGVPLAAKTLGSLLRKEKEDWMFVQEELSGILPALRLSYLQLPLHQRCFAFCSLYPKNYEIHKEKMIHIWIAEGLIT
>Solyc03g006750
---------------MGGIGKTTLAQIVYKRICEEFDVWAWVSDDVASITKSLLEA-EIINGLKNLFSSKRFLIVLDDVWSCWNLLIPF-FGKRSKIIATTRNEGVASITMPYHLQEMSHD-------HAFVRGPRLKQIGEEIVKRCKGLPLAIKTLGGMLSKDITYWTEVLNNLCSVLPSLRLSHHHLPPNRRCFAYCSIFSKGYEFN---------------
>Os05g41290.1
ENIVKLLNSVLPIVGMGGLGKTTLTQLVYPRVKEYFQVWLCVSENEMKLTKETIEVANLLEDLSKKLEGKRFLLVLDDVWDPWDYRCAL-VGNGSRIVVTTRNKNVGKLMGPYFLKQLSENDCWNLFRYAFDGDPHLEIIGKEIVKKLKGLPLAAKAIGSLLCKTEDDWKNVLREINNILPALRLSYNHLPAIKRCFAFCSVFHKDYVFEKETLVQIWMALGFIQ
>HORVU1Hr1G068200.2
ETIVKLLNSILPIVGMGGLGKTTLTQLVYTRIKEHFQVWLCVSENQMKLTKETIEVANLLEDLSKKLKGKRFLLVLDDVWDPWDYRRAL-LGKGSRIVVTTRNKNVGKLMGPYYLNQLSDNDCWFLFRYAFDGNPNLEMIGKEIVKKLKGLPLAAKAIGSLLCQTEDDWKNVLREINNILPALRLSYNHLPAIKRCFAFCSVFHKDYVFEKDRLVQIWMALGFIQ
>HORVU0Hr1G032250.2
ETIVKLLNSILPIVGMGGLGKTTLTQLVYTRIKEHFQVWLCVSENQMKLTKETIEVANLLEDLSKKLKGKRFLLVLDDVWDPWDYRRAL-LGKGSRIVVTTRNKNVGKLMGPYYLNQLSDNDCWFLFRYAFDGNPNLEMIGKEIVKKLKGLPLAAKAIGSLLCQTEDDWKNVLREINNILPALRLSYNHLPAIKRCFAFCSVFHKDYVFEKDRLVQIWMALGFIQ
>Os05g41310.1
EVIVNLLNSILPIVGMGGVGKTTLTQLVYVRVKKHFQMWLCVSENEAKLTKETIEVANLLEDLSNKLKGKRFLLVLDDVWDPWDYRCAL-VGKGSKIMVTTRNENVGKLVGPYYLKQLSYNDCWHLFRYAFDGDPNLEMIGKEIVHKLKGLPLAARALGSLLCKNEDDWKNILEEINNILPALRLSYNHLPPIKRCFAFCSVFHKDYVFEKDILVQIWMAVGYIQ
>HORVU3Hr1G078990.16
EEMVRMLNCVIPVVGMGGLGKTTLMQMVYERVIEHFEIWIYVSECGRKLTQETLEAANMLETLSRVLRGKRYLLVLDDVWDYWLYRAAL-IGLGSKIVVTTRNDNVGRIMGPYKLQQLSDDDSWSVFKHAFDGDSQLEVIGRQIVKKLKGLPLASKALGSLLFKDEEEWKGILRDINNILPALRLSYNHLPPHKQCFAFCSVYPKDYIFSKEKLVKIWLALGFIR
>Solyc04g039990
-----LINFVIPIVGLRGLGKTTLVKLVYNRVVQNFNLWVSISEDLSKVIEKIVRG-DQLGCLGEVLQQKRYLLVLDDVWDQWIMRELP-MCRGSKIVVTTRSKMVALITTPYYLRGL--------------GQPNLVEIGKEIVKKCGGVPLAVKTLGRLLYKDKNEWLQIRDEISDILPILRLSYEQMPSHRQCFAYCPMLPKGQEIPWEDFINRW-AQGFIQ
>NbS00007796g0005.1
ENIVKLINSVIPVVGLGGLGKTTLVKLVYNKVVQNFDMWVSISEDLSKVIEKILRA-DQLGHLSEVLRSKWYLLVLDDVWDQWTLRELL-MCRGSTIVVTTRNKMVALITTPYYLGGLTDVRAYRV--------PNLVEIGKEIVKKCGGVPLAVKTLGRLLYKDENEWLRIRDEISDILPILRLSYEQMPSHRQCFAYCSMLSKGQEIPREDFINRWIAQGFIQ
>NbS00012936g0019.1
ENIVKLINSVIPIVGLGGLGKTTLVKLVYNKVVQNFDMWVSISEDLSKVIEKILRA-DQLGHLSEVLRSKRYLLVLDDVWDQWTLRELL-MCRGSKIVVTTRSKMVALITTPYYLGGLTDDACLSLFLCAFVGEPNLVEIGKEIVKKCGGVPLAVKTLGRLLYKDENEWLRIRDEISDILPILRLSYEQMPSHRQCFAYCSMLSKGQEIPREDFINRWIAQGFIQ
>NbS00002061g0001.1
TKILDLLNAVISIVGLGGLGKTTVAQLVYEMVQVNFDLWVCVSDVVKVIAEKIIEA-DAVKQLREMLDGKKYLLVLDDVWDAWSLKNML-LGKGSKILVTTRSDIVAEVSSQHKLGGLSEEEAWALFEMAFCNKSSLAEIGKEIVKKCGGVPLAIRSVGSLLRKTEDEWIYFKNDLDSVMAILRLSYNHLPHHKICFAYCSLFPMDFRIDRVDLIDMWIAQGFIQ
>Os05g31530.1
DEIIHLLKLILPIVGIGGLGKTTLAQLVFVKVKAHFQMWVCVSENVPDIVKGIIDAGELLQRLREELSQKRYLLVLDDVWDEWELRTLL-CCMGSAVVVTTRNSNVASVMTPLALEQLSQEDSWTLFCRAFTGVCEFVEIGTKIVQKCSGVPLAINSMGGLLSKSVRDWLAILQNTNNILTVLSLSYKHLPSFKQCFAFCAVFPKDYEIDKDDLIHLWISNGFIP
>Os05g31570.1
DEIIHLLKLILPIVGIGGLGKTTLAQLVFVKVKAHFQMWVCVSENVPDIVKGIIDAGELLQRLREELSQKRYLLVLDDVWDEWELRTLL-CCMGSAVVVTTRNSNVASVMTPLALEQLSQEDSWTLFCRAFTGVCEFVEIGTKIVQKCSGVPLAINSMGGLLSKSVRDWLAILQNTNNILTVLSLSYKHLPSFKQCFAFCAVFPKDYEIDKDDLIHLWISNGFIP
>Os05g31550.1
DEIVHLLELILPIVGIGGLGKTTLAQLVFVKVKAHFQMWVCVSENVPVIVKGIIDAGELLQRLREELGQKRYLLVLDDVWDKWGLRTLL-GCMGSAVVVTTRNVKVASIMSPLCLENLNPEDSWIVFSRAFTGVPELVEVGKRIVEKCCGLPLAIKSMGALMSKETRDWLSILENTSQILPALSLGYKNLPSHKQCFAFCAVFPKDYEIDKDDLIHLWVSNGFIP
>HORVU2Hr1G087730.12
EDVVRLLGAVLAILGMGGVGKTTLAQVVYQRVQDHFDMWVCLPESVILVTKAIIEAKDSLVVLRDLVSSKRFLLVLDNVWDSFQLVAPL-KGPGSAILVTGRSCKVADAAALLCLNGLPEEAYWELFKYACDEDPELVAIGKKIAHRLKGSPLAAKTVGGALSDSTKHWNIVMAGLGGILPALRLSYQYLPAHKQCFTFCAIFPKGHIFGKETLIDMWIAEGFIS
>Bv3_061730_usyf.t1
QDIINVLSCVLPIVGMGGIGKTTLAKLVHIP---SFDLWVCVSDRIHTIVENILKA-DTLSWLKQLLEGKKYFLVLDDVWDYWELQYVL-TGVGNTILVTTREANVASITTSYDVDRLPDHVCWDIFQLAFEGEYNLYLIGWSIVQKCCGVPLLVESLGSSLRVDEDEWDRINTSFTEVIEVLRVSYNKLPSHKPLFALMSLFMKDTNINLD-IQYLWSALGLLR
>Bv3_062680_mdnn.t1
QDIIRL-STVLSIVGLGGIGKSALAKLVYEWVVRAFDLWACISHELRKTMEDILKG-GQVEKLQNLLKGKKYFLVLDDVWDIWTFKNML-TGDGSLILVTTRDANVASVTTPYDLGGLQNLHCWSIFNLVFEGEPNLANIGKSIVEKCLGVPLLVKTLASLLREDEREWKRINESLRNVIQVLKLSYDRLPSHKPCFAYSSLFVKDSKLYPPVLSYYWRALGLLQ
>Bv4_091520_ohgj.t1
SEIIRLTSVVLPIVGFGGIGKTALAKLVFEWVASNFDLWACVSEKLQKTIEEILNV-RQLEKLREILDGRKHFLVLDDVWDIWRLENLV-ASKGSVILVTTRSDMVASTVNPYCLDNLPGDVCWSIFKLAFEGEPNLATIGKSIVEKCGGVPLVVKVLASLLRENEKEWRRISENFNDIKQALRVSYNKLPSQKACFSYCSLFVKDSKLNPPILSCLWSALGILQ
>Bv6_129390_pdxa.t1
KELITL-TCVLPVVGMGGIGKTTLAKLVYLSTGDQFDLWACVSHKLSKLLENIINA-EQLRKLQNLLNGKKYFLVLDDVWDAWTLKSIF-EGVGSAILVTTRSAQVASITTPYDLDRLPDDVCWSIFELAFEDEPNLYEIGRSIVEKCAGVPLVVKSIGSLLRVDEGEWQRINNSVNKVLQLLRISYDKLPSHKPCFVYCALKAKDVELYPTQLIYLWNAHGLLK
>Bv6_141020_moqj.t1
IEVINL-QYVLPLVGMGGIGKTTLAKLVYLG-GEHFDLWACVSDTKTKLLEDIIKA-GQLQKIQSLLNGNKYFLVLDDMWDRWLLKSIF-EGVGSVILITTRSTQVASITTEYNLDRLSDDVCLSIFNLAFEGEPNLHDIGRSIVKKCAGIPLVVKSIGSMLYVDEREWQRINDGLNKVLKLLRLSYDKLPSHKPCFAYCALTPKDCILRPIAMTYLWSAHGLVE
>Bv6_141050_tjei.t1
IEVINM-EYVLPLVGMGGIGKTTLAKLVYLG-GEQFDLWACVSDTKTKLLEDIIKA-GQLQKLQSLLNGNKYFLVLDDIWDRWILKSIF-EGVGSVILITTRSAQVAS---------------------------------------------------------------------------------------------------------------------
>Bv6_141080_tcjf.t1
IEVINM-EYVLPLVGMGGIGKTTLAKLVYLG-GEQFDLWACVSDTKTKLLEDIIKA-GQLQKLQSLLNGNKYFLVLDDIWDRWILKSIF-EGVGSVILITTRSAQVASIATPYNLDRLSDDVCLSIFNLAFEGEPNLHDIGRSIVKKCAGIPLVVKSLGSLLYIDEREWQRINDGVDKVLQLLRLSYNKLPSHKPCFAYCALIPKDTQLGSELLTNLWSAHGLLE
>Bv5_125470_cimm.t1
SEIIRLTRVVLPIVGFGGIGKTALAKLVFEWVASNFDLWACVSEKLQKTTEEILNV-RQLEKLREILDDRKHFLVLDNVWD-------I-KHTGSISLY---------------------------------------------------------------------W-------VK-----------------------------------------------
>Os08g12740.1
NKIVEIL-SVLPIVGLGGIGKTALAKLVYMRIKKMFELWACVSNVLKKILDDIIQD-QTLNKLRGFLQENKYLLVLDDIWNVWELKNLL-SGRGSVVVVTTRNMNVASVVTPYYVPELSFDECMQVFIYAF-DETLLLEIGKCIVEKCHGVPLAAKTLGSVLFKDVKEWLRIKDNLCDILPALKLSYDALPPHKACFSCLSVFPKDYVILRELLIMFWMALGLLH
>Os08g12740.2
NKIVEIL-SVLPIVGLGGIGKTALAKLVYMRIKKMFELWACVSNVLKKILDDIIQD-QTLNKLRGFLQENKYLLVLDDIWNVWELKNLL-SGRGSVVVVTTRNMNVASVVTPYYVPELSFDECMQVFIYAF-DETLLLEIGKCIVEKCHGVPLAAKTLGSVLFKDVKEWLRIKDNLCDILPALKLSYDALPPHKACFSCLSVFPKDYVILRELLIMFWMALGLLH
>Os12g29280.1
NDIVKISTSVLPLIGMGGVGKTALAKLVFKRTKEKFDLWACVANVLKHIVDIIIQD-EALKKLHELSGDKRYLLVLDDISNIWELMNLL-PGSGSMILITTRLSKIASVLTPYEVPKLPHEECMKVFAYAF-GQTELLKIGESIVQKCDGLPLAVRTLGSLLSMDISKWQEVKENI-DILSVLKLSYDALPSDRACFASLSTFPKDYEIFRELLIMYWMAMGLLN
>Os12g29290.1
NDIVKISTSVLPLIGMGGVGKTALAKLVFKSTKDKFDLWASVSNALKHIVNIIIQD-EALKKLHELLRDKRYLLVLDDISNVWELINLL-PGSGCMILITTRLTKIASELTPYEVPKLPHEECRKIFVYAF-GERELLKIGESIVQKCDGLPLAARTLGSLLFRDISMWQEVKENLDDILSVLKLSYDALPSDKTCFSWLSTFPKDYDIFRELIIMYWMAMGLLN
>Os10g07400.1
DEIVSIL-FVLPLLGLGGIGKTELANMVYQQIRERFSMWACVSNKLKNILQDIIEA-EHLNKLRGILQNGNYFLVLDDLWDVWRLRNLL-SGRGSVIIVTTRENVVASMVTPYKVGALPFHECMQIFTVAFQGEPWLLKIGESIVKKCAGVPLAIKSLGSLLFMDETQWLRVKEHLRDIMPVLKLSYNALPAAKPCLSYLSIFPKDFEYYRRCIIMFWMAHGLLN
>Os10g07400.2
DEIVSIL-FVLPLLGLGGIGKTELANMVYQQIRERFSMWACVSNKLKNILQDIIEA-EHLNKLRGILQNGNYFLVLDDLWDVWRLRNLL-SGRGSVIIVTTRENVVASMVTPYKVGALPFHECMQIFTVAFQGEPWLLKIGESIVKKCAGVPLAIKSLGSLLFMDETQWLRVKEHLRDIMPVLKLSYNALPAAKPCLSYLSIFPKDFEYYRRCIIMFWMAHGLLN
>Os08g43000.1
EVVVKLLRQVLPVIGIGGSGKTTLAKMVYTRVRDHFQMWHCVSENAVPLLKSIVEANELLRQLEGAIGSRRFLLVLDDVWDEWKLRPLLSAGHGSVVVVTTRSQQVASIMTSHELACLNDDDSWELFSKAFE-EAELVTIGRLIVKKCKGLPLALNAMGGLMSKQLHEWKAIAD--DEILSMLKLSYRHLPSEKQCFAFCSIFPRNHEMDKEVLIQLWMANGFIQ
>Os08g43050.1
EVLVKTLNQVLPIVGMGGLGKTTLAKLIYPSVQEHFQMWHCVSENVGSLLKSIVEANELLRQLEEAFGRRRFLLVLDDVWEEWALKPLLNSGAGSVIVVTTRSQRVASIMTPYELRCLNEDDSWEVFSRAFK-QAKLVSIGTRIVKKCRGVPLALKTMGGLMSKSVSEWEVIAENINDVMDILKLSYRHLSPEKQCFAFCAIFPQDYEMVKDELIQLWMANGFIQ
>HORVU7Hr1G026360.1
EGVVKLLNQVLPIFGMGGLGKTTLAKMVYQDVQQHFQMWHCVSDNVIAIVKSIIEANELLKKLDGTIGRKRFLLVLDDVWEKWDLRPLLCSGPGSVILVTCRSKQVASIMTPHELAFLGEEDSWELFSKAFN-GAELVAIGRKIVNKCGGLPLALKTMGGLLSKQVQEWKAIEENIYEVMPILKLSFKHLSSEKQCFAFCAVFPKDYEMQKDMLIQLWMANDFIR
>HORVU5Hr1G006710.3
EAVVNLLEQVLPVFGMGGLGKTTLAKMVYPKIQQHFQMWHCASDSTAALVRSIIEARELLGRLQEVIGWKRFLLVLDDVWVHWELKSALCSGCGSVIIVTTRSPRVASMMTTHELPHLTEEHSWELFSKAFE-NAELMSIGKRIVSKCKGDPLALSAMGGLMSKRAWEWEAVAENVQEVISILELSYRHLSSEKQCFAFCAVFSKNSEMEKSMLIQLWMANGFIQ
>Os08g43010.1
EMVVNLLMEVLSIVGMGGLGKTTLAKMVYTRVQQRFEMWLCVSDDVVSLVRSIIEARELLSRLHEVVGRKRYLLVLDDVWEEWELRPLLHSGPGSVVLVTTRSQRVASIMTAHTLSYLNHDDSWELFRKAFK-EPEFAEIGNRIVKKCKGLPLALKTMGGLMSKRIQEWEAIAGKSNEILSILKLSYRHLPLEKQCFAFCAIFPKDYQMERDKLVQLWIANNFIQ
>HORVU7Hr1G002260.14
EVVVKLLKQVLPIFGMGGLGKTTLAKMVYQEVQQHFELWHCVSDNAIPLLKSIIEANELLKRLEQVIGQNRFMLVLDDVWDEWELKPLLCSGPGSVIVVTTRSQKVASIMTTHKLACLNEQDSWQLFAKAYNGKAELVSIGKRIINKCRGLPLALKTMGGLLSYQVQEWKAIEENIDEIMSILKLSYTHLSSEKQCFAFLAVFPKDYVMDKDKLIQLWMANGFIQ
>HORVU7Hr1G000760.3
EQVVKLLNTVLPIVGMGGIGKTTLAQLVHQRVVHHFELWVCVSDKIKEIIQSIIQAMEALKKLAEVLVNKRCLLVLDDVWDRWGMRSLLNSALGSAIIVTTRSDKVASIMTSHQISLLNEYDSWELFQNTFR-EWELISMAKNIVPNCKGLPLAIKSISTLLCKH-SEWFSVLDNVTGIVPALQLSYDHLSSEKICFAFCAIFPKDTLMDKGTLIQLWMANDFIA
>HORVU7Hr1G000890.2
EQVVKLLKMLLPIIGMGGIGKTTLAQLVHKRVVHHFEIWVCVSDKIEEIIQSIIQTMEAMKELCQVLGKKRYLLVLDDVWDTWDMRSLLCSASGSAIIVTSRSNQVASIMTPHQISLLNDYQSWKLFRNAFG-EEELISMAESIVLKCKGLPLAIKTIAALLRKH-SQWFSILVDVSGIIPALQLSYDHLSSEKICFSIFALFPKDSPMDKDMLIQLWMANNFIA
>Solyc02g030290
--------------GMGGLGKTTLARLIYEQIVRYFDIWVCVSEIANKIIRLVLEL-TALQILHKELGGTKHLLLLDDVWKLWDFKRSLGIAKGNAIILTNRSERVASTVTLHFLEKLSADDCWSVFKRAF--EMELVTIGKQIVHKCSGLPLSSNLLEGMLHTETSEWSSVL----------------------------------------------------
>Solyc09g005290
EVVMRLVNVVVSVVGTGGIGKTTLAQLAYEELKGHFDIWICVSNPEVKVAKAILEL-HMLERIQECVSKIRFFLVLDDVWDYWELKNSL--GPGSRILVTSRSERVVGMMSMHRLGQISDSDCWALFSIAFGRSENLEDIGRRVVRKCKGLPLAAKTMGSLLRKTEQEWQTVLDPIVDLFPHLYLSYDDLPPIKRCFSYCAIFPKDTVINVDKLVRIWMAQGFLS
>NbS00018488g0004.1
----------------GGIGKTTLAQLAYEKIKGHFDIWICVSDPEVKVAKAILEL-HMLERIQECVSKKRFFLVLDDVRDYWELKNSL--GRGSRILVTSRSERVVGVMSMHRLGQISDSDCWSLFSIAFGRNENLEDIGKRIVRKCKELPLSAKTMGSLLRKTEEEWQTVL--------------------------------------RQLIRIWMAQGYLS
>NbS00010827g0004.1
DVVISLLNLVVSVVGTGGIGKTTLAQIAYEKVKGHFDIWICVSDPEVKVAKAILEL-HMLERIEECVSKKRFFLVLDDVWDYWELKNSL--GRGSRILVTSRSERVVGVMSMHRLGQISDSDCWSLFSIAFGRNESLEDIGKRIVRKCKGLPLAAKTMGSLLRKTEEEWQTVLDEIVDLFPHLYLSYDDLPPIKRCFSYCAIFPKDAVINVNRLIRIWMAQGYLS
>Os01g15580.1
ERLMRVLGSVIPIVGIGGLGKTTLAQLAFRRANDEFDIWVSMSAGLATLVQPIVAPEEAIRFLSMAFTGNKYLLVLDDVWSHWELRLLL-RGRGSKIIVTTRSRRIGMMVTPLMLKSLSDEDCWELFKKAFEADPKLVRIGKEIVPKCGGVPLAAKALGSMLRKNEESWIAVRDEIEEILPSLKLSYDQMPPVKQCFAYCSVFPRNHEIDKGKLIQQWVALGFVE
>HORVU6Hr1G020670.1
EKLMKVL-SVIPIVGFGGLGKTTLAQLVFRRANDEFDIWVSMSVDLRRLIQPIVSTREEINFLSETFTGKKYLLVLDDVWNQWELKLLL-KGRGSKIMVTTRSRKVGMMVTPFVLEGLSDDDCWELFKKAFEGEPKLVRLGKGIVQKCGGVPLAAKALGSMLRKNEESWIAVKDEIENILPSLKLTYDQMPPGKQCFAYCASLPRNYEINRDKLIQRWIALGFIE
>Os08g16460.1
KQVVSLS-VILPIYGFGGIGKTALAQLVFTQFRG-YDVWVYVSQVLKKIGNTIISVNENIGRLCDLLEDKNTLIVLDDLWNDLNLNLML---TKGKVLVTTRNEDVAKKITPYRLNPLDSTMCWNIIKRSNEARDQIEQVGWVIAKKCGGIALAAHALGFLLSMLVE-WRALSNDIDNVLPSLKLTYKNMPPYRLCFAYCAIFPKGHNIAKASLVHQWIALGFIE
>HORVU6Hr1G092250.1
MNVLSLS-TILPICGLGGIGKTTLAQLVFAQFKD-YDVWVYVSQVMKKIGNSIISV-QLIQHLKHLLQDKKTLLVLDDLWDSLNLKLML---VSSKVLVTTRSIDIARKITPVKLDPLDNDMCWRIIKNSGESREQIEPVGQTIAKKCGGLPLAAQALGFLLSMLSD-WEAICNDIDSVLPSLKLSYNTLTPYRLCFAYCGTFSKGRNISKDDLIHQWIALGFIQ
>HORVU6Hr1G092370.1
MNVLSLS-TILPICGLGGIGKTTLAQLVFAQFKD-YDVWVYVSQVMKKIGNSIISV-QLIQHLKHLLQDKKTLLVLDDLWDSLNLKLML---VSSKVLVTTRSIDIARKITPVKLDPLDNDMCWRIIKNSGESREQIEPVGQTIAKKCGGLPLAAQALGFLLSMLSD-WEAICNDIDSVLPSLKLSYNTLTPYRLCFAYCGTFSKGRNISKDDLIHQWIALGFIQ
>Os11g10550.1
NFILSLF-IILPIYGIGGIGKTTFAKMVFTRLND-YSVWVYVSQALNKIRSSIMSL-QT--NPAEPFGDKKIMVVLDDLWDQLDLRAILVNVIGSKVVVTTREKEIANKFTPFELPPLTDDMCWTIIKKVEDTRDQLEQVGREIALKCGGVALAAQALGYMLRMVNR-WNTVKNDIDRVMASLMLSCNNMSPYRLCFAYCALFAKGQKIVKDDLIYQWISLGFVE
>Os11g10610.1
QRILFLS-IILAIYGMGGIGKTTLVQLVFTKFRE-YSVWVYVSQVLNKIESSIISL-EV--APT----NRNILIVLDDLWNGLDLKLKL--VTGAKVIVTTRDEDIARRFNPYKLEPLTDGICWNIIKKSAEDRERLEQTGREIARKCGSVALAAQSLGYLLHKLDE-WESVKDDIDAVLASLKLSYVKMQPSKLCFGYCAIFPKGQKIVKDDLIHQWISLNFI-
>HORVU2Hr1G126440.1
GGGGVLC-IVLAIHGIGGLGKTTLAKMIYTKFED-YFVWIYVSEKLNKIGNSLISL-QMIRSLAQLFTNKKILIILDDLWDDLDLVAML--VQGSKVIATTRNEEIARKITSYELASLTNEMCWTIIKKSGESREQLNDVGEAIAAKCGGVALAAQSIGSILEMSNQ-WKKVRDDIDKVLASLRLSYTFMPRYKLCFAYLAIFPKGCNISKGDLIHQWISLSFIG
>HORVU2Hr1G126510.1
NKIWVLS-VVLAMHGIGGLGKTTLAKMIYTKFEE-YVVWIYVSETLNKIGNSLISL-QMIRSLAQLLANKKILIVLDDLWDDLDLVAML--VKGSKVIATTRNEEIARKITSHELASLTDEMCWTIIKKSGESREQLKDIGEAIAAKCGGVALAAQSIGPILEMYNQ-WKKVRDDIDKVLASLKLSYTFMPPYKLCFAYLAIFPKGCNIYKGDLIHQWISLSFIG
>HORVU5Hr1G001020.2
HKILSLS-VIFPIYGIGGIGKTTLAQLVFPQFRD-YTVWVYVSQELNKIGNSIITL-QMLKCLNKLFADKSILIVLDDLWKAFDLKTML--LGGGSIIVTTRDEAIARKLSPYKLESLTVDECWTIIKKAYEDREQLEHIGREIATKCGGVALAAQSLGYILYMSDE-WESVRDYI--VLASLRLSYMHMSPGKLCFSYCAIFPKGHNILKYELIHQWIALRFTE
>Os01g25630.1
LKIVNLLDLVLPIVGIGGLGKTTLAQLVYSEIQKHFQVWVCVSDPVDSIAENIVKARDKPQKLQKLVSGQRYLLVLDDVWDAWELKASL-QGIGSAVLTTTRDEQVAQLMTAYNLTALENSIIKEIIDRAFRKDNEQVEMIDKFVNRCVGSPLAATALGSLLRKTVQEWQAILMSIEEILHILKLSYDDLPSYKQCFAFCAMFPKDYVIDVDNLI----------
>Os01g25740.1
QHIVNLLNMVLPIIGMGGLGKTTFAQIIYPEIQKHFQKWVCVLDDVTSIANKISMIEENAEKLQQEVRGKRYLLILDDVWDAWALKYCL-QGVGSAILMTTRDQGVAQLMTAHQLVRMEKEDLLAIFERAFFDEDELVQIGWEIMDRCHGSPLAAKALGSMLSRAVEEWRAVLTSIDEILPILKLSYDDLPSYKQCFAFCAIFPKNYVIDVEMLILLWMANDFIP
>HORVU5Hr1G017940.1
WQIVDLLDMVLPIVGMGGLGKTTFAQIIYPDIKKHFQKWVCVLDDVTDIANKISMIEESAEKLQQEVSGRRYLLVLDDVWDAWALKYCL-QGSGSAVLMTTRDERVAQIMTTHQLVKMDTSDLLAIFERAFPEEDELAQIGREIVDRCCGSPLAAKALGSVLSRSVEEWRAVLKSIEEILPILKLSYNDLPAYKQCFAFCALFPKNYVIHVEKLIQLWMANDFIP
>HORVU5Hr1G017950.2
WQIVDLLDMVLPIVGMGGLGKTTFAQIIYPDIKKHFQKWVCVLDDVTDIANKISMIEESAEKLQQEVSGRRYLLVLDDVWDAWALKYCL-QGSGSAVLMTTRDERVAQIMTTHQLVKMDTSDLLAIFERAFPEEDELAQIGREIVDRCCGSPLAAKALGSVLSRSVEEWRAVLKSIEEILPILKLSYNDLPAYKQCFAFCALFPKNYVIHVEKLIQLWMANDFIP
>Os01g25760.1
QKIVRLLDMVLPIVGMGGLGKTTFAKLIYPQIKEHFQRWVCVSDELSKIASKISMTEDNVQKLQQEVSGKRFLLVLDDVWDVWSLKTCL-QGAGSVILTTTRLAEVAQIMTAHNLTTLDNRFLWEIIERAFLKKSELVDMVDKFVDRCVGSPLAARAVGSVLSKTPKEWNTLLSVIDDILPILKLSYDDLPSQKLCFAFCAIFPKDYEIDVEMLVKLWMANDFIP
>Os01g25810.1
QKIVKLLDMVLPIVGMGGLGKTTFAKLIYPKIQENFQRWVCVSDELGEIASKITMTDDKAQKLKQEVCGKRYLLVLDDVWDAWALKTCL-VGAGSAILTTTRLTEVARTMSAHNLTTLEKSFLREIIERAFLQKSELVDMVDKFVDRCVGSPLAARALGSVLSRTPEEWSTLLRVIDDILPILKLSYEDLPSQKQCFAFCAVFPKDYEIDVEMLVKLWMANDFIP
>Os02g20210.1
EKIIKLVGMVLPIVGMGGLGKTTFVQLIYPQVKEHFSRWCCVSDDIGNIARNICHQEEKAQDLQKELSGQRYLIVLDDVWDAWGLLTCL-KGRGSTILTTTRDAEVARVMVAYNLEKLGNKYMKEIIQRAFVQKDELDVIVDKIVDRCVGSPLAAKAFGSMLSKSMQEWKDILVNIEKILPILKLSYDDLPPHKQCFAFCALFPKDYPINVERLIQHWMAHDFIP
>Os10g04120.1
KKIVKLHDLVLPIVGMAGLGKTTFVQLIYPEIKNHFERWCCVSDDVGNIANSICNTEEKAQDLQEAISGKRYLIVLDDVWEAWELKTCL-KGKGSAILTTTRDSQVARIMVAYNLEKLGEEYTKEIIQRAFLA-DELSEIVQKFVDRCQGSPLAAKAFGSMLSKSILEWKNIIADIEKILPILKLSYADLPSHKQCFAFCAIFPKNYEINVENLIQLWMAHDFIP
>HORVU1Hr1G006290.1
KKIVDLVDIVLPIVGMGGLGKTSFAQLVYPAIKEYFQRWCCVSDDVVKIANNICQNEEKAQNLQKEVSGKRYLIVLDDVWDVWELRTCL-KGKGSAILTTTRKAQVAQIMISHDLKKLHKVFLKEIFERAFLNKAELSGVVEKILDRCGGSPLAAKAFGSMLSKSMKEWNDILTNTEAILPILKLSYDDLPLHKQCFAFCAVFPKDYEIDMETLIQLWMAHDFVP
>Os10g04060.1
KKIIRLLDTVLPIVGMGGLGKTTFAQLIYPEIEKHFPRWCCVSDVVVTIANNICMTEEKAQDLQKEVGGKKYLIVLDDVWDYWGLKTCL-KGMGSAVLTTTRDAEVARIMEVHNLENLGEIYMKEIILRALLP-DEHFGILCKIVHRCHGSPLGAKAFGSMLSRTMQEWNDVLTNIEGIFPILRLSYDDLPSHKQCFAFCAIFPKDYEIDVETLIQLWLAHDFIP
>Os10g04090.1
KKIIKLLDIVLPIVGMGGLGKTTFAQLIYPEIEKYFPRWCCVSDVVVTIANSICMTEEKAQDLQKEVGGKKYLIVLDHVWDSWGLKTCF-KGMGSVVLTTTRNAEVARIMEVHNLEKLGEAYLMEIIQKAFLSKDEHFEVLRKIVQRCDGSPLAAQSFGSVLFRTLQEWKDILANIEGIFPILRLSYDDLPLHKRCFAFCAIFPKDFEIDMETLINLWLAHDLIP
>Os03g63150.1
EEIVNLLDTVIPIVGMGGMGKTTLAQLVYPEIQKHFQLWLCVSDNVDSLAKRIVEAKKLPDELKEVVSGQRYLLILDDVWDAWELKYNL-KGSGSSVLTTTRDQAVAQLMPVYDLKNLNESFIEEIIKSAFSEQPELLEMVGDIAKKCSGSPLAATALGSTLRKTKKEWDAILSTIEEILPILKLSYNCLPSYRQCFSFCAIFPKDHEIDVEMLIQLWMANGFIP
>Os03g63150.2
EEIVNLLDTVIPIVGMGGMGKTTLAQLVYPEIQKHFQLWLCVSDNVDSLAKRIVEAKKLPDELKEVVSGQRYLLILDDVWDAWELKYNL-KGSGSSVLTTTRDQAVAQLMPVYDLKNLNESFIEEIIKSAFSEQPELLEMVGDIAKKCSGSPLAATALGSTLRKTKKEWDAILSTIEEILPILKLSYNCLPSYRQCFSFCAIFPKDHEIDVEMLIQLWMANGFIP
>Os03g63240.1
QKIVKLLDTVIPIVGMGGMGKTTLAQLIYPQIQKHFQLWVCVSDNVDSLAKSIVEAK----EFKEVVNGQRFLLVLDDVWEAWELKSYV-QGSGSSVLTTTRDKTVAEIMPVHHLKDLNENFIKEIIESAFSEESELLEMVGDIAKKCSGSPLAATALGSTLRKTKKEWEAILRTIEEILPILKLSYNCLPSYRQCFAFCAIFPKDHVIDVEMLIQLWMANCFIP
>Os03g63200.1
QKIINLLDTVLPIVGMGGMGKTTLVQLIYPEIQKHFQLWVCVSDKVDLLAKGIVEAKNSPDALKEVLSGQRYLLVLDDVWEAWELKSYL-QGSGSSVLTTTRDQAVAQVMPAYDLKRLNESFIEEIIKSAFSEQPELLKMVGDIAKRCSGSPLAATALGSTLRKTEKEWESVLSMIEEILPILKLSYNCLPSYRQCFAFCAIFPKDYEIDVEMLIQLWMANGFIP
>HORVU1Hr1G000830.3
NNIVNLLDAVVPIVGMGGLGKTTLAQLIYPKIQKHFQLWVCVSDTVNSIAKSIVESKKPPDRLQKLLSGKRYLLVLDDVWEVWELKVCL-QGMGSAVLTTTRDKQVAEIMATYNLNVLKDDFIKEIIVRAFSENPKLLKLVGEIVKRCRGSPLAATALGSVLRKSVEEWEAISSSIDEILPILKLSYNDLPPHKQCFAFCAIFPKDYKIDVEKLIHLWIANGFIP
>HORVU1Hr1G001460.7
NNIVDLLDTVVPIVGMGGMGKTTLAQIIYPEIQKHFQLWVCVSDSVNSIAKSIVESKKPSDRLQKLVSGKRYLLVLDDVWEVWELKVCL-QGLGSAVLTTTRDKQVAEIMATYNLNVLKDNFIKEIIVRAFSKNPKLLKLVGQIVKRCRGSPLAATALGSVLRKSVEEWKAISSSIDEILPILKLSYNDLPAHKQCFAFCAIFPKDYKINVEKLIQLWIANGFIP
>HORVU1Hr1G000860.7
RKIVDLLEAIVPIVGMGGLGKTTLAQLIYPEVQKHFQLWVCVSDTVNSLAKSIVESKKPPHRLQKLVSGQRYLLVLDDIWELWELKVCL--GMGSAVLTTTRDKRVAEIMAAYNLNALEDRFIKKIIERAFPDKVELVEIVDEIVKRCRGSPLAATALGSVLRKSVEEWKAISSSIDEILQIIKLSYNDLPAHKQCFAFCAVFPKDYKINVVKLIQLWIANGFIP
>HORVU1Hr1G000900.5
KNIVDLLEAVVPIIGMGGLGKTTLAQLIYPEIQKHFQLWVCVSDTVNSLAKSIVESSKPPDRLQKLVSGRRYLLVLDDVWELWELKVCL--GMGSAVLTTTRDKRVAKIMAAYNLNALEDPFIKKIIERAFLDKAELVEIVDEIVKRCCGSPLAATALGSVLRKSVEDWKAISSSIDEILPILKLSYNDLPAHKQCFAFCAVFPKDYKIDVEKLIHLWIANGFIP
>HORVU1Hr1G000910.9
KNIIDLVDIVVPVVAMGGLGKTTLAQLIYPEVQKHFQIWVCVSDTVNCLAKSIVECKKLPERLQNLVNGQRYILVLDDVWDVWELKVCL-EGTGSAVLTTTRDKRVAEIMALYDLTVLEDIFLKEIIVRAFSEKPKLLKLVGEIVKRCRGSPLAATALGSVLRKSVEEWKAISSSIEEILPILKLSYNDLPAHKQCFAFCAIFPKDYKINLEKLIQLWIANGFIP
>HORVU1Hr1G002440.2
KNIVALLDAVVPIVGMGGLGKTTLTQLIYPEIQKHFQLWVCVSDTVNSLAKSIVESNKPPDRLQKLVSGQRYLLVLDDVWELWELKAYL-QGMGSVVLTTTRDKRVAEIMAAYNLSVLEDSFIKEIIERAFSEKVELVEMVDEIVKRCSGSPLAATALGSVLYKSVNEWKAVSSSIEEILPILKLSYNDLPSHKQCFAFCAVFPKDYKIDVEKLIRLWIANGFIP
>HORVU3Hr1G113640.4
KNIVGLLDSVVPIVGVGGLGKTTLAQLIYPEIQKHFEIWVCVSDSVDSLAKRIVEHEKSPDSLQDVVSGRRYLLVLDDVWESWELKDRL-TGNGSVVVTTTRDEGVAKIMTPYNLTALEDNFIKEIIERAFKEEAVLVNMVDEIVKRCCGSPLAATALGSVLRKSEEEWKAISSNIEEILPILKLSYNDLSAQKQCFAFCAVFPKDYEIDVDKLIQLWIAHGFIQ
>HORVU3Hr1G113690.11
KNIVALLSMVFPIVGVGGLGKTTLAQLIYPEVHKHFEIWVCVSDSVDSLASTIVEAPKRPDRLQDALSGRRYLLVLDDVWDNWQLKTRL-TGKGSVVLTTTRDKGVAEIMSPYDLSELEDDFIKEIIERAFKEKAELV--VAEIVKRCRGSPLAATALGSVLRKSEEEWKAIATNIEEILPILKLSYNDLSSQKQCFSFCAVFPKDYEINVDKLIKLWIAHGFIQ
>HORVU3Hr1G113800.1
KNIVDLVNMVIPIVGVGGLGKTTLARLIYPEIQKHFDIWVCVSDSVESLANNIVEVPKRPDRLQDGLSGRRYLLVLDDVWESWELKARL-TGKGSVVLTTTRDGGVTKIMSPYDLAELEDHFIKEIIERAFKEEAELVKLVGDIVKRCRGSPLAATALGSVLRKSKEEWKAIASNIEEILPVLKLSYNDLSSQKQCFSFCAVFPKDYEIDVDKLIQLWIAHGFIQ
>HORVU7Hr1G117570.5
EKLVDLVDTVVPIVGMGGLGKTTLAQLVYPEIQKHFDVWVCVSDCVDSLSQSIVEAK---NNLQKLVSGQRYLLVLDDVWQVWELKACL-QGRGSAVLTTTRDEGVAKNMTAYNLTAVEDEFIKEIIESAFNEEAGLVNMVDELVKRCVGSPLAATALGSVLHKSEVEWNAVLSIIEEILPILKLSYNDLPSYKQCFAFCAMFPKGYEIDVDKLIRLWIAHGFII
>Os04g02110.3
TDIVRLI-DILPIVGMGGVGKTTLAKLVYAKVKQHFELWVSTSGGKIDITEQILRAPDMLFHLSQLVASKRFLLVLDDI-TSCQILSPL-SAKGSRILVTTTTASVPAMLATYHLNVLDIEDLWSLLKYAFGGPQELEEIGRNIASKLKGLPLAAKMLGGLLGTSTKTWMNVLDELDSILPVLELSYSYLPRRKQCFSFCSLFPRNYKFNKRVLIQLWMAQGFVQ
>Os04g02110.1
TDIVRLI-DILPIVGMGGVGKTTLAKLVYAKVKQHFELWVSTSGGKIDITEQILRAPDMLFHLSQLVASKRFLLVLDDI-TSCQILSPL-SAKGSRILVTTTTASVPAMLATYHLNVLDIEDLWSLLKYAFGGPQELEEIGRNIASKLKGLPLAAKMLGGLLGTSTKTWMNVLDELDSILPVLELSYSYLPRRKQCFSFCSLFPRNYKFNKRVLIQLWMAQGFVQ
>Os04g02110.2
TDIVRLI-DILPIVGMGGVGKTTLAKLVYAKVKQHFELWVSTSGGKIDITEQILRAPDMLFHLSQLVASKRFLLVLDDI-TSCQILSPL-SAKGSRILVTTTTASVPAMLATYHLNVLDIEDLWSLLKYAFGGPQELEEIGRNIASKLKGLPLAAKMLGGLLGTSTKTWMNVLDELDSILPVLELSYSYLPRRKQCFSFCSLFPRNYKFNKRVLIQLWMAQGFVQ
>Os05g34220.2
EQLVSLI-DTIPILGLGGIGKTTLARVLCHEVKEAFDMWVCPAGNKLDLAKQILQALDRLRRLKEAVSSRRFLLILDNVWNSWAVLAPL-RGAGSKIVVTTRKRIVADLLAFVWLNGLEFADVWLLFKFAFNNDPELKEIGEQIAVKLKGLPLAAKVVGGMLKKSLTEWKRILKEIN-VSSTLELCYQNLQEHQPCFAICSIFPKNWRFNRDKLIKIWMALGFIQ
>Os05g34220.1
EQLVSLI-DTIPILGLGGIGKTTLARVLCHEVKEAFDMWVCPAGNKLDLAKQILQALDRLRRLKEAVSSRRFLLILDNVWNSWAVLAPL-RGAGSKIVVTTRKRIVADLLAFVWLNGLEFADVWLLFKFAFNNDPELKEIGEQIAVKLKGLPLAAKVVGGMLKKSLTEWKRILKEIN-VSSTLELCYQNLQEHQPCFAICSIFPKNWRFNRDKLIKIWMALGFIQ
>HORVU1Hr1G064770.2
KDMVSLT---IPIIGLGGMGKTALARVLLDSVKATFDMWVCPAAAKVGLVKQILQAVDWLRQLKDAVSSKRFLLVLDNVW--WSVLAPL-RGPGSKIMVTTRKKIVATLLAKVTLDGLAFDDIWSLFTIAFNDSSVLQAIGQRLVHKLKGLPLAAKVVGGMLKSSSSYWNKISEESN-VTATLGLCYRNLQEHQPCFAICSIFPKNWRFKRDKLVKIWMALDFI-
>HORVU3Hr1G094660.2
AELMELV---VPIVGDGGIGKTTLVQMAFVNFQVHFDMWVGVSSCLLKLTREILQAENYLDLLRSAVAGKRFLLILDDIWNVWKLLSPL-KGQDSRVVVTTRMKMVADMLVPMMLNGLGTEEHWLLLKHALCEKPQLQEIGRKIALKLRGSPLAAKVIGGMLNDRVRYWNSILEDID-VVTTLLSSYYHLPPQQCCFAYCSIFPKNWKFEPKKLVRMWISQGFI-
>Bv1_006950_kwaq.t1
ENIVSLLRPVLTITGMAGLGKTTLAQLVYERIN--FKVWVNVSMDVERILKEMVELDTSVSGILKVLDGKPFFLVLDDVWRLWELQNFL-ICRGSKVLVTSRDNKVAARLAPYNLSTLNEDHCWDLFSEVLTSDKEKEEIGREIIRNCNFLPLAVKAMAAILRK-LRFWKRIQRGVQGILPALKLSYDHLPSSKQCFAFCSIFPNGHMFDKDELVKLWIAEGFIM
>Os04g24700.1
DLVIELANSILPIFGIGGVGKTTLAQYIYERVRSHFRTWVCVSDLKKRIIEEIFKIKNDLEELKKKLKSQKFLLVLDDIWTNWELNALL-KGKGSMILVTTRLQNVANLVTPFELKGLDEDKFWNFFKCAFQKRENLHKIGQSIASRLCGSPLAAKTLGRLLNET------------------------------------SLVKLVSGER--------------
>Os05g12570.1
DLVIELANSVLPIVSIGGVGKTTLAQFIYPRVEAHFGIWVCISDLKKRITKEIIEIRDALVELRKQLRRRKFLLVLDDMWAKWEFFAPL-RGEGSMILVTTRSPDVANLVSPFRIEGLDRDIFWEFFKCAFKQCPQLHDIGRSIASRLCGSPLAAKTIGRLLNETVQHWKTVQNELNDILPALQLSYLHLPQEKSCFAFCSMFPKGYSFERDEIVGMWVAQGFVA
>Os06g15750.1
DLVIELSNPVLPIFGIGGVGKTTLAQFIYPRVQAHFGVWVCVSDLKKRVTNEIIEFRDALVELMEQLERQKFLLVLDDIWAIWEFYTPF-KGKGSMILVTTRFTTVVDRVTPIQLEGLDRDIFWEFFSCAFEECPQLQDIGRSIASRLCGSPLVAKTTGRLLNKTVQHWETVQNELNEILPALQLSYLYLPQEKRCFAFCSMFPKDYSFERDEIVDIWVAEGFVA
>Os01g02250.1
DQTMELLNSVLPIVGPGGVGKTTFAQHLYHRTKQHFTIWVCVSTTVTELTTKILNLADQLKSIQDKLKSKRFLIVFDDIWSKWELLAPF-GGNGNMVLVTTRFPKVAETVKQVDLHGLEPDEFWDFFQCAFET-EKLFDIGKQIAKKLKCSPLAAKTVGPLLRKTRKHWMEILEEEDSIITALKISYDYLPFYKKCFSYLALFPEDYEFDSLEISCYWDSIGIIN
>Os02g16270.1
NQTLDMTTSVIPIVGPGGIGKTTFAQYLYKTIEAHFSVWVCVSTHVVKLTQEILKIHDQLITIAQRLKSKRFLLVLDDMWSEWGLLAPF-SGKGSMVLVTTRFPSIAQMVTPIELQGLGDSEFFTFFECIFHD-DNIIDIARKISKKLKGFPLAAKSVGRLLKRSQERWIEILENED-IMPALQISYDYLPFYKRCFSYCALYPEDYHFNNIEISHFWEALGIID
>Os02g16270.2
NQTLDMTTSVIPIVGPGGIGKTTFAQYLYKTIEAHFSVWVCVSTHVVKLTQEILKIHDQLITIAQRLKSKRFLLVLDDMWSEWGLLAPF-SGKGSMVLVTTRFPSIAQMVTPIELQGLGDSEFFTFFECIFHD-DNIIDIARKISKKLKGFPLAAKSVGRLLKRSQERWIEILENED-IMPALQISYDYLPFYKRCFSYCALYPEDYHFNNIEISHFWEALGIID
>Os02g16330.1
RQTLHLTTSVLPIVGPGGIGKTTFAQHLYKRTDAYFPVWVCVSTNVLRLTQEILKIHDQLKAIAERLKSQMFLLVLDDMWSEWKLVAPF-TGKGSVILVTTRFPSIAQMLTTIQLQGLEDSEFFTFFECIFQD-RDLIGIAKEISKKLRGSPLAAKTVDRLLKNSHECWTEVLEDED-IMPALKISYDYLPYYKKCFSYCALYPEDHRFNNLEITCFWEAIGIID
>HORVU1Hr1G083050.3
EKIVDITTSVLPIVGPGGIGKTTFTQHLYSRTQVHFTVWMCVSTDVLKLTQQIHNIPDQLKSIAQRLKSKRFLIVLDDIWSEWKLLAPF-TGKGSMVLVTTRFPKLAGMMTPVELQGLESNDFFTFFECIFEH-DELGGIAREIARKLKGSPLAAKTVGRLLKNSREHWNGVLHHED-IIPSLKISYHYLPFHKKCFSYCALYPEDYRFSDSEINRFGIAIGIID
>HORVU1Hr1G083100.15
EKIVDITTSVLPIVGPGGIGKTTFTQHLYSRTQEHFAVWVCVSTDVLKLTQQIHNI-DQLKSIAQRLKSKRFLIVLDDIWSEWKLLAPF-TGKGSMVLVTTRFPKLAGMMTPVELQGLESNDFFTFFECIFEH-DELGGIARDIARKLKGSPLAAKTVGRLLKNSREHWNGVLHHED-IIPSLKISYHYLPFHKKCFSYCTLYPEDYRFSDSEINRFWIAIGIID
>HORVU5Hr1G125550.1
EETLNITTSVLPIVGPGGIGKTTFTTHLYARTDEHFQVWVCVSTDVLKLTREILGIADQLRSIAHRLKSKRFLIVLDDIWGEWKLLAPF-TGKGSMLLVTTRFPKVADMVTPLELRGLEPNDFITFFECIFEEDDELAVIARKIADKLKGSPLAAKTVGRLLHESRQHWNGVLEHQD-IMPSLKISYDCLPFHKKCFSYCGLFPEDHDFTSSEISHFWAAIGIID
>HORVU7Hr1G002350.7
EETVNITTSVLPIVGPGGIGKTTFVRHLYARTKNHFDVWVCVSTDVLKITREILGIANQLISIAERLKSKRFLIVLDDIWSVWKLLAPF-TGKGSVLLVTTRFPKLAEMMTSLKLAGLEPNDFLTFFECVFEGDDEFDGIARRIANKLKGSPLAAKTVGRLLQDSWVHWNGVLEHQD-IMQSLKISYDFLPFYQKCFSYCGLFPEDHKFTSSEISHFWAAIGIIY
>HORVU7Hr1G121470.7
EQTIKITTYVLPIVGPGGIGKTTLTQHLYKRTEEHFTVWVCVSTDVLKLTQQIHSIADQLKSIANRLKSKRFLIVLDDVWSDWNLVAPF-TGKGSMVIVTTRFPKIEQRVKPINLQGLDPDEFFEFFLCVFES-NELIDTGKKISQKLKCSPLAAKTVARLLKDSWDHWRKVLENED-IMPALKISYDYLPFHKQCFSYFSLFPEDHRFNAIYINRFWTALGIID
>Os04g53496.1
KSIIDITDTVLPIVGPGGIGKTTLIQYIYLEVQNHFQVWICVSQNVDKLIEEIKQVK----LIEQRLKSKRFLLILDDIWQSWKLLLPL-TGKGNIILVTTRFPVVAEMVTSVDLEGLDPGAFRDLFLYVFDKLKDLLVIGDKIAGKLKGSPLAAKTVGRLLRHDQYHWNRVLERED-IMPALQLSYDYLPFHQQCFFYCALFPEDYKFDTKELTCFWIGLDILH
>Os07g04900.1
KRIIDITYTVLPIIGPGGIGKTTLIQHIYQQVQNHFQVWTCVSQSVDKLIEEIKELS----LIVQRLKSKRFLFILDDIWESWKLLVPL-RGKGNIIIVTTRFLVVTETVTKIQLEGIDDEAFWELFLYVFPEKKDLLCIGKDIVKKLKGSPLAAKTVGKLLSHDRVHWMRVLDKED-IMPALKLSYDYLPFHQQCFSYCALFPEDYKFNNKELIRFWIGLDILH
>HORVU1Hr1G021390.5
NTIIEIIKTVIPIVGPGGIGKTTLTQYIYKEVQDHFKVWICVSLDVHKLTQEIVSIKDQLKLIEKRLKNKRFLFVLDDIWNEWKFLIPF-HENGDTILVTTRFLEVAEMVQPVHLEGLEPKEYWTLFLCVFETNDDLIEIGKKIVEKLKGSPLAAKTVGRLLRNSVDHWTRVLEKED-IMPALKVSYDYLPFHQQCFSPCALFPEDYKFDCEELIHFWIGLDIIH
>Os06g49380.2
SRIIEITDTVIPIVGPGGIGKTTLTQHIY-EVHNHFDVWVCVSLNLYRLKEEISKIK----SIEQRLKSKKLLLVLDDMWNEWKFLAPL-RAKGNIILVTTRFPVVAEMVTPIQLEGLEPEEFWELFQCVFDDKANLLETGEKIVKKLKGSPLAAKTVGRLLRHDLDDWMRVLEKED-IMPALKLSYDYLSFHQQCFTYCALFPEDYKFDSEEMIHLWIGQGILH
>Os06g49380.4
SRIIEITDTVIPIVGPGGIGKTTLTQHIY-EVHNHFDVWVCVSLNLYRLKEEISKIK----SIEQRLKSKKLLLVLDDMWNEWKFLAPL-RAKGNIILVTTRFPVVAEMVTPIQLEGLEPEEFWELFQCVFDDKANLLETGEKIVKKLKGSPLAAKTVGRLLRHDLDDWMRVLEKED-IMPALKLSYDYLSFHQQCFTYCALFPEDYKFDSEEMIHLWIGQGILH
>Os06g49380.6
SRIIEITDTVIPIVGPGGIGKTTLTQHIY-EVHNHFDVWVCVSLNLYRLKEEISKIK----SIEQRLKSKKLLLVLDDMWNEWKFLAPL-RAKGNIILVTTRFPVVAEMVTPIQLEGLEPEEFWELFQCVFDDKANLLETGEKIVKKLKGSPLAAKTVGRLLRHDLDDWMRVLEKED-IMPALKLSYDYLSFHQQCFTYCALFPEDYKFDSEEMIHLWIGQGILH
>Os06g49380.5
SRIIEITDTVIPIVGPGGIGKTTLTQHIY-EVHNHFDVWVCVSLNLYRLKEEISKIK----SIEQRLKSKKLLLVLDDMWNEWKFLAPL-RAKGNIILVTTRFPVVAEMVTPIQLEGLEPEEFWELFQCVFDDKANLLETGEKIVKKLKGSPLAAKTVGRLLRHDLDDWMRVLEKED-IMPALKLSYDYLSFHQQCFTYCALFPEDYKFDSEEMIHLWIGQGILH
>Os06g49380.1
SRIIEITDTVIPIVGPGGIGKTTLTQHIY-EVHNHFDVWVCVSLNLYRLKEEISKIK----SIEQRLKSKKLLLVLDDMWNEWKFLAPL-RAKGNIILVTTRFPVVAEMVTPIQLEGLEPEEFWELFQCVFDDKANLLETGEKIVKKLKGSPLAAKTVGRLLRHDLDDWMRVLEKED-IMPALKLSYDYLSFHQQCFTYCALFPEDYKFDSEEMIHLWIGQGILH
>Os06g49380.3
SRIIEITDTVIPIVGPGGIGKTTLTQHIY-EVHNHFDVWVCVSLNLYRLKEEISKIK----SIEQRLKSKKLLLVLDDMWNEWKFLAPL-RAKGNIILVTTRFPVVAEMVTPIQLEGLEPEEFWELFQCVFDDKANLLETGEKIVKKLKGSPLAAKTVGRLLRHDLDDWMRVLEKED-IMPALKLSYDYLSFHQQCFTYCALFPEDYKFDSEEMIHLWIGQGILH
>Os06g49390.1
STIINVIDTVIPIVGPGGIGKTTLTQQIY-EVQNHFDIWVCVSLNVYRLKEEIAKIK----LIEQRLKSKRFLLVLDDIWYEWKLLAPL-KAKGNIIVVTTRFPAVAEMVTSIQLEGLEPKMFWELFKYAFDEKGNLQETGKMIAKKLKGSPLAAKTVGRLLRHDIDHWTGILDKED-IMPALKLSYDYLPFHQQCFTYCALFPEDYIFDSEQLIHLWIGLDILH
>Os12g29690.1
RIVADIMDTVLPIVGPGGIGKTTFTQHIY-EVKNHFQVWICVSQNANVLAKEIVEMK---EKIEKRIQSQQFLLVLDDVWREWKLLAPF-RGQGNIVIVTTRRPGVAKEISSIKLDRLDHEDSMRLFQCVFNNKSGLQKVGVDIVKRLKGFPLAIKTVGRLLRKTLDRWTRVYEKED-IMPALKLSYNYLPFHQQCFSYCALFPEDYRFCGQELINLWIGLGLLG
>Os12g29710.1
RIVADIMDTVLPIVGPGGIGKTTFTQHIY-EVKNHFQVWICVSQNANVLAKEIVEMK---EKIEKRIQSQQFLLVLDDVWHEWKLLAPF-RSKGNMVIVTTRKQKIAKMVSSIKLDRLDHEDSMRLFQCVFNNKSGLQKVGVDIVDRLKGFPLAIKTVGRLLRKTLDRWTRVYEKED-IMPVLKLSYNYLPFHQQCFSYCALFPEDYRFCGQELINLWIGLGLLG
>HORVU4Hr1G000280.27
KEIIDITRTVLPIVGPGGVGKTTFTQHIF-EVKSCFQIWICVSLNADRLAQEILEIK---EKIEQRLRSKRFLLVLDDVWPEWKLLAPF-RVEGNMVIVTTRIPGVANMVTSIEMERLGPQDIMSFFECVFDQQPELQDVGHKIVENLKGFPLAAKTVGRLLRQTFDHWTSVLEKED-IMPALKLSYDYLPFHQQCLSYCALFPEDYEFHAEELVHLWIGLGILH
>HORVU2Hr1G000510.18
NSIIHITSTVLPVVGPGGIGKTTLMQHIYQQVQNHFPFWICVSLNLEKVLEQIETTK---ELIEQRLKSKRFLLVLDDIWNEWGLLLIL-DSKGSMILVTTRFQAIAEKVTSIKLNGLEPEEFRKLFLFIFDEQ-FLFETGDKIMEKLKGSPLAAKTVGRLLSDSLGHWKRVLKKGE-IMPALKLSYDFLPFHQQCFAYSGLFPEDYLFKSHELISLWIGLDILM
>HORVU2Hr1G000560.16
NSIIHITSTVLPVVGPGGMGKTTLIQHIYQQVQNHFPIWICVSFNLDKVFEQIKVTP---ELIEERLKSKRFLLVLDDIWNVWELMSIL-NSKGSMVLVTTRFQAIAQKVPSIELDGLKSEEFRKLFLFIFDEQ-FLLETADKIMEKLKGSPLAAKTVGRLLSESLYHWKRVLKKEG-IMSALRLSYDFLPFHQQCFSYSALIPEDIRLRSYDLISLWIGLDILI
>HORVU2Hr1G000700.7
NSIVHITGTVLPVIGPGGMGKTTLIQHIYQQVQNHFPIWICVSFNLGKVLEQIKRTS---ELVEHRLKHQRFLLVLDDIWDVWKLLLIL-NSKGSVILVTTRQKEIADRVEPKELDGLERGEFRKLFLYVFAEQ-HLLDTGDEIMGKLKGSPLAAKTVGRLLRDSLAHWRRVLNKQG-IMHALELSYDFLPFHQRCFSYSALFPEDYLFRGSELISLWIGLDILK
>HORVU2Hr1G000900.2
NSMIHITGTVLPVIGPGGMGKTTLIQHIYQQVQNHFPIWICVSFSLGKVLEQIKETT---ELIEHRLKHKRFLLVLDDIWDVWKLLLML-GSKGSMILVTTRQKEIADQVKPKELNGLEPGEFKKLFLYIFAEQ-HLLNTGDEIMGKLKCSPLAAKTVGRLLSDSLLHWRRVLNKEG-IMPALKLSYDFLPFHQQCFFYSALFPEDYFFRSEELISLWIGLDISI
>HORVU2Hr1G000770.22
NSIIHITGTVLPVVGPGGMGKTTLIQHIYQQVQNHFPIWICVSFNLDKVLQEIKRTP---ELIEHRLKYKRFLLVLDDIWDVWKLLLIL-SSNGSMILVTTRFQEIAKKVASIQLNGLEPEEFRKLFLYVFDGQ-HLLN---KIMEKLKGSPLAAKTVGRLLRDSMSHWRRVLNEEG-IMSALKLSYDFLPFNQRCFLYSALFPEDYHFRSRELISLWVGLDILT
>HORVU5Hr1G116990.7
NSIIHIIGTVLPVIGPGGMGKTTLIQHIYQQVQNHFPIWICVSFNLDKVLEEIKRTA---ELIEQRLKSTRFLLVLDDIWDVWKLLLLL-GSKGSMILVTTRQKEIADQVKPKELNRLDPEEFRKLFLYVFVEQ-HLLHIGDEIMEKLKGSPLAAKTVGRLLRDSLAHWRRVLNKQG-IMSALKLSYEFLPFYQQCFSYSALFPEDYPCRSHELISLWIGLDTLI
>HORVU7Hr1G122200.3
ASIIHMTDTVLPIVGPGGIGKTTLIQHIYKVVQNHFHIWVCVSHSLNKLLEEITKIP---ELIAQRLISKRFLLVLDDIWGDWKLLLSL-KPKGSVILLTTRFPAIAKKVVPIELNGLESEEFRKLFLFVFNEP-CLLEIGYKIMEKLKGSPLAAKTVGTLLGDSLRHWRRVLEKED-IIPALKLSYDHLPFHQQCFSYSALFPEDYKYSAKELINFWIGMDILQ
>Os02g02640.1
DNIIELTDGVLPLVGVGGVGKTTLARFVYQRIKDHFDMWVCVSDNEKNLTHEMLEVKDVLNTLWEEIRGKRFLLILDDMWNRWDLLAPL-KN------------------------------------WAFNEKPTLQSIGKHIAKALKGNPLAARSVGALLNSSFDHWRKV--HKDDILAILKFSYEFLPVHQHCFSYCSLFPKDHKFNGKKLVRAWISQNFVK
>Os02g02670.1
DNIIELTDDVVPLVGVGGVGKTTLARFVYNRIENHFDMWVCVSDNEKSLTCEMLDVKDALKILLEKIRHKRFLLVLDDMWDRWELLAPL-KNTGCMILVTTRRTSVARMTT-IDVNGLDETEFWSLFKWAFNENPTLRSIGQHIAEALKGNPLAARSVGALLNNSFEHWRKI--YKDDILAILKLSYEFLPVHQYCFSYCSLFPKDHKFCGKKLVRAWISQNFVK
>Os04g52970.1
DRIIELIDLVIPIVGIGGIGKTTLARFVYQRIIDHFDIWICVSTNE----------------------------------DSWDLLAPL-KNTGCAVLATTRRSSVAQMIT-FQISGLDKKEFWLFFKCAFNEAPSLQSIGQKIAKTLKGCPLAARSVGALLNDSYEHWRTV--DKDDIIPILKLSYDYLPFHQCCFSYCSLFPEDHWFNEETLVQAWISQNFVQ
>Os11g29520.1
DRIIELLDRVLPIVGIGGIGKTTLTRFIYRRIIDHFDIWICVSTYEVDITREILEIENVLEILLKNIRDKRFLLVLDDMWDMWDLLAPL-KSTGCMVLATTRKNSVAEMIT-FQISGLDEKEFWQFFKCAFKENPSLQSIGRQIAKALKGCPLAARSVGALLNNSYEHWRTI--DKDDFIPILKLSYDYLPSHQRCFSYCSLFPEDHPFSAATLVQ---------
>HORVU2Hr1G103490.27
DNIIELIDNVLPVVGIGGVGKTTLARFVCQRIRDHFDMWVCVSTDEVRLTREILEVENVLKNLLKNIRNKRFLLVLDDMWDRWIFLAPL-KNSGCMILAATRMDSVAKMIT-VRLSGLNEEEFWLLFKCAFNENPGLQSIGKQIVKALKGCPLAAQSVGALLNSSDKHWRAV--DKNDILPVLKLSYDYLPVHQHCFSYCSLYPEDKHFDGKELVHAWVSQNFVQ
>HORVU6Hr1G095000.5
DKIIDLIDNVLPVVGTGGIGKTTLARYVYKRIKGHFDMWICVSTNVVGLTLEILEVENKLEILLENIRNKRFLLVLDDMWDRWILLAPL-KSNGCMVLATTRTKSVAKMIT-ITLSGLDEKDFWLFFKCAFNDNPSLQSIGKQIAKALKGCPLAAQSVGALLSDSYKHWTAV--DKDDILPILKLSYDYLPVHQRCFSYCSLFPEDYRFNGEVLVYAWISQSFVQ
>Os04g53030.1
DMIVELVDNVLPIVGNGGVGKTTLAKFVYRRIKDHFDMWVCVSSIEVRLTREMLEARNVLEMLMGSVRNRRFLLILDDVWDKWNLLGPL-RNVGCMILATTRSPSVAKKIT-VELKGLDDDNFWLFFKCAFDENPSLQVIGQQIVKTLKGYPLAAQSVGALLGNNYEHWWKI--DQDDILPILKLSYDYLPSCQRCFSYCSLFPQEHKFDGEKLIFAWISQSFVS
>Os04g22090.1
ESIKNIMDTVLPIVGIGGIGKTTLSQHVYPEIGNQFEIWVHVSDKVVRITREILGVNNMLQDLEKHMKSKKFLIVLDDVWEDWNLLGPL-RNTGNMIIVTTRILTVAQRCT-INLEALEDGDIWSLFKYAFTDQQNLENLGRKTIKELKGNPLAAKTVGSLLRNTEDHWINIIEKEDGIMHVLKFSYDYLPNQQQSFSYCSLFPKGYSFSKAQLIKIWIAQGFVE
>Os04g53120.1
ETIKQIMGTVLPIVGNGGIGKTTLAQLVCLVIKSQFNIWVYVSDKVVKITRQILDVNDTLQDLEEQMKSKKFLIVLDDVWDDWKLLAPL-RNTGNMIILTTRIQSIAKSLT-IKLEALKDDDIWSLFKHAFNDKPGLQVLGKQIASELKGNPLAAKTVGSLLGNTIDHWDSIIKEEYGIMQALKLCYDHLSNPQQCVSYCSLFPKGYSFSKAQLIQIWIAQGFVE
>Os04g53160.1
NTIMKITGTVVPIVGIGGVGKTALAQLVYPTVKRDFEIWVWVSDNELRITMEILDVQAKLEILNGYMQSKKFLLVLDDVWDDWNLLDPL-KNKGNMILVTTRLLSLAQRIT-IELGALSKEDFWLYFKCTFDENPSLNIIGQKIADKLKGNPLAAKATALLLRKTVDHWSNILMEDRGIMPALKLSYDQLPYHQQCLLYCSIFPSSYRFVSKELICIWISQGFVH
>HORVU2Hr1G103460.3
STIVKITGSVLPIVGIGGVGKTTLTQLVYPIVKERFEKWLWVSNNEVRLTREMLNIQVKLEILKVHMQSKRFLLILDDVWDDWNLLSPM-ITKGNVIIVTTRNFSVAERIT-VNLGALENDDFWLLFKCAFDENQTLGIIGHQIAERLMGNPLAAGSTGKLLRQTVDHWSTILKECRGIMSSLKLSYDQLPYHQQCCSHVSIFPNNHQFLGDELVRIWISQGFVK
>Os04g53050.1
NSIIKITGTVIPIVGIGGIGKTALAQFVYPDVKSLFEIWVWLSNNEEQLTREMLDVQSKLEILKSHMKPTRYLLVLDDVWNNLNLLAPF-NNEGNVIIMTTRIWSVAKRIT-IELGALEKEDSWMLFKCAFDENGSLSIMGQKIEDKLDGNPLEAENIGELLRHTVEHWNNILKEDGGIMPSLKRSYDMLPYQKQCFLYCSLFPKGYSFSKEQLIQIWIAQGFVE
>HORVU5Hr1G122660.4
DYIIKMTGYVLPIVGSAGVGKTALAQLVYPIVAEHFDIWVSVSNNELRLSREILDVQAKLEVLKMHITSKRVLLIFDDVWNFWSLLAPL-QGKGTVILLTTQKISVAQTVT-IKLRSLAYDDFWLLFKCAFDEKQNLSIIGLQIVEKLKGNPLAAATVGELLRSTIDHWNNILKEDGGIMSALKLSYDQLPYNRQCFSFCALFPEKYQFLDEELVQMWISHGFVH
>HORVU3Hr1G098150.6
GKIIQIKTTVLTVLGIGGVGKTTLAQLVYPSVESQFDIWISVSKKETRISREILDVQARLEVLKGYIKSKRVLLILDDVWNDWNLFALF-KGKGNIILVTTRKPTVAKRRT-INLHGLQNDVFWILFKCVFDENGSLKILGRQIIEKLNGNPLAAETAGALLRHTIDHWSNILKEDRGIMPTLKLCYDQLPYHQQCFSYCAIFPCDYRFLAEEIVRIWISLGFVK
>HORVU6Hr1G093460.12
SYIIEIKGTVLPIVGIAGVGKTTLAQLVYQDLKSQFDIWIWVSSSETRVTREMLDVLPKLEVLMDRVKSKRVLLILDDIWSDWNLLAPF-KNKGSVVLVTTRIPSVAKKRT-INLDGLKNADFWLMFKCAFDENVSLGELGRQIAKRLQGNPLAAETAGTLLRHTIDHWNNILKEDGGIMSALKLCFDQLPYNQQCFSYCSVFPYGYLFLAEELVRMWISQGFVM
>HORVU6Hr1G093470.1
GSIKTIEGTVLPIVGIGGVGKTALAQLVYPAVESHFVIWIWVSKDEMRLTREMLDVQTKLEVLKGHIKSKRVLLILDDIWDDWNLLAPF-KDNGNMIILTTRKPSVAKKRT-INLDGLTSGHFWLLFKCAFDEKASLTDLGQEISQRLKGNPLAAQTAGALLRNTVDHWSNILKEDGGIMSALKLSYDELPYHQRCYSYCSIFPYGYIFLAEELVRLWISQGFVK
>Os08g19980.1
D-IIEINELVVPIVGAGGVGKTTLARLVYPEVKDKFDLWIYVSANEVKLTQGILEIETVLRGINKYL-TKRFLLVLDDMWE-WDLLAPL-RAKGNVLLVTTRKLSVARITNHIDLDGMKKDDFWLFFKCIFDENRKLQNIAKKIATRLNGNPLAAKSVGTLLRNNEDYWTRILDNEDDIIPALKLSYNQLPYRQLLFSYCAMFPKGYNFDKGQLICTWIALGFVM
>Os11g24170.1
DRIVVLIDAVLPIVGNGGVGKTTLAQLVYTRVQAQFSIWISVSVDEVRLTRELLDVNNKLEILEEDLKSERLLLVLDDMWDKWNLLAPL-RSRGNAILVTTRNHSVVKMIT-IHLDGLEDGDFWLLFKCAFDEKPSLQVIGKCIANKLKGYPLAAKSVGALLNDDGGHWMSILQDEDDIIPALMLSYIHLPFHQRCFSYCALFPKGHRFDGLDLVRVWISQGFVS
>Os08g20000.1
DLIISLTKSILAIIGDGGIGKTTLAKLVFSTVSKHFDLWVYVSVHQNKIMQEMLDFGLQLDKLDYLLKSKRVLLVMDDMWTKWDLLNPL-LNMGNSVLVTTRKPSVATMIA-INLDGLKKDDFWCLFKCVFHENPRLEKIGQQIVDKLKGNPLAAKTVSKVLRSDVDYWRRILHGENDIMPALMISYKYLPAHQSCFSYCAVFPKYHRYEKERLIDMWIAQDLLC
>Os04g53040.1
DAMMEMSDTFAPVAKMSTVGKKIAILAVYENISKEFELGIEIARSGIVLSQRVLDLDRAMQDLEENMKSKRFLIVLDDVWD-WNLLAPL-RNTGNMVIVTTRKNTTAKLCT-INLEGLKDDDIWSLFKYAFSDKPILQNLGRKIAKELNGNPLAAKTVGSLLRNTVDHWSSIIEEEDGIMHTLKFSYDHLPSHQQCFSYCSLFPKGYSFSEAQLIQIWIAQGFVE
>Os01g57270.2
DRIIDLC-SSLAIVGVGGMGKTTLAQHVYERVAQYFDIWVCISRKVHRHTQEIIEAKDTLCKLRDILESEKFLLVLDDVWS-WDLLAPI-ALRGSKILVTSRRNALPAVLCIFPLESLKDTDFLTIFKHAFTSDEKLE-IAKKISRRLGQSPLAAKAVGSQLSKDIATWRAA----E-TRKALLWSYEKLDPRQRCFLYCSLFPKGHQYEIDELVHLWVAEGLVD
>Os01g57270.1
DRIIDLC-SSLAIVGVGGMGKTTLAQHVYERVAQYFDIWVCISRKVHRHTQEIIEAKDTLCKLRDILESEKFLLVLDDVWS-WDLLAPI-ALRGSKILVTSRRNALPAVLCIFPLESLKDTDFLTIFKHAFTSDEKLE-IAKKISRRLGQSPLAAKAVGSQLSKDIATWRAA----E-TRKALLWSYEKLDPRQRCFLYCSLFPKGHQYEIDELVHLWVAEGLVD
>Os01g57280.3
DRIIHLT-SGLAIIAHGGAGKSTLAQYVYKTVQEHFDMWVCISRKVHRHTREIIEANDTLCKLRDILKSEKFLLVLDDVWN-WDLLDPL-VQEGSRVLVTSRQDVLPAALCVVRLENMEDTEFLALFKHAFIKNGRLEKIAEKIVNRLGHSPLAASTVGSQLSNDINLWKSA----E-PMKALLWSYNKLDSRQRCFLYCSLFPKGHKYKIKEMVDLWVAEGLID
>Os01g57280.2
DRIIHLT-SGLAIIAHGGAGKSTLAQYVYKTVQEHFDMWVCISRKVHRHTREIIEANDTLCKLRDILKSEKFLLVLDDVWN-WDLLDPL-VQEGSRVLVTSRQDVLPAALCVVRLENMEDTEFLALFKHAFIKNGRLEKIAEKIVNRLGHSPLAASTVGSQLSNDINLWKSA----E-PMKALLWSYNKLDSRQRCFLYCSLFPKGHKYKIKEMVDLWVAEGLID
>Os01g57280.1
DRIIHLT-SGLAIIAHGGAGKSTLAQYVYKTVQEHFDMWVCISRKVHRHTREIIEANDTLCKLRDILKSEKFLLVLDDVWN-WDLLDPL-VQEGSRVLVTSRQDVLPAALCVVRLENMEDTEFLALFKHAFIKNGRLEKIAEKIVNRLGHSPLAASTVGSQLSNDINLWKSA----E-PMKALLWSYNKLDSRQRCFLYCSLFPKGHKYKIKEMVDLWVAEGLID
>Os01g57310.2
DRIIHLT-SGLAIVAHGGAGKSTLAQCVYKRVQEHFDIWVCISRKVHRHTREIIEANDTLCRLKDIMKSEKFLLVLDDVWN-WDLLDPL-VQEGSRVLVTSRRDVLPAALCVVHLENMEDAEFLALFKHAFIRNARLEEVAEKIAKRLGQSPLAARTVGSQLSNDIAIWKSA----E-PMKALLWSYNKLDSRQRCFLYCSLFPKGHKYKIDEMVDLWVAEGLVD
>Os01g57310.1
DRIIHLT-SGLAIVAHGGAGKSTLAQCVYKRVQEHFDIWVCISRKVHRHTREIIEANDTLCRLKDIMKSEKFLLVLDDVWN-WDLLDPL-VQEGSRVLVTSRRDVLPAALCVVHLENMEDAEFLALFKHAFIRNARLEEVAEKIAKRLGQSPLAARTVGSQLSNDIAIWKSA----E-PMKALLWSYNKLDSRQRCFLYCSLFPKGHKYKIDEMVDLWVAEGLVD
>Os01g57340.1
DRIIHLT-SGLAIVAHGGAGKSTLAQCVYKRVQEHFDIWVCISRKVHRHTREIIEANDTLCRLKDIMKSEKFLLVLDDVWN-WDLLDPL-VQEGSRVLVTSRRDVLPAALCVVHLENMEDAEFLALFKHAFIRNARLEEVAEKIAKRLGQSPLAARTVGSQLSNDIAIWKSA----E-PMKALLWSYNKLDSRQRCFLYCSLFPKGHKYKIDEMVDLWVAEGLVD
>HORVU3Hr1G076910.13
DNIIDLT-AGLAIVGAGGMGKSTLAQHVYKRVQEHFDMWVCISRKVHRHTREIIEAKDTLCQLRDILKSEKFLLVLDDVWS-WDLLAPL-VQKGSKVLVTSRRDTFPSALCVLRLESMEDTQFLALFKYAFIRDQRLEAIAEEIAKRLGQSPLAAKVVGSQLKKNVPSWKDAL---E-PRTALLWSYQKLDPRQRCFVYCSLFPKGHKYNIDELVHLLIAEGLVD
>Os05g30220.1
DRIVDLT---VSIVGPGGMGKSTLAQYVYKTIQEHFDMWVCISRKVHRHTREIIEAKDVLYKLKEILKKEKVLLVLDDIWD-WDLLAPI-LSNGTKVLVTSRSKTLPPALSVIDLENMKDTEFQALFKHAFIRDGWFEEHAVKITERLGRSPLAAKVVGSNLKVNIDDWKGAL---E-PKRALLWSYQKLDPCQRCFLYCSLFPKGYKYIIDELVHLWVAEGFID
>HORVU7Hr1G001510.1
DYIIDLT-SGLAIVGVGGMGKSTLAQLVYKRVKEYFDMWVSISRKVRRHTREIIEAQDILHKLTDILESGKFLLVLDDVWS-WDLLAPL-IQMGSKVLVTSRRDRFPSTLCVCPLENMEDAEFLALFKHAFIRNKRLRNFAEKIAKRLGQSPLVAKVVGSQLKKDITAWKDAL---E-PMRALLWSYEKLDPIQRCFLYCSLFPKGHKFVINELVHLWMAERLVD
>HORVU0Hr1G027280.1
DYIIDLT-SGLAIVGVGGMGKSTLAQLVYKRVKEYFDMWVSISRKVRRHTREIIEAQDILHKLTDILESGKFLLVLDDVWS-WDLLAPL-IQMGSKVLVTSRRDRFPSTLCVCPLENMEDAEFLALFKHAFIRNKRLRNFAEKIAKRLGQSPLVAKVVGSQLKKDITAWKDAL---E-PMRALLWSYEKLDPIQRCFLYCSLFPKGHKFVINELVHLWMAERLVD
>HORVU0Hr1G030390.1
DYIIDLT-SGLAIVGVGGMGKSTLAQLVYKRVKEYFDMWVSISRKVRRHTREIIEAQDILHKLTDILESGKFLLVLDDVWS-WDLLAPL-IQMGSKVLVTSRRDRFPSTLCVCPLENMEDAEFLALFKHAFIRNKRLRNFAEKIAKRLGQSPLVAKVVGSQLKKDITAWKDAL---E-PMRALLWSYEKLDPIQRCFLYCSLFPKGHKFVINELVHLWMAERLVD
>HORVU7Hr1G001540.14
DHIIELT-SGLAIVGVGGMGKSTLAQLVYKRVKEYFDMWVSISRKVRRHTREIIEAKDTLCKLTDILESGKFLLVLDDVWS-WDLLAPL-VRTGSKVLVTSRRDTFPATLCVCPLEKMDDAQFLALFKHAFIRNEKLEEFSKKIAKRLGQSPLAAKVMGSQLKKDITAWKDAL---D-PMRALLWSYEKLDPCQRCFLYCSLFPKGHKYVIDDLVHLWMAEGLVD
>HORVU7Hr1G001670.1
DHIIKLT-SVLAIVGAGGMGKSTLAQLVYNRVKEYFDMWVSISRKVRRHTREIIEARDTLRKLTDILESGKFLLVLDDVWN-WDLFAPL-VQTGSRVLVTTRQNSFPAALCVCPLENMEDAQFLALFKHAFIKNKRLEDFAEKIAKRLGQSPLAAKIVGSQLKENITAWKDAL---E-PMRALLWSYDKLDPRQRCFLYCSLFPKGHKYVIDELVHLWIAEGLVD
>HORVU7Hr1G001700.1
NHIINLT-SGLAIVGAGGIGKSSLAQLVYKRVKKHFNMWISISRKVRRHTREIIEAHDTLCKLADILDSGKFLLVLDDVWS-WDLLAPL-VQPGSKVLVTSGRDTFPVALCVRLLKNLGDAQFLALFKHAFIRNARLEAFAEKIAKRLGKSPLAAKVVGSQLKKCITAWKDAL---E-PMSALLWSYEKLNPCQRCFLYCSLFPKGHKYLIGELVHLWMAEGLID
>HORVU5Hr1G121640.2
DDIIDLT-SGVAIVGLGGMGKSTLAQHVYKRIEEHFDMWVCISRRIDRHTRAIIEAKDTLCKLRDILKSNRYLLVLDDVWN-WELLSPL-VQTGSKILITSRSNILPAPLCIIHLKDMEDNDILALFKHAFIRDQQLETIAEKLAKRIGTSPLAAKTVGSQLSNNKTAWENA----N-PSIALLWSYEKLDPSQRCFLYCSLCPKGHHYVIEELVHMWVVYSMVD
>Os11g35210.1
NRIVDLI-MVLAIVGQGGMGKSTLAQYVYDRVKEHFDMWVCISRKVHRHTREIIKAKDTLCKLREILEKEKFLLVLDDVWN-WDLLNPL-LSKGSKVLVTSRSKTLPAALCVIDLENMKDNDFLALFKYAFIRDGKLEEIAERICKRLGKSPLAAKVVGSQLKKDSTAWKDAL---A-NGSSVME-----------------LPK---------VTSISAEGLVD
>Os02g04530.1
DSIINLP-SSIAIVGAGGAGKTTLLQYICDRVQNNFHIWVCMSHKIRKHTTEVIELTDTLRKLKNLLREKELLLVLDDVWH-WEFLAPL-IAKGIRILVSSRSKELPSVLCTVSLEDIEENDFLTFFRYSLIGNEELQGIGDDIAKKLRRSPLEAKAVASRLSMDVEIWKHARD--N-IMENLLWSYQRLDPQQRCFLYCSIFPKGYMFHIDEIILLWEAEGFVS
>Os03g36920.1
QQLVSLS-SVASIVGVGGVGKTALAQHVYTRVAQYFDMWICVTDAESRITREMLEVSNRLVALRARLVSKRFLLVLDDVWTLWQLLSPL-KANGSKILLTTRSSMVAEMLSITNLECLSDKDCWSLIKIVF-TNSQLANIGSEIAKTLNGLPLAAKVVARQLKKTTDEWKQV----DEIMPIFQHSYENLPVHQQCLAYCSIFPKDWEFEAEQLILMWMAQGYVY
>Os06g41480.1
DRLRDLM-PVISIIGVGGIGKTSLAQLAFERIRASFGIWVCVSDIEITLARDILEVGDELNVLQEKISQKNFFLVLDDVWT-WDVLSTL-DGGGSKILVTTRTNKASELLACLQLGGLNRDDYWMLFKCAF-KHQELKEIGMQIAERLNGLPLAAKVIGRLLNDDSSHWKKV----D-VMKVLRLSYQHLPIHQLCFSFCSLFPKNWRFDPRRLTDMWISQGFVQ
>Os09g20020.1
QVLIDFS-SVLTIVGDGGIGKTALAHCSFQKVQDHFDVWICVSDGDKKLIKRLAWIEICLRVLTNGMHSRRLLLVLDDLQ--WEFLAPL-KAPGSMVLVTTRSMKVAEHISCLQLEGLPNEINWHLFSHAF-PIQEVECIGRKIAARLNGSPLGAKIVGCLLNKDAVYWKSILEELR-IWPALHLSYQYLPFHKRCFSFCSMYPKSHEFDAETLVDSWVAVGLVV
>Os09g20040.1
SELIEIT-SVLPIVGSGGVGKTTLAILVFRRVRDHFDIWICVSDGEKKLMKRLAWVEGCLRILTNGIHTRRVLLVLDDVQ--WKFLAPL-KASGSMVLVTTRYHRVAERVTHMFLEGLPEETIWEFFRLTF-RNAVLEPIGRSIVARLDGSSLGIKIIGRLLSKDAKYWKIILEELS-IFTALQLSYQYLPFHKRCFSFCSLYPRGYEFDAETLVDSWVAVGFVM
>Os02g18000.1
EKVMELSQPILPIVGIGGVGKTTLAQHICLLVKSHFDIWIFVSDDVKRLTKEAIEAGDSIHVLRENVKNKRILIILDDVWNGWKFCSPL-AVQGSMMLITTRSSKVSNALTPFTVNCLQNDIFWDFFKCAFSDSPELECIGRSILPKLKGSPLAAKTLGRLLRDHTTHWKNVQKELTDILPALQLSYMYLPLHKRCFSFCAVYPKDYNFEKDSLCEIWVAEGFVE
>Os02g18080.1
QQVMELGQPVLPIVGIGGVGKTTMAQHILPRVISHFDIWICVSDDVKRLTKEAIQSKDSLHALSEKVRDKTLLIILDDMWSGWKFCAPF-SVQGSIMLVTTRSLEVAHEVTPVRLEGLKDDIFWNFFKCTFSSDPELERIGRNIVPKLKGSPLAAKTLGRLLRSDIAHWNNILQELTEILPALRLSYLYLPFHKRCFSFCALYPKDHLFEKAGLAEIWIAEGFVE
>Os02g18070.1
KKVMELGRSVLPIVGIGGVGKTTLAQHICPQVKSHFDIWTCVSDDATRLIKEAIQSGNCLLGLSNIVNNKRFLIILDDVWNGWELCLPL-EGQGSMVLVTTRSSKVADGVTPFTLDGLKDDIFWDFFKCAFSQSPDLEDIGRGILPKLKGSPLAAKTLGRLLRNQIPYWNNILLELTDILPALRLSYMYLPFHKRCFSFCAVYPKDHKFEKNILAEIWVAEGFVE
>HORVU6Hr1G013830.4
NQVTELVQAVLPIVGIGGVGKTTIAQHI-QQVKPHFKIWLSVSDNVKRLTKEALQIGDSLHALHKIVCQEKLLIVLDDLWNGWKFCAPL-KVKGSMMLVTTRSQKVADGVTALKLNGLQDDVLWNIFKCMFSERHELEKIGRGILPKLKGSPLAAKTLGRMLRNSTTYWNNVLEELEDILPALRLSYMYLPFHKRCYSFCGVYPKDHEFEKGYLAEIWVAEGFVE
>Os02g18140.1
EQVMQLGGPVLPIYGIGGVGKTTLAQHICSRVMSHFDIWICVSDDVKRLTKEAIQCTDYLRALSEEVMNKRLLIILDDMWSGWKFCAPL-TAQGSMMLVTTRSPDVAREVTPIRLEGLQDDVFWDFFKCAFSKNPELVHIGKSIVQKLKGVPLAAKTLGRLLRSDTEYWNRILKELTEILPALRLSYLYLPTHKRCFSFCAVYPKDHKFEEDNLAEIWIAEGFVQ
>Os04g30660.1
KELKQLGRPVLPIVGMGGIGKTTMAQQICRVVRNHFDLWICVSDEVNRLTRDVLKLVDTLVNLRDSVKSKKFLLVLDDMWERWRFHRTL-SGQGSMILVTTRSSKVANLVNPYELNGLQNDVFWDFFKCAFSNSPELERIGRAILPKLKGSPLAAKTLGRLLKNSVEHWEDILRELTDILPALRLSYVYLPRHKRCFSICALYPKDHKFDKEFLADIWVAQGYVE
>Os04g30690.1
KELKQLGRPVLPIVGMGGVGKTTMAQQICGVVRKHFDIWICVSDEVNRLTKDVLKLVDTLVNLRDSVNAKKFLLVLDDMWERWRFHRTL-SGQGSMILVTTRSSKVANLVNPYELNGLQNDVFWDFFKCAFSNSPELERIGKAILPKLKGSPLAAKTLGRLLKNSIEHWEDILRELTDILPALRLSYVYLPRHKRCLSICALYPKDHRFEKEFLADIWVAQGYVE
>HORVU1Hr1G005180.17
KELVGLGTPVVSIVGMGGVGKTTMAQEICANVKKHFGIWTCVSDDTKRLIKAIIELGNVLSKLEGRVKSEKFLLVLDDMWDACKLCACL-KGEGSRILVTTRFPEVAELVPNYVLNGLEPKVFWDFFKCAFPTSQELERIAKDIVPKLKGSPLAAKTIGRLLRESTIHWKNIKEELTDILPALRLSYMYLPQKKRCFSICAMFPKDHKFGKDFLADIWIAQGYVE
>Os04g02030.1
DEIVRLRSSVISIYGIAGSGKTTLAQNVCEKINNYFFMWIYVSPSVDKIYQKMLEAGDTLMKLEAELTGKRFLLVLDDIWAQLNLLSPL-KGKGSKVLVTTRFKDVAMSLS--PVPNFNEEDFFNLFMYALDAVQEFYTIGREIARKLKGSPLAARIVGSRLRHDVTVWTRVGDHL-DTMGALWWSYQHLNVQRRCFAYCSMFPQGYDFKRDELVDLWMAEGFIK
>Os04g25900.2
EEIISLRASVIGIHGIPGSGKTTLAQYVCEEEANHFDMWIHVSQNLDTILREMIEAKTALKRLKQDLCEKRFLLVLDDVESEL---SAL-EGAGSKILATSRTRDALLALA--PISKLDEHVFRELFLYALGA-RDLQMIGADIAKKLKGSPLAARTVGGQLRRDVEFWRSVRDDF-DAMEALRWSYQLLDEKRRCFAYCSIFPRGHHLGRSKLINLWAAEGFIS
>Os04g25900.1
EEIISLRASVIGIHGIPGSGKTTLAQYVCEEEANHFDMWIHVSQNLDTILREMIEAKTALKRLKQDLCEKRFLLVLDDVESEL---SAL-EGAGSKILATSRTRDALLALA--PISKLDEHVFRELFLYALGA-RDLQMIGADIAKKLKGSPLAARTVGGQLRRDVEFWRSVRDDF-DAMEALRWSYQLLDEKRRCFAYCSIFPRGHHLGRSKLINLWAAEGFIS
>Os06g16790.1
NKVIALHSSVIGIYGIAGSGKSTLAQYVIEKEPGHFDMWVHVSQKVNAIFTEMLDAEDTLQKLEEELNGKKILLVLDDVWSQLEIVSPL-NGAGSKILVTSRSKDALVALA--PISELNDSVFLELFMSALGA-RDFAEIGRGIANKLRKSPLAAKLVGGQLRRDVDFWRDAGNDL-DTRGALWWSYQHLDEQRRCFAYCSIFPRRHRLKREELIKLWVAEGFIE
>Os11g44580.1
DKILVLHRSIIGIHGIPGSGKSTLAQYVCEKRAGHFDMWVHVSRNVDKIFSKMLEAGNTLQKLEQALSRKRFLLVLDDVWSQLQILFPL-KGLGSKILLTSRTRDALLALA--PISELDDTVFLELFMYALSA-RDFRAIGSDIAKKLKRSPLAARTVGGQLHRTIDFWQDARNNL-ETMGALWWSYQHLDQQRRCFAYCSIFPRRHRLERHELINLWVAEGFIT
>HORVU7Hr1G114880.2
DKIIALNSSVIGIHGIAGSGKSTLAQYVYEKKEGHFDMWIHVSQKLDSIFREMFEAGNVLEKLEDELRGKQILLVLDDVWDRLQLISPL-NGAGSKILVTSRTEAALVTLA--PISDLDEKVFLEMFMYALDT-HDLEMIGEDIAKKLKGSPLAARTVGSRLRTTIEFWRSQKDDL-DTMGALWWSYQYLDEQRRCFAYCSIFPRRHRLKRDELVKLWVAEGFIK
>HORVU5Hr1G078100.19
DNIVALHRSIIGIHGIGGSGKSTLSQLVCEEKDDHFNMWVHVSQDVDTIFRQMSEARDTLTNLEKELPGKRFLLVLDDVWQYLQILSPM-NGAGSKILVTSRTKDALLALA--PMSVLDEDVFLNLFKYAFNV-HVLEEIGNDIAKKLKGSPLAAKIVGGQLRKNIDYWRSSQDNH-DTMGCLWWSYQHLDEQRRCFAYCSIFPRRRQLEQHELVKLWAAEGFAR
>HORVU2Hr1G101700.6
DKIIALHNSVIGIHGVSGSGKSTLAQFVCEENEGHFDMWVHVSQNVSDIFKELYEAQNTLKQLGMKLDGKRFLLVLDDVWGGLPLLTPL-KGRGSKILVTTRSKHALLCVV--SITEVDETAFFELFMYALYG-QDFKTIGEEIAEKLKGSPLAARTVGGNLRQDVDHWRRVRDDL-VRTGPLWWSYYQLGEQRRCFAYCSIFPRRHRLYRDDLVRLWMAEGFIR
>HORVU1Hr1G000210.1
DDIMALRSFVIGIYGVAGSGKTTFAGYIRINEDKLFDMCIHVSETVDDVFHEMLKIKEELEKLKEALCGKRFFLILDDLWHDLELISPL-IGKGSKILVTARTKEAA---A--EMPGLDEDQYLKMFMYALGK-KEFEQVGREIAKKLHRSPIAAVTVAGRLVNNISFWKNVAKDM-DTMDALWWSYKQLNPDRRCFEFCNIFPRRFKLEKDKLVHLWIAQGFVN
>HORVU1Hr1G000250.4
DHLMALRSSVIGIYGIAGSGKTTFAGYIQINEDKLFDICIHVSETVEVIFQEMLKIAGVLNKLKEALRGKRFFLILDDLWNDLELISPL-NGKGSKILVTARTREAA---A--AMPDLAEDQYIKMFMYALGK-KEFEQVGIEIAKKLHRSPIAAVTVAGRLGNNISFWKNVAKDM-DTMDALWWSYQQLNPDRRCFEFCNIFPRRFKLKKDKLVHLWIAQGFVN
>HORVU1Hr1G000260.9
DDIMALRTSVIGIYGVAGSGKTTFARYICIKEN-LFDMCIHVSETVDDIFHEMLKIKEDLEKFKEALCGKRFFLVLDDVWHDMELLSPL-NGKGSKILVTARTKEAA---A--EMPDLDEDQYMKMFMYALGK-KEFEQVGREIAKKLHRSLIAAVTVAGRLGNNISFWKNVAKDM-DTLDALWWSYQQLNPDRRCFELCNIFPRRFYLVKDQLVSLWIAEGFVK
>HORVU5Hr1G122620.1
DRIMCLEGSVVGIYGLPGYGKTTLAQHVSAETSEYFKMWIRVSEKVDIILKEMFEANVVLKELKKLLKDKRFLLVLDDVWEQLPLLPPL-IANGSKILVTSRHHDALLELPNYAIPELEDEVFLQLLMNAFQRIASLLKFGSKIAQKLKKSPLLASVVGQMLYNDVDHWESIAEKI-EYMGPLWWCYQHLDEQKRCFAYCSVFPRRRHLYRDELVNLWVAEGFIS
>Os02g30150.1
NIVVQLT-PIFCIVGLGGIGKTTLAQVICNKVKDYFDVWVCVSHIVETLTRKILQVRDALKALQEKLSSRTFLLVLDDVWSLWELVSPL-RGTGSKILLTTRMESVARAMG--SLSGLKETELLLLLEHAFGVNRNLQHISKKMVSKLSGSPLAAKVLGGLLNKDSNTWNRILASVEGIMTVLKLSYQHLPTHQSCFRYCSLFHKDYEFTKKELVYLWMGSGLIQ
>HORVU5Hr1G074600.1
KSIVHLT-AVFSLVGLGGIGKTSLAQDICTDVK------------------------NALKALEERLISKTFLLVLDDVWRKWVFLAPL-KGKESKILLTTRMQSVATKVE--RLSGLKETALLLLLNYAFGANR----------------------------NDSSTWNRILDDFEGIMMVLRLSYQHLPTHQVCYRYCSLFHKDYEFTKKELVYLWMGSGLIQ
>HORVU5Hr1G115270.2
KSIVHLT-AVFSLVGLGGIGKTSLAQDICTDVKEHFDIWVCASHDIEALTKKILQIGNALKALEERLISKTFLLVLDDVWRKWVFLAPL-KGKESKILLTTRMQSVATKVE--RLSGLKETALLLLLNYAFGANRNLQQISKKMVKKLSGSPLAAKVLGGLLNNDSSTWNRILDDFEGIMMVLRLSYQHLPTHQVCYRYCSLFHKDYEFTKKELVYLWMGSGLIQ
>Os04g30930.1
VKIVELI-NAFSIVGIGGMGKTTLAQAIYQRVKQCFDMWICVSNDVPALMKKIIQIRNTLEIVRENLKSKKFLLVFDDVWRRWELVAPL-KGKGSKILLTTRMESVVRVLG--RLEGLHDKDLLAIFNHAFEVNFNLQEIGKKITRKLSGCPLAAKIMGGLLNSDSIYWNRMLRNIEGIMKILRLSYHHLAPHQACFRYCGMFREDYWFRKDELINFWMGSGLIQ
>HORVU3Hr1G116440.3
DQVVELV-TTYAIVGIGGMGKTTLAQAVYQRVKQCFDMWVCVSNEVLGLTRKIVQIGNSLEILRGKLSSKKFLLVFDDVWRRWELVAPL-KGRGSKLLLTTRMQSVVRVLG--RLEGLHDNDLFALLNHAFGVNMNLQDIGQKIIKKLSGSPLAAKVLGGLLNSDSTYWNRMLRNIEGVMKVLRLSYHHLPPHQACFRYCSMFREDYRFSKADLVQLWMGSGLIQ
>Os06g20050.1
DIMIKLT-RIFTIVGHGGFGKTTLAQLIYKKVQICFDIWVSVSSHAPSITKSIIEVKEALAILEDRLISKRFLLILDNVWDMWELLAPL-RGTGSIILLTTRMKSVGYALL--KLDGLLEKDILMLFNHAFGLSKNLHPLGEQIVKKISGCPLAAKVIGAHLRNSYMYWNKILQDLDGVMKVLRLSYHHLPANQLCFRYCSIFPQGYRFGKKELVEMWLGSGMIL
>Os12g10180.1
EKIVRLTSPILSLIGHGGMGKTTLAQRVC-MVRKNFKIWVCVSDRVTSVTSKILEAGETLQSLIHKLKSTDFLLVLDDVWKIWELFAPL-RGSGSKILLTTRMQSVAEAMI--SIEGLEEGENLELFSSVFGQNPNLKSVGKQIVKKLGGCPLVTKVVGGHLRNSFQHWNNFLQGLDDIMEVLRLSYYCLPTDQICFRYCSIFPQDYAFKMKDLVLMWIGSGLIS
>HORVU6Hr1G018960.9
EEILRLTTPILSVVGHGGMGKTALAQRIC-VVRERFKIWVHVSDSAASLTSKILEAWEALQDLKRELNHTKFLLVLDDVWSKWEVFAPL-RSSGSKILLTTRMQSVAEAMI--KIGGLEEGENLELFNHVFGLNVDLKLFGEKIAKKLGGCPMLTKVVSGHLQNTLEYWDRFLG-LKGMMELYRLSYYHLPIEQICFRYCSIFPQACKFKKKDLVLMWMSSGLIS
>Os12g10710.1
KRILELTSPIFSVIGHGGMGKTTLAQSICDEVVKHFKIWITVSTSATSVTRKILEAKEALQELKEKLNSVKFLLVMDDVWKRWELFAPL-RGNGSRILLTTRMASVAKAMV--ILGELEEDENIELFNHVFSLNSHFKKTGEQIARKLGGCPLVIKVTCGHLQNSVAYWENFLHHLIDIMKVLKLSYQHLPTEQICFRFCSLFPEDHKFRKEDLVHMWMCSGLIP
>HORVU6Hr1G018920.1
KQIIGLTNPIVSVVGHGGMGKTALAQSICEEVLKCFNIWVTVSTTATSLTCKILEVGDPLQYLKEKLKSMNYLLVLDDVWKLWELFAPL-RLTGSKILLTTRMQSVSSVMV--TLQGLEEDKNLELFNHVFGLNMHFKLIGEQIAKKLGGCPLVTKVTSGHLRNTTEYWHRFLDSLHDIISVLRLSYYDLPTEQMCFRYCSLFPVDHEFRKEELVKMWIGSGLIS
>Os12g10340.1
EHIVGLTNPIMSIVGHGGIGKTTLAQLISSRIKKHFDIWVAVSMSAKTLLDKIIQVLEALQHLKKEIETIKYLLILDDVWDIWELFSSL-RGCGRKILLTTRMQSVAAVMC--PLCGLEEDENLRLFNHAFNPDEDFQQVGEEIAKKLRGCPLVTKVVAGHLRHKVQFWNTFLHHLEDVVKVLKLSYYHLVPGQVCFRYCSIFPKNHEFKKEELVKMWIAAGLIS
>Os12g10460.1
ERIVGLTNPIMSIVGHGGIGKTTLAQLIANRIKEHFKIWVSVSTNAETLISKIIQVLDALEHLARTLETIKYLLILDDVWEIWELFASL-RGYGRKILLTTRMQSVAAI-------------------------KNYKKLEKKLQETKR--------------------------LEDIMKVLK----------VCFRYCSIFPQDHEFKKEELVQMWIASGLIS
>Os12g32710.1
DEIIELG-SVCAIVGGGGMGKTSLAQLVCKKVQDHFDIWVHVPKRPVVLVARMLEIRDILLDLTKELVTKRFLLVLDDAWENWGFLSPL-RAMGGRILLTTRMGSVARQMS--VLGGLDHRDIMQILNHV---PLELRSVAEWIVHNLEGCPFVAKVIGQYLRNDHSNWNDFLNKVPRVMEMLRLSYEDLTSEQLCFQYCSIFPSHYKFRMEELTEMWVSSGLIL
>Os01g05600.1
DDMVKIV-TVFGIQGMGGIGKTTLAQKIYQRIREKFQIWLCISQNETSLLKQAIRAGTELPLLVDTIRGKSVFLVLDDVWDVWILRSPS-EGN-SRILVTSRNLDVLVEMATHRVNKMNDYDGLELLM---PYEREFSGVGYQIVKKCDGLPLAIKVVAGVLSKTKAEWESIRDK-KELGGPLYLSYSNLPPEKQFFLWCALLPSNFGIHRDAVAYWWVAEGFV-
>Os01g05620.1
DDIVKIV-TVFGIQGMGGIGKTTLAQKIYQRIREKFQIWLCISQNETSLLKQAIRAGTELPLLVDTIRGKSVFLVLDDVWDVWILRLPF-LGN-SHILVTSRNLDVLVEMATHKVNKMNDCDGLELLM---PYEREFSGVGYQIVKKCDGLPLAIKVVAGVLSKTRAEWESIRDK-RELGGPLYLSYSNLPPEKQCFLWCALLPSNFVIRRDAVAYWWVAEGFV-
>HORVU3Hr1G013250.10
DDIVQIV-SVLGIQGMGGIGKTTLAQKIYQMIREKFQIWLCITQSETGLIKQAIRAGTELPLLVDTIKGKSVFLVLDDVWDVWNLLSPF-MAN-FHILVTTRDLCVLSEMAIHQVNKMNYSDGLELLM---SSECDFKNVGYDIVKKCDGLPLAIKVVAGVLSRTVAEWKSIRDK-KELGGPLYLSYSNLPPQKQCFLWCALLPPNFAIGRDDVAYWWVAEGFV-
>HORVU3Hr1G013270.16
EDMVQIV-SVFGIQGMGGIGKTTLAQKIYPLVREKFQIWLCISQSETGLIKQAIRAGTELPLLVDSIKGKSVLLVLDDVWDVWIFLSPF-KAN-FHVLVTTRDLDVLAEMATHQVNTMNYHDGLELLM---PYESEFKNVGYEIVKKCDGLPLAIKVVAGVLSKTTAEWKSIRDK-KELGGPLYLSYSSLPPQKECFLWCALLPPNFEIHRDSVAYWWVAEGLV-
>HORVU5Hr1G122310.2
DSMAKIV-SVFGIEGMGGIGKTTLAQKIYQRIREEFQIWLCISETVTELLRQAIGAGTELLRLKDIIKRKTVFLVLDDVCDVWILQLSF-VAN-ACVLITTRDHKVLQEISIHLVKIMVEDDGLRLLM---PYG--FQELGRAIVKKCDGLPLAIKAVAGVLSRTEEEWKRIRDQ-VGVGSALYVSYRNLPHEKQCFLWCALLPPNFGICRDAVAYWWVAEGFV-
>Os08g24380.1
DDMVQII-SVYGILGMGGIGKTTLAQKIYRRIRERFHIWLSISESETDLLKEAIEAGDQLQALLNCITGQSIFLVLDNMTHIWILRSPI-ECD-AH-----------------------------------------------IVKKCDGLPLAIKAVAGVLSKTKEEWARVLER-EEIQGPLYLSYNDLSPQKSCFLWCALMPQNFHIHRD-VTYFWIAEGFV-
>Os08g15880.1
TRLVKVL-RF-GIVGTGGIGKTTMAQKIYHRIKGIFSAWICVSQDDVNLLREVLRFATELSKLAATVKGESFFLVLDDVWEVWTLGTPL-LAT-GIVVITTRHDTVAREIVMHQVEFMSAAVGWELLW---REKQHLREIGIEIVRKCGGLPLAIKVIARVLSESENDWRKVINSATDLRGALYLSYEELPRHKRCFLYCALHPEDWFILRDDLIGYWIAEGFV-
>Os11g13940.1
SRLVEIL-KV-AIVGTGGVGKTTLAQNIYQRVKGNFSAWICVSQEEVNLLKELLRMGGELSKLASTIKDESLFVVLDDVWEVWTVRTPF-HAK-ATILVTARDELVVRRVALHRVEMMSTDVGWELLW---EEKETLQHIGTKIVSKCGGLPLAIKVIASVLAETKNTWEKVIESAAELRGALYLSYDDLPHNKQCFLYCALYVEGQMMHHADLVRFWVAEGFV-
>Os11g40780.1
RKLVDVI-KL-AIVGTGGIGKTTLAQKIYKKVEGNFDIWVCVSKEGTSLLREVLRMGGELVKLISAVSEKSFLLVLDDVWDVWTLRIPL-HAT-GVILVTTRLDIVAREIATHQVDLMSDDVGWELLW---EEKQNLRDIGMEIVRKCYGLPLAIKVISRVLIDSEKEWKKILNNSSEIIGALYLSYDELPQHKQCFLYCAIYPENSTINRDDITRMWIAEGFID
>Os11g44960.1
REVVDVL-KL-AIVGTGGVGKTTLAQKIFKKLEGRFDAWVCVSKEMVSLLAQVLSMKGNLSKLKAGIADKSFFLVLDDVWKAWELRTPL-NAT-GIILVTTRDETIARVIVTHRVDLMSADIGWELLW---EEKKNLRDTGIEIVRKCGGLPLAIRAIAKVLADTENEWRQILGNADELNGALYLSYEVLPHQKQCFLYCALFPEDATIFCGDLTRMWVAEGFI-
>Os11g45050.1
REVVDVL-KL-AIVGTGGVGKTTLAQKIFKKLEGRFDAWACVSKERDSLLRQVLRMGPELRKIKSHIANKSFFLVLDDVWEAWTLSTPL-HAT-GVILITTRDDTIARVIVTHRVDLMSADVGWELLW---QEKQNLKDIGIEIVRKCGGLPLAIRVIATVLAETENEWRRILGNARELSGALYLSYEVLPHQKQCFLYCALFPEDASILRDDLTRMWVAEGFI-
>Os11g45180.1
REVVDVL-KL-AIVGTGGVGKTTLAQKIFKKLEGRFDAWACVSKERDSLLRQVLRMGPELRKIKSHIANKSFFLVLDDVWEAWTLSTPL-HAT-GVILITTRDDTIARVIVTHRVDLMSADVGWELLW---QEKQNLKDIGIEIVRKCGGLPLAIRVIATVLAETENEWRRILGNARELSGALYLSYEVLPHQKQCFLYCALFPEDETILRDILTRMWVAEGFI-
>Os11g44990.1
REVVDVL-KL-AIVGTGGVGKTTLAQKIFKKLEGRFDAWACVSKERDSLLRQVLRMGPELRKIKSHIANKSFFLVSDDVWEAWTLSTPL-HAT-GVILITTRDDTIARVIVTHRVDLMSADVGWELLW---EEKKNLRDTGIEIVRKCGGLPLAIRAIAKVLADTENEWRQILGNADELSGALYLSYDDLPLHKQCFLYCIVFPEDWTLKRDELIMMWVAEGFV-
>Os11g45060.1
RKLVSVL-KL-AIIGTGGIGKTTLAQKVFEKLKQSFDAWICVSQDPASVLGQLLRIDGELSKLESAIKDKSYFLVLDDVWDVWTLRTPL-YAS-GIVLITTRQDTVAREIVPHHIDQMSPAVGWELLW---DEKQNLRDIGIEIVQKCGGLPLAIKVIARVLADAENEWKKILAYVKEIRGALYLSYDDLPQHKQCFLYCIVYPEDWTIHRDYLIRLWVAEGFV-
>Os11g45190.1
RKLVSVL-KL-AIIGTGGIGKTTLAQKVFEKLKQSFDAWICVSQDPASVLGQLLRIDGELSKLESAIKDKSYFLVLDDVWDVWTLRTPL-YAS-GIVLITTRQDTVAREIVPHHIDQMSPAVGWELLW---DEKQNLRDIVIEIVQKCGGLPLAIKVIARVLADTENEWKKILAYVKEIRGALYLSYDDLPQHKQCFLYCIVYPEDWTIHRYYLIRLWVAEGFV-
>Os11g45090.1
RNLVCVL-KL-AIVGTGGIGKTTLAQKLFQKLKGSFNAWICVSQDPSSVLRQLLRMEGELSKLELAIKDKSYFLVLDDVWDVWTLRTPL-HAS-GIILITTRQDIVAREIVQHRVDQMSPADGWELLW---DEKQNLRDIGIKIIQKCGGLPLAIKVIARVLADTENEWKRILDNVKEIRGALYLSYDDLPQHKQCFLYCIVFPEDWTIHRDYLIRMWVAEGFV-
>Os11g44970.1
RKMVDVL-KL-AIVGTGGVGKTTLAQKIYRKIKGSFNAWVCVSKVKASLLRELLRMEGELSKLEIAIKETSFFLVLDDMWDAWTLRIPL-HAM-GAILITTRNNIVALEIVTYRVDLMSTDVGWELLC---ESIQTLQDVGIEIVRKCGCLPLAIKVIARVLAETENEWKKILSNANDLRGALYLSYDELPRHKQCFLYCSVYPEDANIYHDDLTRMWIAEGFI-
>Os11g45160.1
RKMVDVL-KL-AIVGTGGVGKTTLAQKIYRKIKGSFNAWVCVSKVEASLLRELLRMEGELSKLEIAIKETSFFLELDDMWDAWTLRIPL-HAM-GAILITTRNNIVALEIVTYRVDLMSTDVGWELLW---ESIQTLQDVGIEIVRKCGCLPLAIKVIARVLAETENEWKKILSNANDLRGALYLSYDELPHHKQCFLYCSVYPEDANIYRDDLTRMWIAEGFI-
>Os11g45130.1
RELVDVI-KL-GIVGTGGVGKTTLAQQIYEKITGNFDAWVCVSTDQTSLLEEVLRMKEELNKLKSAIKEKSFFLVLDDVWNAWTLQKPL-HAK-GIVIVTTRNEKVAQEIVTHQVHLMSENVGWDLLW---EEKHHLRDIGIEIVHQCGYLPLAIKIIAKVLIETNDEWKRILSNSDEL--ALYLSYSELSHQKQCFLYCAIYPEHSTINRDDLTSMWVAEGFI-
>HORVU3Hr1G012510.4
RKLVDVL-KL-AIVGTGGVGKTTLAQKIYQKVKGSFKAWICVSQDEITLLKEVLWIGTELRKLAETIEGKSFFLVLDDVWNVWTLRPAL-HTA-GVILVTTRDDQITRKIVTHQVDLMSVEVGWELLW---EEKQNLRNTGIEIVRKCGHLPLAIKVTASALADTENEWKNYLGYADEIEGALYLSYDELPHRKQCFLYCALYAEDSMMLRGDITRLWIAEGFI-
>HORVU3Hr1G012660.4
RKLVDVL-KL-AIVGTGGVGKTTLAQKIYTKIKGSFKAWICVSRDEVTLLKEVLRIGAELSKLAKTIEGKSFFLVLDDLWNVWTFRLPL-HTT-EVILVTTRDDQIALRITTHQVDLMSAEVGWELLW---EEKQKLRNTGIEIVRKCGHLPLAIKVTSSALADTENEWKQYLGYIDEIELALYLSYDELPHRKQCFLYCAMYVEDSIIERKQVTMLWIAEGFI-
>Os09g11020.1
RKIVDIF-KIVAVTGMGGIGKTTLAQRVYVKIKNFYPIWICVSRKEVELIQEIIRARAELPIMANTVANKCLFLVLDDIWDVWNLCTPL-HTRCGCVLVTTRHQDVARSIAIHEVQKLHTRSSLELLW--------------EIVRKCDGLPLAIKLIGSLLAGNPQQWSDVLRGIGKLWGALYMSYEDLPPHKQCFLSLSLFPADYDLAIWDLRALWVAEGFL-
>Os02g25900.1
DGLVPM--DVLAIVGAVGIGKTMLAREIYERMTETFPVWVKMTKDDVDFLKKIIAGGKELGIVSSTLS-KRFLIVLDDLDGIWDLKDPL-GGARGRILITTRSEEVATGMAVHRVDKMDAENGWALLC---SSEASLKDVGIKIVERCDGHPLAIKMVAGVLRGSKAEWEMVMRDVPELPQALYLSYVDLPSEKECFLHCSLYPEELPIQRFGLIRRWIAEGLV-
>Os02g25900.2
DGLVPM--DVLAIVGAVGIGKTMLAREIYERMTETFPVWVKMTKDDVDFLKKIIAGGKELGIVSSTLS-KRFLIVLDDLDGIWDLKDPL-GGARGRILITTRSEEVATGMAVHRVDKMDAENGWALLC---SSEASLKDVGIKIVERCDGHPLAIKMVAGVLRGSKAEWEMVMRDVPELPQALYLSYVDLPSEKECFLHCSLYPEELPIQRFGLIRRWIAEGLV-
>HORVU7Hr1G120540.3
GGLVPL--EVFAIVGAVGIGKTTLAREIFERMNENFPVWVKMSKDEVAFLKKIIAAGKELSLLSSALS-KRFLIVLDDLDGIWDLKDPL-GGARGRILVTTRDEEVATGLAVHRVDKMDADNSWALLR---NSEKALEDVGMKIAEKCKGHPLAIKVIAGVLRGSRDEWEMILKDSQQVPQALYLSYVDLPSEKECFLHCSLYPEDCPIRRFDLVRHWIAEGLV-
>Os03g48320.1
RMLADLV-PTIAVTGAGGIGKTTLARMVFATVQESFDIWLFVGRDEVTMLRSAIAAADLLRALQRAVTHRKVLLVMDDVWAAWNLRVPL-SGPGSRILVTTRNDGVAHRMVLHRVDKLRRQDAWSLLKIVLDEADELEDIGMQIVDRCDGLPLAIKMIGGLLLSTRGAWMEVSRSADEINKVVCLSYGELPSHKQCFVYCSLFPRGEVIESRTIVRMWIAEGFVQ
>Os03g48370.1
-----------------GIGKTTLARMVFAVLESHFDVWLSVNQEEVHLLHGVIAFGALLDTLKHAVRQKRFLLVMDDVWRVWSLRAPL-GCPGSRVLVTTRNDGVARGMALHRVEKLDLGDSWSLLKVVLDESDGLEDIGLKIVERCDGLPLAIKVVGGLLLGTRDAWVNVSNFADDINKAVYLSYEELPPHKQCFVFCSLFPKDELIIRGVIVRMWIAQGYGH
>Os05g12770.1
RSLVNLV-IVVAITGVGGIGKTTLATMVFSELENHFKIWLSVNQDEIDLLKHAIEFGVLLNALERAVRKKRFLLVMDDVWNVWNLRVPL-SGSGSRVLLTTRNEGVARGMALHPVEKLDRFDGWSLLKLLADESCALEDIGMKIVDRCDGLPLAIKVIGGLLRNTRNSWLRIYNSADYLNRAIILSYEELPPHKQCFLYCSLFPKDEVIRRGDIVQMWMAEGFVQ
>Os05g16200.1
RTLVKLT-VVVAVVGTGGIGKTTLAKKVFEAIKEAFDIWLSVTQDEVELLRMAIRVSSLLPTLVDAIRDKRFFLVLDDVWRAWSLKVPF-SGAGSRVLVTTRHDAVARGMAFHHVDKLCPPDAWSLLKVVSEDVDTLKDIGMEIIDKCGGLPLAVKVMGGLLCERRADWEKILHSIDELNYTIYLSYQDLHPCKQCFLHYSLLPKNVDFFIDTVTSMWISEGFLH
>Os11g47780.1
SALVQLT-MVVAVVGTGGIGKTTLAKKVFETIQKAFHIWLSVTEDEVELLREAIKAGSL---LVDAIRNKRFFLVLDDMWRAWWLREPF-SGVGSRVLITTRHDDVARGMAFHHVHKLYPRDAWSLLKVASEELDMLKDIGMEIIDKCDGLPLAVKVMGGLLREQRADWEQVLQFIGELNDAVYLSYQDLPSCKQCFLHYSLLPKNVEFYDVTVIGMWISEGFLH
>HORVU7Hr1G008100.2
RALVELT-MVLAIVGVGGIGKTTLAKKVFEEIQHKFEMWLSVTQDEVELLRSAIDANSMLPALLNAVRNQKFLLVLDDMWRAWTLNAPL-SGPGSRIVITTRNETVARSMAHHRIDKLGPEDAWTLLRVVSDGPDMLKDIGLQVLAKCDGLPLAVKVMGGLLRGQRRDWEMVLNSLEELNYVVYLSYEDLPPPKQCFLYYSLLPKGSLFFDDAIISMWISEGFIH
>Os11g28950.1
SALVKLT-LLLAIVGVGGIGKTTLAKNIFDAIQEKFDIWLSVTQKEPDLLRSAIITGSVLLSLLNAIKGKNFILVLDDMWRAWNLQIPF-SGRGSRVIVTTRDERIARGVALHHVNKLGSDDAWSLLKVILDEPEALKDVGMEIIGKCDGLPLAIKVLGGLLCDNHGVWSEILSSTQDLNYVLHLSYEDLSPHKQCFLHYSLIPKNVVLGYDTIIGMWISEGLVL
>HORVU7Hr1G122420.3
RALVTIM-MVVAIVGVGGIGKTTLAQKVFEAIQDEFSIWLSVNQNDVELLRRAIIAGATLRSLKDALIGHKILLVMDDVWGAWDLKIPL-TASGSRVLVTTRDEGVARGMAYHQVDTLLPQDAWSLLKVLSDEGNTLMDIGLKIIQKCGCLPLAVKVMGGLLRGLRRDWQKVLDSKQELNHTVYLSYEYMPPYKQCFLYYSLLPKSKVFRMDEVIAMWMSEGFIN
>HORVU4Hr1G000310.6
RALVELT-MVVAIVGVGGIGKTTLGKKIFEAVKGKFTIWLSITQDGVELLSKSITAGDLLRALMNTIKDKKFFLVLDDMWDAWNLMTPF-GGRGSRVLITTRHEPVARSMAHHHIDRLGPEDAWSLLKVLTNGHDVLKDLGLQILAKCDGLPLAIKVMGGLLCESRRDWEDILHDIDDLNYAIYLSYQDMSPHKQCFLHFSLKPKKVVLSINEIVSMWICEGLVQ
>HORVU4Hr1G000350.2
RALVELT-LVVAIVGVGGIGKTTLSKKIFDAIKGKFTIWLSITQDDVELLSKSITAGDLLRALMNTIKDKKFFLVLDDMWDAWDLMTPF-SGRGSRVLITTRHEAVARSMAHHHIEKLGPEDAWSLLKVLTNRHDVLKDIGLQILAKCDGLPLAIKVMGGLLCESRGDWEDILHDIDDLNYAIYLSYQDMSPHKQCFLHFSLKPKKVVLSINEIVSMWICEGLVQ
>Os12g09739.1
RRLVELT-RVVAIVGVGGIGKTTLAQNIFQDIKEKFDIWLSINQEDPELVRTAITAGSLLPILREAISGKKIFLVMDDMWHAWNLRIPL-VAQGSWVLITTRDERVAREMAYHRVDILSRQDAWLLLKIASDEYEKLKSTGFRILERCGGLPLAIKAIAGLLNENEIEWGKVLRPSEEINHAIYLSYDDLDPHKQCLLYCSLFPKYGKPNKHLIVEVWISEGFVN
>Os09g13820.1
RMLVELT-TVVAILGIGGIGKTTLAKKIYQAVEDSFNIWLSVTQDEVDLLRTAIVAGSLLPILVSALTAKKFLLVMDDIWKPWELRVPT-IGRGSRVLITTRNEGVAREMALHHVSKLGPQEAWAMLK---SGPKRLKESGMKIVEKCDGLPLAIKVVGGVLCNTENDWEKVLGQVDELNKAIYLSYEDLVPNKQCFVYYSLFPKDEIIGPDKVVAMWTAEGFLG
>HORVU2Hr1G127490.4
EQLEHLI-RVVAIVGQGGIGKSTLAKKILEAIKEEFKIWLSVTQQPMGLLRAAISAGTILNVLTDTLSKNKFLLVMDDVWEAWELRTPV-LAPGSRVLVTSRKAGVVRSMAILRVNTLNDEDAWCLLKVVGD--DELKDIGMKIVKKCDGLPLAIKVMGGLLSDKEHDWEIVLHNLGELNYSVCLSYDDLSPDKQCFLYYALLPKGSGYRKKRIISMWISEGFVQ
>Os04g46300.1
RLLMKLT-LLIAVCGMGGVGKTTLVTNVYVAATCHFDAWVAVSKSTDDLLRRIAKFHRSLEALRGHLAKKRYLLLLDDVWHAWYRHAFV-DGTKSRIIITTRSQDIASLASIIRLEPLSEQEAWSLFCTTFADRPYLRHWASKILDRCCGLPLAIVSVGNLLVDTEFAWKSVYDLVGQVSSILNLSFDDLPYHKKCFLYCSIYPEDFMIKRKILIRAWIAEGLIK
>HORVU2Hr1G098100.2
RSLMKLT-SLVAVCGMGGVGKTTLVTSVYVAASRHFDAWVSVSKNTDDLLRKIAKLHRSLEALRGHLAKKRYLLLLDDVWDAWYRNALV-DGQGSKIIITTRSQNVASLASIIMLEPLPKQEAWSLFCTTFANQPHLEQWAFKILDRCCGLPLAIVSVGNLLASTEFAWKNVHDLDGQVSSILNLSIDDLPYHKRCLLYCSIYPEDFLIKRKILIRLWIAEGYIE
>Os10g07574.1
RLLMKLT-MRLLVCGMGGVGKTTLVTNVYVAASSHFDAWVTVSKSTEDLLRRIAKFHRSLEALRGHLSNKKYLLVLDDVWRAWYREAFA-DGTGSRIIITTRSQEVASLASIIRLEPLSEQEAWSLFCTTFADQPQLKHLATKILERCYGLPLAIISVGNLLAETLFAWKNVHDLVGQVSSILNLSIDDLPHHKICLMYCNIYPEDFLLKRKILIRKWIAEGLIE
>Os08g09430.1
EVLVRLL-TLLAVCGMGGVGKTTLVASVYVTASHHFDAWVTVSQRMEDLLMKILRLNGSLAALRERLANKRYLIVLDDVWTLWDERAMP-DGAGSRVVITTRKSGVAMAAPTMALEPLPTHQGWALLCVVFPGHPHLREVAGDMLERCRGLPLAIVAVGKLLRDTEFAWRNVRDLAGEASRILNLSIDDLPYKKKCFLSCSIYPEDFLIKRKILIRSWVAQGFID
>Os05g34230.1
GEVISLV-PVVAIVGHGGMGKTTVAQFVYERIEQKFDAWVCVWDRAAELTREILQIGDILAKLEVLVRSKRFLLVLDDVWDLWRLA-PL-RARGSKILVTTRMKLVARYLSVVSLDVLGSSDCWLLLK---ESKPDLQEIGRTIAAKAKGSPLVSKALGQMLRRT-----------DAEISSLQHSYQHLPGHQRCFAYCSIFPRGCRFQRDKLVKMWVALGFIQ
>Os10g33440.2
RRLVRLT-GVVAIYGPDGIGKTTLAKVVFERVKRRFESWVCVEDGEAALLSQVVEVG--LRMLAALVANRRFLLVLDEVRGEWEVRRLL-EGRGSKVLVTAVTAGVARDMAVHRVNRLGEDDGWALLR---VADGALRGVGRRIVGKCGGVPLAIRAVAGVLREIAEEWAVVDAPADDAMKPLYLCYDDMPCHKQCFLYCSLFLSDFAVDRRSLVQQWIAEGFVQ
>HORVU1Hr1G040540.6
RLLVDLT-EVVAIVGPDGVGKTKLARMVYARVRCSFGSWVYT---DAGLLSQVIDFG--LAMLTCLVANKRFLLVVDDVWGVWELQNPL-EGSGGKVLVTARRGTTAREMAVHRVKRLSADDGWLLLR---VAAEQLKGVGERLVDKCGCIPLAIKAVAGVLRESTDEWGEVLAPADDATRALYLCYDDLPHHKQCFLYCSLFPPGFAVERRVLVRHWMAERLVR
>Os07g17250.1
QRVTDVC-AVVAIVGMAGVGKTSLAQHVCEAVASQFDLWAWVSQEVIGMTAKIVEI-NALGTMVEHLAGKRCLLVLDDVWIHWDTA-PL-SCPGSTVVITTRSKMVAK-MTVYHLDCLSDEHSWYMCR---GGADELASIGQQIAKKCRGLPLAAEAAGTTMNVR-EHWNHVLENLDNDLPALKVSYDHLPAPKRCFAFCSLFPKSFVFDKDALVQLWTAQGFIK
>Os07g29820.1
DNLIQL--PLFAIIGTIGVGKTTLARKVY--AAAMFELWVHVSKDHLTMWSGF-SA-AEQALLLSYLQDKRFLLVIDDVWNVWDLEIQA-QGPGSRVLVTTRDERVARRMALHRVKMLNEDDGWWLLRRAFDEG-NMQDMGRRIVQKCNGLPMAIRRIGCHLRDKEDEWGRVYSDFARIRSTINMSYLELPYYKRCFLYCALYPEGSVIERQCITQQWIAEGFIV
>Os09g14450.1
ENLFRL--CLFAIVGAVGVGKTTLAQKIY--TKNNFRLWVHVSNDNLGIWREFLGG-AVQVVLREYLRYRRLLLVIDNVWNGWNLGQD---CGGDTVLVTTRHECVARTMICHRIRRLSEDDGWLLLRTANTEA-NIQDVGRRIVQKCSGLPVAVRTIGYHLRKLEDEWESVYLDFPEIRNSIDASYMKLSYRKRCFLYCSLYPEGNVIEKQCIMQQWIAEGFFS
>HORVU0Hr1G039660.8
DDLVNL--VLFAIVGTIGVGKSTLARKIY--MRGRFRLWVNISNDHITIWSEFKRA-SEQEVLRNYLSTRNLLLVIDNVSDDWNLAANE-ARCGCKVIVTTRDENVARTMVFHRVKCLNGDDGWLLLHTANTVT-NIQDVGRSIVQKCSGVPMAIRTIGWNLRRREDEWESIHSDLPGIRDSIDTTYMELKYRKRCFLYCSLYPEKFVIKQQCATQQWIAEGFFE
>HORVU5Hr1G096560.2
DTLIKL--KIVSIVGSGGLGKTALANLVF--LRPQFSAFVSVSSMMEGIFDQMLRL-QEADAVRDFLQSERYLIIVDDLW--WHLSRSLPVAFGSRVIVTTRVNDIAKICQICEIKHLDHLNSKSLFLRCFSEAPDAREVG-EILAICSGIPSVIITIAELLNHFCSAWKEMAS--ERIIKVLSLSYENLPSTKTCLLATSTTVKYRKFKRGETVRKWIAEGFIS
>Os03g38250.1
EKIIKLL-SVLPIIGMGGVGKTALVQLVYRRILNRFDGWVHVSENLKSIMRKIIMFKDQLYMLIEQVVGRKFLLVLDDVWDIWDLLSAM--P--AQILVTTRNTSVSTIVTPYNVSCLPFEESWQLFKMAFQDEKDFEVIGRKIVQKCAGLPLAVKAIASALRENEEKWNDILEEQDTVLPALKLSYDQMPIHKRCFVFFALFPKRHVFLKENVVYLWISLGFLK
>Os03g38330.1
ENIIELI-SVVSIVGMGGLGKTTLAQMVYERVSRYFQGWVDVSEHVKAIARKIIMFRGNLNMITAQVQDMKFFLVLDNVWEIWDLLSLL--G--AQILLTTRDETISKMITSYDLSFLTSEESWQLFKMAFIDQDQFEGFGRKIVGKCGGLPLAIKAIGSSLRENEETWKDVSEDQDRVLPALKLSYDRMPVQKRCFVFLSLLPKGYYFWKEDMINLWMCLGLLK
>Os11g29970.1
KTIIELM-SVLAIVGMGGLGKTTLAQLVYQTVHRSYDVWVYVSDHSTNLTKKIIVIKVDLDKLGQEIRGKRFLLVLDDVWDCWEFCKPL--A--ARILVTTRNVAVARLVTHFTIDHLSPHESWTLFETV-HDNQNLVDIAKKIVQKCDRLPLAIKTLGSMLREDESRWIDVLEELNEILPALELSYKNMPMHKLCFVSLCLFPKDYSLKKSEVISLWGLLDILQ
>Os11g29990.1
EKVIELM-SVLAIVGTGGLGKTTLAQLVYQTMCQSFDAWVYVSDHPKSLMEKIAVIEVDPNKLVKKIKGKRIFLVLDDVWDCWEFQDPM--A--AQILVTTRNLPVARLVTHYSMNHLSPQESWTLFKTV-PENQNLVDIAKKIVEKCDRLPLAIKTLGSMLREHESRWIDILEDLSEVLPALKLSYKNMPVHKQCFLALCLFPKGRLRGKSEVIWLWKLLDMLK
>Os11g29980.1
NTIMELL-SVLAIVGMGGVGKTALAQLVYSRMRGSFDAWVCVSEQVINITKGIIQLKDILQILVAEIKGKKVLLVLDDVWDCWELCLPM--T--TEIVVTTRSERVARLVTFYNLNCLSPDDSWTLFKEAYQGSPNLVEIGRRIAEKCKGLPLAIKTLGSILRENEKKWRDVLDELKEVLPALELSYKHMPIYKHCFVSLSLYPKDSPFNVFMVSRLWKSLDLLH
>Os11g30060.1
ENVIKMM-SVLAIVGMGGLGKTTLAQLVYPK-------------------------------------------------DYWKLCMPI--A--STIIVTTRSEAVA---------------SWLLFKTAFHDNPNLVEIGQRIAKKCQGLPLALKTLGSVLRENVMKWRDVLQELNEVLPALELSYKHMPMHKLCFVSLSLYLKDTYFDESIVVWLWKSLHLLQ
>Os11g30210.1
ENVIALL-SVLAIVGMGGLGKTTLAQLVYPRG-----------------------------ALANEIKDKRVFLVFDDVWDYWELITPM--A--SKIIVTTRNETVARLVTMYNMNCLSPDESWSLFKTAFQENPNLVEIARMVSEKCKGLPLVIKTVGSILRENEIKWRDVLQELNEVLPVLELSYKHMPIDKQCFVALSLYPKYYYLDENMVVWLWKLLGLLQ
>Os03g37720.1
EQILEV--GVLPIVGVEGVGKTALAQFIFEVVKAEFPMWVHVSGELKDELVQMIGVGEDIEILHEELTGKRFLLVLDDVSDIWKLMRLL-QARRSMIMVTTQSEIAANAITPLILNPLESEDYQKMFRFAFDESDEMEKVALELAKKMGGLPLPATAIARALFRDKEHWKNVLEKLRDISPALWLSYQHLDPRKQCFAYSAVFPCSHAFTKDELVQMWVAQGLIY
>HORVU1Hr1G079170.10
DQIVKV--GVLPVVGAEGVGKTALAQLIFEIIKGEFPMWAHVSGELSKQLMQMIRVGQGAELLLAQLAGKRFLLVLDHVTDAWRLMEVL-QARRSLIIVTTQSEDVATAITPLILSLLAFDDYWRMFKFAFDEADEMEQIACQIAKNMGCSTLPARAIGRSLYREEGHWKDVLDNLGDISPALWLSYQHLDPRKQCFAYSAVFPGDYVFRKEELEQMWVAHGFIY
>Os01g70080.1
NMLKELI-AIVSIVGESSIGKTTLGRKVYPEVRNHFETWTVLPPKPADVLRDIYRAQKDVNLLFRNLTGRRYIVVVDGSI--WNLRASLPDGNGSRVVLITDMAGLEPTM-PIKLERLSPENTYEVFRRVFGGDPRS-RYYQKIFQITRGLPLSIVVLAGVLRKPPAEWDEVMS--R-SGRIMSLAFDDLPHHKSCFLYFAAMRESATVDAQRLVRLWVAEGFVR
>HORVU3Hr1G095710.3
DMLKELL-ALVSIVGESSIGKTTLARKVYPEVRNHFATWTVLPPNPADVLRDIHRAQKDINSLFRNMTGRRYLVVVDGSI--WNLRTSLPDGNGSRVVLVTDAAGLEPTY-PIELPRLSAENTYELFRRVFRGDPGS-RYYQDVFRITRGLPLSIVILAGVLRKLPAEWDQVMA--KDARKIMSLAFDDLPHHKSCFLYFAAMPESAPVDAARLVRLWVAEGFVR
>Os11g17014.1
RALENLL-RFISILGETGIGKSTLCNKIIHE--NHFDIWYNMPPNANDLLKQVYEAK-DIKKLRSFLHDKRYLVILGGIN--LNVKASLPDRNGSRVVLILEPESQEDTLSTIQLGRLNESQSAELFCRVYNYTPRV-SYNEQVFKITGGHPLAIVVLAGLLRKMPVEWDSVLQ--KEIERIFSTSFDDLPHDKSCFLYFAAYPTNITHPADQIMRMWIAEGFIK
>HORVU7Hr1G082670.9
ETLKDII-AVISILGECGIGKKTLAKKLYPDILRNFEAWVCLPPHFTDYVETMYKVE-SKRKLRRRMQNRRYLVVLDGLL--WNLLDVLPDNNGSRILLTTRLSVKENHM-PLELGCLETIHGQQLFCRVFK-KPECKSYYEKVHNISSGLPLAIIVLAGVLRKIPMEWDDVLE--NDVGSVWSLAFDDLPHHKSCFLYFASMSENIIVYPDRLVRLWIAEGFVV
>HORVU7Hr1G120400.4
EILKQLV-MFISIVGESGAGKNTLCDQVCMDVLIRYNA------GTKDLLKDVYKAQ--IEKIHDLLSTKRYLLILGGVS--LNVRASLPDGNGSHVMLILDSENEENTMSVHMMTPLDQERSAQLFFKVYHYESRDNEFQRNIHSVTGGHPMGILLLAGMLRKKSIQWDVMMQ--QQIESIFWTSFEDLPSDKSCFLYFAAYPQDTWQDANEIVHMWVAEGFIN
>Os08g09110.1
DEIKRVL-TVINLTGKSGIGKTTLASYLYSSIRKHFAAWVHVPRKFADLLHDVIRASRLVARLAAALQGRRYLVVLDDVR--WAFLAALPALAGSCVLVTTQVKISE---VTRELGKLRPEQAAELFRRVYGEPPKMEQLKKVVDSMTKGLPLNIVMLAGLLRKED-EWDAVIH--EQMDKILTVCMDDLPTHKPCFLYFAGFTAQTPICAGKLVRLWVAEGFMQ
>Bv3_054520_ycde.t1
QALIQILRSAVSIVGSEGVGKTTMASLIY--V-SRFSVWVTVPHEPEELLSNIAKVDAMLESIHFSLTERPYLIVLDNVQEVWRQVLPN--H--SKVLITTRVAEVATEASIHHLQELTPPTSWRLFCIL-GDAP----LAREIVENCRGIPLLILETGGILSETVERWSTLLS--------LKHLVADALPSKKCLYSLLLYDKDFEVPTRRITALWIAEGLVQ
>Os03g10900.1
KEALGI-AGVIGVCGMGGVGKTTLLRAI---LQSKFDVWAVASKEIDRLQDDVAKLSEQRLPIAEHLKNTGFLMLLDDLWECFDIGVPY--GGDRKVVLTTRSEIVCGNMAVLNVECLKPDDAWTLFENA-TAAPAIAGLAREVAGECRGLPLALITIGKALSKDPELWRHAID--HEILRVLKVSYDYLPTTQECFLTCCLWPEDYSIEREKLVECWLGLGLI-
>Os03g10910.1
EEALAL-DGVVAICGMAGVGKSTLLRRI---VQRHFDIWLDAPGDVGKMQDAMAHLADHRRPIFEVLRDSSFLLLLDGVTKPVDIGVPH---DDQKVAMTTRTRGVCGRMSRIDMQCLDSDHSWRLFRIA-RDEPRIPDLAKEVAGRCGGLPLVLTAIGGAMRRQPEEWVSTVT--AKILRSLQESYGDLRHPQKCFLATSLWPEGHAIDKGELVECWIGLGLV-
>Os03g14900.1
NEALRL-DA-LGVWGAGGVGKTTVLTHV----V--FDLLVATSRDVAKLQREVVGLD---AGILSFLRDKSFLLLLDGVWERLDVGIPQ--GAGRKVVVASRSEAVCADMCKIKMECLSEEDAWNLFENA-REEPRIPALSRQVASECKGLPLSLVTVGRAMSKTPKEWGDALD--SSAL--VKFCYDNLENDRECFLACALWPEDHNISKDELVQCWTGLGLL-
>HORVU0Hr1G008580.1
NEALRL-DA-LGVWGAGGVGKTTVLKQV----V--FDLLLAASRDVANLQKEVVALD---AGILSFLRDKSFLLLLDSVWERLDVGIPQ--GAGRKVVVASRSEAVCEDMCKMKMECMNEDDAWSLFENA-GEEAQISTLARQVAAECNGLPLFLATVGRALSKTAEEWCHALD--STAL--VKLCFDNLESDRECLLTCALWPEDYNISKDELVQCWIGLGLL-
>Bv3_050580_spnr.t1
DKIVSLM-FIIAIVGVAGIGKTTLASRVY--IQEKFSFWIKVGEDAARILKEMLQLNSKLNLIK----GEQTLIVLD---DCNQQLNLL--PGGDKILVTTRRAEAARTMAIHTLEGLSEEDTR----------------------------SLFKSVAFHAREDRKL--------------------------------------------EMIEKMIVD----
>Os11g42070.2
DKVRQLT--VVVIVGMAGAGKTKLTRHLL--SATTHNLWVTVSQDPEWIYRQVMSLAWSLSDLNEGLINKKHLLVLDGVWDPWKLMDLL--GQKTKIIVTTRIPAAAAAISIYHLHPFSVEHTLEMLQNGL---PKLLGSKRKVAEKCSGLPTIIKFLSSSLECNEVA--DPLKDMNQLLHIAEASYNHLPPHKRCFLYCSLFPYHHIFDTDEMISLMVAEGLTQ
>Os11g42070.1
DKVRQLT--VVVIVGMAGAGKTKLTRHLL--SATTHNLWVTVSQDPEWIYRQVMSLAWSLSDLNEGLINKKHLLVLDGVWDPWKLMDLL--GQKTKIIVTTRIPAAAAAISIYHLHPFSVEHTLEMLQNGL---PKLLGSKRKVAEKCSGLPTIIKFLSSSLECNEVA--DPLKDMNQLLHIAEASYNHLPPHKRCFLYCSLFPYHHIFDTDEMISLMVAEGLTQ
>HORVU1Hr1G061260.1
DRMMQDL--ILPITGMAGIGKTTLAQLVF--VVDTFDIWVSVPRN----IMVIMSIAVKLCLVKKKLSGRKLFLVLDDAWDLWQLVEVL--SPGSKMIVTSRIPDVVKVTS---LKPYTVQRLLQWMQPAL---PRLIPIRKMIAETCAGVPSLLLSASNKLKRTQVAWQHVLSDLDRLLDAAYVSYQHLPPSQQCFLYCSLLLVHS-FTPEQLTDMFVADELIK
>AT3G14470.1
DEIMRL--TVVAIVGIGGVGKTTLSQLLYQHVRSYFGVWAHVSEEVFKITKKVYEVSDVLVKLKERLTGTGLLLVLDDLWNFWDLRQPF-IAQGS-ILVTTRSQRVASI--VHNLQPLSDGDCWSLFMTVFNQELEIGDLAERIVHKCRGLPLAVKTLGGVLREKVIEWERVLSRISNLLPVLRVSYYYLPAHKRCFAYCSIFPKGHAFEKDKVVLLWMAEGFLQ
>Bv3_060540_ofii.t1
ELFIQI--RTFAIIGMPGIGKTTLAQLIFPRVD--FQSWTCVPEVVINIMKSILSPDESNTCLRKRVCKQRILIVLDDVGNMWHLLISL-KAPGS-IIVTTSNEGIAKMF-THLLHELSHDDCWTLFKHAFDPLP------------------------------------------------------------------------------------------
>Bv4_082800_thds.t1
EWLLQL--SVIAIVGIGGLGKTTLAKLVYDRL-GSFDAWVYV--------------SE----------------------NTEKRYFYF-QHDGS-------------KFTCYLTDKISQFHCLRVLSSSY----------------------------RVLR--------------------------------------------------------------
>Os01g20720.1
NKLLDL--QVFSIVAMGGMGKTTLAKLIYEQVKDHFQAWAWVSEVVTRTTKAIIEIREALNKLQHIVSGKRFLIVLDDIWNLWDLRQPL-DGRGS-IVTTTRNQNVAQIM-QVNLDGLNLAASWALFSKLST----LETIGRGIVEKCSGVPLTIRVIGGLLSENEETWNEILTDINWVLDVLKVSYVHLPAEKPCFLYCALFPRGHMFDKENIVRMWVAHGYLQ
>Os03g20840.1
EEVVQL--PVISIYGAAGIGKTTLARLVYAEVQSSFPIWVCLSDKVTKATK-IMEIKDILQQLQEHLSTTKFLLVIDNLWDYWELRCPL-LGKGSKVLITTRNERVWRTTTPVHLKGLDDEECWLLLKYAFQGR-DLSKTGRMIAADCRGSPLAAKSLGMLLSNEEEEWLNISNRINRILPSLQISYHHLPYHKQLFTLCCLFPVGHEFEKDEVIRLWIAEGLIQ
>Os06g41640.1
DELVNLL-EVITIVGTGGIGKTTLTQLIYKRIENNYDAWICVSHVKVRITKEILKI-SMLEELKNKVKMKKFLLVLDDVWNAWRLFAPL-R-KGVKILVTTRMDIVANTLCPFSLSGLESEDSWELFRCAFTRDQEMKSIGECIVQKLNGSALAIKAVAGHLSNNYDEWNRVLKGLKDIMTILRLSYECLPEHQQCFSFCGLFPKGYYFEPGILVNMWIAHEFIQ
>Os06g41660.1
DELVNLL-EVITIVGTGGIGKTTLAQLIYKRIEDNYDAWICVSHVKVRITKEILKI-SMLEELKNKVKMKKFLLVLDDVWNAWRLFAPL-W-KGVKILVTTRMDIVANTLCPFPLSGLESEDSWELFRCAFTRDLELKSIGEHIVQRLNGSALAIKAVGGHLSNNNQEWNRVLNGLKDIMTILRLSYECLPEHQQCFSFCGLFPKGYYFEPDVLVNMWIAHEFIQ
>HORVU7Hr1G093710.4
DELVGLL-EVHTIVGVGGIGKTTLAQLIYDRIVDSFDMWVSVSNNKTRITKEIIEA-SKLEELRWRLRCKRFLLVLDDVWNKWMIIAPI-KGTGSKILVTTRTELVAKMLSLFILEGLGRDDSWSLFRCAFSRKPELKQLGYQIVQKLKGSPLALKVVGGHLNKSDAEWEDVLQDVNDILTILHLSYESLPEHQQCFAYCSLFSKGYRIDSKRLIRMWIAQGLVH
>AtZAR1
RKIKEL--LIMAFVGMGGLGKTTIAQEVFKEIEHRFEIWVSVSQTEEQIMRSILRL-GTLRKIQQYLLGKRYLIVMDDVWNLWDIYQGL-PGQGG-VIVTTRSESVAKRVATHRPELLSPDNSWLLFC-AFNDGPELEDVGKEIVTKCKGLPLTIKAVGGLLLDVYHEWRRIAEELDNVMSSLQLSYDELPSHKSCILTLSLYPEDCVIPKQQLVHGWIGEGFVM
>AT3G50950.2
RKIKEL--LIMAFVGMGGLGKTTIAQEVFKEIEHRFEIWVSVSQTEEQIMRSILRL-GTLRKIQQYLLGKRYLIVMDDVWNLWDIYQGL-PGQGG-VIVTTRSESVAKRVATHRPELLSPDNSWLLFC-AFNDGPELEDVGKEIVTKCKGLPLTIKAVGGLLLDVYHEWRRIAEELDNVMSSLQLSYDELPSHKSCILTLSLYPEDCVIPKQQLVHGWIGEGFVM
>Solyc02g084890
EKIKDL--LAVAFVGMGGLGKTTLAQKVFRSMENHFEIWVSVSQTDEQVMRSILKL-GELRKINQYLLGKRFLIVMDDVWDNWQIYSGL-PGNGS-VIVTTRNELVARKMVTHWPKFLNEHYSWLLFR-AFTAGPELEDMGKEIVEKCKGLPLAIKAVGGVMLPYYHEWRRIADELNSVMASLQLSYDELPPYKSCFLCFSLFPEDCVILKDKLIRWWIGESFIP
>NbZAR1
EKIKDL--LTIAFVGMGGLGKTTLAQKVFKRVEDHLEIWVSVSQTEEQVMRSILRL-CELRKINQYLLGKRFLIVMDDVWDNWQIYTGL-PGNGS-VIVTTRNELVARKMVIHWPKFLNEHYSWLLFR-AFSAGPELEDVGKEIVEKCKGLPLAIKAVGGVMLPYYHEWRRISNELDSVMASLQLSYDELPPYKSCFLCFSLFPEDCVIPKDQLIRWWIGEGFIP
>NbS00013646g0007.1
EKIKDL--LAIAFVGMGGLGKTTLAQKVFRRVEDHFEIWVSVSQTEEQVMRSILRL-CELRKINQYLLGKRLLIIMDDVWDNWQIYAGL-PGNGS-VIVTMRNELVARKMVIHWPKFLNEHHSWLLFR-AINAGLELEDVGKEIVEKCKGLPLAIKAVGGVMLPYYHEWRRISNELDSVMASLQLSYDELPPYKSCFLCFSLFPEDCVIPKDQLIRWWIGESFIS
>Bv9_203570_geqf.t1
RKLKDL--LSIGVVGMGGLGKTTVAQTVFKDIDLRFEIWVSVSQKEEQIMRSILRL-GDLRRINQYLLGKRFLIVLDDVWDTWVIYEGL-PGNGS-IIVTSRIEEVTRKMVIHRPQVLNEGHSWSLFC-AFTHGTELESVGKEIVSKCRGLPLAIKAVGGMMLPYYHEWRRIADELNSVMASLQCSYDELPPYKSCFLSLSIYPEDCEISKDQLVRWWIGEGFVP
>Solyc07g053010
RKIKEI--HRVGIVGMGGLGKTTIAQKVYRQVNVRFQVWVSVSQTELLIMKGILKL-GDLNRILEALSHKSYLIVLDDVWDDWDISRGL-PFHNC-IIITSRNDDVVKRMAIHRPRLLDDEESWSLFC-AFTKGAQLEEVGREIVRKCHGLPLAIKTTGGMLSPSLGEWTRICDKLISVMASLQLSYDELPAHKQCMLCFSIYPDDHEIEAEQLVRWWVGEGLVR
>Solyc07g053020
NTLKNI--QLIAIVGMGGLGKTTLAQKIYRQVCSRFQIWVCKS-TELDIMKSILEL-NVLKRIHEELSKKKYLIVMDDVWDDWRILEGL-PAQGS-IIITSRNEEVVKRMVIHRPKLLSEEEGWSLLC-AFSEGIGLERVGKDILKKCAGLPLAIKTIGGLLSNLCSEWKEVYQILDSLMATLQLSYDALHPQKQCILCFAIYPEDYEIEVDQLVNWWIGEGFIH
>Bv3_057230_ewfj.t1
ENIISL---SVSIVGMDGLGKTTLAQNMLSRIQEKFHVWVRVSAKLRK----ITDI-EKIGLFHDLYMGKSILIVLDDLWKYWRFRSLF-LSSGC-VLLTTSNPNVTTVTAYHLKLMKDEDCQALIMD-FSNLSVILEDIAVAVAQKCKGLPLAANVLGLHLSGRDDEW---------------MNFLD------------------------------------
>Bv3_063870_jjky.t1
ESIIRL---SVVLIGMFGVGKTALAQVVKSLIQHHFDLWVSVSGNLMKVLSMILDQ-QQCRLFQGLCKERRILVVLDDLCKPWEFQSLL-LPS-CVILITTRNPAVSTIVSYYLQQMSDDDCGAAVNK-RCNMS-----IALQIAENCKGLPLVANIIGYHLS-QDDQWP---IDLELIFPAFRLNYSDLSFFKNCFPYFSLFPKDFIYNKDDLVRLWFAEGYIK
>Bv3_063940_ngjt.t1
RAIMKL--KGVCIIGMSGLGKTTLARFIQAMIKKEFS-WASVPGDSTS--SIIVES-------------GRTLLVLDDMWHHWSFLSNL-DET---FLITTRDPKIASVTTYYINRLSDEDCRELILKDRCNLS-YGHSIS-RIAEKCAGLPLVANWFSLAISSRSEEAI---SNLDQILP--RLRFNDLSKFA----YLYLFPNDYYYRKDELSELWMAEGFVT
>Bv3_058300_fite.t1
ERLLEL--KKVGIWGMPGVGKTTILENLHVGKLKIFDVWVTVSKEPRQIQREILKL-NPGSLISRSLANKKYLLLLDEVS-ILRVG--I-YSQGK-VIATRE-----RII---NMMETDEEIK-----ERLNDAPGIRPIAEKVLKQCGELPQLIRAVGIHL-KKFSEWSNTLSSMQEVFTAFKLIYDDLQDSKDCLLYGASFPEDYEIYKDYLVECWKAEQLIG
>Bv3_064590_ezro.t1
EKLLDL--RSIGIWGMAGVGKTTIMENLNVEKNGMFDIWVTVSKGVQKIQQAVAEL-CHLSLLCKALEKKKYLVLLDEVF-DLRVG--I-LNHGK-VLATRY-----RSL---HSMDVDEDIK-----ERMGDAPIIRPVAEQVLKECGELPQLIKVVARML-RKLNEWLRILSSDKEVLDVFRLVYDELDENKSCLLYGASFPEDHEICQDYLIECWKAEDLIS
>Os11g39730.1
KELLDIL-NVISILGLRGTGKTILARKVHYGQSRTA-YWISLGDDSKKVLESILVI-GSIGMIIRRLNDTRFLLVFDDVR-EMSIGDIV-RNAGS-ILLVTSIPQVAATSNIFDFNDFPEQHKFFLERSLVSQQ----EVLKSILTRCATMKMLLRCLFVNP-NNIEE-LRDLNSA-NANSMLNFCYRSLPSHRHCLAYLAISPRNHTFRRTSLTTRWLAEGLIS
>Os11g43420.1
DELTSLV-RIIPIVGSRGMGKTTLAEQVYYS-SRLADAWISVGSNPQQVLRDILAI-SQILMIQEQLEGKRFLIVLDDVC-EWKIEASL-HGAPS-ILVTTSLPEVAQSF-IYDLRYIQEEHNFFLVRNFINGH---EEVLRSILVKCSSMKMLLRFLYANP-NTLQE-LHDFSSPSNAEKMLTFCYNALPCDRSCLLYLTIFPNDHNIRRTSLLRKWIAEGLIA
>Os06g45690.1
NNIINMLNNVLPIVGIGGVGKTALAQSVYQRVVDSFQAWACVSDTVRRVIADLIDIGDATRTLLRKIEGKRFLIVLDDVWVSWELCGPF-SGSGSMVLVTTRQRKIAKAMTSLTLHGLHDNEFWAFFLC--TNI-ELARIGRKIALKLYGNPLAAKTMGRFLSNEEEHWCKFLNNI--VMPVLLLSYQHLPLSQRCFTYCAIFPRGYKFTEQELIFAWMAQGLVP
>Os07g33690.1
NLILDILNGILPIVGINGVGKTTVAQAVFKRVKMCFDAWVYVSDNGKQIIQRIIML-DNLHKLIGIIRSKRLFLVLDGVSIIWSLRSIL-RSPQSMVLVTTQKYSIANLLTPITLNTLEQTDFRYLFNLVFYHH-EFESICGKIADKFHGLPLAAKTVAPLLRNNMEYWENVLGDW-NVLPALGIC---LYPARQCLLFCSIFPRNYVFEKERVVQMWVAHGFIQ
>Os07g33730.2
GVILEILNTVIPIVGVGGVGKTALAQFIFERVREHFGAWVYFTDNKEEPMAQIFVM-NSLVQLQSVIEGKRFLLVLDDVSIRWGLRSAL-KGPGSVVLVTTNLYSVASFVTPVFLDYLHYDDLWKLFKHAFYQS-ELEPIGRKIVDKVHGSPLAAKFIGASLRCDEAYWKRVLEWW-HIISSFGICHSELPAYRQCLVFCSIFPRNYLFEKYELIQMWIANGFVE
>Os07g33730.1
GVILEILNTVIPIVGVGGVGKTALAQFIFERVREHFGAWVYFTDNKEEPMAQIFVM-NSLVQLQSVIEGKRFLLVLDDVSIRWGLRSAL-KGPGSVVLVTTNLYSVASFVTPVFLDYLHYDDLWKLFKHAFYQS-ELEPIGRKIVDKVHGSPLAAKFIGASLRCDEAYWKRVLEWW-HIISSFGICHSELPAYRQCLVFCSIFPRNYLFEKYELIQMWIANGFVE
>HORVU1Hr1G085960.22
DKIISLLDSIVPIVGLGGLGKSTLAESVFKMVND-FEAWVHVSKELHKIGSAILKISQFLENLRNELADRRYLIVLDDLWNALELKQML-QGRGSRVIVTTRNQSVVNKLTQIKLHVLSNDDCWEVMKTAFDDD-SLEEIGRKIAEKCGGVPLVAIALGQVMSLTVEAWQ------KDTLERLMLSYYYMKLDKMCFTYLAAFPKGFIIESDRLIQQWKALGYIH
>HORVU1Hr1G086050.6
DKIISLLDSIVPIVGLGGLGKSTLAESVFKMVND-FEAWVHVSKKLRKIGSAILKISQFLENLRNELADRRYLIVLDDLWDALELKQML-QGRGSRVIVTTRNQSVVNKLTQIKLHGLSNDDCWEVMKTAFDDD-SLEEIGRKIAEKCGGVPLVAIALGQVMSLTVEAWQ------EDTLERLMLSYYYMKLDKMCFTYLAAFPKGFIIESDRLIQQWKALGYIH
>HORVU3Hr1G100990.3
EKLVNILHSIIPIVGLGGIGKTTLAKSVYKRLDNIFDAWVHVSEKLLKITRAIIKIAQFLDSLRLKLAGKKYLIVLDDFWGGLELKQML-QGSGSKIIVTTRNQSVVKIMTQINLGFLPTKDCWELIKRAFDDD-ILEQIGYEIAGKCGGVPLVANAFGQVMSDSIKAWQ------NGTLESLKLSYYYMKWEKICFAYLAAFPKGFLIDKTRLIQQWNALGYIY
>HORVU2Hr1G006590.3
QRIIALPHTILPIFGLVGSGKTTLAQMVFTHLQG-YDVWVHVSPQFHAIGKSIISVAQSIKRLHELLNGKKVLLVLDDLWDPLQLKSML-TL--DRVIVTTCNQAIA----PYRLNPLSDEACWEIIKLIFGE--ELEKIGREIASKCWGVPSAARAYAGILGSDAMTWKN-------ALPAFKLSYMRMPPERLCFAYCCIFPSGHIIVKDDLVHHWIALHLIE
>HORVU5Hr1G062680.5
ESILALSGVILPIVGLGGIGKTALAQIVFTQFKE-YNAWVHVSPKLLDIGRSLVS-AEYVKRIQHLYNGMKVLIVLDDLWDSLELKSMF-NDKTSKVIVTTCSEGVA----PYKLNPLTRENCWTIIETSFRED-EVRKLGWQIAGNCGGLPLAAQKL-GVWLDDSEEWL--------SFQCLVLTYRRLPLNRLCFAYCAIFPKGHNIVKDDLINQWTALDLIH
>Os07g33720.1
DQLMSIF--VVCIVGEAGVGKTALAQVIYPNVKKAFNGWVSLSQRSEDFIKKIFCFAETLASSEHDLQNKRFFLVLDNAK--WKVRAKL-TAAGS-VLVTTRS-EVTHAIGVITLDKIPTSVLSMILKHAF--K-SLESIGDKIAGKLHGLPLSAEVIGRLLRKDEDHWRNVCENWEDLLPSVTIALEFLRNDKKCLGYCSMFPSSYLFDKRKMTQMWVCNSMQQ
>Os07g33740.1
QQLVKIL--VISVVGAAGVGKTTLAQLIYPNVKEAFLGWVFTSRSRTGLEQDIIEFSQRKVSSESSLRNKKFFLVLDDVQ--WDLRSTL-AGNGS-VLLVCQSKEVANSLTQVPMGYLPSPVLWRVFEHAF--R-SLESIGKKVLQNLHGLPLLAEAIGRLLRRDKAHWQKISSPWDDVLPSVAIMCEHLCDHRKCLCYCSIFPSGYLFEKNMLIHMWIASFMQQ
>Os12g03750.1
H------NLVLPIVGMSGVGKTTLAQVIYARVKQHFEAWVYVSEDIKRTLQEILHFGE--ATITKLRGGCKFFLVLDNMW--WS------------VLLTALSDEAP----------LPWESFWPLFQHTFDDN-NMLLIAQGIAKKLDGLPLAAKVIGNLLRRSWDNWRRVAEDWEALLP-------------------------YLRDR--VVQMWLAHDFIQ
>Solyc10g085460
AEVKEIL-CTIPIVGMGGLGKTTLVKRIFVEIEKHFVVWLCLPEMAKSF-E-ILHLG---DIIVKKLGEKRYLLVLDDLWGSWYFMDTL--GRGN-ILVTTRMKQVASIVA-HMLGKLADD--LSIFKRAFDGEPEILSMEKKIVELCQGLPLAASVLGCLL-NEKHEWQAILV--NSLKKILKLSYDYLPSHKKCFAYFAMFPKDFEFEKDQLIQLWMAEGFLR
>NbS00014266g0009.1
AEIKEML-CTIPIVGMGDSGKTTVAKIIFEQIKQHFEVWLCLPEMTKSF-E-MLELE---DIIVKKLGGKRYLLVLDDLWDHWHFLDTL--GRGN-ILVTTRLERVASTVV-HTLGKLAVD--WSIFKRAFDGEAELVSMGNKIVEMCQGLPLAA--------------------------------------------------NFVFEKDQLIQLWMTEGYLR
>Solyc10g012350
AEIKEML-CAIPIVGVGGLGKTT-----------------------------ILELH---DIIVKKFGGKIYLLVLDDLWDLWDFIDSL--GRGN-ILVMTRMKLEASTVT-----------------------------------------------------------------------------------------------------------MAEGFLH
>Solyc05g018010
--------CT--IVGMGFLGKTTLDKIIFEQIEKHFEVWLCLPEMMKIF-E-VLELY------------KKYLLVVDDLWDPWHFVVTL--GREN-ILVTTCMELVTSAIV-YMLEKLTEH--WSIFKKAFDGEPEIMS-------------------------------------------------------------------------------MEKGLLK
>Os12g32660.1
EQIVQLI-RLFAILGVAGMGKTALAKVACPIVSTIFDVWVQVPYDTETI-K-IMEVSKFLHALT----GKRLLLVLDDTWSVWELVATL---RGS-ILLTTRMQSVVDMAEPAECLELDELG--KSDNLLFHSEYHLRLIGEQIAENTGGCPLVTEKVASWLGCENHHWNAVLQ--NAIFASSRLSYERLPSEQICFRYFSIFPKGYKFNKVELANMWISSGLI-
>Os12g32660.2
EQIVQLI-RLFAILGVAGMGKTALAKVACPIVSTIFDVWVQVPYDTETI-K-IMEVSKFLHALT----GKRLLLVLDDTWSVWELVATL---RGS-ILLTTRMQSVVDMAEPAECLELDELG--KSDNLLFHSEYHLRLIGEQIAENTGGCPLVTEKVASWLGCENHHWNAVLQ--NAIFASSRLSYERLPSEQICFRYFSIFPKGYKFNKVELANMWISSGLI-
>Os12g32680.1
QQIVQLI-SIFAIVGMAGMGKTELARLAYSKVRLNFDTWVSLHGNAEAI-R-IVAIGAMLTTIAT--RDNKLLLVLDDAWSLWKMADSL---PGS-ILLTTQMQSVVDIADKADCVKLGELD--EVDNKLFRSEYDFALIGEQIAKRIGGCPLLTAMVASQLSNNPQHWNTVLQ--DFLFT----SYNRLPTEQNCFRYCSIFPKGHRFDKLELVNMWIGSGLI-
>Bv3_051360_kzro.t1
DSIITLF-SPVAIVGIGGQGKTTLAQYVYERV-KSFDLWVFATLDVSKVLQKIIAADVQLHRMVQAI-GKKFLLVIDNVWNLWEVKALL--GKGSKVLITTRSETVARNMTPYMLCDLGKDESWRLFKFAF---QEIEAIGKEIADMIP-VPLVIKVIGCHLAKTIREWEAFKNELDKIMQTLKISYDRLDKKKLCVAYCSLFPKGTRFDVDKMVRIWIALGYVE
>Bv3_051390_sdqx.t1
ENVISII-SVASIVGIGGVGKTTLARYVYERV-KHFDFWVDVTRDVKEVLEKIARADYQYDGFIPAI-GKKFLLVLDNMWGLWMLQTQL-DGSGSKVLITTRNAKVAGIMSPYMLRDLTEGNSWLLFKVAF---QEMETIGKEIAKLCP-VPLVIRSVAGLLAKTIREWQAFRDDQD-VNETLKLSFDQLDARKLCVTYCSLFPKGFYYVKDTIINLWISMGYVE
>Solyc12g096920
NKLVDLI--VFAICGMGGLGKTTLARKAYVDVQSHFQAWASISRQARDVLMSILTLPDELKALYNVQQ-KKCLIVLDDIWSTWNVKHAFPKGSRSKILLTTRKKDV---C-CFLFECLDAEESW----KLFNTP-ELERLGKEMVSKCGGLPLAIIVLAGLLARK-DEWRRTCQNLSDIHGVLALSYYDLPYQKPCFLYLGIFPEDQKISARRLYQLWAAEGIIS
>NbS00061479g0004.1
NKLVVLI--VFAICGMGGIGKTTLARKAYIYVQGHFQAWASISKQARDVLQRILTLPEELKELHRLQQ-KKCLIVLDDIWSTWNVRHAFPKGC-SKILLTTRKKDV---C-CFFFECLDADESW----KLFNTP-ELERLGKEMVSECGGLPLAIIVLAGLLARK-DEWRRTRQNLSDIHGVLALSYYDLPYQKPCFLYLGNFPEDQKISARRLYQLWAAEGIIS
>Os02g27540.1
---------IISIWGMIGIGKTSFIRSVYKEITSMFEAWVTILHPLHDFVTSLAQLA--LNGVQKSEESRRCPLVLDDVLSIWSIQPHLPNN--TKIIVTTREASIAEHC-IYKLEGLKEDAALALFNKV-DSS-DMSTQAKLIIKECDGHPLAITNIAGFLAKKASEWKKLNDDF---------SYLKI--------------QGRKVSSNN-------EGTIR
>Os12g10330.1
DVIVRLINSVMSIVGHGGVGKTTLAQLVYPRVRDHFDAWLCVTSSVGRIMREIVQVRDSLN-MQHILQDKAFLLVLDDVWNLWELFSVL-RNTRIKILLTTRTQSVAESV-HLRLHELEENGNLQIFQDL-RSE-ELQSIGAKIVKKLGGTPAAIKS-AAYLLVS-ESWRRFMDNF--IMDVLKISYYRLSAEQSCFRYCSLFPKNHPFRKEELVRAWIWSGLIF
>AT5G63020.1
ESAWNLM--ILGLHGMGGVGKTTLLSHIN--FRGGFDIWIVVSKEIQRIQDEIWELQIK-SNIYNVLKHKRFVLLLDDIWD---LTEGVPSENGCKIVFTTRLKEICGRMVM-EVRCLAPDDAWDLFKKV-GEIPEIPTVARTVAKKCRGLPLALNVIGETMAKTVQEWRSA---IEDILPILKYSYDNLKSQKLCFQYCALFPEDHNIEKNDLVDYWIGEGFID
>RPS5
EKAWNLM--ILGLYGMGGVGKTTLLTKIN--FKDDFDIWVVVSRSVRKIQRDIAEVEQI-VDIHNVLRRRKFVLLLDDIWN---LKAGVPSDNGCKVAFTTRSRDVCGRMVM-EVSCLQPEESWDLFMKV-GKNPDIPGLARKVARKCRGLPLALNVIGEAMAKTVHEWCHA---IDDILHVLKYSYDNLNGLKSCFLYCSLFPEDYLIDKEGLVDYWISEGFIN
>AT1G12220.2
EKAWNLM--ILGLYGMGGVGKTTLLTKIN--FKDDFDIWVVVSRSVRKIQRDIAEVEQI-VDIHNVLRRRKFVLLLDDIWN---LKAGVPSDNGCKVAFTTRSRDVCGRMVM-EVSCLQPEESWDLFMKV-GKNPDIPGLARKVARKCRGLPLALNVIGEAMAKTVHEWCHA---IDDILHVLKYSYDNLNGLKSCFLYCSLFPEDYLIDKEGLVDYWISEGFIN
>AT1G12280.1
ERVWTLT--IVGLYGMGGVGKTTLLTRIN--FECSFGIWVVVSKSIHRIQGDIGKLNQR-LDIYNVLGKQKFVLLLDDIWN---LEVGVPSQNGCKVVFTTRSRDVCGRMVM-EVSCLEPNEAWELFMKV-GENPDIPELARKVAGKCCGLPLALNVIGETMAKMVQEWRNA---IE-ILPILKYSYDNLNKQKPCFLYCSLFPEDYRMEKERLIDYWICEGFID
>AT1G12210.1
DKVWNLM--IVGLYGMGGVGKTTLLTQIN--FKGGFDIWVVVSKNVHKIQKSIGELEQR-LDIHNVLRRKKFVLLLDDIWE---LKVGVPSENGCKVAFTTHSKEVCGRMVM-EISCLDTGNAWDLLKKV-GENPDIPQLARKVSEKCCGLPLALNVIGETMSKTIQEWRHA---TDDILPILKYSYDSLNGDKSCFLYCSLFPEDFEIRKEMLIEYWICEGFIK
>AT4G10780.1
QRAWNLM--TMGLYGMGGVGKTTLLTQIH--LDKNVDIWVVVSSDIHKIQEDIGELKQK-VDILNCLSKKRFVLLLDDIWD---LTKGIPTENKCKVVFTTRSLDVCARMVM-EVQCLSTNDAWELFEKV-GQIPDILELAKKVAGKCRGLPLALNVIGETMAKAVQEWHHA---VEDILLILKYSYDNLNDHRSCFQYCALYPEDYSIKKYRLIDYWICEGFID
>AT1G12290.1
EKAWDLM--IMGLYGMGGVGKTTLLTQIN--FDDDVEIWVVVSGDIHKIQKEIGEIQQK-VDILNFLSKKRFVLLLDDIWE---LTEGIPTENGCKIAFTTRCQSVCASMVM-EVRCLGADDAWDLFKKV-GDIPDIPEIARKVAQACCGLPLALNVIGETMAKTTQEWDRA---VNEILPILKYSYDNLESSKTCFLYCSLFPEDDLIEKERLIDYWICEGFID
>AT1G12290.2
EKAWDLM--IMGLYGMGGVGKTTLLTQIN--FDDDVEIWVVVSGDIHKIQKEIGEIQQK-VDILNFLSKKRFVLLLDDIWE---LTEGIPTENGCKIAFTTRCQSVCASMVM-EVRCLGADDAWDLFKKV-GDIPDIPEIARKVAQACCGLPLALNVIGETMAKTTQEWDRA---VNEILPILKYSYDNLESSKTCFLYCSLFPEDDLIEKERLIDYWICEGFID
>AT1G63350.1
DNAWNLM--IMGLYGMGGVGKTTLLTQIN--FKMCFDIWVVVSKEVENILDEIAQVTQK-VYLYNFLRKMRFVLFLDDIWN---LVEGVPTKNKCKVVFTTRSLDVCTSMVM-EVQCLADNDAYDLFKKV-GQIPEIRELSRVVAKKCCGLPLALNVVSETMSKTVQEWRHA---IKDILPLLKYSYDSLKGDKMCLLYCALFPEDAKIRKENLIEYWICEEIID
>AT1G62630.1
DKAWKLM--IMGMYGMGGVGKTTLLTQLF--FKKCFDIWVVVSQEVEKIQDEIAQLQQK-VHLFNFLKNKKFVLFLDDLWE---LANGVPRQKGCKLAFTSRSLNVCTSMDM-EVQCLEENVAFDLFKKV-GQKPGIPQLARIVAKKCCGLPLALNVIGETMSKTIQEWRNA---IEDILPLLKYSYDNLKGHKSSLLYCALYPEDAKIRKEDLIEHWICEEIID
>AT1G63360.1
DKAGKLM--IMGMYGMGGVGKTTLLTQLY--FKKCFDIWVVVSQEVEKVQDEIAQLQQK-ICLYNILREKSFVLFLDDIWD---LAEGVPRKKGRKLAFTTRSQEVCARMVM-EVQCLEENVAFDLFKKV-GQTPGIPQLARIVAKKCCGLPLALNVIGETMSKTIQEWRHA---IEDVLPLLKYSYDNLKGQKSSLLYCALYPEDAKILKEDLIEHWICEEIID
>AT1G61310.1
EKAWNLM--IMGLHGMGGVGKTTLFKKIH--FEGGFDIWIVVSQGLSKLQEDIAELNDK-TDIHRVLKGKRFVLMLDDIWD---LEAGIPSVNKCKVAFTTRSREVCGEMDM-QVNCLEPEDAWELFNKV-GDNPVIVGLAREVAQKCRGLPLALNVIGETMAKMVQEWEYA---IENILPILKYSYDSLGDHKSCFLYCALFPEDGQIYTETLIDKLICEGFIG
>AT1G61180.2
EKAWNLM--IMGLHGMGGVGKTTLFKKIH--FEGGFDIWIVVSKGISKLQEDIAELNDK-TDIHRVLKGKRFVLMLDDIWD---LEAGIPSVNKCKVAFTTRSREVCGEMDM-QVNCLEPEDAWELFNKV-GDNPVIVELAREVAQKCRGLPLALNVIGETMSKMVQEWEHA---IENILPILKYSYDSLGDHKSCFLYCALFPEDGEIYNEKLIDYWICEGFIG
>AT1G61180.1
EKAWNLM--IMGLHGMGGVGKTTLFKKIH--FEGGFDIWIVVSKGISKLQEDIAELNDK-TDIHRVLKGKRFVLMLDDIWD---LEAGIPSVNKCKVAFTTRSREVCGEMDM-QVNCLEPEDAWELFNKV-GDNPVIVELAREVAQKCRGLPLALNVIGETMSKMVQEWEHA---IENILPILKYSYDSLGDHKSCFLYCALFPEDGEIYNEKLIDYWICEGFIG
>AT1G61300.1
EKAWNLM--IMGLHGMGGVGKTTLFKKIH--FKSSFDIWIVVSKGLSKLQEDIAELNDK-TDIHRVLKGKRFVLMLDDIWD---LEAGVPSVNKCKVAFTTRDQKVCGEMDM-QVKCLEPEDAWELFNKV-GDNPVIVELAREVAQKCRGLPLALSVIGETMAKMVQEWEHA---IENILPILKYSYDSLGDHKSCFLYCALFPEDDEIYNEKLIDYWICEGFIG
>AT1G61190.1
KKAWNLM--IMGLHGMGGVGKTTLFKKIH--FEGGFDIWIVVSQGLSKLQEDIAELNDK-TDIHRVLKGKRFVLMLDDIWD---LEAGIPSVNKCKVAFTTRDQKVCGQMDM-QVKCLEPEDAWELFNKV-GDNPVIVGLAREVAQKCRGLPLALSCIGETMAKMVQEWEHA---IENILPILKYSYDSLEDHKSCFLYCALFPEDDKIDTKTLINKWICEGFIG
>AT5G43730.1
GIAWELI--TLGLYGMGGIGKTTLLESLN--FEESFDIWVVVSKDLEGIQDQILGLRKK-SLINNNLKRKKFVLLLDDLWD---LIKGVPSENGSKIVFTTRSKEVCKHMAI-KVDCLSPDEAWELFLTV-GDIQDIPALARIVAAKCHGLPLALNVIGKAMVKTVQEWRHA---IKEILPILKFSYDSLKNEKLCFLYCSLFPEDFEIEKDKLIEYWICEGYIN
>AT5G43740.1
EMAWSLM--TLGLYGMGGVGKTTLLESLN--FEESFDIWVVVSKDFEGIQDQILGLRKK-SLIYNNLERKKFVLLLDDLWD---MTKGVPTENGSKIVFTTRSTEVCKHMAI-KVACLSPDEAWELFLTV-GDIQDIPALARIVAAKCHGLPLALNVIGKAMSKTIQEWSHA---IEEILPILKFSYDSLKNEKLCFLYCSLFPEDSEIPKEKWIEYWICEGFIN
>AT5G43740.2
EMAWSLM--TLGLYGMGGVGKTTLLESLN--FEESFDIWVVVSKDFEGIQDQILGLRKK-SLIYNNLERKKFVLLLDDLWD---MTKGVPTENGSKIVFTTRSTEVCKHMAI-KVACLSPDEAWELFLTV-GDIQDIPALARIVAAKCHGLPLALNVIGKAMSKTIQEWSHA---IEEILPILKFSYDSLKNEKLCFLYCSLFPEDSEIPKEKWIEYWICEGFIN
>AT1G51480.1
EMAWKLM--TLCLHGMGGVGKTTLLACIN--FEESFDIWVVVSKDLEGIQDQILGLRKK-SLINNNLKRKKFVLLLDDLWD---LNKGVPTENGAKIVFTKRSKEVSKYMAI-KVSCLSPDEAWELFITV-DDVEDIPALARIVAAKCHGLPLALIVIGEAMAKTIQEWHHA---IKEILLVLKFSYDSLKNEKLCFLYCSLFPEDFEIEKEKLIEYWICEGYIN
>AT1G15890.1
GRAWNLM--TLGLYGMGGVGKTTLLASIN--FEMNFDIWVVVSKDNEGIQEQILGLQEK-SYICNILNVKKFVLLLDDLWD---LEKGVPTENGSKIVFTTRSKDVCRDMVM-KVDCLPPDEAWELFKKV-GPIEDIPTLARKVAEKCCGLPLALSVIGKAMARTVQEWQHV---IEEILPVLKFSYDDLKDKKLCFLYCSLFPEDYEVRKEELIEYWMCEGFID
>AT5G05400.1
ESTWNMM--LLGIYGMGGVGKTTLLSQIN--FTSNFDIWVVVSKNVKRIQEDIGKLQEI-STIKRSLENKKYMLLLDDMWD---LANGIPK-NGSKIAFTSRSNEVCGKMVI-EVTCLMWDDAWDLFRNM-KE-PKIPEVAKSIARKCNGLPLALNVIGETMAKSIEEWHDA---V-AILSILKFSYDDLKCKKSCFLFSALFPEDYEIGKDDLIEYWVGQGIIL
>AT5G47260.1
DTAWALM--TLGIYGRGGVGKTTLLTKLR--L-VDFGIFVVVGFEVESIQDEIGKLRRK-AEILAVLKEKRFVLLLDGIQD---LEEGVPSDNGCKIVFTTQSLEACDESVV-EITCLSPEEAWDLFETV-GENQDIPKLARVVASTCRGLPLALNLIGEAMSKTVREWRYT---IEDTLPILKSIYDNMSDIRLCFLYCALFPENLDIGKEDLVNYWICEGIL-
>AT5G47250.1
EKTWELR--MLGIFGMGGVGKTTLLTLIN--FESDYDIWVESSKDVGKIQDAIGELTKK-SEISRVLRKPRFVLLLDDLWS---LTAGIPG--KYKVVFTTRSKDVCSVMAI-EVQCLSENDAWDLFMKV-HCD-EISDIAKKIVAKCCGLPLALEVIRKTMAKTVIQWRRA---LEKIFQVLKLSYDYLKTNK-CFLYCALFPKAYYIKQDELVEYWIGEGFID
>RPS2
EQVLELS-GIIGVYGPGGVGKTTLMQSIN--LTGHYDIWVQMSREECTIQQAVGALKNR-LKIYRALRQKRFLLLLDDVWD---LEKGVPDENKCKVMFTTRSIALCNNMAL-RVEFLEKKHAWELFSKV-WRKSSIRRLAEIIVSKCGGLPLALITLGGAMARTEEEWIHA---SEYVFALLKFSYDNLESLRSCFLYCALFPEEHSIEIEQLVEYWVGEGFLT
>Bv8_199260_qrne.t1
VVALEIA--MIGIYGLGGVGKTTLLKKIN--YSTNFEIWVTVSKDQERIQRVLISLAML-SRIYNFLRRIKFLLLLDDVWD---LENGIPDRNKCKVVFTACSEDVCSDMAL-KVDFLSEEYSWCLFEKA-GGMDHIKPHAEAIVKRCGGLPLALITVGRAMAMTEKEWEHV---VEDVFTILKFSYDSLQDTKMCFLYCALFPEDYPLEKEQLIDYWIGEGFLD
>Os01g57870.2
QRLHAVR--IVGIYGMAGVGKTALLNKYN--FISPININIEVGKELDDIQKIIGDLNER-GMLYRVLTKMNFVLLLDDLWN---FQMGIPKNSKSKIVLTTRIEDVCDRMVL-KMECLPWEPAWELFEKV-GEHIEIQEQAKALAMKCGGLPLALITVGRAMAKTEKEWKHA---IQMVLMPLKNSYDSLPSKRLCLLYCSLFPEEFSISKEWIIGYCIGEGFID
>Os01g57870.1
QRLHAVR--IVGIYGMAGVGKTALLNKYN--FISPININIEVGKELDDIQKIIGDLNER-GMLYRVLTKMNFVLLLDDLWN---FQMGIPKNSKSKIVLTTRIEDVCDRMVL-KMECLPWEPAWELFEKV-GEHIEIQEQAKALAMKCGGLPLALITVGRAMAKTEKEWKHA---IQMVLMPLKNSYDSLPSKRLCLLYCSLFPEEFSISKEWIIGYCIGEGFID
>HORVU3Hr1G077670.1
QELHAVR--VVGIYGMAGIGKTALLNKFN--FILQINIYIEVGKELDDIQKIIGDLNER-GVLYRVLTKMNFVLLLDDLWN---FRMGIPKNSKSKIIVATRIEDVCDRMVL-KMECLEPQPAWDLFEKV-GEHPEIQHPALGLAMKCGGLPLALITVGRAMAKTAKEWKHA---IQMVLMPLKNSYDNLPSKRLCLLYCSLFPQDFFISKDWIIGYCIGEGFID
>Os04g39460.1
ARVANFQ--VIGIYGAPGVGKTTLLHHFN--FASMIHIYVEVTERAGAVQKAIGGLDEK-LALCTYLHRWNFVLLLDDVWN---LAEGVPGHGKSKVLLTTRLEHVCDQMVI-KVECLSAADSWELFNKV-GNAREIQPLAQAMASRCGGLPLGLITVARAMAKVTREWEHS---MQALLVSLKRSYDSLRDSRICLLYCSLFSGE--TSKELLVESFIGEGFVS
>Os01g72680.1
KEVLQLK--ILGIWGMGGVGKTTLLRKIN--FKNYFDVYVVASTAIGQLQADIAEIPIR-SFLLSFLRRKKFLLLIDDLWD---LAEGIPNLNKQKVVLATRSESVCGHMAI-FMECLDQEKAWRLFEKA-TEEVRIESLAKEVAEECGGLPLALATLGRAMSKTRHEWALA---LPSIYTRLKLSYDYLQDQKYCFLCCSLWPEGYSIWKVALIDCWMGMGLIE
>HORVU3Hr1G109680.6
SRVLQLK--IVGIWGMGGVGKTTLLRKIN--FEVYYDIHVVASKAIGQIQADISEITTR-SILLSFLRRKKFLLLLDDLWD---LAEGIPNLNKQKVVMATRYESVCGHMAV-FLECLDPEKAWKLFQKA-TEEARIAKLAHEVAEECGGLPLALVTIGRAMSKTCHEWALA---LPSIYTRLKISYDYLQNQKECFLCCSLWPEDYSIWKVELIDCWIGIGLIE
>Os09g14010.1
DKALGLR--VLGIWGMGGVGKTTLLKLIN--F-GLFDICITASRDPENLQINLLELMSR-AAIFDYLWNKNFLLLLDDLWS---LEDGVPGDKIHKVVLATRSEQVCAEMAI-KVECLPQDDAWKLFHNV-TEAMRIQRLAKEVCNRCKGLPLALVSVGKSMSRQWQEWEAA---LSNILATLKLTYDNLSSQKQCFLACVLWPQDYSIWNIDLVNCWIGLGLIP
>Os09g14100.1
MKVLSLL--LIGIWGMGGVGKTIFLKVIN--F-NMFDMCVAAARGLENLQMNIAELQSR-ATIFNHLKNKNFLLLLDDLWD---LLEGIPNSKIQKVVFATRSEEICCVMAI-KLECLQPDEAWELFYSA-TEEMPIENVAKRVCAKCRGLPLALITVGRSMRKTWREWENA---LSNILSTLRISYDNLENQKECFLVCLLWPEGYSIWTVDLVNCWIGLGLVP
>AT4G27220.1
DKLKDLK-QKIGVWGMGGVGKTTLVRTLN--L--QFAIWVTVSKDLKRVQMDIAKLR-L-LTICERLILKNFLLILDDVWD---LDQGIPESKDSKVVLTSRRLEVCQQMTI-KVACLQEKEAWELFHNV-G--DNVKPIAKDVSHECCGLPLAIITIGRTLRKQVEVWKHT---LSEIFGTLKLSYDFLQ-NKSCFLFCALFPEDYSIKVSELIMYWVAEGLLD
>AT4G27190.1
AKIRDLT-QKIGVWGMGGVGKTTLVRTLN--L--QFGIFVIVSKEPREVQKQIAELMKL-RRIYVGLMERKFLLILDDVWD---LDLGIPENKGSKVILTSRFLEVCRSMTV-RVDCLLEEDAWELFKNA-G--DHVRKIAKAVSQECGGLPLAIITVGTAMRKNVKLWNHV---LWEIFQPLKLSYDFLE-KKFCFLLCALFPEDYSIEVTEVVRYWMAEGFME
>Solyc08g007250
NEILRLE-CIIGVWGAGGIGKTTLVKNLN--LRKLFGVWVTVPKPIRKVQAQIADLARI-SKISERLKEKSFLVILDDVWN---LDDGVPK--GSKVIITSRFLGVCKKMSM-SISTLDVNESWALFENA-G--VDIEPLAKKIARECDGLPLAIIVIATSMRKMVEQWEDA---LNEVYQVIKWSFDSLENDQSCFLYCSLYP--AAIPTDDLIRCWWAEGFLG
>Solyc06g048910
HKILQLE-CIIGVWGAGGVGKTSLVNNLN--LSKLFGLWVTVPKPIRTIQTEIASLSSI-SKIYRRLEEKSFLLILDDVWD---LDDGVPDPSRSKVIITSRSLDVCKQMIM-KVYTLDEDESWKLFKNA-G--EHIQPLAKEIARECDGLPLAVTVIGTSMRKRVELWEDA---LHDVYKVIEWSFDSLKRDQNCFLYCSLYP--AFIPTDELINCWWAEDCLG
>Solyc08g013970
--------CIIGVWGTGGVGKTTLVKNLN--LNKLFGIWVTVPKPIRKVQEQIARLNTI-CEIYERLKEKCFLLILDDVWD---LDDGVPEPSRSKIIVTSRFLDVCRQMAV-NVSTLEEDESWRLFKNA-G--EGIQPLAKEIARECGGLPLAITVIGTSMRKRVELWKDA---LHKVYMVIKSSFDSLERDKSCFLYCSLYP--LDIPTDDLINCWLAEGFLG
>Solyc02g037540
ENISELR-SIIGIYGMGGVGKTTMAMNIH--LG----YWVTVSQDIQKLQSGIAEVCKK-AKLFQALKMNTFVLILDDVWD---VKKGIP-NDGGKMIITSRSLEVCRRVCV-KVNPLSNVEAWDLFEKL-G-NIEIEKIAMKVAERCAGLPLGIITMAGCMKVDIFEWKDV---LMSVFPILHCSYTRLRDRQKCFLYCCLYPEDFEIPRVELVNKFIMEGYIN
>Solyc10g076440
RKVLTL--SSIGIYGMGGVGKTTLAMHIH--LG----YWITVSQDISRIQNNIANISKR-AKLFHSLKKKSFVFILDDVWD---VTKGIP-IGGGKMIITSRSSEVCDKICV-KVETLSMTESWELFKTL-GC-MEIEEITKKMTKKCDGLPLGIITMAASMRVDVFEWRDA---FENVFPILQCSYKRLRDKQKCFLYCCLYPEDYKIRRDELVRLLIVEELLV
>Bv4_087530_ghwz.t1
KRILELQ-HIIGVYGMGGVGKTTLLMSIH--LG----YWVTVSQNVHKLQEDIAKIEKR-AILHKKLANGPTVLILDDMWS---ENDGIP-GSSCKTILTTRSLEVCRRMCVIKAEILHEVEAWDLFDNL-G--VETKEIARDVAKECGGLPLAINTMACCMRIDIHEWKNA---LGDVLRILQYSYDRLNDMQNCFLSCILYPEDEDIERETLIELWINEGLLD
>Bv4_087580_pskn.t1
ERILELQ-HIIGVYGMGGVGKTTLLMKIH--LG----YWVTVSQNVHKLQGDIAKLEKR-AILHKKIVNGLTVLILDDMWS---ENDGNP-GSSCKTILTTRSLEVCRRMCVIKAEILHEVEAWELFDNL-G--MEAKEIARDVAKECGGLPLAITTMACCMRIDIHEWKNA---LGDVLRVLQYSYDRLNDLQNCFLSCILYPEDKKIKRTTLIDLWINEGLLD
>Bv4_087560_hrdz.t1
ERILGLQ-HIIGVYGMGGVGKTTLLLLIH--LG----YWVTVSQNVHKLQEVIANLEKR-AILHNRLANGPTVIILDDMWS---EDDGIP-ASSCKIVLSTRSLELCRKMCVIKANILQEDEAWDLFDKL-R--VEAKQIARYVAEECCGLPLAITTMARSMSIDIHEWQNA---LEDVLRILQYSYDRLNDMQNCFLSCILYPEDLEIKRKTLIDLWIDQGLLD
>Bv5_113770_efty.t1
KTILQLE-CIMGVYGMGGVGKTTLLMSIY--LG----YWVAVSQNVHKLQKHIAKLEKR-AILHKTLSKTQTVLILDDMWL---GHEGIP-GNNCKIILSTRSLEVCRRMCVIKAEVLQEGEAWDLFDKL-G--VEAEQLARSVARECGGLPLAVATMARSMSIDIYEWQNA---LGDVLSKLQYSYDRLNDMKNAFVSCVLYFGDDSIKRTELIDLWVSEGLLD
>Bv4_087170_ygkw.t1
RKVMSLM-SIIGIYGPGGVGKTMLLKETH--LR----YWVSVSHGLPMLQDKIAEMTRK-ASLSYELKRKNVFLFLDDVWP---LEEGIP-ENGCKLILTSRSLDVCRRMCI-KVNPLSKEKAWELFKVL-D--SEITELAELVAAECAGLPLSLILMAGSMRVNIQEWRNT---LGTIFPVLKLSYDRLKDKRQCFLLCALYPKYGEITRDELIVLFRSEGLLD
>Solyc11g007790
ERIWRLK-TSIGIYGVKGVGKTTLAKLIN---S----IWINVSQQIKVLQNDIAKLEKR-IALHESFKKKDFVLVLDDVLP---LKMGNP-IEGGRLIVTSCLLETCRKMCF-RVKTLEAEECWSLFEKL-G-NREVEGIAKVMVNECTGLPFGIVALAAKVRLNVDEWRKA---FCDVMKMLLYSFDSLKDKQQCFLYCCLYPGNENISKDHLISRFVLEGLID
>Bv7_168360_mgxu.t1
NRIIGLG-STIGIHGMGGIGKTTLAIELY--LSDN-YAWVSVGIDVFQLQQKIASFDRR-SILNAFLSLGKYILFLDDLWR---PEDGIP---QCKLILISRLLDVFRILCL-KIETRSEEETWQVFHCI-G-HKEVPSCKKLVYHKCAGLPLAIITLANNMRVDASRWREF---L-IVFSRLKLSYERLNNKQRCFLYSALYLKDKSVSREELIRLWIGKRLID
>Bv7_168510_pfok.t1
SRIIGLG-STIGIHGMGGIGKTTIAIELY--L-----AWVSLGIDVFQLQQKIASFDRR-SILNAFLVSGKYILFLDNLWR---PEDGIP---QCKLILISRLLDVFRILCL-KIETRSEEETWQLFHSI-G-YKEVPSCKKLVYHKCAGVPLAITTLANSMRVDASKWREF---L-IVFSRLKLSYERLNNKQRCFLYSAVHLKDKSLPREDLIRLWIGDRIID
>Bv7_168480_ojty.t1
DKIVGLA-TSIGIYGMGGIGKTTLGLQLH--ITIH--AWVSVEMDVYQLQQKIADIGRR-SMLHAFLSNDKFILFLDDLWR---REDGIP---ECKLILISRLLDVCRTLCI-KVEPLSEEESWQLFHNI-Q-KKEVSSVRKLVYNECAGLPLAITVLANSSKVTP-----------DVFSRLQLSYKRLNNKQRCFLYAALYPKGYAISKEELIRVWIGGRLID
>Bv7_168690_xpza.t1
AKIVSLA-TTVGIYGMGGIGKTTLAVQLH--IVIH--AWVYVEMDC--------------------------ILFIDNLWR---REDGIP---QCRLVLITRLLDVCRRLCV-KVEALSEEENWQLFHST-E-CNELSSIRKLVYKECAGLPLAVTVLANTIKVNP-----------DVFNRLKPSYERLNNKQRSFLFAALYPKGYAIHKKELIWLWIGQGIID
>Bv7_177740_zcug.t1
DRIISLD-DTIGVYGMCGVGKTTLATQLE--LSSH--AGVSVGVNVYKLQQDIAGFGRR-SMIEAFFSRDKCVLILDDLWR---RKDGIP---ECKLVLISQSLDVCRVLCL-KVEPLSEGKTWKLFHSI-G-GEDVCRIRKLVYDKCAGLPLAIVELAKRLRMDDNSWREV---LSETFSHLKLSYERLSDKQQCFLYSAIYPKGHAISREELIRVWIGEKLID
>Bv7_168550_inik.t1
EKILSLS-NKIGVFGMGGCGKTTLAVHVY--I-----VWVTVGMNVHKLQLCISRVNKG-ARLHDYLSRGRYVLILDNLWS---FEKGIP---ACKVIITTRMLSICRRTCI-KIGMLGDCEAWQLFSVL-E-YDDIGHIAQLVCQECAGLPLGIVHMARSLRVKVSEWKYS---MHKLYLKLHSSYARLANKKLSLLYYTLYPKDCKIQREELIRLWIAVGLID
>Os04g43440.1
VQLHDLE--IIGIWGQGGIGKTTLLHAFN--LKVHYQIFIEVSNTTLEMQKTISELEKR-RFLVKALSRKRFVLLLDDVRR---LEDGIPDNSQSKLILTSRFQE------------------------L-STENVVRDHAIAIAQSCGGLPLALNVIGTAVAYEPRDWNSA---AKDMFATLKYSFDRLT-TQQCFLYCTLFPEYGSISKEHLVDYWLAEGLLL
>HORVU2Hr1G089020.1
SQLHDFE--IIGVWGQGGVGKTTLLHVFN--LKAHYQIFIEVSNATMEIQQTISELDKR-RFLIKALARKRFVILLDDVRR---LEDGIPDNSRSKLILTSRYQEVCFQMALIKMQILGNDASWELFSKL-SKENTSREHAMAIARSCGGLPLALNVIGTAVALE-SEWKSA---AEDMFGQLKYSYDSLT-TQQCFLYCTLFPEYGSISKEQLVDYWLAEGLLL
>Bv1_020250_pmhw.t1
EKLLPLL-SIVAIIGIGGVGKTTLARRLY--QVEHRKMWICVSEDVERLLKEMVELTAN-DAIIKKLQGERYLLVLDDVWQEWDLLKSAL---GSVILFTTREIEVLKKSAH-ELKGLSEDDGWALLHKV-F-DHSFEDIGKRIVRRCKFVPLAIKSIGGLLQKTVSEWEEIAKEL-NIMPSLLLSYNHLPNSKQCFAYCAIFPKDELMQKSELMALWLAQGFLQ
>Bv1_020450_gdnh.t1
KKLLQIC-STIAILGIGGLGKTTLARRLY--EVGHGEVWICVSETIERLLKEMLEL-SN-GAIIKKLQGMKFLLVLDDVWQEWDLQRGDA---GSVVLITTRSVEVATKAAH-KLEGLSEDDGWALLHKV-FAESEFEDIGRRIVKK---------------------WAKL-----------------------------------------------------
>Bv1_020460_cpdp.t1
KKLLQLC-STIAIFGIGGLGKTTLARRLY--EIGHGKVWICVSETIKRLLKEMLEL-SN-GAIIEKLRGMKFLLVLDDVWQEWDLQRGDA---GSVVLITTRSIEVATKAAH-KLEGLSEDDGWALLHKV-FAESEFEDIGRRIVMK------------------------------------------------------------------------------
>Bv1_020260_umqg.t1
KKLVQLC-RIIAIHGMGGLGKTTLARQIY--EVKYDKAWVCVFKNVHSLLKEMVEL-EN-GAVMKILKGKKFLLVLDDVWKEWDLQIGVL---GSVILITTRSKQVVDEAAH-ELKGLSTDDSWALLYQV-FPESSFEDVGRKIGEKCKGVPLAIKGIGNMLKTYPSEWESIQREL-NIMPSLLLSYNRLPSTKQCFAYCGVLPKGSLLDKDKLIYLWLSQGIVH
>Bv2_027760_yeti.t1
EDLADLC-STIAIVGMGGLGKTTLARQLY--EIKHTEFWICISDNVKRVLSVIFEL-SN-EDIIERVHGKRYLLVLDDVWQNWSLRRGGS---GSMVLVTTRNTDVAKTASH-QLTGLSDEESWAFFQKA-FLGPGLEDIGRKIVKKCKGLPLAINVIGGLLRKDPCEWKTIEKRM-NILPSLLLSYNNLSSSKQCFAYFAIYPKECLVDREDLINLWNAQGFLH
>Os07g29810.1
-KLIDLTKTLVAIVGGSGTGKTTLAWKIHTR-NA-FGVWVSVFND--GLLSAIVE-K-QLLMLASMLKGKRFLLVLDDVRQI-N---SL-EGHGSRILITTRDENVATKL-IHQVKELS-QNCWSLL-NALDEN-NLRNIGIMIIQKCK-IPMAVKIIGAVLRKTQESWQRV-EFEDGVQGLIYLGYHDLPSHKQCLLYLSLFPEGST--RQQFVQLWISEGLID
>Os09g14410.1
-KLINLTSAVIAIFGLGGIGKTMLARKVHTE-SA-FSVWVNGSKS--KLLRAILE-KEQIDMLVTILGAKKFLLVLDDVWQI-DLKVSL-Q-QGSRILLTTQDEGVLRQI-IHKVNKLS-PDCWSLL-SALDEQ-DLTDIGITIIQKCK-VPLAIKVLGGLLGKRREEWQEVSESENDMEEIIYLAYYSLPYHKLCFDYCLQLPEGFV--RPQIVQLWIAEGFIR
>Bv4_088060_owmm.t1
-DIMRL---LIGVYGMGGVGKTSLVTKASAEDS-QFSIVSVVSQ-YHRIQADLGELSTQL------IKEETILVVLDDVW-DIDTTIGIP-GAGCKVLITTRVERVCSK-CTIKLHPLDDKDSWDLF-HVG---SQLEAVAKKVTQECDSLPLALVVVASALDKQ--EWEFALKKLE-VYQRIELSYDFLS-EKKCFLMCSLFPEDYEISVEVLTRYALGYGFID
>Bv4_088020_rpxc.t1
-DIMRL---MIGVYGMGGAGKTSLVKKAIAEEM-QYSVVSVVSQ-VHKIQGELGELSTQL------MKEEKILVVLDDVW-KIDTIIGIP-GDGCKVLFTTR--------------------------------------------------------------------------K------------------------------------------------
>NbS00005570g0005.1
-KIMEL---IVGIYGMGGIGKTTLAKEVGARAC-NFDVYAVVSQ-TRKIQGQIADLTGRL------LSEKKILVILDDVW-SIDAAIGIP-GKSCKIMITTRRVSVCRT-A-IPLRLLSFEESCHLF-NAK---TELEIMVMEIVQECQGLPLALVAVGRALGKV--EWTAALQLLQEVFSCLALSYDYLN-EKSCFLFCSLFPEDHDIKIEQLTRYGMGKQFVD
>Os11g42090.1
-RMLLD--LVLPIVGGPGMGKTYLARFLFDRVK-QFQVRHWVHL------------SSWLQVISSVLRGAKYLVVLDNVWDEWDLMLAFP---NGRILLTTRTPSIIPRVTAYFLQPLDQESSKH---------LPYHEYGIKLVEKCAGVPLLLEYTSFLIQRQLTRWK---RVLEDVFQRAYASYQHLS-ERNCFLFCSLFPLDFNFTAEELA------DFIP
>HORVU3Hr1G002130.3
DDLMKL-KKIVSVVGFGGLGKTTLVKAVYDKMK-SFDAFVSAGQ-VKRIIRDIIQIGQQL--LGELLENKRYLIVIDDIW-VWDIKLAFS-GNGSRIITTTRIVSVSEACNVYQMEPLSDDDSKKLF-RIF---PEYDQVSIDILNKCGGVPLAVITMASMLSNRIKEW----HVLDDMLDILSFSYYELP-HKTCLLYSSIFPGALPIIRDRLVKKLVAEGVIG
>Bv5_113940_uhsx.t1
DRLIKL-KTVVGIVGLAGLGKTTLSKQVAPEVKKYY-FWLVVSHTVGVILKKMAELNDELKGLHQKLKGKRYLLILDDVW--WELKFAL-EG-GSKVLMTSRDKKVL--ATTYELEGLN-DDSWSLFRTV-GS--EFQELGRSMIKKCGGVPLAITALGDLL-RSVEKWREVKNHVQDILPSLKLSFNYLPN-KKCFSYCAFYKEDEVIQKDKLIQMWMAQGFLQ
>Bv5_116410_yxaz.t1
ANILRL-RNVVGIVGMCGLGKTALSKRVFDEVKKHF-IWVCVSHDVKGILEKMVELDYQMAKLEMNLRGKRYLLVLDDVWSSWEFRSML-DG-GSKVLATSRSSQAV--A-YLTLSGIN-----------------------------------MTKISSDV-R----------HV-------------------CF----------------------------
>Os03g50150.1
EMIIDLLREVVGIVGMGGVGKTTLASLVYQTLKSRFDAWVPVGQN--GLLK-ITQI-TQVNAMFRFLQHKKYLIVLDDIWETW-LSEAFPKTNGSKILLTTRSKEIA--VSPYELDPLSEELSFQLF-KVFNHDPQLKDVGHQLSKKCGGLPLALVVLGGLLSK-KQEWRNILKSMNECLEILALSYSCLPYHKLCFMYLGAFKEETEISVSKLIKLWIGDDFIP
>ADR1L1
VKVKKMFG-VFGISGMGGVGKTTLAKELQHEVQCHFEILFTVSQ-LEELRELIWGLE---NPVPDCNDGARKLVILDDVWQ---LDRKFP---GCTTLVVSRS-----KLFTYDVEVLSEDEAISLFLCAFGQ-P--KDLVKQVANECKGLPLALKVTGASLNKPEM-WKGVLQE-ESLLRQMEASLDNLDQ-KDCFL-LGAFPEDRKIPLDVLINIWI------
>AT4G33300.2
VKVKKMFG-VFGISGMGGVGKTTLAKELQHEVQCHFEILFTVSQ-LEELRELIWGLE---NPVPDCNDGARKLVILDDVWQ---LDRKFP---GCTTLVVSRS-----KLFTYDVEVLSEDEAISLFLCAFGQ-P--KDLVKQVANECKGLPLALKVTGASLNKPEM-WKGVLQE-ESLLRQMEASLDNLDQ-KDCFL-LGAFPEDRKIPLDVLINIWI------
>ADR1L2
RKVKELFDRLIGISGMSGSGKTTLAKELAEEVRGHFGVLFTVSQ-LEELRAHIWGLE---ATLPES----RKLVILDDVWE---LDQNIP---GTTTLVVSRS-----KLVTYDVELLNEHEATALFLSVFNQ-P--QSLVKQVVGECKGLPLSLKVIGASLKRPEK-WEGAVEE-ESVFAQIEATLENLDP-RDCFL-LGAFPEDKKIPLDVLINVLV------
>AT5G47280.1
-----LFDRIIGISGMIGSGKTILAKELAEEVRGHFAVLFTVSQ-LEELRSLIRDLE---TALPESVGHTRKLVILDDVRE---LDQNIP---GTTTLVVSQS-----KLTTYDVELLNEHDATSLFLSAFNQ-P--KSLVKQVVGESKGLPLSLKVLGASLNRPET-WAIAVEE-ESVFAQIEATLENLDP-KECFL-MGAFPEGKKIPVDVLINMLV------
>ADR1
KKVKEMFDHLFGISGMSGSGKTTLAIELSDDVRGLFKVLFTVSR-FENLESCIRELD----------VHQRKLVILDDVWE---LDRKIR---GSTTLVVSRS-----KLTTYNVELLKKDEAMSLLLCAFEQ-P--KYLVKQVVDECKGLPLSLKVLGASLKKPER-WEGVVKE-ESVFAHMEESLENLDP-RDCFL-MGAFPEDKKIPLDLLTSVWV------
>Solyc04g079420
RKVKELMDGVFEICGIGGSGKTTLAKEICDQVKSYFKIFFTVSQ-VEQLRKMIWEIN---EMFPQWNSASPVLLILDDVWS---LEPKIP---GCKILVVSRI-----KFIVYDLELLREDEAMSLFHFAFGH-P--QKLVKEIVDECEGLPLALKVIGSSLKKPEM-WTSAKNQ-ELLLERMKLSIDCLPE-RECFL-LGAFPEDKRIPLDVLINMWV------
>NbS00036756g0009.1
RKVKELMDGVFEICGIGGSGKTTLAKEICDQVKSYFKIFFTVSQ-VEQLRKTIWEIN---EILPQWNSTVPVLLILDDVWS---LEPKIP---GCKILVVSRI-----KFVVYDLELLREDEAMSLFHFAFGH-P--HTLVKKVVEECEGLPLALKVIGSSLKKPEM-WTSAKNQ-ELLLERMKLSIDCLPD-RECFL-LGAFPEDKRIPLDVLINMWV------
>AtNRG1A
GELKKL-DVTLVVSAPPGCGKTTLVSRLCPDIKGKFKIFFVVSN-FRVIVQNLLQNNQAEKLLEELKENGPILLVLDDVWAD--LQKKLP---NYKILVTSRF-----DFSNYRLKPLEDDDARALLHWASRP-P--EDLLQKILKRCNGFPIVIEVVGVSLKRSLN-WKGQVEEK--VLECLQPSFDALDP-KECFL-MGSFLEDQKIRASVIIDMWV------
>AtNRG1B
VELKKL-NV--VVSGPPGCGKTTLVTKLCPEIEGEFKIFYVVSN-FRAIVQNLLQNGQAEDLLEELTKDGRILLVLDDVWSE--LRKDLP---DYKILVTSQF-----DFPTYHLVPLKYEYARSLLQWASPP-P--EDLLQKILKRCNGFPLVIEVVGISLKQALY-WKGQVEET--VRQRLQPSFNVLKP-KECFM-MGSFLQDQKIRASLIIDIWM------
>Solyc02g090380
HELKQLKEQVLVLSAPPGCGKTTLAARLCDDIKAIYRIFFTVTK-IKRIVGEIFEKRDAISLLGGITPQ-PILLVLDDVWSE--IDHQIS---DFKILVTSRY-----VF-TYKLKLLSEEDAKDLFISAFK--P--LNLVHKVVRSCGGFPLALRVVGRSLCQSEV-WFNRVMQIENLLRSLQASIDALDETRDCYL-LGSFPEDQRIHPAALLDMWV------
>NbNRG1
QELKVL-EKVVVLSAPAGCGKTTLAAMLCDDIKDKYRIFFTVSK-IKRIVGEIFEKKAAVNLLRRSTSQ-PVLLVLDDVWSD--IESQIP---GFKILVTSRS-----VF-TYKLNLLSEKDAKALFSSAFK--P--LDLVHKAVRSCCGFPLALKVVGRSLCQPEL-WFNRVMQIENLLRTLRASIDALDETRDCYL-LGSFPEDHRIHAAAILDMWV------
>Bv2_043950_ccjd.t1
EYIKSLLASVVPILGMAGAGKTCLTRFVFRRVQDHFELWLIS---SVELLFKVVE--HQ-DLLKTFLDGKKYLIVLENLSSSWDLDACKS---GSKILITSRS-----RLGPYLLESLSQNESMALFNIAFKEEP-LIDISTEIFNKCANNLHVVTIVASIISENLE-WQYV----PV-------SIQLVVDKTHTSL----FPLGYKFSKADLQPLWHLGSHG-
>Bv2_043950_ccjd.t3
EYIKSLLASVVPILGMAGAGKTCLTRFVFRRVQDHFELWLIS---SVELLFKVVE--HQ-DLLKTFLDGKKYLIVLENLSSSWDLDACKS---GSKILITSRS-----RLGPYLLESLSQNESMALFNIAFKEEP-LIDISTEIFNKCANNLHVVTIVASIISENLE-WQYV----PV-------SIQLVVDKTHTSL----FPLGYKFSKADLQPLWHLGSHG-
>Bv2_043950_ccjd.t2
EYIKSLLASVVPILGMAGAGKTCLTRFVFRRVQDHFELWLIS---SVELLFKVVE--HQ-DLLKTFLDGKKYLIVLENLSSSWDLDACKS---GSKILITSRS-----RLGPYLLESLSQNESMALFNIAFKEEP-LIDISTEIFNKCANNLHVVTIVASIISENLE-WQYV----PV-------SIQLVVDKTHTSL----FPLGYKFSKADLQPLWHLGSHG-
>Bv_012060_ktjx.t1
HKIVRL-GSVIPIIGLPGTGKTSLVRQVYRRVHEYFAHWVMTDS-LLDLVFR-----SDIEAFNTIVTGKKYLLILDGVT--FN---VSD---GSKVVLIAHD-----PLGPFEVGTLPGDESWTLFGIAFGDES-KSEDGFRIYEICARIPRLLKNVASLLRT--E-WKN-----SVAF--LSKSYKEVPS-LYCSL----FPENYEFSQADLIHLWHAQEYL-
>Bv3_063850_pxnh.t1
EII-KL-HKGVSIVGMDGLGKTMLAQHILPRIDRKFPLWVISD--KQDVCDRLDKA-LKL---------QNLLIVFDNLL--WDVKIKVG---EIKIFVTTSN-------TAYNLKPLSDESCKTLIKKVCLHNP-FSYVAGKLASKCEGLPFVARIIGLVLASHKN-WSDLLE--KAIFPVLSLGFKDMQL-SYFSL----FPQNYCFVMDDLAQLW-------
>Bv6_151170_dauh.t1
AIIDDI-GSGVSIIGMVGLGKTVLAQTIMARVVKEFSLWVMLN--KE-IKDKLAK--SQI---------EKNLIIFDNLL--WDVKDK-G---KTMLLITTRN-------TPYFLRSLSEDCCKGVIKKGSSHNP-FPVVAGLLASKCEGLPLVARIIGLVLACDED-WDTLLN--KEIFPVLQSSYDNMEP-AFLSL----FPHNYHFNMDDLLQLW-------
>Os04g43340.1
KQVIKLLGSVVPIVGAAGVGKTSLVQHIYEALRSKFDMWV-----VLKLTRKLAEA-AEMRIIAKRLEGKRFLLVLDDVWSL--LVPAAP---GSRIVVTTRSAKVARMM-IHQLGYLTDTTCWSVCNAAL---PDLISIGKSVAAKCKGLPLAANAAGSVLSADRK-WETV--DL-DTLPALLVSYNSLQK-SYCSL----FPKEYVFRKDKLVRLWLAQGFAA
>Os07g17230.1
QRIINLLQTSICIFGERGTGKTELLHEIYQKILEGFHIWI-----KKRLLEKIIET-APSETVREELNGKRFLLVLNDADNQ--WKVGAA---GSALIVTTRSKEVASLF-PYYMNPLSKEECFMVFEHA----FDLTKVGWKIVEKCGGNLLCMKALSGLL------WHS---AL-GIVPALRLCYDLLPS-KFCSL----FPKDYVFVKHHIIQLWISQGFVY
>Os12g10410.1
TSVLDVRGGVLGVWGMGGAGKTTLLK-LAPRVQTLDHLAE-----IAKLQDSIAQT-LSVTVLCNHLRNKKFLLLLDDLWNY--GIPGRG---NQRVVLTSRSEAVCVSMGTIRMGCLDQQDAFKLFDKV----ADIPELARQVAEMCGGLPLVLCVIGRSMCKNYK-WVDAVNKVDDIFNILRYSFDGLHD-LACTL----FPPFYI-EKKRLIRWCMGLGFLD
>Os01g35254.1
NWVISLTQKIVSVIGLGGSGKTTLAKLVFNTIK-HFELWVHVSREVEK----LVEIGQRVRTISDKLAGKKFLVVMDDVWD-W-FMVHL-KGAGSSILLTARSRKVAEAV-TFDMPFLSEDNSQKVFEQNLGSDPELQ-IGTEIMKKCSGVPLAIKVLAGVLRM-KGEWQSIRDNL----KILLLSYIHLP-HKRCFLHCSIFPRGYVIKRRHLISQWIA-GFI-
>Os05g23990.1
DTIVSLVEWIVSVVGLGGSGKTTLAKHICNKIK-LFEFWVHVSREVQK----LIEIGQQMREISKQLCCNKFLLVLDDAWD-W-FMVHL-QRSGSRILLTTRDRKVAEVV-IHELVFLTESESWSLFEDDLGS--EIQ-LGKEILKKCGGVPLAIRTIAGVLCK-RESWRAIRGDL----RVLKLSYIHLA-DKQCFTFCSIFPKGYVINKDRLVAQWIA-GFI-
>Os09g15850.1
ENVKNLFKSIIPIVGLAGIGKTALARLIFYGEE-NFDIWICIDRKLNKIANDIIKETQFMNRLQEVLSDKSSLIVLDGLID-L-LKEML-RTECTKIIVTTSSEVSADLI-SYKLHPLSDDDCWGIFQRAFGND--AE-IGRQIVKRCEGIPMAAYSLGSMM-N-KDNWLWARDEI-G--ELFSEIYHRFV-----------------IDREKLIQQWIA-DMV-
>Os09g16000.1
QYLKDLSDSILPIVGLPGLGKTSLARLVFKEEG-DFDIWIHVDDNLEKFAVCIIKMGKF-DCIEEILSSSSCLIVLDGLLN-L-LKYVL-GTKCTRFIVTTSSEEVAQVM-SYKLGGLSEDDCWTLFEKAFGSDATTK-IGKAI-------------------N-QDEWLAAGNEL-E--EVFKQIYYDMS-LKSCFLYLSVFPRGSDIDKDELIRQWIA-DLIN
>HORVU5Hr1G056360.8
ENLMDIMESIIPIVGPTGLGKTSLAQLVFARTK-AFSIWVHVSGNLEKIGRDIVEIGQSINAVQTILNKYSCLIVLDSLWD-V-LKQML-LGIESKIVVTTHSYKVAELV-PYKLSALSEDDCLNIFQRAMGRDPLRE-YGEEIVRRCGGTPLVANFLGSVVAR-QREWKAAKDEM-DISPLFKIIYYNMP-HRLCFVYCSIFPKGSVIDKKKLIQQWIA-DMI-
>Os01g33684.1
EDIIKLM-VVLPIVGMGGIGKTTIAQMVYSRVRKHFEGWIHVS-TVHKLT--IAEL-TQLGVLLEEVQGKKLFFVLDDLWESWQ---FLPRAQ-TTILVTTRSKEVARLV-LYHLGCIPDKDCWLLFQYAFNQE-ELVQIGRKILQKCGGLPLAVKSLGCLL-RTMDEWMEILEELEDIFPALRLSYYWLPTRKPCFL-CSLYPRN--LGKDDIIQLWVAQGYIY
>Os01g33684.2
EDIIKLM-VVLPIVGMGGIGKTTIAQMVYSRVRKHFEGWIHVS-TVHKLT--IAEL-TQLGVLLEEVQGKKLFFVLDDLWESWQ---FLPRAQ-TTILVTTRSKEVARLV-LYHLGCIPDKDCWLLFQYAFNQE-ELVQIGRKILQKCGGLPLAVKSLGCLL-RTMDEWMEILEELEDIFPALRLSYYWLPTRKPCFL-CSLYPRN--LGKDDIIQLWVAQGYIY
>Os01g33684.3
EDIIKLM-VVLPIVGMGGIGKTTIAQMVYSRVRKHFEGWIHVS-TVHKLT--IAEL-TQLGVLLEEVQGKKLFFVLDDLWESWQ---FLPRAQ-TTILVTTRSKEVARLV-LYHLGCIPDKDCWLLFQYAFNQE-ELVQIGRKILQKCGGLPLAVKSLGCLL-RTMDEWMEILEELEDIFPALRLSYYWLPTRKPCFL-CSLYPRN--LGKDDIIQLWVAQGYIY
>Bv9_223370_arxt.t1
KKIVDLVERVIGVWGKSGVGKTTLAKEVY--IRKHFNSWVHVPQK--GLLR-ILTFKDQLNEVYELLE-KK-LVVLDNVWEIWDIKAAFPDDSGSKFLFTTENRQVAEKM-IHEIKCLS-DQSWELLSQIF--DPKMMEMVKKMLKLCQGIPLAITALGGLM-KTPEEWQILLD--NE-EKVMEVCYYALPYYKNCFLHLGNFPENFDIPTKNLCNMWVAEGIVV
>NbS00012490g0007.1
EKLMKI-RETMAIT-----GKTTFARKIYPEIKSHFDAWVTVSKEVRKML-QLLEVEGELGKLKQRL--KRYLVVIDDIWKAWDISPWFPD-KGSHI-LTTRCGNVASYA-PHHMSSLSPEKSWELLKKV---EPELVKIGKKIAENCHGMPLTITVVAGILSKNLD-WKRVAH---DMRKVLGLSYYYLPQHNACFLYFGIFPQDEEVDVRKLVELWVAQGFLK
>AT5G56220.1
IEMEM-LS------GVPGIGKTELALEFA--YSQRYKLWV-LLNSIDNLEIE--DWE--ISALFEAVNKVQFSLVLEQAEKLW-F-APIPNAAAAKNMPTEDAAFL---L----LA-TNRQPGCQTFRFGFKSELLITAF--TTFSRCNSA-LELLKVCTNVLEVEKSFVSQIQDW-GLCK--------TNKVEYVWQ-VTLL-----------------KA---
>Bv4_091230_czsz.t1
MEMEVMMA------GPPGVGKTELALEFA--YSHRYKLWA-ILNSIDHLETE--EWE--ISALFEVVQQTSFCIILDKATKLW-C-APISTVTAAKHIPTEEYALL---L----LA-VMCQPGVRMFRFGFKSEILIGTF--TTFSRCNSA-LELLKVSTSVLEVEKSFVSQIQDW-GLCN-K---VQQSNQVEYAWE-VTLL-----------------KA---
>AT3G15700.1
QEIKSIN--IIGLYGVEGVGKTTVLTQVNHKLNG-FDIWVVSKNNLEKIQDT-------I--IFEILSKRRFALFLDDVWV------GVPPLNRSKIVFTTCSDEV---CAKIKME-LPWERAWDLFM--VKSH-------QEVAAKCDGLPLALVTIGRAMAS-----KKTPQEW-------------------------------------------------
>AT1G52660.1
QEIKSI---IIGLYGVEGVGKTTVLTQVNQKANG-FDLWVVSKNNLQKIQDT-------I--IFEILSKRRFALFLDDVWV------GVPPQNRSKIVFTTCSEEV---CAKIKVE-LAWERAWDLFK--IKSH-------QEVAARCDGLPLALVTIGRAMAS-----KKTPQEW-------------------------------------------------
>Bv4_087290_hjiz.t1
DDLRN-I--KIGVHGIRGIGKTALMMHIHNAD----VYMIVSDDKEKDLQGE-------I--LYTALRKRKFVLILDGLTD------GIPD-TKGKMIITSRSLDV---CCNMIMD-LTDEEALRLFQ--FKRE-------QEIVDLCEGVPLRIVDKATDLRG-----EGDIRAW-------------------------------------------------
>Bv4_087300_efce.t1
KDLIQVN--RIGVVGPEGIGKSAIMAQVYSCNQ---CYYVVPRNSIYRLQDC-------I--IFNVLKKKKFVLILDGLSE------GIPE-NGGKLIVTSRDLDI---CCTVMLE-LSAEDAKNLFE--APLS-------SNIIQQCNGIPLRIIDMAVQLRG-----VSDVNEW-------------------------------------------------
>Bv7_168460_qctg.t1
SAYEKPR--RISIYGIEGIGKTFLMKHLHWVEPEKFDFWVTPRQSIERVQDA-------V--LSNKLAQLGFVIFLDNVPD------GISPGSKSKVVITTTSNYA---SSTVKLG-LSDEEACELLN-RMRSD-------SLLAKKCHGVPRMVVDVATRMRG-----IDDPCEW-------------------------------------------------
>Bv7_168650_jfwy.t1
SAHEKPT--RIYIHGIEGIGKTFLMKHLHWAEPEKFEVWIIPRQSIERVQDA-------V--LSDMLARLGFVLFLDNVPD------GISPGSKSKVVITTRLTYV---SSTVKLD-LSDEEACELLN-RMRCD-------GLLANLCHGVPRTIVDIATCMRG-----IDDPREW-------------------------------------------------
>Bv5_118170_kcqo.t1
YQLSEFSE-IILLHGPPGTGKTSLCKALAFSSRYPQSIEVAHSLSFQNIQEM-------VNALLTQLDKLKIIMTTSNITAD----AYVGPQARYEILRSKEKLQL---CPSLTLALLEVAEACEGLG--LRKL-------VAHTFDCDPVKFLCTMIDTAKRE-----RSELPD--------------------------------------------------
>AT5G48780.2
QALSALLKRVVGIWGTGGIGKTTLSRYAYERISQQFHAFLNA---SSCLEERFL-----IEIMKSLIQHRKVLLIVDDVDEFW-L------VPGSRVIVTARDESF---LVIFEVK-LRFDQALQLF-FAFKQKPVV----LKKS--------RIKVQ-----------------F-Q--N-H------------------------------------------
>AT5G48780.1
QALSALLKRVVGIWGTGGIGKTTLSRYAYERISQQFHAFLNA---SSCLEERFL-----IEIMKSLIQHRKVLLIVDDVDEFW-L------VPGSRVIVTARDESF---LVIFEVK-LRFDQALQLF-FAFKQKPVF----RQLSVRAIKLPLALKVTGSMLYRKESYWETILQCF-K--N--------------------------------------------
>AT4G09420.1
LALNELLERLIGICGQGGVGKTTLARYVYEELFKNFHVFVNAGKYESHSQKSLT-----I--IKSTVSHQRSLLVVDCVDEAL-C------FPGSRVILVTQDKKL---LVVYEVQ-LRYDEALQVF-SAFNQQPAF----ESLSFRAVRVPLLLKILGSSLQDDGKYWEKELQRL-G--E-AIMEVMKKSCR--------------------------------
>AT1G72850.1
QTLYKLFERLIGIWGPGGIGKTTLARYAYEEISSNFKVFVKAEKC---LLKLLT--------IKSTFGHRKGLIVIDCVDKVW-F------IPGSRVIFVTQDRNL---LVAYEVQ-LRYDEALQLF-SAFDQQPTF----ESLSLRAVHIPLTLKILGSSLRGDEERWEKELQQL-D--E-AIMEITSKRYRGK------------------------------
>CHS1
KALYALLERTIGIWGSSGVGKTTLARYTYAEISVKFQVFLNV----ENMKEMLL--S--FEMAEAKQKHRKVLLIADGVNKAW-F------APGSRVILITQEKSL---LVVYEVG-LRYDEALQLF-FAFKQPPPF----ERLSVRAVQLPVTIRLFGSFLTGDKEEWEATLLKL-K--G-DIKEVWKIMELDK------------------------------
>AT5G40090.1
KVVYDLLKRTIGIWGSAGVGKTTLARYIYAEIFVNFQVFLNV----ENMKDKLL-----FEITEARRKHRKILLIADDVNKIW-F------APGSRVILISQNKNL---LVVYEVR-LRYDEALQVF-FAFKQPPSF----EELAVRAVHLPLGLRLLGSFLAGGREEWVAALLKL-K--G-HIMEVWKLMETDKG-----------------------------
>AT1G72870.1
KAVYGLLNRTIGIWGFQGVGKTTLAECVFDDISSHFQCFLNANKY-PSLLKHLT------DAIKPSLVNRKVLFVVDGVDNMW-L------GPGSRIIMTSRFKSS---LA-YEME-LRYEEALQLF-YAFKKTPIF----ELFSIRAVHFPLSLKVLGSFLYDDEESWKRTLHKL-S--D-DRRYVSNYIG-GEYL----------------------------
>AT4G16990.4
EALISLFKRMIGICGPSETGKTTIGRALYSRLKSDFHAFVYKRKRKLYWEEQFLEIC--IGAVEQRLKHTKVLIVLDDVDKVW-F------GSESKIVVITQKREL---LIVYEVG-PSEELAHQMF-YAFGKNPHF----NELADEAAKIPKALKYVGSSFRRDKEQWVKMLSEF-N--N-LKISYDEL---GKGQD-VACLTNGSN-------SQV--KA---
>AT4G16990.3
EALISLFKRMIGICGPSETGKTTIGRALYSRLKSDFHAFVYKRKRKLYWEEQFLEIC--IGAVEQRLKHTKVLIVLDDVDKVW-F------GSESKIVVITQKREL---LIVYEVG-PSEELAHQMF-YAFGKNPHF----NELADEAAKIPKALKYVGSSFRRDKEQWVKMLSEF-N--N-LKISYDEL---GKGQD-VACLTNGSN-------SQV--KA---
>AT4G16990.5
EALISLFKRMIGICGPSETGKTTIGRALYSRLKSDFHAFVYKRKRKLYWEEQFLEIC--IGAVEQRLKHTKVLIVLDDVDKVW-F------GSESKIVVITQKREL---LIVYEVG-PSEELAHQMF-YAFGKNPHF----NELADEAAKIPKALKYVGSSFRRDKEQWVKMLSEF-N--N-LKISYDEL---GKGQD-VACLTNGSN-------SQV--KA---
>AT4G16990.2
EALISLFKRMIGICGPSETGKTTIGRALYSRLKSDFHAFVYKRKRKLYWEEQFLEIC--IGAVEQRLKHTKVLIVLDDVDKVW-F------GSESKIVVITQKREL---LIVYEVG-PSEELAHQMF-YAFGKNPHF----NELADEAAKIPKALKYVGSSFRRDKEQWVKMLSEF-N--N-LKISYDEL---GKGQD-VACLTNGSN-------SQV--KA---
>AT4G16990.1
EALISLFKRMIGICGPSETGKTTIGRALYSRLKSDFHAFVYKRKRKLYWEEQFLEIC--IGAVEQRLKHTKVLIVLDDVDKVW-F------GSESKIVVITQKREL---LIVYEVG-PSEELAHQMF-YAFGKNPHF----NELADEAAKIPKALKYVGSSFRRDKEQWVKMLSEF-N--N-LKISYDEL---GKGQD-VACLTNGSN-------SQV--KA---
>AT5G45490.2
KSLQHLQRKSLVIVGEYGVGKTALCQKIFEAVKSVYAVWVMENKSGLGVEELIL-----IYALHLNLRWKKYLIVFDDVRDLK-WGKGFP-GSGGRVIYTTRDENL---AHVWKI----YDAVVKDK---QKESDKI----DELMNKSRGLPLAARLL------------AERDPV-D----V-----GPVGTGQ------------------------------
>AT5G45490.1
KSLQHLQRKSLVIVGEYGVGKTALCQKIFEAVKSVYAVWVMENKSGLGVEELIL-----IYALHLNLRWKKYLIVFDDVRDLK-WGKGFP-GSGGRVIYTTRDENL---AHVWKI----YDAVVKDK---QKESDKI----DELMNKSRGLPLAARLL------------AERDPV-D----V-----GPVGTGQ------------------------------
>AT5G45440.1
KSLQHLQKKSLVVVGEYGVGKTALCQQIFYDVRNAYAIWVMHSNSGLGVEESMF-----IYALHLNLRWKKYLIVFDDVQDLK-WGKGFP-GSGGRVIYTTRDENL---ASVWKI----YEAMIQKR---EKESDKI----DELMNKSRGLPLAARLL------------AELDPM-D--G-A-----NQNGKGK------------------------------
>AT4G19060.1
LFLKNLQEKTLAIVGKYGVGKTTLCQAVFEDVKQVYFIWVMYSKTSLGVEDEMF-----IYALHLNLIGKKYLIVLDDVWDKK---SGFP-GFGGKVIMTSRDERL---AALWEI----YIDAVPTKDVAPKVNPRK----QELMDKSCGIPLAARML------------AKIEPV-D------------IGIRK------------------------------
>AT5G45200.1
EQLKELLNRFIGVVGMPGIGKTTLAKRLF---GKHFLMFLDVSQPDETLHTDLLGLKRDGDYIKTQLQGKKVFVVLDNVGDLW-I------KAGSRIVITTSSKSV---I-TYLVP-LSSCDALNHF-HAFSASP-FTDLAKQFVDYSMGHPSVLKLLARELRSDESYWKEKLSALNNIQD-LRIPYDEL-KQKIVFL-IAY--------------FF--RFYVR
>AT4G36150.1
KQLEELFKLTIGVVGMPGIGKTTLTSMLY---QHDFLVFLDVRKWMDR--SIFIELKVNQESLKALLLSKKSLVVLDNVSELW-I------KRGSRIFITTSDRSV---I-TYEVL-LTGRDSFEYF-FAFSGKPRFMNLSRLFADYAKGNPLALKILGKELNGDKTHWEEKLSKLQKIQD-LRVSYDEL-GSKDVFL-VAC--------------FF--RSYVR
>RPS4
KDLEELRKRIIGVVGMPGIGKTTLLKELY---QGKFSALIQIRVSLDRLPQMLLELKPHVSQ----LHERKVLVVLDDVSDRW-IKE----KEGSRVVIATSDMSL---T-TYMVQ-LNHRDSLQLF-HAFIDDPKFMKLSEGFVHYARGHPLALKVLGGELNKSMDHWNSKMKKLQPIVS-FQVSYDEL-TAKDAFL-IAC---------------F--RSYVE
>AT5G45060.1
KELEELLKRVIGVVGMPGIGKTTLVKELY---QGKFSALIQIRGSLECLPTLLLKLEPQLKTHKGLLRERKVLVVLDDVSYLW-I------KDGSRIIIATNDISS---L-TYVVR-LNHRDGLQLF-HAFHYDPKFMKLSDEFVHYARGHPLALKILGRELYENMKHWETKLIILQTIGE-VQVSYDEL-SAKDAFL-IAC---------------F--RSYVE
>AT3G51570.1
EELKELLERILGVVGMPGIGKTTLAREIY---RCKFLGLIDIRRSLDCLPALLLELGPDIESYKMELHTHKVLVVLDDVSDLW-I------RQGSRIVIATSDKSL---I-TYVVP-LNHKDGLGHF-YAFDRHHNIMKLSKEFVHYGRGHPLVLKLLGADLNGDEDHWKTKLATLEHIRD-LQVSYDEL-SVKDIFL-IAC---------------F--RSYIA
>AT4G19530.1
KELEEVIDRIVEVVGMPGIGKSTLLKAFY---KTRFLALLNISEVLGRLTGMLLEL-PDEEPYKEKLLKNTVFIVLDGISQLW-A------KKGSKIVIATRDLLH---E-TYFVP-LSHRDGLNHF-YAFRHFQNFMKESKEFVRYARGHPLILKLLGEELRESLSYWEEKLKSLKQIRDRLQVTYDEL-SVKDAFL-IAC---------------F--RSYVK
>CSA1
KQLEELFERTIGVVGMPGIGKTTLATMLY---NDRFLVLIDIHESLNYLATKFLGLKANIEAYKDQLLETKVLVILDNVSDLW-I------KKGSKILITTSDKSLM--I-TYEVP-LSDKDAIKHF-YAFDGNPQFPKLSKDFVHYTKGNPLALQMLGKELLGDESHWGLKLNALQKLQR-WEGSYKAL-SKKDALL-IAC---------------F--RSYVA
>AT2G17060.1
KELKELLKRIVGVLGMPGIGKTTLVKRLY---KHNFQLHMNIRQSTHSLERMILELS-NDASVKDELLKKKVLLVLDDVSQLW-I------RKGSRIVITTRDKIS---I-TYVVP-LNITDGLKQF-YAFEDHPNLMDLSTKFVDYARGNPLALKILGRELLSDKDQWPKRLDTLQPIQD-LRASYDDL-SQKEVFL-VAW--------------FF--GSYIR
>AT5G44870.1
KEMEELFLKTVGIVGMPGIGKTTLAETLY---EHKFEMFFDASKAMCWLQKRLLELKLNIEFCKDVLLLKKVFLVIDNVSEFW-I------KNGSKIVITSSDESM---L-TYVVP-LNSRDSLLWF-HAFGLD--LVKLSKHFLNYAKGNPLALGAFGVELCGDKADWEKRIKTLLKIQD-LRRRYDEL-TRKDIFL-VAC--------------FF--KSYVR
>AT5G45230.1
KQLAVLVNRIVEVVGMPGIGKTYLAKKLF---KKKINVFIFKRESSEWLQKRLVGLD---EVWKDSLIDKKVVIVFDDVSEKW-I------KKGSMIVITTRDKSL---T-LYEVP-LNERDGLELF-QVCCNI--FMELSRKFVDFARGNPLALEEFGKELRGDEAHWETRLGTLQPIRE-LRSSYDEL-NQKDAFL-IAY--------------FF--RSYVR
>AT4G19510.1
KELEKLFERVVGVLGMTGIGKTTVADIVY---FQRFDEFLDIEDSLPYLYQKLLKLDVDV-RPENFLRNKKLFIVLDNVTEIV-Y------RQGSRIVIITRDKKL---L-TYVVP-LNDREAMELF-QVFGNHPEFVDLSNDFVCYAKGLPLALKLLGKGLLTDINYWKKKLEFLVKLQK-LKSSYKAL-DDKSVFL-IAC--------------FF-------
>AT4G19510.2
KELEKLFERVVGVLGMTGIGKTTVADIVY---FQRFDEFLDIEDSLPYLYQKLLKLDVDV-RPENFLRNKKLFIVLDNVTEIV-Y------RQGSRIVIITRDKKL---L-TYVVP-LNDREAMELF-QVFGNHPEFVDLSNDFVCYAKGLPLALKLLGKGLLTDINYWKKKLEFLVKLQK-LKSSYKAL-DDKSVFL-IAC--------------FF--RSFVS
>AT4G12010.1
KNLEKLWDHIIGIVGMVGIGKTTLADCLY---RGQFDCFLNIRESLESLLQKLFTVNLEIERFERRLKSKRLLIVLDDVNRMW-Y------QGGSRIIITTRDSKL---I-KYVLP-LNDREALKLF-NAFSNSPKFEGLTNMVLDYAKGHPLALKVLGSDLCEDDLYWEAKLDRLSGIYE-LETSYEEL-TEKNVFL-IAC--------------FF--RSYVT
>AT5G36930.2
QHISSLIDRVIVIYGMGGIGKTTLAKVAF---SHLFESFLNFRESRTHLQHQLLDIRIEFHAVKERFRSKRVLLVVDDVDNAC-F------GHGSRIIITTRNMHL---LASYSPK-LDGDESLELF-HAFR--PKFLQHSEEVVTYCAGLPLAVEVLGAFLIESIREWESTLKLLRDIQA-LQISFNAL-TEKDVFL-IAC--------------FF--IGYVA
>AT5G36930.1
QHISSLIDRVIVIYGMGGIGKTTLAKVAF---SHLFESFLNFRESRTHLQHQLLDIRIEFHAVKERFRSKRVLLVVDDVDNAC-F------GHGSRIIITTRNMHL---LASYSPK-LDGDESLELF-HAFR--PKFLQHSEEVVTYCAGLPLAVEVLGAFLIESIREWESTLKLLRDIQA-LQISFNAL-TEKDVFL-IAC--------------FF--IGYVA
>Solyc05g024370
------MNRILGIWGMEIVGKMIIVRANF---SPQFDCFLHIKKKLCKISFSLNQ-GEYTHLMARRLHFKKVLVVLDDINNTW-F------SKGSRIIATKRDKHL---I-VYEVT-PIDH---QLF-QAFK--PNFEKLTLEVVGHANGLPLALNAWGSFLHNGITAWRSATEQMMPIVE-LKISYD-------VFL-LAF--------------FI-------
>Solyc08g005510
EKLKSLINRIIGIWGIGGVGKTTLAKAIF---SCQFKCFLDVKEAIHSLQNILLELRDYVSIIPSRLCSMKVLIVLDDIDEAW-F------GNGSRVIVTTRNRHL---I-IYEVP-LPDDEAMQLF-HAFK--PEFKKFSLELVNYAKGLPLALKVWGLLLHKGLTQWGRTVDQINSIVE-LKISYDGL-EEQKMFL-IAC--------------FF--RGEVI
>Solyc11g011090
EKLKSLIDRIVGIWGTGGIGKTTIAKAMF---SYQFKCFLDVKEALHYLQNTLLELGDYVSMILSRLSSMKVLIVLDDIDEAW-F------GNGSRVVVTTRNRAL---I-IYEVP-LPNLEAMQLF-YAFK--PGYENFSLEVVHHAKGLPLALKVWGSLLHRGLTQWRRTVDKIKSIVE-LKISYDGL-EKQEMFL-IAC--------------FF--RGKVM
>Solyc01g066020
GNVKSLMNRIVGIWGMGGVGKTTIARAIF---SNRFDCFLDIKEKMHSMQNILLELRNHVHMIAHRLRFKKILVVLDDIDDAW-F------GKGSRIIVTTRDRHL---L-VYEGT-LLDDDAIKLF-YAFK--PEFEKLSLEVIDHAKGLPKALKVWGSFLHKDIIEWRSAIEQMISIVD-LKISYDRL-EVQDIFL-IAC--------------FL--RGYVM
>Solyc01g008800
EEVKSLLNRIVGIWGMGGIGKTTIARAIF---SYQFECFIDVKERMHSLQNILLELRSYVHMIARRLPFKKVLVVLDDIDDAW-F------GDGSRIITTTRDKHL---I-VYEVS-LVDRHAIKLF-YAFK--PEFEKLSLEVIRHAKGLPLALKVWGSFLHKDITEWRSAIEEMNSIVE-LRISYDRL-EIQEIFL-IAC--------------FF--RGHIM
>Solyc11g011350
EKLESLINRIVGIWGIGGVGKTTIAKAIF---SCQFKCFLDVKEALHSLQNSLLELRDYVYMIQSRLCSMKVLIVLDDIDEAW-F------GNGSRIVVTTRNKHL---I-IYEVS-LCDQEAIQLF-HAFR--PEFMKFSLEVVNHAKGLPLALKVWGSLLHNGLTQWTRTVDQIKLIVK-LKVSYDGL-EEQKIFL-IAC--------------LL--RGLVM
>Solyc05g007850
EKLKSLINRILGIWGIGGVGKTRIAKAIF---SYQFECFLDVKEALHSLQNILLELRDYVCMIPNRLCSLKVLIVLDDIDEAW-F------GNGSRVIVTTRNKHL---I-IYEVS-LPDHEAMQLF-HAFK--PEFKELALEIVNHAKGLPLALKVWGCLLHKNLSLWKITVEQIKSIVE-LKISYDGL-EEQEIFL-IAC--------------FF--RGEVM
>Bs4
EKLKSLINRILGIWGIGGVGKTRIAKAIF---SYQFECFLDVKEALHSLQNILLELRDYVCMIPNRLCSLKVLIVLDDIDEAW-F------GNGSRVIVTTRNKHL---I-IYEVS-LPDHEAMQLF-HAFK--PEFKELALEIVNHAKGLPLALKVWGCLLHKNLSLWKITVEQIKSIVE-LKISYDGL-EEQEIFL-IAC--------------FF--RGEVM
>N
EKIESLINRIMGIWGMGGVGKTTIARAIFMDSSYQFDCFLDIKEKMHSLQNALLELRNY-HQMASRLRSKKVLIVLDDIDEAW-F------GNGSRIIITTRDKHL---I-IYEVT-LPDHESIQLF-HAFG--PEFEKLSLEVVNYAKGLPLALKVWGSLLHNRLTEWKSAIEHMNSIID-LKISYDGL-EKQEMFL-IAC--------------FL--RGYIL
>Solyc11g011080
KKVNSLMNRIVWIWGMVGVGKTTIARAIF-SSKFKFDCFLYNKEKIHSLQSILLKLGS-VHLMARRLRLKKVLVVLDNIDDAW-F------GNGSRIIATTRDKHF---I-VYPMT-LLEHDAIQLF-YAFK--PKFEEITLEVVSHAEGLPLALKVWGSSLHKDIHVWRSAVDRIRSVVE-LKVSYDGL-EEQEIFL-IAC--------------FL--RGKVK
>Solyc07g052770
EKVIELMNRSIGISGMGGIGKSRLAHVLY---RHLFECFLDVGEHLAWLAQVVIKLGMSVIILKNRLRWKKVLFILDDVNEVW-F------GMGSRIILTSRDKHL---LGVYEVQ-LSEDEALELF-HAFR--PEFMKLSREVVEHACGLPLALKVLGSSFYRDKKHWRHIIDRLRKILG-LRLSFDGL-EDKELFL-ITFLN---F-------AFL--DMYVE
>Solyc12g097020
EEVIELMNRSIGISGMGGIGKSELARVLY---RHLFECFLDVGEHQAWLAQVVIKLGMSVIILKNRLRWKKVLFILDDVNEVW-F------GMGSRIILNQ----------------------------------------------------------------------------------------------------------------------------
>Solyc09g007710
AGVISCFSVCMGIYGMGGIGKTTVAKAVY---HRRYESFVHVRESLHNLQKQLLDVKFKVCLIQDRLGQRKVLIVLDDVDKAW-F------GSGSTIIITTRSESL---LGKYEVT-LDDFSSKRLF-HAFK--VE---LDHELVNNGGGVPLALEVLGSLLHKDDQTWRSTLESLNTIHK-LKVSYDSL-DNKEIFL-IACF-------------FI--EAFAS
>Solyc01g014840
QEVSSLMLRFIGIWGMGGIGKTTIARAVF---WGQFECFLNVVEQLQYLQGVLLKIKITIRIIKERLRSMKVLIILDDVIEVW-F------GIGSRILITTTDKHL---LVVYSVN-MTRDEAIELF-HAFK--PKFEELLNQVVQTAGFLPLALKILGSSLCGDKIVWKCTVDRLDDVLA-LKISFDGL-SSQRLFL-IGC--------------FY--RGSVG
>Roq1
KKLSSLMKRLVGIWGMGGVGKTTAARALF---YQNFECFLDVKELLLYLQKTLLKLKVDCVILKRRLCSKKVLVVLDDVNDVW-F------GSGSRIVITTRDMKL---LVTYEIK-LEKDEAIELF-HAFK--PKFKELLNLVVDYTGGLPLALKVLGSLLYKDLDVWISTIDRLDGIMA-LKISFDGL-RYKSIFL-IAC--------------FF--RGDMT
>Solyc07g055380
HQVYKLIGRFLGILGMSGVGKTTLARVIY---RSQFQCFLEVRDSIERLQEILLEIVLRINMQKQRLRYKKVLLVLDDVDDAW-F------GDGSRIIITTKDKHL---LTIYRMG-LNNYESLQLF-HAFK--PKFEDLSAQVIEHTGGLPLALKVLGSFLYGGLDEWLSEVERLRNILK-LEPSFTCL-NIQKIFL-IAC--------------FF--SGSVT
>NbS00002214g0001.1
HEVYKLYDHFVGIWGMSGIGKTTLARAIY---SSQFECFLEVRASLVHLQEILLEIVPRIEMLQKRLQYKKVLIVLDDVDNAW-F------GPGSRIIITTKDISL---LVIYEMR-LSEYESLQLF-YAFK--PEFEQLSARVIKHTAGLPLALKVLGSFLYGDLAEWKSEVERLHHILE-LVPSFNEL-QIQNIFL-IAC--------------FF--SGSVI
>Solyc04g007320
HKVYKLMGRFVGIFGMSGVGKTTLARVIY---RSHFECFLEVRDSVEHLQAILLEILVNINMQIQRLQHKKVLLVLDDVDDAW-F------GHGSRVIITTQDKHL---LVIYRMT-LNEYESLQLF-YAFK--LDFRDVSAQIIRHCDGLPLALKVLGSFLYGDLDEWTSEVERLQGIVK-LELSFNGL-NIQKILL-IVC--------------FF--IGSVT
>Solyc04g056570
GTVYSLLGQFVGIWGMSGIGKTTIARAIY---FRYFQTFLEVGESIQHLQQILLELLLRISLVRRRLNGKRVLIVLDDVNDAW-F------GAGSIIIITTKDKQL---LVMYKVS-LNTDESIELL-YAFQ--PSYGEIIAEVVRYAGGLPLALKVLGCSLYGGMIEWRETVERLRGIVE-LKVSFNRL-STQKIFL-IAC--------------FF--KGSVI
>Solyc02g082050
QNIISMLARIIGIWGMGGIGKSTIARAVF---QEEFECFLNVRESLQPLSEKMIDT-SK-SFLMNRLSYKRVMIVLDDVDDAW-F------GAGSRIIITTRNRQL---LVVYEVS-LGINEAFMLF-FAFK--PGFSELALQVVQCAWGLPLALKVMGSFLHKTKAEWKSTLVRLEDVIG-LKLSIDAL-SLKQILL-IAC--------------FF--KEPVT
>NbS00009821g0008.1
QNLISLTTRIIGIWGMGGIGKSTIARAVF---QEMFECFLNVREALQALAEKLLET-TK-NLLMNRLSYKKVMIVLDDVDEAG-F------GPGSRIIITTRNKQL---LVVYEVS-LGTNEALMLF-FAFK--PGFMELALRVVKCAWGLPLALKVLGCFLHKEKEEWESELTRLGDVIG-LKLSIDAL-NLKQILL-IAC--------------FF--KGPVI
>Solyc09g092410
QHLELLSHRMVGICGVGGIGKTTLAKAIY---FQQFDCFLDVRSTLVKLQEKLLQIKFEVNLIKARLGSQKVLIVLDDVDEAW-F------GSGSAIIITTRDEHL---LTIYQAK-LTDNEAQQLF-HAFN--PQYDELAQDVIQYSGGLPLALVTLGSHFQGSIEEWRHEFKKLACIQK-LKISFDGL-DNQSVFL-ITC--------------AF--HGEVT
>Solyc02g032650
NNICLLHHGIWGICGMGGIGKTTIAKYAF---FESFESFLNVRDSLIYLQKQFLDIDIDINQIKSAVYGKRVLIVLDDVDAVW-F------YSGSKIIVTTRHIEL---LIIDHVQ-LSLGESVELF-HAFG--PEYTKFLTRIIEYCIGCPLALQVLGSSLSGSLDVWESTLKKLASVSK-LQISFEFIQDHKSLFL-IAS--------------FF--LGHVV
>Solyc01g102920
RPINSVDSGILLVCGIGGIGKTTLAKFVY---FGYFECFLNIRESLIALQKQLLILKAKIIKIRNALCYRKVLLVLDDVDEFW-F------GFGSKIIVTTRHKSL---LGVHEVG-LYTIEANELY-HAFGN-IKYKEYLEEVIEWCRGLPLALQVIGSS----------------------------------------------------------------
>NbS00015188g0002.1
RPINSVDTGILLVSGIGGIGKTTLAKFVY---FGYFECFLNIRESVIVLQKQLLTLKVKIIKIRNALCYRKILLILDDVDEFW-F------GFGSKIIVTTRHKNL---LGVHEVE-LYTTEATELF-HAFG--TEYKEYSEEVIEWCRGLPLAIQVIGSSLAGSKDVWRSSIEKLDNIVD-LRLSYELLDDHQNLFL-LCC--------------FF--EGFVF
>Solyc01g113620
ENINSLDTDTLVICGIGGIGKTTMAKYVY---YSKFDSFLNIRESLVTLQRQFLDIKKPMTEMRDAVSCKRILLVLDDVDDLL-L------YPGSKVIVTTRNKRL---LVLYEFE-LNRDESVELL-HAFG--PKFEVCSEQVAIDCGGLPLALEVLGATLAGNIDIWRSTIQKLAHILK-LAVSYESLEDHKNLFL-LAC--------------FF--IGLVI
>Solyc01g102840
KDINSLDSGIGMICGLGGVGKTTVAKVAY---YDRFDCFLNVRESQVYLQKQIFSIKEKIVKMKDAIGNKKVFIVFDDVDDIW-F------YPGSKILITTRCEKL---LRLFKIK-LGDDESLKLF-YAFA--PEFKMLSTEAIQHCCGLPLALYDLGSFLSGGTDIWRSKLQKLASVQK-LEISYKSL-DHRRLFL-ISS--------------LF--VGYVI
>Solyc01g102880
KEVNFLDTRTLMIYGEPGIGKTTIAKALF---CDRFQSFLDIREALIDLQKNLLDLKIDLSTIKDFLVHKKFLLVLDDVDKLW-I------PPGSKVIITTTNEHL---LAMYESK-MDNHEALKLF-HTFG--PKYMTHSKQIVKHCQGLPLALQVLASSLHGSIDMWEGAIKKLRSNHK-LELSYEALPDHKNVFL-IAS--------------FF--VGYTI
>Solyc01g102850
KDINLLDTDMMAIYGMGGLGKSTLAKTAY---FDKFDSFLDVNKSLVSLQRQLLDVGEKIIKIQEAIHRRRILLVLDDVDNLW-F------YPGSKIIITTRNQHL---FAMYKVM-LNAQESIRLF-HAFG--TEHEDLTEKVILHCKGTPLALKVLGSSLCDSVEVWESALRKLANILE-LRISYDLLDDDQKIFL-IVC--------------FF--VGYAV
>L6
TAVLELLETMVGLYGMGGIGKTTTAKAVY---SSCFDCFINIREQVVVLQKKLVEIRGSVKTIKERVSRFKILVVLDDVDELD-F------ISQSRFIITSRSMRV---LELYEVG-MSKPRSLELF-HAFK--PSYETLANDVVDTTAGLPLTLKVIGSLLFKEIAVWEDTLEQLRDVYD-LKISYDAL-NEKEIFL-IAC--------------FF--IGEPY
>Solyc04g005550
EAMVSIAATMIGICGMGGVGKTTLAEKIR-KLEKLFDVMVVGQQDFKRIQGEIAGGTDNLDRLRLRLKGQDILIIFDDVWET---------KHRCKVTFTTRFRHV---CAIMEVG-LSEEEAWNLFQ------P-LLDIAKDVAKECKGLPLAIVTVAGALKLTKPSWEDALKQLNTVYR-LRLSYDHLESERYIFL-CSLFEEDSDISTEELLRYG--MG--I
>Solyc04g005540
EAMCSMAEAIIGICGMGGVGKTTLTEKIR-KKERLFKVMVVSQQDFKRIQDEIAGGTDDLDLLRTRLMDQNILIILDDVWES---------KHRCKVTFTTRFRHV---CAIMEVG-LSEEEAWILFQ------P-LLDIAKDVAKECKGLPLAIITVAGALKKTKRSWDYALEELNTVYK-LRLSYEYLGIEKYLFL-CSLFEEDSNICPEELLRYG--MG--I
>Solyc07g044800
EAIPSLGGTIIGICGLGGVGKTTLTEKIR-KQERLFNVMVVSQQDLKRIQGEIAGGTDDLDLLRS----------------S---------KHQCKVTFTTRFRSV---CTIMEVG-LYEEEAWILFQ------P-LLCIAKEVAKECKGLPLAIIIVAGALKKTKRSWNCALGQLSTLYK-LRLSYDYLGSEN---------------------------G--I
>Solyc12g016220
EVIPSMAGTMIGICGMGGVGKTTLAEKIR-KQERLFNVMVVSQQDLNRIQGEIAGGKDDMDRLHTRLMDQNILIILDDVWKC---------NHRCKVTFTTRFRSV---CAIMEVG-LSEEEAWILFQ------P-LHDTPKEVAKECKGLPLAIITVAGALKKNKRSWDCALEELSTLYK-LKLSYDHLQSEKYLFL-CSLFEEDSDICPEELLRYG--MG--I
>Solyc10g055140
-----MSGTMIGICGVRGVGKTTLDDKIM-KKERMFNVMVVSQQDPKRIQGEIDGGTDDMDRLCTRLVDQNILIILDDVWKS---------KHQYEVIFTTRFRFV---CAIMEIG-LSEKEAWILFQ------P-LLDIAKEVDKEYKGLPLAIITLAGALKNTKPSWDCALEQLI-CVN-VKIKFS-------------------------------------
>Solyc10g055050
EAIPRMAGTMIGICCMGGVGKTTLANKIR-KQERMFNVMVVSQQDPKRIQDEIAGRTDDMDRLCTRLVDLNILIILDDVWKS---------QHQ----------------AIMEIR-FYEEEAWILFK------L-LLDIAKEVDKECKGLPLVIITVAGALKNTKPSWVCALEQLIKLYK-LSLSYDLLECEKNLFF-CSLFEEDSYVFPEELLRYG--RG---
>Solyc02g036270
QAM--MADSVIGICGMGGVGKTTLAEKIR-KKERFFDVMVVSQQDLKTIQAEIAGGTDNFDQLRSRLMGQDILIILDDVWNS---------NHQCKVTLTTRLRDV---CAIIEVG-LPEKEAWVLFQ------L-LHDTAKDVVKECKGLPLAIITVAGALKRSKPSWEDALKQLNKVYQ-LKLSYDQLESERYLFL-CSLFEEDSNIWHEQLLRYG--MG--I
>Solyc03g094100
-----MVGTMIGICGLGDVGKTILAEKIR-KQQGLFKVMVISQQDLKKLQGEIAEKKDNLDRLRTRLMDQKNLIILDDVWDS---------NHRCKVKLTTRFRNV---CTIMEVG-LSEEEAWSRFE------T-PIDISKEVTKECKGLPLAIIIGVGALKRTKPSWENALRQLNEVYE-LKLSYDHLGEEKCLFL-CFLFQEDNNIWIEELLKYG--MG--I
>Solyc12g044180
EPLPIMAGTIIGICGLGGVGKTTLAERIK-KKEKLFNVMVVRQQDPKRIQEEIAGGTDDLDQLRTRLMAHNTLVILDDVWET---------NYRCKVILTTRLRPV---CAIMEIG-LPEEKAWMLFE------P-LLDIAKNVSKECKGLPLAIITVAGALKRTKPSWEDALKKLNAVYG-LRLSYDYIESERYLFL-CSLFEEDSDIWIEELLRYG--KG--M
>Solyc12g044190
EPLPIMAGTIIGTCGLGGVGKTSLAEKIR-KQEELFNVMVVSQQDPKTIQEEIAGGTDDLDLLRTRLMVHNTLVILDDVWET---------NYRCNVILTTRLRPV---CAIMEIE-LPEEEAWMLFE------P-LLDIAKDVSKECKGLPLAIIKVAGALKRTKPSWEDALKRLNAVYG-LRLSYDHIESERYLFL-CSLFEEDSDIWIEELLRYG--KG--M
>Solyc12g044200
EPLPIMAGTTIGICGLGGVGKTTLAEKIR-KQEKLFNVMVVSQQDPKRIQEEIAGGTNDLDQLRTRLMAHNTLVILDDVWET---------NYRCKVILTTRLRPV---CAIMEIG-LPEEEAWILFE------P-LLDIAKDVSKECKGLPLAIITVAGALKRTKPSWEDALKQLNTVYG-LRLSYDYIESER-------------------------------
>Solyc10g054970
EAIPSMTGTMIWICCMGGVGKTTLANKIR-KQERMFNVIVVSQQDPKRIHGEIAGGTYDMDRMCTRLVDQNILIIY----------------------------------------------------------------------------MSVVILLVKASNLSKVWT-------------------------------------------------------
>Os09g10054.1
QKIPILYPGIIGIWGVGGVGKTHLLNKIN-LGDSSFHIYVASKESVQKIQAEIVKNRDDVHIISEFLDGKNFLLLLDDLWLL---------NLKRKVVLTTRSQDV---CVQIKVA-LRDEEAWKLFE------S-LIELAKQVVKELKGLPLALVTVGRAMYADPVLWEHTIDYMDTVFR-LKFSYDSLRNTKRCFL-CALWPEDVFIATDELDQCW--MG---
>HORVU6Hr1G095140.34
QEMPGLYPGMIGIWGPGGVGKTHLLKNIN-GDGMTFDLFVASRGSVEKVQSQIIRK-PNTRNIYEYMKTKSFLVLLDDLWQL---------RLNRKVVLTTRLREV---CVELKVA-LQEHEAWHLFE------P-IEALARELMKELKGLPLALITIGKAMYQDVYQWETAIQYMDTVFT-LKFSYDNLRNTRDCFL-CALWPEDENIRKVDLAQCW--MG---
>Os12g30720.1
SEVPIVFASKVGLWGPGGVGKTHLLHQIN-HKNPAFDIRVASKGSVAKVQDAIVEMVDDTVIIYEFLKSKNFLILLDDLWDV---------NYKQKLLLTTRSESV---CVRIKID-LDETDAWHLFE------P-VLKLAKDVANELAGLPLALIVVGRAMSTHPREWQNCIDFLEEVFA-LKLSYEYLSDNKDCFT-CALWPDDYLLDRNKLSEYW--MG---
>Os12g30760.1
TEVPIVFASKVGLWGPGGVGKTHLLYQIN-HKNPAFDIRVASKGSVAKVQDSIVEMQNDTVIIYEFLKSKNFLILLDDLWDV---------NYKQKLLLTTRSESV---CVRIKVD-LDETDAWHLFE------P-VLPLAKEVANELAGLPLALIVVGRAMSTHPREWQNCIDFLEEVFA-LKLSYEYLSDNKDCFT-CALWPDDYLLDRNKLSEYW--MG---
>Solyc03g005670
GRVCRML-PVIPIYGVVGSGKTTLARSVHSAVE-RFNIWIDVREDVGYILENIMEV-KQLERVGRIFNSKR-LFVFDDVRQAWELYGALP-ESGSYVLVTTRVEYVAKYI-VHNMNSLNEDDSWRLF-MVS----HRASS--EMVRCC-GLPGLI----KHLA-KTSDQSFI--------EYYCLLYQELPKEQPCFIYLGHFLENQLIDPEKLSHLWMIEGLLS
>NbS00040944g0001.1
KRVRELL-PVIPICGAVGSGKTTLAKRICPITK-EFTIWVNVSEKITDILRQVLVC-EQLERTEERLKSQR-LIVLDDIREAWELCKTFP-KKGSIVLVTTRVGYVAEYI-VHTMTPLNEE----------------------------ALP------------PQADTVY----------------NELPDHKPCFVYLGHFLEDQEINPEKLSHLWMIEGLLS
>Solyc03g005650
EEIIQLL-QAVPIWGRSGMGKATLVNEIYPRVK-EFHVNIRLSENAHDALQHVFEFDTSLDCVRQHLEMSR-LIVLQGVGDDWRLRSVLG-AKGCIILITTRARQVAESI-IHEKRPLTEENSWKLF-EMW---PEIQSI--RMVKLC-GIPGAIIALAKQLA-NASEWEITEQ--NRV-QVMAPSYAELLDDKLYFLYLGQFREDSQIEPEKLSHLWEIEGLIS
>NbS00048318g0004.1
EPILRLL-EVIPIWGLSGTGKSALAHAICTSVD-EFELNIRVSENPEYALLHAMEL-QVLDFVRQHLEKSR-LIVLEDVREDWQLRGAVG-AKGCRILVTTRAREVAKSI-IHEKRPLSEENSWELL-RIW---PEMKSMGREMVKLC-GLPGAIIALGKLLE-SVSEWEMV-Q--NPL-QVMAPSYAELSDDKLYFLYLGHFREDPEIEPEKLCHLWTIEGLIS
>NbS00002626g0018.1
ELILRLF-EVIPIWGPSGTGKSTLAHAIYPRVQ-EFKIIITVSDGFKREYSSVLAF-DTLEKIREQLEEDR-LILLEDVREDWQLRRAVG-AKGCRILVTTRAKEAAEGM-VHRKKPLTDEYSWELL-RTW---P-------KMN------PGAVIELAKLVA-DASEWEIV-Q--NSL-QVMTPSYDELSDHKLCFLYLGHFREDPEVEPEKLCHLWTIESLIS
>Bv5_105960_cxug.t1
EKVMDLIKELISIVGMPGLGKTTLAKKLF--VK-KF-GWCRVSRG--KILRDILDIDNELDTLYKNLKGSKYLIVLDDIWD-WD---CFPDG-GSRIIFTSRMEDIQ--L-PYKLPFLSPDDSWYLLKNVFQDE-DFEEVGKIIAERCQGLPLAVNLIAGHLRKKVS-WEEV--SANEL---LEH-YKHLPS-KPCMMYCAGFPEKNEIKVQKLMRLWIAEGFIQ
>Bv5_105980_aezo.t1
EKVMDLIKELISIVGMPGLGKTTLAKKLF--VK-KF-GWCRVSRG--KILRDILDIDNELDKLYKNLKGSKYLIVLDDIWD-WD---CFPDG-GSRIIFTSRMEDIQ--L-PYKLPFLSPDDSWYLLKNVFQDE-DFEEVGKIIAERCQGLPLAVNLIAGHLRKKVS-WEEV--STNEL---LEH-YKHLPS-KPCMMYCAGFPEKNEIEVQKLMRLWIAEGFIQ
>Solyc02g084450
EKVVELT---LCITGMAGIGKTVFTHCLCKEVKKAFPLWVSVSAE--RILRAAIEVSTDLYTLQELLSGDNFLVVLDDLCDLWNLYAAF-KSKSSRLVFTTRNSKVASF-AMF-LQPLSDEDCWKIIQ--FNN-HNLD-IGLEIAKKCKGVPLVAKTIGDILH--VNEWDSLVKNL-NVFPIFLLSY--LPQHKKCFSYCCLFPPEYVYKMKDIVLLWMAEGLIH
>Bv3_063600_ouny.t1
RVIVELT---VSIVGMRGLGKTALADHILEEVQAKFPLRASMSGG--NFCKEDLERSKRMSSHH-LLDSDKWLLMLDSVGPSWRFQTSY-QGR--KILITTLSARVGKM-TVH-LKPLSEKSCNSILQ--MR----------ALAKISCGLPLVATF---LVW-SIEERDQWIHDI-IILPILRSSF--LETKKRCFVYFSLFPHDYQFCKEELIHLWISERLVL
>Os09g14490.1
KLIISLLRKLISIVAMGGMGKTTLARLVYARVQNHFDAWVWVSEV--RLTKAAIEVTTELRQLHEEVKGKKILLVFDDVWDTWEMKRPF-SATGSHMIITTRNENVSTI-AVI-LGGLQKDDSWALFK--FDN-RETE-IGRKIVEKSDGVPLVLKTLGAMLS-SLEFWNYVLTDL-DILPILKLSY--LPAIKRCFTFLAAFPRGHKFDLEELVHMWCALGFIQ
>Solyc12g094660
SMMLDLIEEIVQIAGKMGSGKTTLARAIY--IRNHFEAWVTISKK--DILQNLLKM-DSLNELESRLENKKYLIVLDDVQQMWELRSVF--GNGSKLLITTSVWYVS--C---KVKKLKKNYSWNLFKKALGNE-------KQVLDVCSGLPLNIVLLGSMLSK-TNDYLQKMLRTD-I---VSLSY-DLPDHKLCVLYLVLFPKEYDI-VRRLFRLWLSEGFVN
>Os01g58530.1
----------ILIEGIGGLGKTWAAKAAYQAARNNFDIWISLSN-LRQCIDKITALR--LTMIKEYLTKRKFLLVLDNAYEEEH---GIPRQNGSKVIVTTRTRRTAGAMP--VIMPLTYEESYNLT-KI----K---DVSSYLINNCYGIPLSVILLAGVLSQ---D---TLNEL-SVFTMVKFAYHQLPANRHCFLYCLLFPEDQGIPVNDLIRFWVMDGLIT
>Os11g29090.1
SQIINL-KHIVGVYGPCGIGKSLLVAAILEKMKQKFDITVDLRK-LEEIKNSFAKLS--LAFLAEKLKEKKSILFLDNAWESWK---GIPE---CKVIVTTQKIEVCKYMA--EISFLTEKESWELF-KA----P---DIGTEVAKRCGRLPLALDVIGTVLGK---DWECALSEL-EVLKILESSYNHLEDEKSLFLLCSLFPGGHKISKNELTSYWTGEDIFN
>AT5G45260.2
-KLLEV-PRCVGIWGMPGIGKTTLAKAVF-QMSSAFDCFI---EDEKCLLEEQL-L-ATISSLRDRLNSKRVLVVLDDVR--GE---GF-DGPGSLIIITSRDKQVFCLCN-YEVQGLNEKEARQLF-SASED-N-QE-LSVRVINYANG-PLAISVYGRELKKKLSEMET--AKL--IVDAFKSTYDTLS-NKNIFLDIACFFQGENV--NYVIQLLEG-GFFP
>RRS1
-KLLEV-PRCVGIWGMPGIGKTTLAKAVF-QMSSAFDCFI---EDEKCLLEEQL-L-ATISSLRDRLNSKRVLVVLDDVR--GE---GF-DGPGSLIIITSRDKQVFCLCN-YEVQGLNEKEARQLF-SASED-N-QE-LSVRVINYANG-PLAISVYGRELKKKLSEMET--AKL--IVDAFKSTYDTLS-NKNIFLDIACFFQGENV--NYVIQLLEG-GFFP
>AT5G45050.2
-KLLEI-PRCVGIWGMPGIGKTTLAKAVF-QMSGEFDCFI---EDEKCLLEEQF-L-GTVSLLRDRLNNKRVLVVLDDVR--VE---GF-DGPKSLIIITSKDKSVFRLCN-YEVQGLNEKEALQLF-CASDD-N-HE-VSMKVIKYANG-PLALNLYGRELMKRPPEMEI--AKL--FVDAIKSSYDTLN-RKNIFLDIACFFQGENV--DYVMQLLEG-GFFP
>AT5G45050.1
-KLLEI-PRCVGIWGMPGIGKTTLAKAVF-QMSGEFDCFI---EDEKCLLEEQF-L-GTVSLLRDRLNNKRVLVVLDDVR--VE---GF-DGPKSLIIITSKDKSVFRLCN-YEVQGLNEKEALQLF-CASDD-N-HE-VSMKVIKYANG-PLALNLYGRELMKRPPEMEI--AKL--FVDAIKSSYDTLN-RKNIFLDIACFFQGENV--DYVMQLLEG-GFFP
>AT4G36140.1
-RLLEL-PRRIGIWGMPGIGKTTLAKAFF-QISGGYECFI---KHGKRLLEEHFKL-SSISLPRDKLSKKRTLVVLDDVH--AE---GF-HGPGSLIIITSRDKQVFRLCN-YEVQSFNENEALQLF-CAFRD-N-LE-LSLKVIDYASG-PLALSFYCRVLKK-LSEMET--TKL--IFDLFKSSYETLD-NKNIFLDIACFFSGENV--DYVMRLLEG-GFFP
>AT5G45210.1
-RLLEL-SYYLGLWGMPGIGKTTIAEAAF-QMSKDFDFFV---EDKGKLREEH--L-GSIILSFKELREKKVLFVLDDVR--FE---GI-ESPGSVIILTSRDKQVLHQCE-FEVPSLNEEEAVRLF-TAFEG-K-MD-VSKKVARYAGG-PKALCFYGRELEKKPEEMEE--EKM--ILSLFRSSYDALN-NRSIFLDIACFFNGEPC--DDVMRILEG-GFFP
>AT3G51560.1
-KLGKI-PRSIGIWGMPGIGKTTLAKAAF-QLSGDYECFI---KDEKGLLEAHFKL-SSIILLRNVLRHKRVLVVLDDVC--AE---GF-DCPGSLIIITSRDKQVFSICD-YEVPGLNEEEALQLF-CAFKE-S-QK-LSKKVIDYANG-PLALIFFG-CMSK-PKPIEI--AKV--IHDAVKSTYDSLS-NKNIFLDIACLFRGENV--DCVIHLLEG-GFFP
>AT4G19520.1
-RLTKL-PRSLGIWGMAGIGKTTLARAAY-QLSRDFECFI---EDEKGLLE------PQVSILLKTLRSKRILLVLDDVR--AT---EF-DGPGSLIIVTSQDKQVLVQCN-YKVQGLNKHESLQLF-CAFKD-N-LE-LSMKFVDYANG-PLALSICGKNLKK-PLDMKS--VEL--IFVKLKSSYDALS-SKEIFLDIVFTFRGANV--DNVMQSLAG-GFFP
>CHS3
-RLLEL-HRSIGIWGMPGIGKTTLAKAVF-HMSTDYDCFI---ENKERLLKERIKL-SSITLHRDKLYDKRILVVLDDVR--AE---RL-DGSGSLIIITSVDKQVFAFCN-YTVQGLNVHEALQLF-SVFIN-N-RK-LSMKVIDYVNG-PLALSIYGRELMK--SEMET--AEL--IQDVLKNAYSALS-NKNIVLDIAFFFKGETV--NYVMQLLEE-HYFP
>AT2G17050.1
-KMLKV-LRSIGIWGMPGIGKTTLAEAAF-QFSGDYECII---KDAKHLWNEYLEI-GQ----------KRLLIVLDNVL--AD---GF-DGPGSLIIITSRDKQVLVQCN-YEVEGLNKDEAKQLL-CAFID-S-LETISVK---YFSG-PLALSLYEEMLSM-SDKMEV--KKL--IMEVFKSNYNALN-NKSMFLDIACFFRGEKA--DYVMQLFEG-GFFP
>AT4G12020.1
-QVEEL-SRSIGIWGTVGIGKTTIAEEIF-KISVQYEVVL---KDVKAVRENFLEL-RIDSFLRSRLQRKRILVILDDVN--VD---TL-NGPGSRIIMTSRNRRVFVLCD-YEVKPLDIPKSLLLL-CQI--------LSLELVKFSNG-PQVLQFLSSI----DREWNK--LEV--IPGIFEKSCCGLD-NRGIFLDIACFFNRIDK--DNVAMLLDG-GFSA
>AT4G12020.2
-QVEEL-SRSIGIWGTVGIGKTTIAEEIF-KISVQYEVVL---KDVKAVRENFLEL-RIDSFLRSRLQRKRILVILDDVN--VD---TL-NGPGSRIIMTSRNRRVFVLCD-YEVKPLDIPKSLLLL-CQI--------LSLELVKFSNG-PQVLQFLSSI----DREWNK--LEV--IPGIFEKSCCGLD-NRGIFLDIACFFNRIDK--DNVAMLLDG-GFSA
>AT4G12020.3
-QVEEL-SRSIGIWGTVGIGKTTIAEEIF-KISVQYEVVL---KDVKAVRENFLEL-RIDSFLRSRLQRKRILVILDDVN--VD---TL-NGPGSRIIMTSRNRRVFVLCD-YEVKPLDIPKSLLLL-CQI--------LSLELVKFSNG-PQVLQFLSSI----DREWNK--LEV--IPGIFEKSCCGLD-NRGIFLDIACFFNRIDK--DNVAMLLDG-GFSA
>Os04g11430.1
DELLKL-KDVISIVGIAGVGKTALAQKVYLHVSNKFDRLI---KE--------QVLASSDRILKDKLKGSRILVVFDDVWS-WE---PL-QSKGSKLIVTTRSQNVANINT-VHLDGLEDEDYWEHF-CAFAN-P-LE-IGQELVKKLAG-PLAAQTVGNLLKKDEKHWETVRKQI--IMPALRLSYVRLP-HKQCIIYFALFPKNYQLRGDALIRMWRA-GFVN
>Os09g20030.1
EELLGT-NTVLAISGIGGVGKTTLARQV-ISVSDDFNRLT---KE--ALANWMQDL----QSLTESIVKFRFLLVLDDVWD-WQ---PL-KQQGSAILLTTRSQRVADLVN-FRLEGLPPTIFDEFF-CAFDR-P-LN-IGKRIIPQLKR-PLAAETLGRLLKMDREHWNQISEEL--ILPVLRLSYLYLP-YRNCFLFCSMYPKNHQFDKDTLVNSWIA-GLVE
>Bv1_023350_jjtp.t1
-DIVGI-GKVMLIFGEAGAGKTTLARMVF-RIEEHFREWF-------LSPEEILRLNTDLELKAENIKQNRYLIIIDNVP--LD---SLPDN-GSRILLAS-RADLNVQQS-YKIKPLDVDHSWKLL-KVLEN---LEK-GIRMAEKCKG-PRAIVAMAALL-------NHV-KEM---SEFLKFEYDELP-EKLCLLYFGHFPAILPIPAKQMVQMWMA-GLVK
>Os12g28070.1
ERLVGL-MKVVSIVGFGGLGKTTLASQVY-KIHSRFEVFV---F-NRMILNDILQLDKSINATREKLSCKRFLVVIDDIA--WN---AFVENSGSRIITTTRRKDVANACSVYKMKPLGWTDSRSLF-RIYDN-P-LEEIAIDILKKCGG-PLAVVVIASLLA--QEEVNKL-NKI--LKHILKLSYNNLS-DKTCFLYLHMYPENYDIMKKDSMRQWIA-GFIT
>Os08g05440.1
DELIKNLTKIVYVVGMGGLGKTTLATAVY-KIKVGFPAF--VP--NPNMK-AILWI-EMLGELSTSL-SCSAVLSMPVVGSL--AAT------SQTIATTPGYTRGARNSTPVCAELLSNQ---------L---PAASRLGHHVVT---GMPADMNYLAG-LDDISDNMKPLLDST-ALRGLYDLPSHLFP--KWIWIAEGFVPEK---QNTNLGLYELGE----
>Os01g72390.1
E----VLDVFVSIVGMGGIGKTTLAQMVYDIVQQHFPLWVTVSEDTTILQ-GIVGS---QLHVREVL-CGQFLLVLDG----W-LK-SLEC-GGSAVLMTT-----------------------SEK---R----KLAYIKVTISD---GIPLSAAILG--LRRSADEERSVIEEW-S-RDIIELSYKHLP--KGCFAFCSLFPRTHKIDKDMLIQLWMAN----
>Os03g40194.1
QEIKQRK--VLCVVGIEGVGKTALVQLIFVNVKEYFSIWVNVSRQMRITK-RIIEA-DHKSYLQNIL-HERFLLVLDD----W-LR-SLAS-AGSTVIVTT-----------------------ELV---E---IPMSEIGVQKCH---GIPLAAVTLG--LRK-GTEWSSVIEEW-SLTGVLQMSYEHLQ--KRCFAFCALFPEAFEVDGDMLIQLWMAN----
>Os12g31160.1
EELVRLPHKVVSIVGGGGLGKTTLAKEVY-KIHGEFVAFVTVGQNPTVLL-NMLRLGQQMGKIREFL-DKRYFITIDD----W-IK-ALPE-TGSRIVATTRI--VAKSCTTYPMKHLSKTDS-QLL---S---YDLE-V-HDVWNIC-GMPLAMIVIA--MNK----------NK-KLHTLLRICYSDLS--RTCLLYLSIFPEDETVEKNRLIWRWIAERFIP
>HORVU3Hr1G001250.3
NVLVNLDRKVVCILGTGGIGKSTLATGIY-QLQGRFSAFVHLGRNKTTLI-SILKVGEAWNKLWAFL-KTSYFVVLVD----W-FS-VLPN-DSSRILITTCT--VAESCSLHPMERLSEEDS-TL--------PHRL-V-DDMLEMCGGVPLAITITA--LSK--------------VHTPLEISYDDLP--KSCFLYFSAFPGNRTIKKDRLIRRWEAEGLIA
>HORVU6Hr1G057110.1
DELVKL-SKVVSILGMEGLGKTTLGNEIY-KIRGNFEAFVTLGRRRETVQ-EILCV-TAPAELSKYL-ATRYFILVDG----W-IN-ALPN-NGSRVLTTTCI--VAQRCMIYQIEPLNEEMS-RLL-------P----V-KNMFEMC-GMPLALVLAA--LAK----------KI-VVYKSLQMSYDALS--RSCLLYLSVFREGCTIKKDRLIRLWIAERFIP
>AT4G19050.1
KKIMDLQ-KTV-LVGEAGIGKTWLAKEV-QRVQE-YNLWLHLNKDEKSLY-ELAYF-EPLESLKEMIKHKKDLLILDDTTE-L-LQDFL---K-VKILVTEREESTT------KVGPLTEDDAWVLL-RL-DN--EIKEM-SCILSKSKGLP-AIVVL-SLNSKSKQRFKELLSSLND-------SYNPLPD-RACFWH--DF---YKAYYRDLIVHWMLEGYF-
>Bv4_089550_fzgy.t1
EEIVALM-KVV-LHGKHGVGKTWIAKEV-KHVKN-VDILINLNEDTNALY-KIVQL-EKL--LKQ-LKGRRYLVSLDDIS--F-LKEML---KGSKILVTNSYRSVA------EINSLTED----LF-RS-NN--HIVSL-EEIVKRCNYLP-A-VVF-NVLSANADDKKLAIE--QDM---LGCSFNK--N-R-CFWL--VY---LKINYNLLIMYWILEGYLD
>Bv3_058340_etpj.t1
EKILEL-HRSICLYGRGGSGKTTVLKNLFKEL---FDLYVTVPRGQKHVRDEIIQL---LKEIHQALVDRKFLVLLDDDWD--E---GFP--PGSWFVLATRSLDACPIL---MIEVLSNVEA-QLF-KV-GD--DLE-IAQAISNEC-GSPVILSAMGSALRENAE-WKLALEKLN-T-ELIKFCYDRLA-RKTCFLYTALFQEEKEIDNSTLVECFISEGLVG
>Bv3_064600_wiae.t1
-RLLSF-EKKIGIYGNGGIGKTTMMKTFLPRV---FDLWVTRPRSRRKIQNTLAQL---LDEVLQTLQARKFILFLDDVWD--K---GIP--SSDKIILTTRSIHVCEAM---KIEVLSREQS-RLF-HA-GH--DLD-IGRAIVNEC-GLPLVIKVVGRALSDSFA-WKHALKEIN-V---LKIGYSKL--HRSCFLYSALFTESEAVRISSLVECLVDEGCVA
>Os06g48990.2
EELKNL--RVI-VSGEQ--GKTTLMNQVY--VRNHFK--VDMSK-TRDLLRAVLNM-DELEEIQRTFRGNRYLMVMDDVDSVW---------EG-KIVLTTRIEELHKV----EIRPL--ELAYQLL-HVFRNDPELEEIGLKILRKCRG-P--IRAVGALLAR-VD-WKEI-----E--QVLVIAYAQLPA-RLGFLYCLAFPERSEIPARKLVRLWTAEGFLQ
>Os06g48990.1
EELKNL--RVI-VSGEQ--GKTTLMNQVY--VRNHFK--VDMSK-TRDLLRAVLNM-DELEEIQRTFRGNRYLMVMDDVDSVW---------EG-KIVLTTRIEELHKV----EIRPL--ELAYQLL-HVFRNDPELEEIGLKILRKCRG-P--IRAVGALLAR-VD-WKEI-----E--QVLVIAYAQLPA-RLGFLYCLAFPERSEIPARKLVRLWTAEGFLQ
>Os11g39310.1
NELL-LMSRVMAIAGPAGIGKTTLAMELHRRLRQHFQ--VKLSRALQTILKQIMELSEDLRNISECLKDKRYFALIDDIFS--DIKGAFP-NNSSRILFTARDEQVS--L-VHQMKPLNDSDS-KLL-KAFSS-LDLR-L-DEILNMCRGIPL-ITSMA--------DWLKQQQ---EV-RLLKQSYDEL---RQPSLYLSMFPQGYVFEKDHLATILEYEGFIP
>Os11g39330.1
NELL-LMSRVMAIAGPAGIGKTTLAMELHRRLRQHFQ--VNFSR-PQTILKQIIELSGDLRNISERLKDKRYFALIDNIFS--DIKGAFP-NNGSRILFTAGDERIA--L-VHKMKPLSHSDS-KLL-KAFGS-PELK-L-DEILMKCRGIPS-ITGMA--------DWLKQQQ---EV-RLLKQSYDEL---RQSLLYLSMLPQGYVFEKDRLVMKWLDEGLLS
>Bv8_200300_frqg.t1
DEMIKI-DKVI-IHGIAYVGKTEVAKAV-KALQDHF-VWV--A-SLKSLQEKIMKFDDR-IKIRNFVR-KK-LVIVDSLWE--D---GIPE-EGCKVILTSRSKFMCRI--EYEIKPLS--EGW--F---FGT---LKDLSDEVVMKCAGLP-GIIVLGHLIRESSNELEKILS--SNL-RVLKHSYKKL-E-QLCFLYCALYPKG--IEADQLIDNWIWDGLLE
>Os10g04290.1
EKKAEI--KLLKIHGSAGMGKTTLAGLAYQAVSEQFDT--SITEKVNNTATEILQTGDELDILSQFLADQRYLVIVDDIWQQWE---SL--KNGSRIIMTTRVSVVE--C-VCEVTALS-DAA-AL-----SENP-DKKSS--IAKLS-GMPLAIICIAQLLS-STNRFDVACQALK-LVSLV--GYHCLP-HKTCLLECSIYTPNQRFERDDLIRIWMDEGFAD
>Os06g43670.1
DRIAEG--RIMDIYGLGGLGKTTLAQMAFSDCTTQI-AWISIKQQI-NVA------------VESILTEKRCLIVLDDLWNNFKLEARL--KKGSKVIVTTR----------------S-KVA-RM-----NKIP-ED--T--LFRKK-AVPTPVPPYA-------------------MRTIVE--------------KCQVFPKGSHIQKSSLIQQWIALGFIQ
>AT5G45240.1
EEIRHLIQRTLGILGKPGIGKTTLARAVFRRVASHF---V---KD-----RETLEL---LTQVEEDLQQKRVLIVLDDVRQ--DLGEQFP---GS-IIITSRDRQVLEKC-IYELNGLN-EDA-KLF-RCF---------GKDIVKN---LPMVIKGFGSALSKTTEDFKDAFNSMNEILTVLHANFEHLPSSRPCVHHVQSLPKH--FHRRQLVKLW--EGF--
