# Supplementary material for: An N-terminal motif in NLR immune receptors is functionally conserved across distantly related plant species
Source: eLife. 2019 Nov 27;8:e49956. doi: 10.7554/eLife.49956 (PMC6944444; doi:10.7554/eLife.49956)
Supplement: Figure 3—figure supplement 1—source data 2. — The phylogenetic tree was saved in newick file format. [file elife-49956-fig3-figsupp1-data2.txt]

(((((((((((((((((((((((((((((((((((Os11g37850.1:0.08158731,Os11g37780.1:0.09208925)0.9600:0.04900058,Os07g19320.1:0.14068290)0.4300:0.01696167,Os11g37880.1:0.10007913)0.2200:0.00575750,Os11g37870.1:0.14357136)0.3200:0.00572354,(Os11g37774.1:0.06238345,(Os11g37740.1:0.07000808,Os11g37759.1:0.03513712)0.7800:0.01781661)1.0000:0.09822249)0.7300:0.02292441,Os11g37860.1:0.17577550)1.0000:0.08794603,HORVU6Hr1G002150.4:0.28161918)0.6300:0.02524240,(HORVU7Hr1G000230.24:0.20316030,(HORVU7Hr1G100250.47:0.07307848,HORVU7Hr1G100300.16:0.11346445)1.0000:0.19255505)0.9600:0.07828593)0.3000:0.00739616,(HORVU3Hr1G099740.7:0.33944046,(Os11g27440.1:0.30653798,(Os08g07380.1:0.16724439,(((Os08g07330.2:0.05711769,Os08g07340.1:0.09083685)1.0000:0.08544826,Os11g03650.1:0.14906960)0.6000:0.01208100,(Os05g15040.1:0.00000050,(Os05g15040.4:0.00000050,(Os05g15040.2:0.00000050,Os05g15040.3:0.00000050)0.1900:0.00000000)0.0900:0.00000000)1.0000:0.16279573)0.6500:0.01201734)0.6000:0.02609437)0.9900:0.09239724)0.3200:0.01441547)0.8900:0.05939954,((HORVU3Hr1G099360.6:0.27152088,Os01g24820.1:0.34947708)0.5900:0.02402385,(Os11g34920.1:0.21481253,((HORVU5Hr1G068380.3:0.16073925,Os11g34880.1:0.18733873)0.7600:0.02992573,(HORVU2Hr1G011300.4:0.09638520,(HORVU2Hr1G040600.1:0.00000050,HORVU2Hr1G119380.2:0.00000050)1.0000:0.07053616)1.0000:0.14035739)0.5500:0.01060907)0.9000:0.07218659)0.5200:0.02906613)0.1700:0.01103379,(Os12g36690.1:0.04096489,(Os12g33160.1:0.00000000,Os12g36720.1:0.02429131)0.9400:0.01454514)1.0000:0.33485300)0.4400:0.02358723,(HORVU6Hr1G028220.2:0.25227460,(((((HORVU7Hr1G023730.1:0.02128163,HORVU7Hr1G023750.1:0.03968761)1.0000:0.06167393,HORVU7Hr1G023820.2:0.04478218)0.8600:0.04002631,HORVU7Hr1G023770.19:0.08623918)1.0000:0.17633482,HORVU3Hr1G104770.5:0.23839674)0.1500:0.00435619,(Os11g43700.1:0.24471524,(HORVU3Hr1G002130.3:0.25879434,((HORVU5Hr1G085290.3:0.09194542,HORVU5Hr1G085330.3:0.08440278)1.0000:0.12196442,(HORVU1Hr1G004040.2:0.08505880,(HORVU1Hr1G004140.1:0.07403659,(HORVU1Hr1G004080.7:0.10821104,(Sr33:0.09118422,(Sr50:0.07335613,(MLA10:0.00988903,HORVU1Hr1G012190.1:0.02203631)1.0000:0.05839537)0.3900:0.00734958)0.2700:0.00529308)0.4300:0.01188767)0.4700:0.00666136)1.0000:0.08409789)0.9800:0.05586186)0.5600:0.02628139)0.2400:0.00784882)0.4500:0.02007539)0.6900:0.03923995)0.6100:0.02293793,((Os02g19890.1:0.22668267,HORVU2Hr1G012010.2:0.20952089)0.8300:0.05023739,(HORVU5Hr1G063690.2:0.30553283,(Os11g32170.1:0.03165364,Os11g32210.1:0.00499733)1.0000:0.24688291)0.9500:0.08703840)0.8800:0.04922019)0.5000:0.02799970,(((Os11g16470.3:0.00000050,Os11g16470.2:0.00000050)0.3700:0.00000000,Os11g16470.1:0.00000050)1.0000:0.27753857,((Os12g17090.1:0.00000050,Os12g17090.2:0.00000050)1.0000:0.26190803,(Os12g17410.1:0.17885402,Os12g17490.1:0.12047491)0.9600:0.04711398)0.9800:0.07458511)0.2800:0.02270316)0.0200:0.00881492,(Os02g35210.1:0.35171026,Os08g29854.1:0.31125254)0.1800:0.02207075)0.0100:0.00332449,((((((Os12g37740.1:0.09394514,HORVU5Hr1G022730.24:0.07772448)1.0000:0.07004043,(Os12g37760.1:0.13646522,Os12g37770.1:0.11455931)1.0000:0.08947893)0.7900:0.02592169,HORVU5Hr1G093970.1:0.24445159)0.2200:0.00149462,(Os11g15500.1:0.19857886,(Os11g15190.1:0.17532629,Os11g17330.1:0.18697268)0.5500:0.01233435)1.0000:0.09021219)0.3000:0.02336289,((Os08g31780.1:0.25897413,Os08g31800.1:0.19302354)0.9000:0.05431355,(Os11g13410.1:0.27170602,(Os11g13510.1:0.12602460,(Os11g13430.1:0.03422507,Os11g13440.1:0.08794227)1.0000:0.08774177)0.9700:0.06446252)1.0000:0.11202455)0.3500:0.02506706)0.0500:0.00632140,(((((((HORVU6Hr1G090470.10:0.04718482,HORVU6Hr1G090550.1:0.04937470)1.0000:0.08660164,HORVU5Hr1G123480.1:0.11262584)0.7000:0.02183687,HORVU1Hr1G005470.2:0.15005219)0.8800:0.02864361,Os10g04110.1:0.25289187)0.9700:0.06168056,Os08g28600.1:0.27310251)0.5200:0.02724623,(Os02g17304.1:0.32695021,Os03g46550.1:0.29660894)0.5300:0.01917517)0.2800:0.03135732,(((HORVU7Hr1G115950.11:0.06895302,HORVU7Hr1G115990.1:0.09757718)1.0000:0.33362643,Os08g29809.1:0.38617894)0.1800:0.01609768,((HORVU7Hr1G111630.5:0.04716074,HORVU7Hr1G111700.6:0.02643191)1.0000:0.25548236,((((Os07g27370.1:0.21212668,Os11g14380.1:0.20199076)0.8700:0.04445030,(Os06g06850.1:0.04650176,Os06g06860.1:0.02399106)1.0000:0.33093814)0.6200:0.04580062,Os08g07940.1:0.40368886)0.1100:0.00548127,(HORVU7Hr1G096640.15:0.37602153,(HORVU6Hr1G084930.1:0.23439623,((Os08g28540.1:0.08083721,Os08g28570.1:0.05878402)1.0000:0.10190541,(HORVU6Hr1G075320.1:0.16711042,(HORVU5Hr1G006960.7:0.01363496,HORVU5Hr1G007040.1:0.01775924)1.0000:0.30542537)0.6000:0.01546812)0.4400:0.01074753)0.9600:0.06119831)0.5300:0.04345411)0.0400:0.00285724)0.1000:0.01564171)0.0100:0.01176562)0.0000:0.00127787)0.0100:0.00470263)0.0100:0.02055931,(((Os12g28100.1:0.31209569,HORVU3Hr1G004100.5:0.32079036)0.5400:0.04875103,Os12g28070.1:0.39122679)0.1100:0.00947904,(((((((HORVU1Hr1G094320.1:0.19342383,HORVU6Hr1G021780.2:0.23980144)0.6900:0.02829643,HORVU6Hr1G084840.1:0.18755367)0.3500:0.00463200,(Os08g10430.1:0.05628035,Os08g10440.1:0.07142708)1.0000:0.10933317)0.5400:0.02565679,Os08g10260.1:0.24685439)0.9100:0.06705485,(Os12g13550.1:0.27053413,Os07g26430.1:0.36390616)0.5500:0.02682307)0.3100:0.02267305,(Os12g09240.1:0.26962112,(HORVU3Hr1G111470.22:0.20063958,(HORVU6Hr1G011750.1:0.16436970,HORVU6Hr1G090890.1:0.17227692)0.8200:0.02129034)0.9900:0.08834220)0.4000:0.01011340)0.2300:0.01368550,((((HORVU5Hr1G122180.1:0.20269809,HORVU7Hr1G000020.2:0.17130800)0.6600:0.02086884,HORVU7Hr1G000690.5:0.19926457)0.7800:0.03146354,(Os10g22484.1:0.00000050,Os10g22484.2:0.00000050)1.0000:0.23380883)1.0000:0.13864524,((((((Os11g45750.2:0.00000050,Os11g45750.1:0.00000050)1.0000:0.05570634,Os11g45924.1:0.03270964)1.0000:0.06796238,Os05g40150.1:0.07941424)1.0000:0.11869296,HORVU5Hr1G085900.5:0.22973819)0.8100:0.05678202,((Os12g18360.2:0.00000050,Os12g18360.1:0.00000050)1.0000:0.32598595,(HORVU1Hr1G004060.1:0.12220544,HORVU5Hr1G001060.1:0.19280360)1.0000:0.17959447)0.5600:0.02269669)0.8200:0.04803934,(((HORVU7Hr1G120020.16:0.26922791,Os11g11580.1:0.25759673)0.5700:0.02342873,HORVU2Hr1G003540.3:0.31299669)1.0000:0.10360384,((((RGA5:0.29356914,Os11g11810.1:0.24675146)0.6600:0.02211973,HORVU5Hr1G118880.16:0.27869323)0.8300:0.04785498,Os11g11920.1:0.29665327)1.0000:0.07615644,(HORVU7Hr1G002930.12:0.25210683,(HORVU7Hr1G116350.2:0.25155514,(HORVU5Hr1G113040.5:0.03054375,HORVU6Hr1G090910.3:0.09024408)1.0000:0.20327082)0.6400:0.03668158)1.0000:0.09000330)0.1500:0.00284072)0.1400:0.00694810)0.3300:0.02122305)1.0000:0.11950188)0.2300:0.03183855)0.1500:0.02651824)0.0900:0.00523810,(((Os01g23380.1:0.38154439,HORVU7Hr1G110630.1:0.25691400)0.9300:0.11851396,(Os02g19750.1:0.26696832,Os12g06920.1:0.22861680)1.0000:0.19058531)0.2900:0.01768471,(((Os07g40810.1:0.14180343,HORVU2Hr1G033910.1:0.18302782)1.0000:0.13585601,Os03g30910.1:0.33374281)0.8900:0.07029811,((Os06g06380.1:0.11474664,Os06g06400.1:0.10695015)1.0000:0.21619777,(HORVU1Hr1G084200.53:0.29838177,(Os01g16400.1:0.24408430,(Os01g16370.2:0.00000050,Os01g16370.1:0.00000050)1.0000:0.17120660)0.9800:0.08531139)1.0000:0.12166310)0.7600:0.03402160)0.5100:0.04374655)0.0700:0.03847726)0.0000:0.03701130,(Os12g31160.1:0.36091460,(HORVU5Hr1G096560.2:0.57330489,(Os10g04290.1:0.59156301,(Pikp1:0.16513155,Os11g46200.1:0.15042916)1.0000:0.36967225)0.7900:0.11601639)0.6300:0.09796601)0.1000:0.01138941)0.0200:0.02397830,((HORVU3Hr1G001250.3:0.41633375,HORVU6Hr1G057110.1:0.35517726)0.8100:0.11052597,(Os11g39310.1:0.10851205,Os11g39330.1:0.09996785)1.0000:0.52549032)0.2400:0.03616777)0.0400:0.00960124,((Os11g39160.1:0.05256837,Os11g39320.1:0.01917210)1.0000:0.36337113,(((Pikp2:0.15291203,Os11g46210.1:0.12183027)0.9900:0.08286831,Os10g04180.1:0.27726391)0.9900:0.10586771,(HORVU5Hr1G096630.2:0.43729529,(HORVU2Hr1G006480.6:0.15988645,HORVU5Hr1G062610.10:0.24968847)0.9600:0.10758837)0.9700:0.08759945)1.0000:0.11462750)1.0000:0.19402258)0.0400:0.01855153,((Os11g39730.1:0.54082086,Os11g43420.1:0.24255433)1.0000:0.62455827,((((Os08g14830.1:0.33870719,HORVU3Hr1G001230.3:0.43007471)0.8100:0.07471233,Os12g31200.1:0.42211163)0.7300:0.06437417,(HORVU7Hr1G115960.2:0.09071126,HORVU7Hr1G116000.1:0.11887906)1.0000:0.28168255)0.5900:0.03033943,(((((((HORVU7Hr1G000630.1:0.11123276,HORVU7Hr1G000700.4:0.08564869)0.6800:0.02471015,HORVU7Hr1G000060.14:0.09732314)1.0000:0.20205757,(HORVU5Hr1G122190.2:0.07043907,HORVU7Hr1G002540.12:0.05821036)1.0000:0.09063168)0.9500:0.07230863,HORVU6Hr1G013320.6:0.21364546)0.8600:0.04533277,Os11g27430.1:0.26848584)0.9500:0.09780558,(Os11g11940.1:0.28230337,(RGA4:0.17633433,HORVU5Hr1G118870.3:0.24202573)0.8800:0.06325924)1.0000:0.13478550)0.9900:0.08182695,((Os11g11550.1:0.00000050,Os11g11550.2:0.00000050)1.0000:0.32750740,((Os08g30660.1:0.36549058,HORVU1Hr1G004030.1:0.42191326)0.3600:0.02011386,((Os12g18374.1:0.00000050,Os12g18374.2:0.00000050)1.0000:0.25880702,((HORVU5Hr1G085920.2:0.00000050,HORVU5Hr1G085940.2:0.00000050)1.0000:0.14149684,(Os11g45790.1:0.14102839,(Os05g40160.1:0.06265133,Os11g45930.1:0.06380849)0.6800:0.02090455)0.9500:0.04919972)1.0000:0.12624645)0.2100:0.00705081)1.0000:0.15116415)0.7500:0.03178312)0.7200:0.04142757)0.9000:0.08271859)0.3400:0.08346882)0.1600:0.03766611,((((((Os06g17900.1:0.00000000,Os06g17920.1:0.00674968)1.0000:0.20173522,Os06g17880.1:0.18644586)0.7800:0.03936503,HORVU7Hr1G006790.5:0.20837388)0.5500:0.02432969,Os06g03500.1:0.30646724)0.9900:0.13344131,Os06g05359.1:0.28923014)1.0000:0.14982084,((((Os09g34160.1:0.16243592,Os12g09710.1:0.19536281)0.9900:0.08481642,HORVU5Hr1G079610.2:0.19295413)0.5600:0.01787555,Os09g34150.1:0.21857452)1.0000:0.21579874,((((((HORVU2Hr1G037710.1:0.29469347,HORVU7Hr1G119800.2:0.21523774)0.6100:0.04996129,(HORVU4Hr1G015880.1:0.21735802,HORVU7Hr1G106510.5:0.18147723)0.3500:0.01878026)0.8300:0.07342555,HORVU7Hr1G118470.1:0.27844245)0.4300:0.04992417,(Os08g14850.1:0.42844438,HORVU7Hr1G119570.2:0.44542899)0.5400:0.04571695)0.7500:0.05472018,HORVU1Hr1G011720.15:0.33523577)1.0000:0.43004223,(Os02g27540.1:0.64305990,((Os08g42700.1:0.12498510,Os08g42710.1:0.13113738)1.0000:0.24693439,(((Os08g42670.2:0.00000050,Os08g42670.1:0.00000050)1.0000:0.21880858,(HORVU6Hr1G093640.1:0.27261671,HORVU6Hr1G093690.1:0.14771449)1.0000:0.14278569)0.4900:0.03439647,((HORVU7Hr1G021680.2:0.12137744,HORVU7Hr1G021740.13:0.11253094)1.0000:0.14657997,(HORVU5Hr1G005650.5:0.31425872,(HORVU1Hr1G002850.9:0.21628192,HORVU1Hr1G003010.2:0.19778944)0.7700:0.06614011)0.2100:0.00878249)0.1000:0.00461850)0.8000:0.09014163)0.6500:0.03386196)0.4400:0.03142752)0.4800:0.02964475)0.7500:0.13144256)0.4300:0.05010281)0.1000:0.01487004,(Solyc01g086810:0.38741731,(((NbS00008754g0022.1:0.02325430,NbS00004802g0023.1:0.13968539)1.0000:0.14568525,Solyc11g010160:0.12628727)1.0000:0.48815517,(NbS00019725g0006.1:0.15294093,(Solyc02g070730:0.23905970,Solyc02g070750:0.06236880)0.7700:0.04903097)1.0000:0.33499825)0.5800:0.12114980)0.2000:0.04393667)0.0100:0.01969616,((((((((Bv4_082010_odwq.t1:0.02075907,Bv4_082000_hhjh.t1:0.02213983)1.0000:0.04011266,Bv4_082220_fjik.t1:0.03996715)1.0000:0.17987019,Bv4_081960_kacj.t1:0.25587792)0.9900:0.10282194,Bv4_090940_iuzt.t1:0.50846438)0.5500:0.03730744,(Bv6_152750_xsex.t1:0.07107937,Bv6_152760_fdhj.t1:0.02554030)1.0000:0.45087973)0.5400:0.06650674,Bv7_159070_qhcp.t1:0.36796665)0.5300:0.04525447,(Os08g32880.1:0.53193986,(Os08g32890.1:0.72103497,Bv3_054520_ycde.t1:0.86252751)0.0900:0.03544741)0.0500:0.04593407)0.0400:0.00766190,((((((((HORVU3Hr1G001510.3:0.03024753,HORVU3Hr1G001570.1:0.01327104)1.0000:0.20836436,Os01g36640.1:0.23114977)0.7300:0.05212262,(Os10g07534.1:0.12812982,HORVU2Hr1G038230.12:0.09849885)1.0000:0.10305035)0.4300:0.01058079,(HORVU1Hr1G001810.2:0.11843517,(HORVU1Hr1G005710.8:0.07809830,(HORVU1Hr1G001490.2:0.07458678,HORVU1Hr1G001630.1:0.09024590)0.9500:0.04197472)0.6200:0.02793484)1.0000:0.16118989)0.8500:0.06605206,(HORVU5Hr1G057670.3:0.25454046,((Os06g22460.1:0.07452427,Os06g30430.1:0.10481522)0.9300:0.06390511,(HORVU3Hr1G003810.4:0.08060906,(Os10g07978.1:0.00000050,Os10g07978.2:0.00000050)1.0000:0.04725307)0.9800:0.07658163)1.0000:0.14276138)0.5700:0.04029037)1.0000:0.19680145,(Os08g09430.1:0.30210249,(HORVU2Hr1G098100.2:0.09615856,(Os04g46300.1:0.11215177,Os10g07574.1:0.09690748)0.5200:0.01955680)1.0000:0.15081233)1.0000:0.19742088)0.7600:0.05762286,(RPM1:0.35513375,Solyc08g005440:0.34496286)0.9900:0.14718312)0.3400:0.03181600,((((((Os12g31620.1:0.13718741,HORVU1Hr1G092920.2:0.16149491)1.0000:0.19256486,HORVU7Hr1G097880.8:0.28519998)0.3300:0.00715894,(Os07g08890.1:0.20689833,Os09g09490.1:0.27561557)0.5200:0.01601109)0.9500:0.06415470,(Os08g05800.1:0.28887424,(Os04g02860.1:0.05662915,Os12g14330.1:0.09086057)1.0000:0.28229486)1.0000:0.16793020)0.4200:0.04611567,Os04g21890.1:0.54248484)0.1200:0.03866154,(Os02g09790.1:0.42278301,((((((((HORVU7Hr1G008170.3:0.15280003,HORVU7Hr1G008210.5:0.10302602)0.3400:0.00594285,HORVU7Hr1G008240.3:0.10990468)0.5600:0.00923326,HORVU7Hr1G101110.10:0.09804518)0.9600:0.04246470,HORVU0Hr1G001780.1:0.13808537)0.7300:0.04006185,HORVU1Hr1G002640.3:0.24177755)0.7800:0.04328135,Os08g16070.1:0.25660611)0.5400:0.03979891,((Os01g33810.1:0.19451864,Os10g21400.1:0.11391438)1.0000:0.12265844,(HORVU2Hr1G010920.1:0.20133299,(Os10g04674.3:0.00000050,(Os10g04674.1:0.00000050,Os10g04674.2:0.00000050)0.3500:0.00000000)1.0000:0.22467001)0.9200:0.07113513)0.3800:0.02209365)0.9800:0.15916070,(((Os08g16120.1:0.00000050,Os08g16120.2:0.00000050)1.0000:0.29759877,(Os09g30220.1:0.21261148,HORVU2Hr1G007170.3:0.19627356)0.7600:0.04831672)1.0000:0.13479624,(Os11g11770.1:0.36559805,((Os11g12050.2:0.00000050,Os11g12050.1:0.00000050)1.0000:0.33203118,(HORVU3Hr1G014890.2:0.24231453,((((Os11g12340.1:0.00000050,Os11g12340.2:0.00000050)1.0000:0.14076309,Os11g12000.1:0.14584112)0.4800:0.00761310,Os11g12330.1:0.15673981)1.0000:0.10195270,((Os04g14220.2:0.00000050,Os04g14220.1:0.00000050)1.0000:0.21532920,((HORVU2Hr1G107970.1:0.08616104,HORVU4Hr1G015800.1:0.09734946)1.0000:0.09941632,((Os11g11950.1:0.16484234,Os11g12040.1:0.15954914)0.3500:0.01786519,(HORVU3Hr1G096920.6:0.15369086,(Os11g11960.1:0.08850212,Os11g11990.1:0.06885408)0.9200:0.05479076)0.5900:0.02227431)0.2100:0.02162906)0.1100:0.00901509)0.2400:0.01715825)0.2100:0.01820005)0.6300:0.04151859)0.9700:0.08089146)0.8100:0.06137439)0.2000:0.01401269)0.1200:0.01473961)0.2300:0.04265344)0.2900:0.00476616)0.4500:0.08044351)0.0100:0.02770145)0.0200:0.01082731,(((((((((((Os03g26260.1:0.28520596,HORVU2Hr1G108000.2:0.24279807)0.6600:0.03225133,Os07g31800.1:0.22347806)0.9800:0.11276577,HORVU6Hr1G031550.1:0.35934312)0.9700:0.16526946,HORVU7Hr1G122430.1:0.76843817)0.4700:0.01232731,Os08g19694.1:0.54323172)0.9000:0.09912315,((Os11g17014.1:0.31205987,HORVU7Hr1G120400.4:0.43504705)1.0000:0.24774662,(HORVU7Hr1G082670.9:0.43013563,(Os01g70080.1:0.09814802,HORVU3Hr1G095710.3:0.08124607)1.0000:0.31519748)0.6100:0.04759357)0.8900:0.08334075)0.5500:0.04421128,Os08g09110.1:0.60055314)1.0000:0.21270345,Solyc12g094660:0.56493382)0.1900:0.02535113,((Solyc03g005670:0.39801888,NbS00040944g0001.1:0.23868691)1.0000:0.22019188,(NbS00002626g0018.1:0.26591971,(Solyc03g005650:0.25140216,NbS00048318g0004.1:0.18020119)0.7700:0.05576364)1.0000:0.29486574)0.9800:0.22859563)0.0800:0.00962384,(Bv1_023350_jjtp.t1:0.72319310,(Os06g48990.2:0.00000050,Os06g48990.1:0.00000050)1.0000:0.52454530)0.3000:0.08190606)0.0000:0.03825088,(((((((((((((((AT1G58848.2:0.00000050,AT1G59218.1:0.00000050)0.2500:0.00000000,(AT1G58848.1:0.00000050,AT1G59218.2:0.00000050)0.2700:0.00000000)1.0000:0.01720244,(AT1G59124.1:0.00000050,(AT1G58807.2:0.00000050,AT1G58807.1:0.00000050)0.2300:0.00000000)0.6200:0.00162041)1.0000:0.07934450,(AT1G58602.2:0.00000050,AT1G58602.1:0.00000050)1.0000:0.11051773)0.9600:0.04570420,(AT1G58410.1:0.12468406,(AT1G58390.1:0.03653709,AT1G58400.1:0.13209097)0.5900:0.03046024)0.9900:0.05303550)0.9800:0.06527619,AT1G59620.1:0.22093969)0.6300:0.01834775,AT1G59780.1:0.27539085)0.9500:0.06458635,(((AT1G10920.2:0.00000050,AT1G10920.1:0.00000050)1.0000:0.11766062,AT1G53350.1:0.10842124)0.5100:0.01607448,(AT5G35450.1:0.06646181,(AT5G48620.1:0.03465924,(AT5G43470.1:0.00000050,AT5G43470.2:0.00000050)1.0000:0.04064664)0.9900:0.04551945)0.4800:0.01234076)1.0000:0.13537699)1.0000:0.16411184,AT1G50180.1:0.31814127)0.9700:0.12719525,Bv3_050600_wnyc.t1:0.40999125)0.2400:0.00464714,(Solyc12g096920:0.03608021,NbS00061479g0004.1:0.06952212)1.0000:0.37953872)0.3100:0.05855236,Bv9_223370_arxt.t1:0.54338793)0.1700:0.03459798,((((Bv3_050340_fspe.t1:0.00000050,Bv3_050340_fspe.t2:0.00000050)1.0000:0.05975358,(Bv7_157130_rfjq.t1:0.00000050,Bv7_157130_rfjq.t2:0.00000050)1.0000:0.10914714)0.9800:0.05893861,(Bv3_050300_iyqy.t1:0.12573320,Bv3_050320_azzi.t1:0.16218665)0.6500:0.01621623)1.0000:0.34780584,(Bv4_085310_xfwu.t1:0.35767834,(((AT3G46730.1:0.11899103,RPP13:0.11200999)0.5900:0.01783781,AT3G46710.1:0.21347380)1.0000:0.25020741,((NbS00013243g0014.1:0.03560871,NbS00024857g0001.1:0.03858674)1.0000:0.06536725,(Solyc04g009120:0.09991205,(Solyc04g009110:0.10597614,(Solyc04g026110:0.09231205,((((Solyc04g009290:0.04122236,Solyc04g009130:0.06497810)0.3100:0.01214343,Solyc04g009150:0.04512610)0.0900:0.00506990,Solyc04g009240:0.04630824)0.0600:0.00567993,(Solyc04g009690:0.04349752,(Solyc04g009660:0.02971284,(R2:0.04489729,(Solyc04g009260:0.03020341,Solyc04g009250:0.04261404)0.6300:0.01920008)0.1700:0.00281966)0.1000:0.00537305)0.1700:0.01393873)0.2800:0.00181699)0.5900:0.01641487)0.3800:0.01019716)0.5600:0.01093614)1.0000:0.20356815)0.6000:0.02127174)0.9600:0.11583797)0.1600:0.02234868)0.0600:0.01673502,(Os03g50150.1:0.38658338,((HORVU1Hr1G075170.1:0.16815298,HORVU2Hr1G022620.8:0.14934420)1.0000:0.20542630,(HORVU5Hr1G072540.26:0.32362843,((Os10g10360.1:0.00000050,Os10g10360.3:0.00000050)0.2400:0.00000000,(Os10g10360.2:0.00000050,Os10g10360.4:0.00000050)0.2100:0.00000000)1.0000:0.34616420)0.9800:0.09480314)0.9600:0.12024003)0.6400:0.06033619)0.0400:0.02030599,((((((Solyc09g092310:0.03158907,Rpivnt1:0.03667511)0.8400:0.02992938,Solyc09g018220:0.04539274)0.8100:0.01684156,(Solyc09g092280:0.03627281,Solyc09g092290:0.00706947)1.0000:0.04167722)1.0000:0.17769849,NbS00012994g0001.1:0.26696494)1.0000:0.21949165,(Bv2_034690_iser.t1:0.09543560,Bv2_034710_htkr.t1:0.17201307)1.0000:0.40151265)0.3600:0.04547596,(((((((((((((NbS00002971g0007.1:0.00357955,NbS00016103g0004.1:0.00117420)1.0000:0.16443315,Solyc04g007060:0.21954289)0.4300:0.00923183,Solyc04g007070:0.17829653)0.9400:0.06197804,Solyc04g007030:0.23730289)0.6400:0.05104596,NbS00004191g0008.1:0.23769529)0.5900:0.03469271,(NbS00020047g0002.1:0.03689722,NbS00000611g0010.1:0.00946189)1.0000:0.23050668)0.3200:0.03090347,(Solyc04g008150:0.09989106,NbS00011331g0023.1:0.18714353)1.0000:0.13439497)0.2500:0.02255000,NbS00004466g0001.1:0.35750608)0.2200:0.01565625,(NbS00017924g0016.1:0.10957209,(Solyc04g015210:0.00000050,'Solyc04g015210(2)':0.00000050)1.0000:0.26854705)0.9300:0.09454248)0.4200:0.10365540,(Solyc04g007050:0.00000050,'Solyc04g007050(2)':0.00000050)1.0000:0.45951812)0.8500:0.04681223,((Solyc03g005660:0.23291458,NbS00030243g0001.1:0.18685075)0.9500:0.06579708,(Solyc01g090430:0.20300993,(NbS00031134g0006.1:0.14097542,(NbS00011087g0003.1:0.10993208,(Solyc10g047320:0.04253769,(NbS00018282g0019.1:0.00562372,NbS00026706g0016.1:0.00000000)0.9900:0.03232913)1.0000:0.07441865)0.4400:0.02552770)0.4800:0.02104808)0.7400:0.04067362)1.0000:0.17771081)0.8300:0.08314588,Bv5_105990_mxxc.t1:0.42652456)0.9200:0.08900292,(((((((((((Solyc11g020100:0.06452291,Solyc11g006530:0.08856959)0.6400:0.02370813,Solyc11g006630:0.07923280)0.1800:0.00367759,Solyc11g006520:0.03415714)0.1000:0.00622978,Solyc11g006640:0.02188926)0.3500:0.02314034,(Solyc12g017800:0.10511151,NbS00016992g0002.1:0.13490520)0.0700:0.00093484)0.9200:0.05431398,(Solyc07g049700:0.09994908,Solyc05g008070:0.15931987)0.9600:0.04642676)1.0000:0.20830085,((NbS00033518g0003.1:0.29973358,Solyc11g069020:0.29031604)0.3300:0.04403351,(NbS00004087g0012.1:0.30265100,(NbS00001549g0018.1:0.38558587,(Solyc10g008230:0.03058872,Solyc10g008240:0.03533385)1.0000:0.23392107)0.6800:0.07190073)0.3800:0.02117325)0.1400:0.01406356)0.2900:0.02468223,(((((NbS00026163g0007.1:0.00000000,NbS00007522g0008.1:0.05486572)0.9800:0.08420728,NbS00013187g0003.1:0.11927744)1.0000:0.09051759,Solyc07g009180:0.17574524)0.8700:0.04208253,(Solyc01g087200:0.04523696,NbS00010427g0015.1:0.09142771)1.0000:0.15601623)0.8000:0.04349445,(Solyc07g005770:0.50749472,(NbS00013187g0021.1:0.31324382,(Solyc08g074250:0.11319450,(Solyc04g011990:0.07075636,(Solyc04g011960:0.02516376,(Solyc04g011980:0.03179438,Solyc04g012010:0.07462734)0.6300:0.01094344)1.0000:0.03818438)0.8200:0.02154924)0.9900:0.06429338)0.6000:0.07600350)0.5000:0.03323213)0.4400:0.07659276)0.7400:0.03232610,(((((Solyc02g027080:0.11170123,BS2:0.11998299)0.7000:0.01032623,NbS00042576g0011.1:0.16314762)0.7400:0.04794429,(Solyc12g009460:0.09857783,Solyc12g009450:0.07636918)0.9400:0.07562069)0.5900:0.02589144,NbS00009444g0022.1:0.19348372)0.9800:0.10621261,((((Solyc08g005500:0.14047424,NbS00013796g0008.1:0.19996264)0.8200:0.06030739,(NbS00006274g0002.1:0.02882854,NbS00026584g0010.1:0.05232549)1.0000:0.18704200)0.9900:0.10851310,(Solyc04g015220:0.27188718,NbS00006547g0102.1:0.34657750)0.5600:0.03284879)0.9700:0.11476322,(NbS00003488g0001.1:0.24401249,(((NbS00018164g0105.1:0.15314947,NbS00049356g0001.1:0.12413525)0.3100:0.01156841,Solyc12g006040:0.12129484)0.4700:0.02869409,(NbS00018164g0117.1:0.16305933,(Rx:0.04640529,(Solyc12g010660:0.04205759,Gpa2:0.03455685)0.4500:0.00606941)0.9700:0.08504811)0.2400:0.00676040)1.0000:0.08970795)1.0000:0.08258568)0.3300:0.01394003)0.7800:0.05123793)0.3800:0.01799214,NbS00012490g0007.1:0.37465987)0.6800:0.04449106,((Bv5_105960_cxug.t1:0.00939836,Bv5_105980_aezo.t1:0.00643902)1.0000:0.41021793,(((((((((((NbS00002627g0020.1:0.03741971,NbS00001576g0027.1:0.02363062)0.8600:0.02151855,NbS00031132g0007.1:0.03438804)0.9500:0.03579314,NbS00004955g0024.1:0.03413804)1.0000:0.12711382,(Solyc05g012910:0.03197413,Solyc05g012890:0.06823987)1.0000:0.06538632)0.8200:0.02234465,(Solyc05g012740:0.07309388,Solyc05g005330:0.10416458)1.0000:0.19489479)0.4400:0.04350785,(((Solyc05g007610:0.14625183,Solyc05g007630:0.13623954)0.9400:0.06727230,Solyc05g007640:0.30744746)0.9000:0.06437970,(Solyc05g007350:0.18894396,(R1:0.18582801,(NbS00030500g0015.1:0.10674649,(NbS00035496g0014.1:0.02647404,NbS00023304g0012.1:0.09976259)1.0000:0.10548622)0.7400:0.02853411)0.9800:0.06534733)0.8300:0.03195436)0.7200:0.04649106)0.3400:0.02012799,(((NbS00030756g0006.1:0.05761606,NbS00022076g0115.1:0.03217721)0.7900:0.02286549,NbS00001327g0010.1:0.08162908)1.0000:0.21474298,(Solyc05g007170:0.14643919,((Solyc05g005130:0.12466803,Solyc05g013260:0.13988658)0.9000:0.03831113,((Solyc05g013280:0.00000050,Prf:0.00000050)1.0000:0.08162270,(NbS00008803g0010.1:0.00452899,NbS00001223g0007.1:0.01419705)1.0000:0.05094842)0.6400:0.01840698)0.8200:0.04697464)1.0000:0.17450681)0.7000:0.04587786)0.3100:0.02211999,(NbS00004613g0014.1:0.24509796,(NbS00032132g0014.1:0.10641541,(Solyc04g007490:0.12667876,NbS00000815g0015.1:0.15136344)0.5200:0.01131984)0.9400:0.08016724)1.0000:0.14526831)0.3700:0.02917507,(NbS00002946g0006.1:0.40140399,(NbS00018399g0005.1:0.01137844,NbS00033032g0022.1:0.02179147)1.0000:0.37997289)0.5300:0.05584285)0.3000:0.01077549,((Solyc02g070410:0.16126125,NbS00033314g0004.1:0.12032896)1.0000:0.23723779,((NbS00023299g0005.1:0.01501323,NbS00003236g0006.1:0.03318115)1.0000:0.35479566,(NbS00014857g0016.1:0.08646980,(NbS00034310g0005.1:0.01283731,NbS00045820g0004.1:0.00113206)1.0000:0.09682313)1.0000:0.17315976)0.5000:0.01472193)0.8600:0.07838223)0.7800:0.06828163,((((((((NbS00024228g0008.1:0.02244215,NbS00038091g0013.1:0.01547180)0.4400:0.00318958,NbS00002905g0008.1:0.01527872)0.9400:0.02287748,NbS00015021g0013.1:0.02347435)1.0000:0.12219009,(Solyc09g098100:0.09516046,(Solyc09g098130:0.00226804,Sw5b:0.00225948)1.0000:0.10066625)0.9500:0.05996561)0.6700:0.03274392,NbS00000634g0116.1:0.23671702)1.0000:0.12597166,(NbS00024406g0008.1:0.05872564,(NbS00030183g0008.1:0.04839141,NbS00009839g0010.1:0.07975280)0.6300:0.01622546)1.0000:0.28680658)0.3300:0.02431922,((Solyc05g009760:0.23018470,Solyc05g009750:0.20870323)1.0000:0.10945559,((Solyc05g009740:0.17724891,NbS00016488g0009.1:0.23313396)0.9900:0.08277516,(Solyc06g064750:0.06106799,(Solyc06g064760:0.06689007,(Solyc06g064720:0.02051245,Solyc06g064680:0.02135910)0.9900:0.04224624)0.7100:0.00990849)1.0000:0.20313197)0.9200:0.05847146)0.5300:0.05072347)0.8100:0.04728413,((((Solyc04g008130:0.06559739,Solyc04g051210:0.22530822)0.2400:0.01251082,Hero:0.07033185)0.3600:0.03201904,(Solyc04g008140:0.04194548,Solyc04g008120:0.03096134)0.3400:0.01574585)1.0000:0.24234790,(((((((Solyc05g054010:0.06137368,Solyc05g053990:0.03696551)0.6000:0.01792398,Solyc05g050430:0.06880843)0.2100:0.00305956,Solyc05g054020:0.10935744)0.3100:0.00896280,(Solyc05g047700:0.06320478,Solyc05g043420:0.04670125)0.4500:0.02171299)0.1800:0.01266839,Solyc05g054340:0.06426834)0.3900:0.02796806,(Solyc05g044490:0.08075545,NbS00035525g0015.1:0.14160665)0.6500:0.05041691)0.9900:0.08354540,((NbS00018239g0010.1:0.12326830,NbS00019837g0008.1:0.17581143)0.6300:0.02059151,(Solyc06g008480:0.01677584,((Solyc06g008380:0.07970259,Rpiblb2:0.05248949)0.3700:0.00956678,(Solyc06g008790:0.07037860,(Solyc06g008770:0.04109613,(Solyc06g008450:0.02343184,(Solyc06g008400:0.01976831,(Mi1.2:0.04335875,(Solyc00g102400:0.00000050,Solyc06g008800:0.00000050)0.9600:0.02423178)0.5100:0.00823902)0.2300:0.00384283)0.3800:0.01045937)0.4300:0.00203732)0.4300:0.02447857)0.2500:0.01358772)1.0000:0.11032611)0.9200:0.04820811)1.0000:0.15127831)0.9700:0.08957844)0.8300:0.04691573)0.6700:0.03261894)0.6700:0.05173157)0.3300:0.03303986)0.3400:0.02531360)0.3200:0.04672457)0.0300:0.01173817)0.0200:0.04131029)0.0100:0.04814347,((Os01g35254.1:0.24614064,Os05g23990.1:0.28998384)1.0000:0.23926525,(Os06g43670.1:0.66661671,(((HORVU1Hr1G085960.22:0.01303036,HORVU1Hr1G086050.6:0.01055249)1.0000:0.18419097,HORVU3Hr1G100990.3:0.24405189)1.0000:0.23949749,(((Os09g15850.1:0.35864220,Os09g16000.1:0.34338054)0.9600:0.11259320,HORVU5Hr1G056360.8:0.38894397)1.0000:0.17483232,((HORVU2Hr1G006590.3:0.33970919,HORVU5Hr1G062680.5:0.37962712)0.9800:0.08178522,(((HORVU6Hr1G092250.1:0.00000050,HORVU6Hr1G092370.1:0.00000050)1.0000:0.17242664,Os08g16460.1:0.22948650)0.9500:0.09211519,((HORVU2Hr1G126440.1:0.07472937,HORVU2Hr1G126510.1:0.03813324)1.0000:0.22636018,(Os11g10550.1:0.30106942,(Os11g10610.1:0.23674958,HORVU5Hr1G001020.2:0.19210384)0.5700:0.03857911)0.5900:0.02413892)0.8900:0.06546995)0.9700:0.08543147)0.9900:0.16871916)0.4200:0.01512015)0.8300:0.13586758)0.3600:0.11394799)0.1900:0.04942810)0.0000:0.02321712,((((((NbZAR1:0.01140916,NbS00013646g0007.1:0.05210004)0.9500:0.02851146,Solyc02g084890:0.04715081)1.0000:0.08692482,Bv9_203570_geqf.t1:0.17970700)0.9200:0.04789059,(AtZAR1:0.00000050,AT3G50950.2:0.00000050)1.0000:0.18868861)1.0000:0.13029575,(Solyc07g053010:0.26747308,Solyc07g053020:0.27115723)0.9900:0.09409992)1.0000:0.24260545,(((((((((((Os11g45050.1:0.00429166,Os11g45180.1:0.00996300)1.0000:0.04040350,Os11g44990.1:0.07351132)0.9000:0.04188377,Os11g44960.1:0.09849332)1.0000:0.10378574,(HORVU3Hr1G012510.4:0.08056223,HORVU3Hr1G012660.4:0.09529218)1.0000:0.17492029)0.2300:0.00530297,(Os11g40780.1:0.16766993,(Os11g44970.1:0.00642285,Os11g45160.1:0.01711199)1.0000:0.17878609)0.2900:0.01195587)0.1900:0.01483683,Os11g45130.1:0.20688979)0.4400:0.04005259,(Os11g45090.1:0.06225215,(Os11g45060.1:0.00000000,Os11g45190.1:0.01461237)1.0000:0.06987361)1.0000:0.14906559)0.3100:0.01697126,(Os08g15880.1:0.26618865,Os11g13940.1:0.23997336)0.4600:0.03801842)1.0000:0.14423554,Os09g11020.1:0.50710781)0.6200:0.03516053,(Os08g24380.1:0.20205456,(HORVU5Hr1G122310.2:0.22753008,((Os01g05600.1:0.03176464,Os01g05620.1:0.02709541)1.0000:0.07072402,(HORVU3Hr1G013250.10:0.07814591,HORVU3Hr1G013270.16:0.08346051)0.9000:0.03844210)1.0000:0.10023649)0.9700:0.09004742)1.0000:0.29398019)0.6600:0.10171500,((Os07g29810.1:0.29417604,Os09g14410.1:0.34497803)1.0000:0.15755342,(((Os09g14450.1:0.20655687,HORVU0Hr1G039660.8:0.27729897)1.0000:0.14086485,Os07g29820.1:0.20878114)1.0000:0.33828062,((((Os02g25900.1:0.00000050,Os02g25900.2:0.00000050)1.0000:0.16543711,HORVU7Hr1G120540.3:0.08786166)1.0000:0.35689511,(Os10g33440.2:0.23855196,HORVU1Hr1G040540.6:0.25805904)1.0000:0.25840231)0.7000:0.02312193,(((Os03g48370.1:0.21870069,Os05g12770.1:0.18644894)0.7400:0.03888128,Os03g48320.1:0.26057484)1.0000:0.12824050,(HORVU2Hr1G127490.4:0.35733355,(Os09g13820.1:0.31065729,(Os12g09739.1:0.35648593,(Os11g28950.1:0.29825783,(HORVU7Hr1G122420.3:0.29939586,(HORVU7Hr1G008100.2:0.20844701,((Os05g16200.1:0.11129671,Os11g47780.1:0.13690729)1.0000:0.12054174,(HORVU4Hr1G000310.6:0.03715930,HORVU4Hr1G000350.2:0.02333807)1.0000:0.23063671)0.2300:0.00421258)0.2500:0.02305222)0.3400:0.02008672)0.8100:0.04757544)0.2900:0.01173640)0.5000:0.04010538)0.7600:0.04533690)1.0000:0.13634935)0.4200:0.04107410)0.2300:0.00945262)0.2600:0.05370126)0.8500:0.09231826)0.3200:0.03484013)0.0000:0.04621036,((((((AT5G45490.2:0.00000050,AT5G45490.1:0.00000050)1.0000:0.11886900,AT5G45440.1:0.13699301)1.0000:0.22096105,AT4G19060.1:0.28199221)1.0000:0.74956205,Bv5_116410_yxaz.t1:0.30287549)0.5800:0.13281543,Bv5_113940_uhsx.t1:0.38465079)0.4500:0.16563478,((((((((Bv1_020450_gdnh.t1:0.03354667,Bv1_020460_cpdp.t1:0.03566101)1.0000:0.17005775,Bv1_020250_pmhw.t1:0.20176689)0.8200:0.05850272,Bv1_020260_umqg.t1:0.29083154)1.0000:0.12772529,Bv2_027760_yeti.t1:0.30896440)0.9600:0.22771455,(Bv1_006950_kwaq.t1:0.48296896,Bv3_050580_spnr.t1:0.68676912)0.1400:0.10272927)0.0000:0.02512034,(Os07g17230.1:0.71445522,(Bv_012060_ktjx.t1:0.61079333,(Bv2_043950_ccjd.t1:0.00000050,(Bv2_043950_ccjd.t3:0.00000050,Bv2_043950_ccjd.t2:0.00000050)0.3500:0.00000000)1.0000:0.64256732)0.9800:0.32186816)0.1500:0.09120704)0.0100:0.01992705,((((Os11g42070.2:0.00000050,Os11g42070.1:0.00000050)1.0000:0.52656446,HORVU1Hr1G061260.1:0.59060483)0.7000:0.14421382,Os11g42090.1:0.81521671)0.5300:0.15464599,(Solyc02g084450:0.54839646,(((Bv3_057230_ewfj.t1:0.38915888,Bv3_063870_jjky.t1:0.35823949)0.7900:0.07984183,Bv3_063940_ngjt.t1:0.55261000)0.9600:0.21657991,(Bv3_063600_ouny.t1:0.64374303,(Bv3_063850_pxnh.t1:0.32416908,Bv6_151170_dauh.t1:0.33176676)1.0000:0.38405689)0.5200:0.04320373)0.9000:0.16246394)0.4300:0.07549462)0.0900:0.06823659)0.0000:0.01402131,(Os04g11430.1:0.58703017,((((((((Solyc08g007630:0.03881947,R3a:0.02865919)0.9700:0.03386882,Solyc11g071430:0.01558498)0.9700:0.06371260,(Solyc11g071420:0.12259680,Solyc11g069620:0.10514324)0.8500:0.04640500)0.3800:0.00423431,(NbS00003205g0003.1:0.12968032,(NbS00009911g0001.1:0.10101692,NbS00006672g0036.1:0.17343347)0.6300:0.03115606)0.3000:0.02202336)0.3400:0.01913492,NbS00016761g0012.1:0.14911923)1.0000:0.09814805,Solyc03g078300:0.23750305)0.9100:0.16617808,((Solyc03g006750:0.34925892,Bv3_060540_ofii.t1:0.50916977)0.6400:0.12032458,(Bv2_041270_zhxk.t1:0.32928406,(Os08g05440.1:1.05939380,(Bv2_041730_nmtk.t1:0.65205243,Bv4_082800_thds.t1:0.30293981)0.4900:0.13234537)0.5300:0.22996905)0.3200:0.10721847)0.1200:0.08678170)0.0100:0.03319699,(((((((((Os12g10180.1:0.13449409,HORVU6Hr1G018960.9:0.25533382)0.7700:0.05996312,(Os12g10710.1:0.20444135,HORVU6Hr1G018920.1:0.19863670)0.5400:0.02594405)0.9900:0.10523643,(Os12g10340.1:0.16755105,Os12g10460.1:0.12675824)1.0000:0.13291341)0.7500:0.06176394,(Os06g20050.1:0.37379867,Os12g32710.1:0.53676615)0.5200:0.04588690)0.4500:0.03778140,((Os04g30930.1:0.13973955,HORVU3Hr1G116440.3:0.12025135)1.0000:0.13475009,(Os02g30150.1:0.11267401,(HORVU5Hr1G074600.1:0.01932652,HORVU5Hr1G115270.2:0.00000000)1.0000:0.21597641)1.0000:0.14409948)0.9400:0.09562275)0.5200:0.04578367,(Os12g32680.1:0.29023813,(Os12g32660.1:0.00000050,Os12g32660.2:0.00000050)1.0000:0.32099504)1.0000:0.33169136)0.4100:0.01911852,Os12g10330.1:0.44925432)0.8500:0.17747095,(Os01g20720.1:0.36264679,Os09g14490.1:0.39836264)0.7800:0.12816003)0.0300:0.02414783,(((Bv3_051360_kzro.t1:0.30189695,Bv3_051390_sdqx.t1:0.29356943)1.0000:0.32460551,NbS00002061g0001.1:0.37011003)0.2900:0.05600097,((((((((((((HORVU1Hr1G000830.3:0.02722593,HORVU1Hr1G001460.7:0.04641120)0.7200:0.01585251,HORVU1Hr1G000910.9:0.12762804)0.6600:0.01217204,(HORVU1Hr1G002440.2:0.07410745,(HORVU1Hr1G000860.7:0.05616853,HORVU1Hr1G000900.5:0.03800333)0.8400:0.01598908)0.9500:0.03345874)0.9900:0.05309622,(HORVU3Hr1G113640.4:0.09525464,(HORVU3Hr1G113690.11:0.07934479,HORVU3Hr1G113800.1:0.06529895)0.7900:0.01920929)0.9900:0.06391691)0.5900:0.01673936,(Os01g25630.1:0.20157589,HORVU7Hr1G117570.5:0.13727918)0.7500:0.04073840)0.6600:0.02622413,(Os03g63240.1:0.08564481,(Os03g63200.1:0.08291195,(Os03g63150.1:0.00000050,Os03g63150.2:0.00000050)1.0000:0.06815601)0.7300:0.01251835)1.0000:0.13083547)0.8100:0.04371964,(((HORVU5Hr1G017940.1:0.00000050,HORVU5Hr1G017950.2:0.00000050)1.0000:0.08717721,Os01g25740.1:0.10423695)1.0000:0.14082696,((Os01g25760.1:0.06931740,Os01g25810.1:0.09553084)1.0000:0.14957303,((Os02g20210.1:0.14836700,Os10g04120.1:0.12655330)0.3100:0.01517072,(HORVU1Hr1G006290.1:0.13551871,(Os10g04060.1:0.08905235,Os10g04090.1:0.09882168)1.0000:0.15355842)0.4400:0.02487708)0.9600:0.06657169)0.5300:0.02930253)0.8600:0.07490710)1.0000:0.21190269,((HORVU7Hr1G000760.3:0.12624617,HORVU7Hr1G000890.2:0.14192846)1.0000:0.26632664,(((Os05g31530.1:0.00000050,Os05g31570.1:0.00000050)1.0000:0.08282145,Os05g31550.1:0.13082626)1.0000:0.21539066,(Os08g43010.1:0.17957305,((Os08g43000.1:0.17406251,Os08g43050.1:0.17905917)0.3900:0.00990021,(HORVU5Hr1G006710.3:0.22690682,(HORVU7Hr1G026360.1:0.14214712,HORVU7Hr1G002260.14:0.12306650)0.9700:0.05481060)0.4600:0.01882267)0.8900:0.04452671)1.0000:0.12255545)0.5200:0.02572630)0.8100:0.05107577)0.4100:0.03083531,(((Solyc08g075640:0.09113898,Solyc08g075630:0.08338746)0.9700:0.04405681,Solyc08g076000:0.11870364)1.0000:0.29041995,(Solyc01g106410:0.33869863,((Os01g15580.1:0.14149277,HORVU6Hr1G020670.1:0.11361200)1.0000:0.30023657,(Solyc04g039990:0.07127174,(NbS00007796g0005.1:0.03817633,NbS00012936g0019.1:0.01106683)0.8600:0.02621461)1.0000:0.29227831)0.3600:0.01430289)0.4700:0.02595469)0.3300:0.05367482)0.0400:0.01654136,(Solyc02g030290:0.40820575,(Solyc10g012350:0.11333252,(Solyc10g085460:0.13463471,(NbS00014266g0009.1:0.14711618,Solyc05g018010:0.27561879)0.5400:0.02868601)0.8300:0.07371555)0.7400:0.15497492)0.6900:0.19514019)0.0100:0.00727191,((((Os08g12740.1:0.00000050,Os08g12740.2:0.00000050)1.0000:0.23475091,(Os10g07400.1:0.00000050,Os10g07400.2:0.00000050)1.0000:0.31593307)0.5600:0.02459244,(Os12g29280.1:0.07832240,Os12g29290.1:0.06493877)1.0000:0.24205363)1.0000:0.17530916,((Bv4_091520_ohgj.t1:0.09833840,Bv5_125470_cimm.t1:0.06916271)0.9200:0.26163383,((Bv3_061730_usyf.t1:0.36716090,Bv3_062680_mdnn.t1:0.27745424)0.4400:0.05440049,(Bv6_129390_pdxa.t1:0.16431437,(Bv6_141050_tjei.t1:0.00000000,(Bv6_141020_moqj.t1:0.07492960,Bv6_141080_tcjf.t1:0.05818825)0.5500:0.03029688)0.9600:0.11424072)0.8600:0.08464994)0.4100:0.06608670)0.9100:0.12793456)0.8900:0.10045287)0.0100:0.01420267,((((((Os11g30060.1:0.14547859,Os11g30210.1:0.16767003)0.3800:0.01042400,Os11g29980.1:0.23825488)0.8200:0.05060155,(Os11g29970.1:0.12721657,Os11g29990.1:0.19594263)1.0000:0.15842972)0.9900:0.13568406,(Os03g38250.1:0.24403051,Os03g38330.1:0.29275880)1.0000:0.15056597)0.9400:0.10835655,(Os01g33684.1:0.00000050,(Os01g33684.2:0.00000050,Os01g33684.3:0.00000050)0.3200:0.00000000)1.0000:0.44166942)0.3300:0.06897889,((((((((HORVU1Hr1G068200.2:0.00000050,HORVU0Hr1G032250.2:0.00000050)1.0000:0.05413440,Os05g41290.1:0.04484875)0.6800:0.01236037,Os05g41310.1:0.10299972)1.0000:0.14124716,HORVU3Hr1G078990.16:0.23180643)1.0000:0.19612101,(Solyc09g005290:0.07063090,(NbS00018488g0004.1:0.03091605,NbS00010827g0004.1:0.02516836)0.7700:0.02001895)1.0000:0.37712486)0.1700:0.03213275,(AT3G14460.1:0.55953978,AT3G14470.1:0.45373417)0.0700:0.00867738)0.0100:0.01125368,(Os07g17250.1:0.42772090,Os04g43340.1:0.40297661)0.8500:0.15788654)0.0000:0.00788690,(((((((Os07g33730.2:0.00000050,Os07g33730.1:0.00000050)1.0000:0.40371805,Os07g33690.1:0.40440681)0.9800:0.14343393,(Os07g33720.1:0.39773572,Os07g33740.1:0.38322484)1.0000:0.25615477)0.4500:0.02970560,Os12g03750.1:0.48583029)0.5500:0.08032079,(Os03g37720.1:0.16231655,HORVU1Hr1G079170.10:0.25109156)1.0000:0.45685231)0.4600:0.06105405,((Os01g72390.1:0.44514701,Os03g40194.1:0.43653117)0.8000:0.12842984,(Os04g02110.3:0.00000050,(Os04g02110.1:0.00000050,Os04g02110.2:0.00000050)0.2900:0.00000000)1.0000:0.46952589)0.2100:0.04584584)0.0900:0.04428175,(((((((Os05g34220.2:0.00000050,Os05g34220.1:0.00000050)1.0000:0.15503179,HORVU1Hr1G064770.2:0.23379670)1.0000:0.28349616,HORVU3Hr1G094660.2:0.42222678)0.4800:0.02715877,Os05g34230.1:0.37656642)0.4800:0.08687078,(Os06g41480.1:0.47199431,(HORVU7Hr1G093710.4:0.25473176,(Os06g41640.1:0.04118079,Os06g41660.1:0.02624498)1.0000:0.31502597)0.9900:0.09725204)0.1800:0.01535661)0.1100:0.01629071,Os03g36920.1:0.41010628)0.0900:0.04297232,(((((((((((((HORVU0Hr1G027280.1:0.00000050,HORVU0Hr1G030390.1:0.00000050)0.3400:0.00000000,HORVU7Hr1G001510.1:0.00000050)1.0000:0.09448048,HORVU7Hr1G001540.14:0.04387608)0.7300:0.02377013,HORVU7Hr1G001700.1:0.11841928)0.7200:0.03047523,HORVU7Hr1G001670.1:0.06110682)0.7800:0.03758949,HORVU3Hr1G076910.13:0.12261069)0.4900:0.01696081,(((Os01g57280.2:0.00000050,Os01g57280.1:0.00000050)0.2900:0.00000000,Os01g57280.3:0.00000050)1.0000:0.05883070,(Os01g57310.2:0.00000050,(Os01g57310.1:0.00000050,Os01g57340.1:0.00000050)0.3000:0.00000000)1.0000:0.04992585)1.0000:0.10200245)0.6700:0.04047402,(Os05g30220.1:0.18493384,Os11g35210.1:0.21146672)0.5600:0.02172993)0.6000:0.03378085,HORVU5Hr1G121640.2:0.23110056)0.5300:0.01968439,(Os01g57270.2:0.00000050,Os01g57270.1:0.00000050)1.0000:0.17557028)1.0000:0.09335368,Os02g04530.1:0.44866355)1.0000:0.19334831,(((HORVU1Hr1G000210.1:0.07119267,HORVU1Hr1G000260.9:0.06629586)0.5800:0.01891573,HORVU1Hr1G000250.4:0.07852951)1.0000:0.36565759,(Os04g02030.1:0.29648304,(HORVU5Hr1G122620.1:0.46314256,(HORVU2Hr1G101700.6:0.30205531,((Os04g25900.2:0.00000050,Os04g25900.1:0.00000050)1.0000:0.22411838,(HORVU5Hr1G078100.19:0.21897359,(HORVU7Hr1G114880.2:0.18501888,(Os06g16790.1:0.16065482,Os11g44580.1:0.17861115)0.6300:0.02478688)0.5300:0.03180391)0.4400:0.03198248)0.4900:0.02338212)0.7100:0.03383154)0.8500:0.07386730)0.6600:0.03735321)0.9800:0.14032672)0.9700:0.14058662,(Os03g20840.1:0.56871170,((((((((Os02g18000.1:0.17236700,Os02g18070.1:0.15812960)0.3500:0.01561727,(Os02g18080.1:0.14799640,Os02g18140.1:0.11010065)0.9300:0.06706173)0.3600:0.00731381,HORVU6Hr1G013830.4:0.22611558)0.9900:0.10163795,(HORVU1Hr1G005180.17:0.25682915,(Os04g30660.1:0.02081153,Os04g30690.1:0.03551603)1.0000:0.20627348)0.7700:0.05277229)0.9700:0.10844962,(Os04g24700.1:0.26080611,(Os05g12570.1:0.10195290,Os06g15750.1:0.13923094)0.9500:0.08735046)1.0000:0.19243778)0.3800:0.04831317,(HORVU2Hr1G087730.12:0.42792861,(Os09g20030.1:0.42442646,(Os09g20020.1:0.23566651,Os09g20040.1:0.20221607)1.0000:0.27971379)0.6200:0.05348556)0.2500:0.01939486)0.3500:0.03747567,Os06g45690.1:0.52879141)0.2100:0.02551207,(((((((((Os04g52970.1:0.08474830,Os11g29520.1:0.10116470)0.9800:0.06833514,(HORVU2Hr1G103490.27:0.14116812,HORVU6Hr1G095000.5:0.12241573)0.6400:0.03245824)0.7200:0.03111327,(Os02g02640.1:0.06652134,Os02g02670.1:0.10216763)1.0000:0.11904314)0.5000:0.01175978,Os04g53030.1:0.25322391)0.7000:0.03038171,Os11g24170.1:0.31388099)0.5900:0.05157069,Os08g19980.1:0.38397236)0.1800:0.02794876,Os08g20000.1:0.40776027)0.3000:0.05331741,(((Os04g22090.1:0.15453125,Os04g53040.1:0.35388489)0.4600:0.00602204,Os04g53120.1:0.18404757)1.0000:0.13377045,(Os04g53050.1:0.25146784,((Os04g53160.1:0.19294148,HORVU2Hr1G103460.3:0.23535168)0.6100:0.04161940,(HORVU5Hr1G122660.4:0.24636936,(HORVU3Hr1G098150.6:0.18153180,(HORVU6Hr1G093460.12:0.18364515,HORVU6Hr1G093470.1:0.15233920)0.6700:0.02598520)0.9500:0.07030166)0.5000:0.01538403)0.4700:0.02315853)0.9900:0.11425498)0.6400:0.07255453)0.7800:0.03516952,((((((HORVU1Hr1G083050.3:0.02938145,HORVU1Hr1G083100.15:0.00000000)1.0000:0.12672252,(HORVU5Hr1G125550.1:0.08961772,HORVU7Hr1G002350.7:0.10629334)0.9300:0.05206626)0.9000:0.05441144,(Os02g16330.1:0.17019373,(Os02g16270.1:0.00000050,Os02g16270.2:0.00000050)1.0000:0.11296781)0.9800:0.08982130)0.5500:0.01388451,HORVU7Hr1G121470.7:0.20390635)0.8800:0.04819818,Os01g02250.1:0.27883606)1.0000:0.15719957,(((Os12g29690.1:0.03727707,Os12g29710.1:0.02163855)1.0000:0.16280152,HORVU4Hr1G000280.27:0.22298148)0.7700:0.06664872,((((((HORVU2Hr1G000700.7:0.06116373,HORVU2Hr1G000900.2:0.09584525)0.7000:0.01908868,HORVU5Hr1G116990.7:0.07850055)0.9800:0.05603270,HORVU2Hr1G000770.22:0.07136896)0.6000:0.01821614,(HORVU2Hr1G000510.18:0.09178811,HORVU2Hr1G000560.16:0.11765699)0.9300:0.04346126)1.0000:0.07790288,HORVU7Hr1G122200.3:0.18699689)0.9600:0.09036204,(HORVU1Hr1G021390.5:0.21271770,((Os04g53496.1:0.15356025,Os07g04900.1:0.12879093)1.0000:0.09080867,(Os06g49390.1:0.12079756,((Os06g49380.2:0.00000050,Os06g49380.4:0.00000050)0.1200:0.00000000,((Os06g49380.6:0.00000050,Os06g49380.5:0.00000050)0.1100:0.00000000,(Os06g49380.1:0.00000050,Os06g49380.3:0.00000050)0.1100:0.00000000)0.0800:0.00000000)1.0000:0.10252108)0.8700:0.05103817)0.3900:0.01128511)0.6800:0.04377235)0.8600:0.07635836)0.6900:0.05121891)0.9900:0.11897281)0.7300:0.04931678)0.2500:0.05851371)0.0400:0.01639960)0.0100:0.01296956)0.0300:0.01556046)0.0000:0.02831181)0.0000:0.01112607)0.0000:0.02545444)0.0000:0.01466753)0.0000:0.01400243)0.0000:0.02327174)0.0000:0.02057184)0.0100:0.01847617)0.0000:0.01715359)0.0000:0.03973000)0.0200:0.02039414,(AT5G45240.1:0.50590560,(AT4G19050.1:0.62832452,Bv4_089550_fzgy.t1:0.53778088)0.8400:0.17096151)0.2700:0.09828942)0.0700:0.02827957,((((((ADR1L2:0.04551928,AT5G47280.1:0.12700063)0.9500:0.07925441,ADR1:0.20773977)0.9700:0.08244221,(ADR1L1:0.00000050,AT4G33300.2:0.00000050)1.0000:0.19023871)1.0000:0.16155095,(Solyc04g079420:0.03335926,NbS00036756g0009.1:0.03233527)1.0000:0.28136412)1.0000:0.16880201,((AtNRG1A:0.13893467,AtNRG1B:0.17700128)1.0000:0.35325003,(Solyc02g090380:0.15407466,NbNRG1:0.07227895)1.0000:0.37081423)0.9700:0.19653379)1.0000:0.28258500,((((((((AT4G36150.1:0.27161149,CSA1:0.33904427)0.5200:0.05471149,AT5G44870.1:0.39294056)0.3600:0.05154090,AT5G45230.1:0.40181491)0.1800:0.02111279,((RPS4:0.11874142,AT5G45060.1:0.20802340)0.7700:0.04334288,(AT3G51570.1:0.20763253,AT4G19530.1:0.43787386)0.8100:0.08919785)0.5200:0.10338070)0.2700:0.02992575,AT2G17060.1:0.29373384)0.4200:0.04972757,AT5G45200.1:0.42049696)0.8300:0.10266461,(AT4G12010.1:0.33877279,(AT4G19510.1:0.00023019,AT4G19510.2:0.00000000)1.0000:0.46144604)0.8700:0.10912701)0.9800:0.17385957,(((((((((((AT5G45260.2:0.00000050,RRS1:0.00000050)0.9900:0.05652889,(AT5G45050.2:0.00000050,AT5G45050.1:0.00000050)1.0000:0.15353596)0.6500:0.05242841,(AT4G36140.1:0.21168878,CHS3:0.23242144)0.2600:0.02232771)0.5100:0.02309079,AT3G51560.1:0.23953661)0.6100:0.05160246,AT2G17050.1:0.28833075)0.2200:0.01642527,AT5G45210.1:0.45031822)0.3100:0.03345429,AT4G19520.1:0.31430045)0.9500:0.17482773,((AT4G19500.1:0.00879420,AT4G19500.2:0.00627996)1.0000:0.65449183,(AT4G12020.1:0.00000050,(AT4G12020.2:0.00000050,AT4G12020.3:0.00000050)0.3900:0.00000000)1.0000:0.56286344)0.8900:0.13678481)0.8400:0.13737505,(Solyc07g052770:0.08422998,Solyc12g097020:0.00000000)0.9900:0.44875415)0.0800:0.04577166,((AT5G48780.2:0.04657206,AT5G48780.1:0.01952444)1.0000:0.26036330,(AT1G72870.1:0.41461616,((AT4G09420.1:0.25628744,AT1G72850.1:0.17012854)0.9900:0.17396889,(CHS1:0.19702940,AT5G40090.1:0.09378988)1.0000:0.29155902)0.8300:0.08485589)0.9200:0.12378497)0.9900:0.31128617)0.0100:0.02888820,(((((((Solyc02g032650:0.41076961,Solyc01g102840:0.35578207)0.4600:0.04050397,Solyc01g113620:0.32791784)0.1400:0.01394155,Solyc01g102850:0.37537163)0.2400:0.01572902,(Solyc01g102920:0.07698334,NbS00015188g0002.1:0.05250568)1.0000:0.33316191)0.3800:0.03036746,Solyc01g102880:0.45994415)0.7300:0.06562491,(AT5G36930.2:0.00000050,AT5G36930.1:0.00000050)1.0000:0.41442227)0.5000:0.03291493,(((((((AT1G27170.2:0.00000050,AT1G27170.1:0.00000050)1.0000:0.09921426,AT1G27180.1:0.16001857)1.0000:0.30233878,(Solyc05g006620:0.31385045,(Solyc05g006630:0.14040579,NbS00024608g0005.1:0.11958600)1.0000:0.26855075)0.8100:0.07181295)0.6600:0.05260511,(Bv6_155950_ksro.t1:0.00000050,Bv6_155950_ksro.t2:0.00000050)1.0000:0.45524026)0.9400:0.14584865,L6:0.53780557)0.6000:0.07886745,Solyc09g007710:0.42718588)0.2700:0.02328554,(Solyc09g092410:0.41055188,((((((Solyc07g055380:0.14396013,Solyc04g007320:0.12811444)0.7400:0.04740970,NbS00002214g0001.1:0.17859720)0.9800:0.08366918,Solyc04g056570:0.33360275)0.8500:0.07636514,(Solyc01g014840:0.30662944,Roq1:0.26787313)0.8700:0.12017968)0.3200:0.02870539,(Solyc02g082050:0.10154573,NbS00009821g0008.1:0.11603553)1.0000:0.26244908)0.1900:0.01971591,(((((Solyc05g024370:0.33657253,Solyc11g011080:0.20853429)0.5400:0.02880370,(Solyc01g066020:0.13634922,Solyc01g008800:0.09130569)0.5000:0.03568612)0.8400:0.05258848,N:0.11668520)0.6600:0.02343932,(Solyc11g011350:0.08021702,(Solyc11g011090:0.13279271,(Solyc08g005510:0.07009727,(Solyc05g007850:0.00000050,Bs4:0.00000050)1.0000:0.10512558)0.5100:0.01699284)0.7000:0.02611743)1.0000:0.10004143)1.0000:0.16886452,(((((((SOC3:0.19435383,AT5G40100.1:0.16120693)0.7800:0.05691854,AT1G72860.1:0.33678631)0.7800:0.06429588,AT4G09360.1:0.24178133)0.6100:0.05107670,(AT4G09430.1:0.25302051,(AT1G72840.1:0.00000050,AT1G72840.2:0.00000050)1.0000:0.16994582)0.9300:0.10468284)0.6100:0.04220459,AT5G48770.1:0.29086709)0.9900:0.13104322,AT5G17680.1:0.38011612)0.9700:0.13750351,((((((((((AT1G31540.2:0.00000050,AT1G31540.1:0.00000050)0.9600:0.04461551,AT5G46490.2:0.09037189)0.7400:0.09356664,AT5G46490.1:0.00000000)0.5400:0.04005377,(AT5G46260.1:0.06616654,AT5G46270.1:0.10880494)0.7100:0.06099303)0.5000:0.03645137,(AT5G40060.1:0.19894498,(AT5G46520.1:0.00000050,AT5G46510.1:0.00000050)1.0000:0.18913931)0.1300:0.02195269)0.1600:0.05597014,(AT5G46450.1:0.08339445,AT5G46470.1:0.19073193)0.2900:0.03796665)0.1400:0.01093821,(AT4G08450.1:0.22024885,AT5G22690.1:0.16978725)0.4200:0.03407010)0.9000:0.12225263,((AT5G51630.1:0.00000050,AT5G51630.2:0.00000050)1.0000:0.19074833,(AT4G16900.1:0.16194064,((AT4G16920.1:0.02602891,RPP4:0.03013599)1.0000:0.08660870,((SIKIC3:0.00000050,SIKIC1:0.00000050)1.0000:0.11841037,(SNC1:0.03589612,(SIKIC2:0.00000050,AT4G16950.1:0.00000050)1.0000:0.07557926)0.6900:0.03459129)0.2300:0.01097286)0.4900:0.03184417)0.9800:0.12604716)0.8600:0.09422160)0.4000:0.06638423,((AT4G16990.3:0.00000050,AT4G16990.5:0.00000050)0.2000:0.00000000,(AT4G16990.4:0.00000050,(AT4G16990.2:0.00000050,AT4G16990.1:0.00000050)0.1200:0.00000000)0.1900:0.00000000)1.0000:0.51430281)0.6700:0.10430488,((((((((((AT5G38350.1:0.09932071,AT5G38340.1:0.13014874)0.7000:0.03328521,(AT1G65850.1:0.00000050,AT1G65850.2:0.00000050)1.0000:0.11146161)0.9300:0.09517642,AT3G04210.1:0.19716338)0.2600:0.02094704,(AT2G14080.1:0.28501498,(AT5G11250.1:0.15816995,AT1G69550.1:0.27785511)0.4600:0.03015080)0.0800:0.01113302)0.1900:0.01670405,AT3G04220.1:0.24305983)0.4800:0.04296513,(AT3G25510.1:0.13856230,((AT3G44400.1:0.00000050,AT3G44400.2:0.00000050)1.0000:0.13845727,((AT3G44670.1:0.00000050,AT3G44670.2:0.00000050)1.0000:0.02914361,(RPP1:0.01064718,(AT3G44630.2:0.00000050,(AT3G44630.1:0.00000050,AT3G44630.3:0.00000050)0.3700:0.00000000)0.9900:0.03482826)0.6600:0.01802947)0.5000:0.01731175)0.9900:0.14393509)0.9700:0.08777681)0.2500:0.01396626,AT5G44510.1:0.26957861)0.7800:0.05738948,(AT5G18370.1:0.18210079,AT5G18350.1:0.19429993)0.9900:0.12317241)0.6800:0.05535907,(AT5G49140.1:0.32676506,(AT4G11170.1:0.31838117,(AT5G17970.1:0.27990693,AT5G18360.1:0.22670159)0.7000:0.05519078)0.3200:0.01339472)0.6400:0.07152197)0.3700:0.03156662,((((AT5G41750.2:0.00000050,AT5G41750.1:0.00000050)1.0000:0.08261727,(AT5G41740.2:0.00000050,AT5G41740.1:0.00000050)1.0000:0.12182783)0.8500:0.05449491,(AT5G41540.1:0.21553792,(AT5G41550.1:0.13218065,AT5G40910.1:0.19582617)0.7800:0.04602918)0.6100:0.04944114)0.9500:0.07779906,(((((AT1G56520.2:0.00000050,AT1G56520.1:0.00000050)1.0000:0.21532573,AT1G56540.1:0.06581450)0.9600:0.09201949,WRR4:0.10397157)0.6100:0.08751505,AT1G66090.1:0.21356038)0.5100:0.02431531,((((AT2G16870.1:0.12624596,AT1G64070.1:0.12489070)0.7600:0.05402633,AT1G63880.1:0.10684187)0.1600:0.01381216,(AT1G63870.1:0.12836176,(AT1G63860.1:0.00000050,AT1G63860.2:0.00000050)0.9900:0.14528154)0.4700:0.04387429)0.4100:0.03071687,(((AT1G63750.1:0.00000050,AT1G63750.3:0.00000050)0.3000:0.00000000,AT1G63750.2:0.00000050)1.0000:0.19848203,((AT4G14370.1:0.17233827,AT5G38850.1:0.23788004)0.3600:0.00870815,(AT1G63740.1:0.13645079,(AT5G58120.1:0.11254418,AT1G63730.1:0.08289406)0.8700:0.05321972)0.9200:0.07115312)0.5700:0.03429253)0.3400:0.01307063)0.6100:0.06760083)0.5800:0.04822607)0.6500:0.05830127)0.5500:0.07870035)0.6300:0.08852776)0.7100:0.11136239)0.0100:0.01045902)0.0800:0.04072995)0.0500:0.04685475)0.0200:0.01867481)0.0300:0.04951113)0.1500:0.01191589)0.8200:0.21876204)0.4500:0.12281947)0.1300:0.04412452,(Os01g58530.1:0.63250135,Bv8_200300_frqg.t1:0.59918589)0.4600:0.09284700)0.3500:0.06593753,((Bv3_058300_fite.t1:0.29695317,Bv3_064590_ezro.t1:0.27704539)1.0000:0.60643196,(Bv3_058340_etpj.t1:0.53496732,Bv3_064600_wiae.t1:0.46059225)0.8600:0.15757841)0.1400:0.03091416)0.1400:0.06648671,(((((((((((Solyc10g055050:0.03144966,Solyc10g054970:0.33991437)0.7400:0.09432811,Solyc10g055140:0.07777491)0.9500:0.13950816,Solyc12g016220:0.03171436)0.4400:0.02697305,Solyc07g044800:0.11399104)0.3600:0.01053262,Solyc04g005540:0.08543075)0.8100:0.06003958,Solyc04g005550:0.09004109)0.2700:0.01618721,(Solyc12g044200:0.00000000,(Solyc12g044180:0.02636390,Solyc12g044190:0.06607100)0.9300:0.03979058)1.0000:0.12680635)0.1900:0.01153442,Solyc02g036270:0.14077093)0.4100:0.01739270,Solyc03g094100:0.24509387)0.9900:0.40078538,(NbS00005570g0005.1:0.36577210,((Bv4_088060_owmm.t1:0.16725162,Bv4_088020_rpxc.t1:0.08077971)0.9800:0.29646239,((Bv4_087950_zpga.t1:0.00000000,Bv4_088010_uznf.t1:0.04313925)1.0000:0.21325173,(Bv4_088030_hdaa.t1:0.01963919,Bv4_088080_qfrz.t1:0.04214738)1.0000:0.22861825)0.9700:0.25459448)0.4800:0.04146135)0.7200:0.06018064)0.5900:0.06836421,(Os11g29090.1:0.66514527,((((Solyc06g048910:0.19088189,Solyc08g013970:0.07982735)0.9400:0.06642140,Solyc08g007250:0.11668353)1.0000:0.26495765,(AT4G27220.1:0.21371042,AT4G27190.1:0.24133755)1.0000:0.15844026)0.8000:0.09910623,((((((Os09g10054.1:0.25711210,HORVU6Hr1G095140.34:0.33262903)0.9100:0.09809362,(Os12g30720.1:0.01515318,Os12g30760.1:0.02772151)1.0000:0.40950216)0.9700:0.17219108,(Os03g14900.1:0.08974737,HORVU0Hr1G008580.1:0.11209729)1.0000:0.35590712)0.1300:0.02600582,(Os12g10410.1:0.69889620,((Os01g72680.1:0.10494305,HORVU3Hr1G109680.6:0.09834514)1.0000:0.25487496,(Os09g14010.1:0.22780125,Os09g14100.1:0.25981554)0.9900:0.13683214)0.6500:0.06971717)0.1800:0.01263457)0.1200:0.01550356,(Os03g10900.1:0.37179596,Os03g10910.1:0.50458056)0.5400:0.06825114)0.6900:0.13545547,((((((Os01g57870.2:0.00000050,Os01g57870.1:0.00000050)0.9900:0.08284104,HORVU3Hr1G077670.1:0.06413154)1.0000:0.29152240,Os04g39460.1:0.41096237)0.9900:0.17204332,(Os04g43440.1:0.10083092,HORVU2Hr1G089020.1:0.09137436)1.0000:0.43855250)0.4600:0.03312923,(RPS2:0.37285129,Bv8_199260_qrne.t1:0.34863911)0.8900:0.08765338)0.5300:0.05397460,(((AT3G15700.1:0.05863187,AT1G52660.1:0.02383605)1.0000:0.47691408,AT5G47250.1:0.38923111)0.0700:0.03129559,(AT5G05400.1:0.33657724,(((((AT1G61180.2:0.00000050,AT1G61180.1:0.00000050)0.9500:0.01386730,AT1G61310.1:0.03670706)0.8200:0.02223532,AT1G61300.1:0.02933413)0.4400:0.00571228,AT1G61190.1:0.04742738)1.0000:0.23103090,(((((AT5G43740.1:0.00000050,AT5G43740.2:0.00000050)1.0000:0.06487623,AT5G43730.1:0.05103897)0.7100:0.01398280,AT1G51480.1:0.09026756)1.0000:0.09431747,AT1G15890.1:0.14700117)0.9500:0.11834505,(((RPS5:0.00000050,AT1G12220.2:0.00000050)1.0000:0.12943661,(AT1G12280.1:0.19027172,AT1G12210.1:0.13961226)0.4300:0.02149398)0.4900:0.04022207,((AT5G63020.1:0.15573830,AT5G47260.1:0.43599042)0.3300:0.02953051,(((AT1G12290.1:0.00000050,AT1G12290.2:0.00000050)1.0000:0.14886825,AT4G10780.1:0.18244088)0.7400:0.05769118,(AT1G63350.1:0.14409858,(AT1G62630.1:0.06371430,AT1G63360.1:0.07695504)0.9900:0.09088372)1.0000:0.12829126)0.1500:0.00657088)0.1200:0.01524267)0.4100:0.03032347)0.6100:0.04058487)0.7600:0.07068452)0.4100:0.01706145)0.1400:0.04454083)0.1200:0.01889339)0.4200:0.06491764)0.1000:0.01829120)0.1000:0.02029231)0.0800:0.01641597)0.1500:0.07251059,((((((Bv7_168360_mgxu.t1:0.03743224,Bv7_168510_pfok.t1:0.07082729)1.0000:0.24076033,Bv7_168480_ojty.t1:0.13568169)0.6400:0.05193800,Bv7_177740_zcug.t1:0.26485916)0.3900:0.05951590,Bv7_168690_xpza.t1:0.21082104)1.0000:0.21583362,Bv7_168550_inik.t1:0.45781986)0.8200:0.11144835,(Solyc11g007790:0.56482939,((Solyc02g037540:0.23181821,Solyc10g076440:0.24012636)0.9500:0.09292608,(Bv4_087170_ygkw.t1:0.47164764,(Bv5_113770_efty.t1:0.20707376,(Bv4_087560_hrdz.t1:0.13040913,(Bv4_087530_ghwz.t1:0.03604983,Bv4_087580_pskn.t1:0.06384914)0.9800:0.04901045)0.7300:0.02878781)1.0000:0.27664337)0.5300:0.03671499)0.3900:0.03169398)0.5700:0.09629873)0.7800:0.05297378,((Bv4_087290_hjiz.t1:0.49157977,Bv4_087300_efce.t1:0.49315168)0.5500:0.10056300,((Bv7_168460_qctg.t1:0.10708596,Bv7_168650_jfwy.t1:0.10395288)1.0000:0.50622028,(Bv5_118170_kcqo.t1:1.53654420,(AT5G56220.1:0.11537209,Bv4_091230_czsz.t1:0.24392919)1.0000:1.14858778)0.7100:0.32722403)0.4800:0.14980971)0.6500:0.32422314);
