# Supplementary material for: An N-terminal motif in NLR immune receptors is functionally conserved across distantly related plant species
Source: eLife. 2019 Nov 27;8:e49956. doi: 10.7554/eLife.49956 (PMC6944444; doi:10.7554/eLife.49956)
Supplement: Figure 3—figure supplement 2—source data 1. — NB-ARC domain sequences used for phylogenetic analysis are shown with the IDs, N. benthamiana (NbS-), tomato (Solyc-), Arabidopsis (AT-), sugar beet (Bv-), rice (Os-) and barley (HORVU-). [file elife-49956-fig3-figsupp2-data1.txt]

>MLA10
ETLVGYGKRDQGLMLLKRLKKVSIVGFGGLGKTTLARAVYEKIKDFDCRAFVPVGQDMKKVLRDILID-NQLIKKLHEFLENKRYLVIIDDIWDEKLWEINFAFRNLGSRLITTTRIVSVSNSSYQMEPLSVDDSRMLFYKRIFDEACINEFEQVSRDILKKCGGVPLAIITIASALAKCWDILLRSLGSLEDNSLEEMRILSFSYSNLPSNLKTCLLYLCVYPEDSMISRDKLIWKWVAEGFVHHNSLYLLGLNYFNQLINRSMIQI-YYSGEAYACRVHDMVLDLICNLSNEAKFVDGTCRR
>HORVU1Hr1G012190.1
ETLVGYGKRDQDLMLLKRLKKVSIVGFGGLGKTTLARAVYEKIKDFNCRAFVPIGQDMKKVLRDILID-NQLIKKLHEFLENKRYLVIIDDIWDEKLWEINFAFRNLGSRLITTTRIVSVSNSSYQMEPLSVDDSRMLFYKRIFDEGCVNEFEQVSRDILKKCGGVPLAIITIASALAKCWDILLQSLGSLEDNSLEEMRILSFSYSNLPSHLKTCLLYLCVYPEDSMISRDKLIWKWVAGGFVHHNSLYLLGLNYFNHLINRSMIQI-YYSGEAYACRVHDMVLDLICNLSHEAKFVDGTCRR
>HORVU1Hr1G004080.7
ETLVGYGKRDQDLLLLKRLKKISIVGFGGLGKTTLVRAVYEKIKVFDCRVFVPVGQDIKKIFKDILID-RQLINKLHEFLENKRYLIIIDDIWDQNLWKINIAFRNLGSRLITTTRILNLSESSYQMEPLSTDDSRRLFCKRIFSEVCPNEFEQVSRDILKKCGEVPLAIITIASALAKHWDILLQSLGSLEDNSLDELRILSFSYYNLPFHLRTCLLYLSIYPEDSMIDRDSLIWKWVAEGFVHHTSLFLLGLNFFNQLINRSLIQI-YFSGDVHACRVHDMVLDLICNLSHEAKFVDGTCRR
>Sr50
ETLVGYGKRDEELMLLKRLKKVSIVGFGGLGKTTLARAVYDKIKDFDCRAFVPVGQDMKKVLRDILID-KQLVKKLHDFLENKRYLVIIDDIWDEMLWEINFAFRNLGSRLITTTRNFDVSKSSYKMKPLSTDDSRRLFHKRIFDAGCPSEFQQVSEDILKKCGGVPLAIITIASALAKHWDILLQSLGSVKDNSLVEMRILSFSYYNLPSHLKTCLLYLCIYPEDSTIGRDRLIWKWVAEGFVHHTSLFLVGLNYFNQLINRSMIQI-YELGQVHACRVHDMVLDLICNFSHEAKFVDGTVRR
>Sr33
EALVGYGKRDQELMLLKKLKKVSIVGFGGLGKTTLAKAVYEKIKDFDCHAFVPVGQDKKKVFRDILMD-RQLINKLHKFLENKRYLVIIDDVWDEGLWKINLAFRNLGSRLIITTRIFGVSESSYEIEPLSIDDSSKLFYTRIFD-GCPKEFEQVSKDILKKCGGVSLAIITIASALAKHWDILLQSLGSVKDNSLVEMRILSFSYYNLPSHLKTCLLYLCIYPEDSMIHRDRLIWKWVAEGFVHHTSLFLVGLNYFNQLINRSMLQI-YDMGNVYACRVHDMVLDLICNLSHEAKFVDGTVRR
>HORVU1Hr1G004040.2
ETLVGSGKRDEDIMLLKRLKKVSIVGFGGLGKTTLAKAVYEKIKDFDCRAFVPIGRDIKKVFRDILIE-KQLMVKLREFLENKRYLVIIDDIWDESLWEIKFAFRNLGSRLITTTRIVSVSNSSYQMKPLSLDDSRKLFHKRIFSEECPNEFEQVSRDILKKCGGVPLAIITIASALAKHWYILLQSLGSLEDNSLDEMRILSFSYYDLPYDLRTCLLYLSIYPEGSEIGRDRLIWKWVAEGFVHPTSLFLLGLNYFNQLINRSMIQI-YHLGQISTCRIHDMVLDLICNLSHEAKFVDGTVRR
>HORVU1Hr1G004140.1
ETLVGYGKRDEDIMLLKRLKKVSIVGFGGLGKTTLAKAVYENIKDFDCRAFVPVGQDMKKVFRDILID-RQLINKLHEFLENKRYLVIIDDIWDAKLWEINFAFRNLGSRLIITTRIFSVSKSLYEMKPLSDDDSRSLFYKRIFSEGCPNEFEQVSEDILKKCGGVPLAIITIASSLAKSWDILLQSLGSLKDNSLEEMRILSFSYYDLPDHLKTCLLYLCIYPEDSMIDRDRLIWKWVAEGFIHQTSLFLLGLNYFNQLINRSMIQI-YGLGEVSACRVHDMVLDLICNLSHEAKFVNGTVRR
>HORVU5Hr1G085290.3
ETLVGYGKRDQELLLLKRPKIVSVVGFGGLGKTTLVRAVFDKIKGFDSRAFVPVGQDMKKIFRDILIGNRQLIEEIRDFLQNKRYLVVIDDIWDGNLWGIKLAFMNHGSRLITTTRIFSVSIASYQMEPLSDSDSTRLFCKRIFSEECPSELKEISRDILKKCGGVPLAILTIASLLTKVWQVLLASIGRLEDASMEEMRILSFSYYDLPSDLKTCLLYLCMYPEDHAIDKEDLIWKWICENFVQHASILEVGETYFNELINRYMIII-FGFREVQSCRVHDMVLDLIRSLSAEAKFLENNIHR
>HORVU5Hr1G085330.3
ETLVGYGKRDQELVLLKKLKIVSVVGFGGLGKTTLVRAVYDKIKGFDSQAFVPVGRDVKKIFRDILIGNRQLIEEIREFLEDKRYLVIIDDIWDGKLWGIKLAFMNLGSRLITTTRIFTVSEASYKMEPLSSNDSARLFYKRIFSEGCPSELKEISRDILKKCGGVPLAILTIASLLSKIWHVVLNSIGRLEEPSMEEMRILSLSYYDLPSCLKTCLLYLSTYPEDHEIYKTELVWKWICETFVQHTSIFEVGETYFNELINRSMIQI-YDFREVKSCRVHDMVLDLIRSLSGEAKFVDTNIRR
>HORVU3Hr1G099360.6
KTLVGDEPRDELIKLT----VVSIAGFGGLGKTTLAKTVYDSLKQFHCAAFVSLSQVITRVLKKMLHQQTQLIDELRMFLSNKRYLIVIDDIWKMESWQIKCALENFASRIITTTRDFDIATKSFKLDALTLESSQVLFYGRIFSKNCPEQLAKVSLRILKKCGGVPLAIITMASLLQR-WHEVCESIGSLNSPDVENMKILALSYYNLPCHLRTCLLYLSIYPEDHDIHRDDLIWKWITEGFIQHSSLFDVGHSYFSELVNKGMIQC-IFKGNATRCRLHDMVLELICSLSSQENFVDRDIRR
>HORVU3Hr1G104770.5
DTLVGEETRDQLINLIHPLKTVSIVGFGGLGKTTLARAAYDKIKNFDCGAFVSVSQNIKKILKSILFEVTHLIDELIEFLHEKRYLIIIDDIWDKEVWKIKCAFKKPGSRLITTTRVISVSEASYKMKPLSNDVSRTLFCKRVFDDVCPQELVQVTEDILKKCGGIPLAIITIASLLAKDWYALLNSIGRLEDRSVEEMKILLFSYYDLPSYLKPCLLYLSIFPEDHEIRRDRLIWRWISEGFVYSISLYELGDSYFNELVNRNMIQIDIYDEKVNACRVHDMVLDLICSLSSEENFVDDTVRR
>HORVU7Hr1G023730.1
DGLVGDRTRDELIKLNEQWKTISIVGVGGLGKTTLTKAIYEKIKQFQCAAFVPVGQDIKKVFKDLLYGVNLLIEDISEFLVDKRYLIVIDDIWEEDIWKIECALKNLQSRVITTTRNVSVSEASHRMRPLSDEDSQILFHRRIFSEKCPEDFQIVSRDILRKCGGVPLAIITIASLLVKEWMHVHNSMGRVQGGVVKDMRILSLSYYDLPLYLKPC------------------IWRWLAEGFIQCTRLFEIGESYFNELMNRSLIQAEIREGTVVTFRIHDMVLDLICSLSSEENFIDNAFRR
>HORVU7Hr1G023750.1
HGLVGEHTRDELVKLIEQLKTLSIVGAGGLGKTTLTKAVYEKIKQFDCAAFVPVGQDIPKVFKDLLYGVNLLIEDITEFLVDKRYLIVIDDIWEEDIWKIECALKNLQSRVITTTRNVSVSEASHRMRPLSDEDSQILFHRRIFSEKCPEDFQIVSRDILRKCGGVPLAIITIGSLLVKDWMHVHNSMGRVQGGVVKDMGILSLSYYDLPPYLKP-------------------IWRWLAEGFIQCNRLFEIGESYFNELLNRSLIQAEIWEGTVVTFRIHDMVLDLICSLSSEENFIDNDFRR
>HORVU7Hr1G023770.19
DGLVGDRTRDDLIKLVEKLKTISIVGVGGLGKTTLTKAVFEKIKEFDCAAFVPVGQDIKKVFKDLLYGEKLLIEELSEFLVDKRYLVVIDDIWEEEIWRINCALKNLHSRVITTTRNVSVSQASHKMEPLSDDDSLILFHRRIFSEKCPEDLQVVSREILKKCGGVPLAIITIASLLVKDWMHVHNSMGRVQGGIVKDMRILSLSYYDLPSHLKPCLLYLSIFPEDLEIKRDWLIWRWVAEGFIQCNRLFEIGESYFNELLNRSLIQAEIWEGTVVTFRIHDMVLDLICSLSSEENFINNDFRR
>HORVU7Hr1G023820.2
HGLVGEHTRNELVKLIEQLKTISIVGVGGLGKTTLTKAVYEKIKQFDCAAFVPVGQDIRKVFKDLLYGENLLIEDISEFLVDKRYLIVIDDIWEKDIWKIDCALKNLQSRVITTTRNVSVSEASHRMKHLSDEDSQILFHKRIFSEKCPEDLQIVSRDILKKCGGVPLAIITIASLLANHWVDVYNSMGRVQSDTAKDMMILSLSYYDLPPHLKSCLLYLSIFPEDFVIKRVSLIRRWVAEGFIQRTSLFEIGERYFNELMNRSLIQAEIVEGTVVTFRIHDMVLDLICSLSTEENFIDNVFRR
>HORVU6Hr1G028220.2
DKLIASDAKDEIIKLSKHLKILSVVGFGGLGKTTLAKAVYDELRQFGSWAFVTVSQDVRKVLRDLLYQETELIEKLQESLRTKRYFIVIDDLWDVKVWDIRYALDSQGSRIITTTRNRDVSKAFYNMKPLSETNSQILFHKRIFSDGCPRELEQVSKDILKKCGGVPLAIITIASHLAMDWYSLLNSIGRLRGGDVEEMRILSLSYYDLPYRLRTCLLHLSIFPEDTEISKGRLIKRWIAEGLFQGASLFDLGESYFNTLINRSMIEVGIVEGRARACRVHDMMLDLICDLSSEENFVDVIIRR
>Os11g43700.1
DTLVGEEARDELIGLS-QLNIVSVVGFGGLGKTTLAKVVYDKLRQFDCAAFVSVGQDLKKVLTDMIYDQRLLINELRDFVQNKRYIIIIDDIWDEKLWEIKCAFRNLCSRIITTTRKVTVSKAHYRMKPLSDDASKRLFYKRIFHDGCPPELEQVSIGILKKCAGMPLAIITIASLL-RDWHDVFNSIGRLEEPKVEDMKILSFSYYDLPCHLKTCLLYLSIFPEDFIISRDHLVRMWIAEGVVQKDVLVELGENYFYELINRSMIQWDEYDNAIISCRVHDMVLDLILSLSNEENFVDQEAHR
>Os05g15040.1
RTLVGDGPRDDLINLSKKMKVISVVGFGGLGKTTLAKAVYDHFKHFECGAFVPVGRDMKKVFRDILIDEKQLMDELKEFVKEKRCFIVIDDIWDKESWKIRCALESCGSRLVITTRISEVATH-YKIQPLSRDNSEKLLYARIVGEKYFDNPSKACEKILKKCGGVPLAIITIASLLAGEWSEVYNSVGFHDNDDVGNTRILSFSYYDLSSHLKDCLLYLCVFPEDHVIEKNSLIWKWIAEGFIHELGLFELGERCFNELINRSMIQVETHEGYVDGCCVHDMVLDMIHSLSSEENFVNGDARR
>Os05g15040.4
RTLVGDGPRDDLINLSKKMKVISVVGFGGLGKTTLAKAVYDHFKHFECGAFVPVGRDMKKVFRDILIDEKQLMDELKEFVKEKRCFIVIDDIWDKESWKIRCALESCGSRLVITTRISEVATH-YKIQPLSRDNSEKLLYARIVGEKYFDNPSKACEKILKKCGGVPLAIITIASLLAGEWSEVYNSVGFHDNDDVGNTRILSFSYYDLSSHLKDCLLYLCVFPEDHVIEKNSLIWKWIAEGFIHELGLFELGERCFNELINRSMIQVETHEGYVDGCCVHDMVLDMIHSLSSEENFVNGDARR
>Os05g15040.2
RTLVGDGPRDDLINLSKKMKVISVVGFGGLGKTTLAKAVYDHFKHFECGAFVPVGRDMKKVFRDILIDEKQLMDELKEFVKEKRCFIVIDDIWDKESWKIRCALESCGSRLVITTRISEVATH-YKIQPLSRDNSEKLLYARIVGEKYFDNPSKACEKILKKCGGVPLAIITIASLLAGEWSEVYNSVGFHDNDDVGNTRILSFSYYDLSSHLKDCLLYLCVFPEDHVIEKNSLIWKWIAEGFIHELGLFELGERCFNELINRSMIQVETHEGYVDGCCVHDMVLDMIHSLSSEENFVNGDARR
>Os05g15040.3
RTLVGDGPRDDLINLSKKMKVISVVGFGGLGKTTLAKAVYDHFKHFECGAFVPVGRDMKKVFRDILIDEKQLMDELKEFVKEKRCFIVIDDIWDKESWKIRCALESCGSRLVITTRISEVATH-YKIQPLSRDNSEKLLYARIVGEKYFDNPSKACEKILKKCGGVPLAIITIASLLAGEWSEVYNSVGFHDNDDVGNTRILSFSYYDLSSHLKDCLLYLCVFPEDHVIEKNSLIWKWIAEGFIHELGLFELGERCFNELINRSMIQVETHEGYVDGCCVHDMVLDMIHSLSSEENFVNGDARR
>Os08g07330.2
RTLIGDGPMDKIINLSKK-KIISIVGFGGLGKTTLAKAVYDKLKDFDCGAFVPVGRDMKKVLRDILIDQRQLINGIKDLVEKKRSIVIIDDIWDKKSWEIRCALDSCGSRVVVTTRISEVATH-YNMEPLSRDDSEKLLYTRIAAEKCLTRPSVACEKILNKCDGVPLAIITIASLLAEEWSEVYNSIGFHGNNDVENTKILSFSYYDLPSYLKACLLYLSIFQEDVEIDKNLLIWKWIAEGFVQEIGLFELAEGCFNELINRNMIQEVSEEGYVYGCRVHDMILDMIRSLSKEENFVDSHARR
>Os08g07340.1
RTLIGDGPMDKIINLSKK-KIISIVGFGGLGKTTLAKAVYDKLKDFDCGAFVSVGRDMEKVLRDILIDQRQLINEIKDLVEKKRCFIVVDDIWDKKSWEIKCALDSCGSIVVATTRISEVAMH-YKMEPLSLDDSKKLLYARLAAQKCLNIPPVACEKILNKCHSVPLAITTIASLLVEEWSEVYNSIGFHGNNDVENTRILSFSYYDLPSHLKACLLYLSIFSEDVEIDKNILIWKWIAEGFVQDVELFELGEGCFNELINRNMIMVEVNEGYVYGCRVHDMMLDLICSLSKEKNFVDSYARR
>Os11g03650.1
KTLVGEKQSEKLVKLSEKMKIVSIVGFGGLGKTTLSKAVYDKHKAFDCGAFVPVGRDMKKVLRDILID-RQLINELRKLIQNKRFLFVIDDIWDKKSWEIRCALHSCGGRVVVTTRIFEVATH-YKMQPLSRDDSEILLYSRINGERFLDSLSEACDKILKKCGGVPLAIITIASLLAGEWSNVYNSIGFEGNDIVENTRILSFSYYDLPSHLKACMLYLSLFREEYGIEKNLLIWKWIAEGFIQNIGLFELGEGYFNELINRSMIQMELDNGYVYGCRVHDMVLDLVCSLSSEEKFADSDARR
>Os08g07380.1
TALVGEGPMDELMKLDRKPKMVSIFGFGGLGKTTLAKAVYDKLKSFDSGAFIPVGQNIRKVFRDILMDQRQLINKLQEFLQKKRCFVVIDDIWDKDSWRIRCALDSHESRVVTTTRIYEVATQ-YKMHPLSHDESKKLLYTRIIGEESLRSTSEACDKILKKCGGVPLAIIIIASLLAREWSEVYNSIGLHYNDDVDNTRILSLSYYDLPLHLKPCLLYLSIFPEDYYIEKNLLIWKWIAEGFVHELGLFETGEGYFNELINRSMIQVEHYSGYMCGCRVHDMVLDLILLLSGEENFVDGSARR
>Os11g27440.1
-TLVGDGPRDEVIELSSKLKIVSVFGFGGLGKTTLVKVIYDKLEGFQCGAFVTVSRNMNRVFRDILYYKKQLINELQEFLQNKRYFIVIDGLWDINSWNIRSALDDCGSKVVTTSGISNVARD-YNLQPLSHGNSKKLLSTRLYDEKCLESTSEASERFLEKCGGVPLGVIAIAGLLAEDWSEMYNSFCLKINDDVENIRILSFCYYHLPSHLKTCLLYISIFREDYEINKCLVIWKWIAEGFIHGIGLFELAEGYFVELINRSMIQVEAGTGHVIGCRVHDMVLDLVRSLSSEENFVDGDANR
>Os07g19320.1
NTPVGDKASGDLIKLSQKLKMISVVGFGGLGKTTLAKEVFGMLRQFSYACFVSVGRDIKKVLKSILIEQRHLIDEIREYLENRRYLVVLDDIWEISTWDIKCAIDSCGSRVIATTRISQVAEE-YNMEPLSDDNSKRLFNRRIFADIGTTNNQEAMEKVLKKCGGVPLSIITIASLLVLEWSNVFDSIGFLDNDGFQNTKILSFSFYDMPSYLKNCLLHLRIFPEDCLIEKESLIWKWIAEGFVHVKGLFEVGERYFTELINKSMIQMDFYEGTLDGCRIHDMVLDLIRIISTEENSTRMHVRR
>Os11g37740.1
NTLVGDKARDDLMKLS-KLKMVSVVRIGGLGKTTLSKVVFDMLKQFDCAAFVPVGQEIKKVLKDILVEQRHMINELREYVDNKRYLIVIDDVWDTSKWNIKCALDSCGSRVITTTRICQVASEEYIMEPLSDDNSKKLFYSRIFSTNGSTGNQEATEKILKKCGGIPLSIITISSLLVVGWSAIYDSIGFTDNEAVQNTKILSFSYYHLPTYLKTCMLYLSIYPEDHLIGMDTLIWKWVAEGFIQEKELFEVGKRYFIDLINKSMIQIEE--GSVFGCRIHDMVLDLIQNITAEGNFVKLHVRR
>Os11g37759.1
NTLVGDKASDDLMKLS-KLKMVSVVGIGGLGKTTLSKVVFDKLKQFDCAAFVPVGQEIKKVLKDILVEDRHMINELREYLDNRRYLIVIDDVWETSKWNIKCALDSRGSRVIITTRIYQVANEEYMMEPLSDDNSKKLFYNRIFVASSSTGNQEATKKILHKCGGIPLSIIAIASLLVTGWSIIYDSIGFTDNEAVQNTKILSFSYYHLPSYLKTCMLYLSIYPEDHLIKKDTLIWKWVAEGFVQEKPLFEVGERYFIELINRSMIQMEN--GKISGCHIHDMVLDLIRNIIAEENFVKLHVRR
>Os11g37774.1
NTLVGDKASDDLMRLS-KLKMVSVVGIGGLGKTTLSKVVFDMLKQFDCAAFVPVGQEIKKVLKDILVEDRHMINELREYLDNRRYLIVIDDIWEPSKWNIKLALDSCGSRVITTTRIRQVANEEYMMEPLSDDNSKTLFYNRIFVANGPTDNQEATEKILKRCGGIPLSIITIASLLVARWSVIYDSISFTDNEAVQNMKILSFSYYHLPSYLKTCMLYLSIYPEDHLIYKDILIWKWIAEGFVHEKGLFEVGERYFIELINKSMIQIEE--CNVSGCRIHDMVLDLIRKIATEGNFVKLHIRR
>Os11g37850.1
KTLVGDKASNDLIKLSTMLKMVSVVGFGGLGKTTLAKVVLDKLKQFDCFGFIPVGQDIKKVLKDILIEDRHMIDELREYLGNRRYLIVVDDIWETSTWNIKCAFDNCGSRVIATTRISNVASEEYSMAPLSDDNSKKLFYSRISADNSPTNNQEETEKILKKCGGVPLSIITMASLLVMEWSKVYESIGFVDNEVVQNTKILSFSYYDLPSHLKTCMLHLSIYPEDSLIEKDGLIWKWVAEGFVHEKTLFEVGERYFMQLINKSMIQMER--GIVNGCRVHDMVLDLICILATKENFVRVHVRR
>Os11g37880.1
KTLVGDKASNDIIKLF-MLKMVSIVGFGGLGKTTLAKAVFDTLKQFDCIGFVPVGQDIKKVLKDILIEHKHLIDELREYLDNKRYLIVIDDIWEASTWKIKCALDSCGSKVITTTRISQVANE-YNMAPLSDDNSKKLFNNRIFANRDPSDHEAATKRILKKCGGVPLSIITIASLLVVEWSKVYDSIGFPDNEVVQNTKILSFSYYDLPSYLKTCLLHLSIYPEDHRIEKESLIWKWIGEGFVQEKGLFEVGERYFTELINKSMIQIEHYLGTVDGCHVHDMVLDLIRLLAIEENFVKMRVHR
>Os11g37860.1
KTLVGDKASEDLIRLF-MLKIVSVLGLGGLGKTTLAKFVFDNLKQFQCFAFISVGQDIKNVLKHILIGHSYLTDEVREYLDNKRYLIVIDDVWEIFTWKINCALDSCGSKVITTTRISEVAEV-YRMKPLSSDNSKRLFNNRIFIGNGPTNNQEATEKILKKCNGMPLSIVTMASLLVVEWIEVYDSIGFPGNQEVENMKILSFSYYELPSYLKTCLLYLSIYPEDHRIMKKPLIWKWIAEGFVQETWLFEVGERYFTELVNRSMIQIEM--GRVFACRIHDMVLDLIRILATEENFVRLYARR
>Os11g37870.1
NTLVGDKTSDDLIKLFKKLKLISIVGIGGLGKTTLAKAVFECLKQFECAALIPVGQDIKKVFKDILIEYRYLIDELREYLHKRRYLIVIDDIWETSTWKIKCALDSCGSRVITTTRISQVAEE-YLMEPLSADNSKKLFYNRMFAQKGREGNQEATKKILQKCGGVPLSIITIACLLVVEWSRVYNSIGFLDNEAVQNTKILSYSYYELPSHLKTCLLHLSIFPEDCWIEKKSLIWIWIAEGFVHENKIYEVGESYFTELINKGMIQMGYYSDTFDGCRVHDMVLDLIRILTNVENFVKPYVRR
>Os11g37780.1
KTLIGDKPADDLIKLS-NLKMVSIVGFGGLGKTTLAKVVFDMLKQFDCAGFVPVGQDIKRVFKDILIEHRHLIDELREYLDNRRYLIIIDDIWETSTWKIKCAFDSSGSRVIATARISQVAKEEYIMKPLSINNSKKLFYSRIFADNGPSNNQEVTEKILKKCGGVPLSIITMASLLVLEWSDVYESIGFSDNEVVHNTKILSFSYYDLPLYLKTCMLHLSIYPEDHLIEKDCLIWKWVAEGFIREKGLFETRERYFIELINKSMIQTEQFGCKVDGCRVHDMMLDLIRILATEENFLRGHIRR
>HORVU6Hr1G002150.4
KSLVGAKAIDDIGKLSKKATTISIVGSGGLGKTTLAKAVYDKHSKFDCAGFVPVGRDIKKVLKDIIFEQRQLINLLQKFLLDKKYLVVIDDIWDIPTWEIKFALDGPESRIITTTRICDVAKR-YNIKPLSLDDSKILFYTRIF-DGISLDDREVSNKIIKKCGGVPLSIITMASMLAMDWSMVYDSIGFHDNKVVQNTKILSFSYYDLPFALKTCLLYISVYPEDSWIEKKSLIWRWIAEGFVPVIGLFQLGERFFDELTNRSMIRIEPAGNTLIGCRVHDMVLDLIRSLSSELNFAREHVHR
>Os02g19890.1
ETLIGSGPKEELTKLMNKLKVISIVGVGGLGKTTLANVIYQQLRQFECHAFVSVSLDLKKVLSSILRQQQEIINKIRDEIKEKRYLIVIDDIWEKSAWEIECALENRGSRIITTSRVLDAATPEYKLQPLSSDNSKKLFYKRIFCEGCPLELKDISEKTLRKCEGVPLAIITIGSLLAQNWDRVHNLIGSLK-HHVENMHILSISYYDLPAHLRACFLYLSIYPEDYNIQKDQLIRRWISEGFILGDTLHE-GGKYFNELINRSMIQAYISHGRVHACRVHDMVLDLITSLSNETNFVGGQARR
>HORVU2Hr1G012010.2
DTLVAGGPREELCRLVGQLKVVSIVGVGGLGKTTLANVVYQQIRQFDCDAFVTVSLDLRRVLGSLLRQQVELIDKIRQVLRDKRYLIIVDDIWDETAWNIKTVLENCSSRVITTTRIAGVAASSYKLNSLDHDDSKKLFYERIFSEVGHVELREISEEIIRKCDGVPLAIITIASLLSKNWDTVNKSIGSLK-SNMENMQILSISYYDLPSHLKPCFLYLGVYPEDYTILSDHLVRRWIAEGFIHGDTLYKVGFGYFNDLINRSLIQQHVSRGKVGACRVHDMVLDMITSLSTEENFVDSYVHR
>Os11g34920.1
NSLVGKKKTDDLVSLMRNLKVVSIVGFGGLGKTTLASVVYHKLKEFDCGAFVSISLNMVGVFKNMLRQKVQLIDELRKFLQNKRYIVVIDDIWSKSVWKIKYVLDNLGSRIITTTRAVDVAEQ-YKLEPLSPDDSIKLFNQIIFSECHPYHLSEVSQKILKKCGGIPLAIITIASMLAGNWYKVYHSMGSLD-PDLRNMRILSISYYDLPPHLKTCLLYLSSYPEDYLSTRETLIWKWVGEGFVETSSFYQVGGEYIYELMNKGMIQ---------ACRVHDMVLDLITSLSNEEHFLDGHIRR
>HORVU2Hr1G011300.4
KTLVGDKKSLAVVKMLKQLKVVSIVGLGGLGKTTLANSVYEMLKQLDCTAFVSVSLTMEKIFKSLLHQHAQLIGEIRTFLGDKRYLIVIDDIWDKSVWEIKYALGNHGSRVIVTTRILDVAQQ-YLLKPLSVADSRKLFYQRIYTESPPNHLFEVSEKILDRCGGVPLAIITIGSLLSGRWSKVYKSMGSLNHDDVKNMRILSVSYSDLPPHLKTCLLHLSLYPEDYVIQTEHLIWKWVGEGFVEEKNLYEVGEDYLDELINKSLVQVKFNANKVRSCRVHDMVRDLITSLSNEENFLGGQIRR
>HORVU2Hr1G040600.1
KTLVGDEKSLEVLKMLKQLKVVSIVGFGGLGKTTLANAVYQKLKQFDCAAFISVSLNIKKIFKSLLHQQEQLISEIRTFLRNKRYLIVIDDIWDKSVWEIKYALENYESRVITTTRILDVAQQ-YRLRPLSVVDSRKLFHQRIYTESPPNQLFEISEKILQRCGGVPLAIITIGSLLSERWSKVYKSMGSLNHDDLKNMRILSVSYSDLPPHLKTCILHLSLYPEDYEIQTEQLIWKWVGEGFVKKRSLYEVGEDYFNQLINKSLVQVKINGNKVHSCRIHDMVRDLITSLSNEENFLGVPIRR
>HORVU2Hr1G119380.2
KTLVGDEKSLEVLKMLKQLKVVSIVGFGGLGKTTLANAVYQKLKQFDCAAFISVSLNIKKIFKSLLHQQEQLISEIRTFLRNKRYLIVIDDIWDKSVWEIKYALENYESRVITTTRILDVAQQ-YRLRPLSVVDSRKLFHQRIYTESPPNQLFEISEKILQRCGGVPLAIITIGSLLSERWSKVYKSMGSLNHDDLKNMRILSVSYSDLPPHLKTCILHLSLYPEDYEIQTEQLIWKWVGEGFVKKRSLYEVGEDYFNQLINKSLVQVKINGNKVHSCRIHDMVRDLITSLSNEENFLGVPIRR
>HORVU5Hr1G068380.3
TTLVGEEKIRELVEMTQQLKIVSIVGFGGLGKTTLANAVYQKLKQFDCGAFVSVSLNMEKIFKNILHQHAQLIGELRDFLLNKRYFIVIDDIWNISVWKTRHAFENCGSRIITTTRIFDVAKQ-YDLKPLSPIDSRKLFHQRIFVE-PPIQLAEVSENILKRCGGVPLAIMTTASMLAGNWSKVYQSMGSPD-SDMQDMRILSVSYYDLPAHLKTCLLFISVYPEGYTVVAEDLIWQWIGEGFVQEKNLYEVGEEYLAQLINKSLIQVDISDNKVSSCRVHDMVLDLITSLSSEENFLGGLIHR
>HORVU7Hr1G000230.24
DKLVGDDSLNELTKMSKQLKILSIFGFGGLGKTTLAKAVYDKLKQYDRSAFVPVGRSVKKLLNDILFGERELIYKLRELLHNKRYLIVIDDIWDKRTWEVKTALCNNGSRIITTTRILEVATT-YKLQPLSLDLSKDLFHRRLSGGEWNDHLPEVYDKILHKCGGIPLAIITIASLLAVEWSKVYTSIGFHENEDVENTKILLFSYYDLPCHLKTCLLYLSIYPEDHLIEKDSLIWKWVAEGFIHEVGLFEIGERYFNELVNKSMIMVEGYIGIITGCRVHDMMVDVICLLSKEEKFVDSDARR
>HORVU7Hr1G100250.47
DRLVGEEPRDELIKLAQQLKILSIFGFGGLGKTTLAKAVYDKIQEFECKAFYSVGQNLKNVLLGILLRAVLLIEKLRELLTNKRYLIIIDDIWDMSSWHIKCAFDSCGSRVITTTRIFEVAKE-YKQEPLSPGRSKELFCMRLSGKKSTYHESKISEKILQKCGGIPLAIITIASLLAVTWPGVYDSIGFNDNKEVDTTKILLYSYYDLPYYPRLCLLHLGIYPEDFEIKKDTLIWKWVAEGYVHEKGLFEVGERYFNMLIDRSMIQVE-YYSIIYACRVHDLVLDMIHFLSEDESFV-SNARR
>HORVU7Hr1G100300.16
DRLVGEEPRDELIKMAQQLKILSIFGFGGLGKTTLAKAVYDKIQEFECKAFYSVGQNLKNVLIGILSRAALLIEKLRGLLANKRYIIIVDDIWDMGSWDIKCAFDSCGSRVITTTRILEVAKK-YKHEPLSPGRSKELFSLRLSGKKNPYDQPKIPEKIMQKCGGIPLAIITLASLLDVAWSVVYNSIGFNDNNDVDNTKILLYSYYDLPYYPRLCLLHLNVYPEDYCLMKNTLIWRWVAEGYVHEKGLFEVGERYFNLLIDRSMIQVE-YHGIIYACRVHDLVLDMIHFLSEDEGFV-SNARR
>Os12g33160.1
KTLIGSKPKNELTKLLQQSNIISIVGFGGLGKTTLANSLFQELKKFDSYCFVSVSLDINKILKNILLQKKQLIDKIRDFLNNRRFLCVIDDVWKKSAWDIKLAVDALGSKIIVTTRNKVVAEH-YEMKPLSDDDSRQLFCKRIFSNDCPADLCGVTEKILKKCGGVPLAIITTACLLARNWDKVNKSISLLNNLDVDKMKILSLSYNDLPFHLKTCLLSLSKYPEDELIRKDVLIWGWLAEGFITDTSLQEIGESYFNELINRSLIQMSEEDGKVHACKVHDMVLELINQLSVEEDFVDGQIRR
>Os12g36720.1
KTLIGSKPKNELTKLLQQSNIISIVGFGGLGKTTLANSLFQELKKFDSYCFVSVSLDINKILKNILLQKKQLIDKIRDFLNNRRFLCVIDDVWKKSAWDIKLAVDALGSKIIVTTRNKVIAEH-YEMKPLSDDDSRQLFCKRIFSNDCPADLCGVTEKILKKCGGVPLAIITTACLLARNWDKVNKSISLLNNLDVDNMKILSLSYSDLPFHLKTCLLSLSKYTEDELIRKYVLIWSWLAEGFITDTSLQEIGESYFNELINRSLIQMSEEDGKVHACKVHDMVLELINQLSVEEDFVDGQIRR
>Os12g36690.1
KTLVGNEPKSELTKLLQQSNIISIVGFGGLGKTTLANSLLQELEKFDCHFFVSVSLDINKILKSILPQKKQFIDEIQDFLKNKRFLCVIDDVWEKSAWDIKLAVDALGSKIIVTTRNMVVAEH-YEMKPLSNDDSRQLFCKRIFSNDCPGDLCGVTEKILKKCGGVPLAIITTACLLARNWDKVNKSISLLNNLDVDNMKILSLSYNDLPFHLKTCLLSLSKYPEDELIRKDVLIWGWLAEGFITDTSLQEIGESYFSELINRSLIQM--EDGKVHECRVHDMVLELINQLSAEEDFVDGQIHR
>Os03g30910.1
QDLVGNNRRDRVLTLRQELRVISIFGFGGLGKTTLAKAIYDSPQQFHCQAFVTVSQDLKALLRDMLGQPKRLGDKLRS-----LFLMIF--------------------------------------------ESKELFLRRLFQLECPQNIQKVSESVLKKCGGMPLAINSIAGLLAVKMQNLQNSLGSMSFSTMEKIQILLLSYNDLPYHLKTCFLYFSIFPEDYKIKRKNVVRQWVAEGFVSDQSAEQVAESYFAEFINRSIVQLDIDSGKVKTCRIHDIMLEVIVEMSVEQNFI-GDVRR
>Os07g40810.1
ERLVGEPRQGNLVHLLQQLRVVSIFGFGGLGKTTLAMTTYQSLSPFQCQAFVTVSQDVKVLMRDILLQPVQLASILRQQLENKRYLIVLDDIWSMTAWEIRFSLDSNGSRIVVTTRIRAVAHTHYEIKPLTDCESRDLFFKRIFSS-CPEHLEDISAKILGKCGGTPLSIVSIAGLLAVHWEKIYSSLGSITNPSLDRLKILELSYNDLPYHLKTCFLYLSIYPEDHNIRRKTILRRWVAERFVTGLSVFEVAESYFDEFINRSIIQVTTFTGKVKTFRVHDVMLEIIVSKSIEDNFI-GEIRR
>HORVU2Hr1G033910.1
DTLVGEARQSDLVKLVKQLQVMSISGFGGLGKTTLAMTTYQTAG-FQCQAFVTVSQDVKALVRDILRQPGQLVNILSQHLEEKRYLVVLDDIWTISAWEIRLFLNSTGSRIVVTTRSKTVAQADYEIEPLIGSESSELFFRRLFNQNCPIALREISQKILGKCGGIPLAIVSIAGLLAVYWEKVYNALGFLTSPWLEKLKILELSYNALPYHLKTCFLYLCTYPEDHKIRRKSVLRRWIAERFVTALTALEVAENYFDELLNRGIVHVDMFDGKVKTFRVHDLMLEIILTKSIEDNFI-GEIRR
>Os06g06380.1
EALVGDEPRNELVSLMLRLRVLAIVGFGGLGKTTLARMVCGSPVDFQCCPLFIISQNIRALFQHMVREEAALTKNLRRYFQDKRYIVILDDIWTVSAWEIRCALDNKGSRIIVTTRNADVANTRYNIQRLSETTSRELFFKKIFFADKSDEFEEVSNSVLKKCGGLPLAIVNIGSLLANRWQKVCNNLGSLNNPTLEGVQVLTLSYNDLPYHLKACFLYLSIFPENYVIKRGPLVRRWIAEGFVSQQSMEQLAESYFDEFVARSIVQVRTWTGKVRSCRVHDLMLDVIVSRSIEENFA-CDIRR
>Os06g06400.1
EALVGDEPRDKLVRVMPCRRVLAIVGFGGLGKTTLARMVCENPMDFHCCPLFIVSQNIRTLFQYMIRERAVLAEKVRQYLLDKRYIVIFDDIWTISAWEIRCALDNKGSRVIITTRNEDVANTGYKMQRLSDAASRELFFKRIFSAISSEELDEVSNSILKKCGGLPLAIVSIGSLVANRWQKICDNLGSLTNPTLEVAQVLTLSYNDLPYHLKACFLYLSIFPENYVIRRGPLVRRWIAEGFVNQLSMEEVAESYFDEFVARSIVQVKIWSGKVRTCRVHDMMLEVIISKSLEENFA-CDIRR
>Os01g23380.1
DSLVGDAPVKKVSEVVTGLKVVSISGMPGAGKTTLATAVLRRLKKFHCSAFVSVGQDVGKTLKGILSQGGRLIGMLRDELKDKRYLIVIDDLWGRTEWSLKCCFDDLGSRIMVTTRNDELAKENYKTGLLSDADSKDLFSNKAFKGDCPNHLKDLYDIIVERCGGLPLAISSVAGALA-SWERYESNL--PSHSDELNLQILNLSYNDLPSHLKSCMLYLSIFPNKYEIDVERLVRRWIAEGFIADASKEETARSYLTDLISRNLIQLHLHNGTPSCYTLHPVIHDFIVVKSMEENFVDAKVRR
>HORVU7Hr1G110630.1
DALVGDGPREEVAEVTDGLKVVSIVGMAGSGKTTLAREVYRLVGGFKCRALVSVGRDVAKVLGDMLSQVNQLIVRLRQHLQDKRYLVMIDDLWSVQTWGIKHCFENLGSRIITTTRIEAVAKA-YKTRLLDEANAETLFKQRTFGVGCPAHLKDVSTRIMRKCGGLPLAIVSVGGLLARTFER--SGL--WTNSELQEMQIIKLSYSDLPANLKTCLLHLSIFPENHEIKIERLARRWIAEGFISETSIEETARNYISELIGRNLIQSQMHDGTHSSYVLHPVIHDFIICKSMEDNFVHAEVRR
>Os02g17304.1
QKLVGDKPREQIIGIKKQLKVVSIFGTGGLGKTTLAMEVYHKIDSFDCRAMVSVSRDIKKLLRDILFQREQLIPKLRKNLEDKRYFFIIDDIWSTDAWKLKSALANNKSRIITTTRIRDVAKSDYEAMPQSEENSCKLFFRRVFSE-CPKHLTEAASVILKKCGGLPLAIISIAGLLSPTWTKIKNSISSVKDSPVDKMRILFLSYFDLPQYLKTCLLYLSVFPEDSNIDPRRLIRLWVAEGLILGACTEQSGESYLHELINRSMIQSKIADGRVKICRIHDVILDFIVSQAEEENFV-NNFRR
>Os02g35210.1
DSLVGDGPKIELIRLTQQLKVVPIVGSGGLGKTTLANQVYHNLEIFESRAFVTVSQDMMKILREILSGNGKLIHEVRKYLRFVRYCVVLDDIWSISVWELRCALENRGSRIVVTTRITDIARAPYHLKPLDNTSSRRLFFKRICSESLPSHVKGVAEKILKKCGGMPLAIISIASLLAQTWESVNISLESLKHIGFEGMWILSLSYNHLPQHLKTCMLYLCLFPEDYIISKDILVQQWIAEGFVFPRNLEEAGYYYFNELINRSMAQVDIYNGEAMSCRVHDMIRSLIISKSNQENFVSTSIRR
>Os08g28600.1
EALVGDGPRDDLVSLMNHRKVLSIYGFGGLGKTTLANEVRRKIGQFGCAALVSVSQDFKKILWGILSRKSETIEKIREILQDKRYFIIIDDIWSASAWDLKCALENNGSRVITTTRIESVAKALYKIEPLSELHSRMLLFKRVFHVGCPVQITHVSDDILRKCTGLPLAIVSIASLLANTWEKVSTSTGSLENHDLEGMTILSLSYNDLPHYLKPCLLYLSIFPEDYDIERGSLVRRWIAEGLVSEQNVEDVAESYFNELINRSMILVDIYDGRVRVCRVHDMMLELMKSKAREENFL-GPVRR
>Os10g04110.1
ENLV------------------------GLGKTTLANEVYRRVKHFDCPAFTSVSQDMKKIFKDIIYHKKKFIEKLRELLVDKRYLVIIDDVWSISAWKISVVFEN-SSIIIVTTRISDVGRSNFEMEPLSEIHSRRLFCQRIFTEGCPDILQEVSTDILKKCGGIPLAIISISGLLSIIWEKVKESIGFLKNQNLEGMSILSLSYNDLPNYFKACLIYLCIFPEDYIIETNMLLRRWIAEGFVSEMNLEDVAESYFCELVNRSLVQVDIFDSKARACRVHDIMLELITSKATEENFI-RGVRR
>HORVU1Hr1G005470.2
EALVGDGPRDELAKMLKHRRVLSIVGFGGLGKTTLANEVYLKIKHFDCHAFVSVSQDTKKIIKDLISQKKKSIQKLRELLQDKRYLVIIDDIWSILAWNINCAFENSSSRIITTTRILEVARSNYEVTPLSDLLSERLFCNRIFSERCPDMLIDVSNTILKKCGGLPLAIISISGLLARVWEKVKRSIGSLKNQSLEGMNILSLSYNDLPPNLKTVLLHLSNFPEDYVIDRERLVRQWIAEGFIPERCCQEVAESFFYELINKSLVQVDIYDGMVRACRVHDMMLELIISKSIEENFINGSIRR
>HORVU5Hr1G123480.1
EALVGEGPRDDLANMVKHCKVLSIVGFGGLGKTTLANEVRRKIQQFHCHAFVSVSQDIKKIINDVISQVNKSIAKLREMLQDKRYLIIIDDVWSRQSWNIKCAFENCSSRIIATTRIIDVAKSNYEMEALSDLHSRRLFLNRIFSSCCPEVLNKVSDEILKKCGGLPLAIISISSLLAAMWENVKRSIGCLNNQSLAGMSILSLSYNDLPPNLKTCLLYLSVFPEDYVIERERLVRRWIAEGFISEQSQQDVAENYFYELVNKSMVQVDIYDGKVRACQVHDMMLEIIISKSIEDNFICGGIRR
>HORVU6Hr1G090470.10
EALVGDGPRDDLANMLKHRKVLSIVGFGGLGKTTLAKEVHRKIQHFDCHAFVSVSQNVKKTMKDLISQKTICIAKLKKLLQDKRYLIVIDDIWSISAWNIKNAFENFSSRIIATTRIVDVARSDYEMEALSDLHSKRLFFKRIFSMRCPDVLKQVSNKILKKCGGLPLAIISISSLLAVVWERVRRSIGSLKDRSLDGMSILSLSYNDLSPNLKTCLLYLCIYPEDYVIQRDILVRRWIAEGFISEQSKQEVAENHFYELINKSMVQVEVYDGKARACQVHDMMLELIISKSVEDNFIGHGIRR
>HORVU6Hr1G090550.1
EALVGDGPRDDLANMLKHRKVLSIVGFGGLGKTTLAREVYRKIQHFHCQAFVSVSQNVKKIMKDLISQKTICIAKLKKLLQDKRYLIVIDDIWSISAWDIKYAFENFSNRIIATTRVVDVAKSGYEMEALNDLHSKRLFFKRIFSECCPDMLKQVSNKILKKCGGLPLAIISIASLLAVVWERVRRSIGSLKNRSLDGMNILSLSYNDLSPNLKTCLLYLSIYPEDYVIERDILVSRWIVEGFISEQSKQEVAENHFYELINKSMVQVEIYDGKARACQVHDMMLELIISKSLEDNFICHGIRR
>Os11g15190.1
EDLVGDEPAEELINLTSRLSVVSVVGLGGLGKTTLARQVYNKIGQFDCQAFVSISQDMRKIFQKMLNDIEQLINKLRETLTGRRYFIVIDDLWSTLAWRIRCAFE--------------IAKSPYELKPLSNSDANKLFMKRIFSEQCPSQLKLVSNGILRKCGGLPLAIISIASLLACTWERYRNSIGSFKDPSVNDMRILSLSYNDLPHYLKTCLLYLSIYPEDFVIRRTQLILRWIAEGFITAQNLEEIAEYYFNELINRSMIIVSIYDGRVDACRVHDVIFDLIISKSAEENFI-GYIRR
>Os11g17330.1
EELVGDTPRVELIRLTQKLQVVSIVGIGGLGKTTLARQVYGKISQFDCQAFVSVSQDIRKIFKNILINLERLINKLREFLNDKRYFVVIDDIWSTTVWTIRCAFENRGSKILCTTRIISVAETAYEMKPLSDVYAEKLFIKRIFSEQCPAYLKDIYIDILRRCGGLPLAIISLASLLARTWGRYRNSVCSTNVPSVSNMRILSLSYNDLPHYLKTCLLYLSTFPEDVLILWDPLVRRWIAEGFVTARTLEEVGECYFNELINRSMIQDEIYDGQAHACRMHDMILDLIISKSVVENFI-SHIRR
>Os11g15500.1
EELVGDEPTNDIIKLTQKLKVVSIWGPGGLGKTTLARQVYDKIGQFDCQAFVSVSQDMRKVFRNILISVERLINKLRDFINCKRYFIVIDDIWSTTDWQIRCVLDSIGSRVLATTQISYVAQSAFEMKHLTAVHAEKLFLKRIFSGSCPPHLKEVSNGILRKCGGLPLAIITMASLLVQTWEKYRDSI--VNDPIVNRMKILSLSYADLPHHLKTCLLYLSTFPEDCIIERDRLVRRWIAEGFIATCSLEEVGEDYFNELISRSLIQVGIYDDRANTCRIHDMVLDLIVSKSIEENFI-GYVRR
>Os12g37740.1
ETLVGDGPRDKLIKLVHQLKVVSIVGFGGLGKTTLANEVCRKLEQFKYQAFVSVSQDIKKILRHILSQRQQLIHTIRQFLKDKRYFIVIDDIWSTSAWRIKCAFENCSSRILTTTRIIAVAKYPYEIKPLGAIHSKSLFFKRTFSEKCPLHLKEVSNAILRKCGGLPLGIITVASLLASTWESIHNSIGSLKDTDMEEMRILLLSYDDLPYHLKTCLLYLSIIPEDYEIKRDRLIRRWIAEGFIPTHDMEEVGECYFNDLINRSMILVNIYDGRADACRVHDMILDLIISISVKENFV-GDVRR
>HORVU5Hr1G022730.24
ETLIGNGPRDKLIKLTQQLKVVSIVGSGGLGKTTLANQVYQKLEQFEYQAFVSVSQDLKKILRNILSQQQQLINTIRQFLKHKRYFIVIDDIWGTPVWRIKCAFENSSSRILTTTRIITVAKYQYEIKPLSATHSKSLFFKRAFSEGCPLQLREVSDEILKKCGGLPLAIITVASLLASTWLRIRNSLGSLKDLDMEEMKILFLSYNDLPYHLKTCLLYLSIFPEDYVIKRDRLVRRWIAEGFIIVQDLEEVGEGYFSDLINRSLIEVEIYDGRADACRVHDMILDLIISKSIEENFV-GDVRR
>Os12g37760.1
EDLVGEQPRDVVIKLTQKLKVISIVGPGGLGKTTLANEVFRKLEQFQCRAFVSLSQDVKKIVRNIYCQQEKLINATREFLTNKRYFVVIDDIWSTQAWKIRCALVNCGSRIMTTTRNMAIAKSPFEIMPLSIDNSKSLFLKRIFSKVCIPQLDEVCYEILKKCGGSPLAIITIASLLANTWERVRNSIGSLKDPDVEEMRILSLSYDDLPQHLKTCLLYLSIFPEDYEIERDRLVERWVAEGFIITHDLKEIGDCYFSDLINRSMIEVKIYNGRVFSCRVHDMILDLLTCKSTEENFA-GGVRR
>Os12g37770.1
EDLVGETPRAVLVKIMQQLKVISIVGPGGLGKTTLANEVYRRLEQFQCRAFVSLSQDVKRILRNIFCQQENLIDAIRGFLKDKRYFIVIDDIWSIQAWKIKCALMNLGSRIITTTRSVTIAKSPYEIMPLSTANAMSLFLKRIFTEICPPQLEEISCKILKKCSGSPLAIITIASLLTSTWERVHNSIGSLKDPSVEEMRILSLSYDDLPHHLKTCLLYLCIFPEDCEIERDQLVKRWIAEGFINTQDLEKIGESYLNDLISRSMIQVKVYDGQVDSCRIHDMILDLLMSKSIKENFA-GEVRR
>HORVU5Hr1G093970.1
EGLVGHGPRDELVRLGERIKVVSVVGAGGLGKTTLANQVYRNIGRFDCKSFVSLSQDIGMIFRTMISQDEQLINELRDFLQDKRYLIVIDDIWSTQAWKIKCAFENCGSRIIVTTRIGTVAKSPYELKALSEDHSKMLFFRRIFSEKCPHQLEEVSVEIVKKCGGLPLAIITMASLLTDTWMKVCGSIGFLKNSDVEEMMILSLSYNDLPRHLRTCLLYMSMFPEDYVIKRDYLVRRWIAEGFIKVRNLEEEGECYFNELINRNLIQVDFYDGRVYACRVHDLILDLIVSKAVEDNFV-TDVHR
>Os03g46550.1
EKLVGEGPRSTLVSLM--LKVISIVGFGGLGKTTLAKEVNHAVGHFQLKAFVSVSRNPKKLICDVLSQQEQLIPILREHLADKRYLIIIDDIWRIQAWDVKSALDNCQSRIITTTRISTVAESTYYIEPLNEVESRELFFKRIFTEGCPPHLEEVSNEILKKCGGLPLAILSIASSLADIWEMVKKSIGFLGTPTLEGMKILLFSYYDLPTHLKACLLYLSIFPEDQVIESDKLVWRWMSEGLIVGKNLEQAGQIYFNELINRSMIEVGVYDGKVLACRVHDMVLDMIISLSAQENFVHGHIRR
>Os07g27370.1
EELVGDGPKDKIIKLMQRLRTMAIVGCGGLGKTTLANQVYLEVKQFDCSAFVTVSQDVKHVLAKFLSDAHHLINKLREYLQDKRYFLVIDDIWDAQTWRIECALKNQGSRIVTTTRINEIAKSSYEMKALCATDSKRLFFRRIFSDRCPPQLREAANNILRKCGGLPLAIISISSLLAKSWDKVKSRINYQNSPDIETMWVLSLSYFDLPHHLKTCLMYLSIFPEDYVIKKERLIGRWIAEGFIHAESLYEIGENYFNELINRSLLQVDIDDGQVHACRVHDTILDFVVSRSNEENFV-GAIRR
>Os11g14380.1
DDLVGDAPRDEIIGLLKQVMTISIVGCGGLGKTTLANQIYCKIKKFECAAFASVFQNTKKVLTNILSQTQAIINKLREYLSDKRYIVIVDDIWDMQIWKIECALKNRGSRIITTTRIHDIAKLSYEMKPLGVIDSKILFDKRIFPERRPPQLTEVSEEILKKCGGLPLAIISISSLLAKSWDRVKVSLSSLRTPDIETMWVLSLSYSDLPNHLKTCLLYLSIFPEGYEINRERLVSRWIAEGFIYKQNPYEVGDSYFNELVNRSLIQANIPDGQTNACRVDDTVHDFIVSMSVEENFV-GGVRR
>Os11g16470.1
EGLVGDGPRDKIIKLRNRLKMVSIAGFGGLGKTTLAKQVYEKIKQFDCAAFVFVSQDMKRVLLDLLCGSKQLIDKIREFLHDKRYIIVIDDIWSISSWELKCVLENSGSRIITTTRILDVSMITYRIKPLSDDDSRRLFCRRIFGESCPSHLEELSKAILRKCGGLPLAILHIASLLANTWELVLNSIGSLNSHTLQGLKILLLSFYDLPPQLKTCLLYLSIYPEDCMINSKELIRKWIAEGFIAEKRLDQVAESYLNDLINRSMILFDIHADGVQYYQVHDVVLNIIISMSKEENFVDGHIRR
>Os11g16470.3
EGLVGDGPRDKIIKLRNRLKMVSIAGFGGLGKTTLAKQVYEKIKQFDCAAFVFVSQDMKRVLLDLLCGSKQLIDKIREFLHDKRYIIVIDDIWSISSWELKCVLENSGSRIITTTRILDVSMITYRIKPLSDDDSRRLFCRRIFGESCPSHLEELSKAILRKCGGLPLAILHIASLLANTWELVLNSIGSLNSHTLQGLKILLLSFYDLPPQLKTCLLYLSIYPEDCMINSKELIRKWIAEGFIAEKRLDQVAESYLNDLINRSMILFDIHADGVQYYQVHDVVLNIIISMSKEENFVDGHIRR
>Os11g16470.2
EGLVGDGPRDKIIKLRNRLKMVSIAGFGGLGKTTLAKQVYEKIKQFDCAAFVFVSQDMKRVLLDLLCGSKQLIDKIREFLHDKRYIIVIDDIWSISSWELKCVLENSGSRIITTTRILDVSMITYRIKPLSDDDSRRLFCRRIFGESCPSHLEELSKAILRKCGGLPLAILHIASLLANTWELVLNSIGSLNSHTLQGLKILLLSFYDLPPQLKTCLLYLSIYPEDCMINSKELIRKWIAEGFIAEKRLDQVAESYLNDLINRSMILFDIHADGVQYYQVHDVVLNIIISMSKEENFVDGHIRR
>Os08g29854.1
DSLVGDGPKLELIKLRKKLVVVSIVGLGGLGKTTLANQVYHHLKEFDCSAFVSVGQDVLKILDNILSGQ--LVEKTRRFIADKRYLVLLDDIWNARDWDLRCSLNNLGSRIITTTRIVDVARSHYKMGPLSDLDSQRLFFRRIFSDGCPTQLKRISMDILKRCRGLPLATLTLASILAMLWKQVHNSIGLTGE----NMRILSLSFHDLPNHLKTCLLYLSIFPEDYVIEREQLVWRWIAEGFIPEIPLEGVGSAYFNELINRSMIQADVYDGTVQSCRVHDMILELIVSISTKINFVHKDVRR
>Os12g17090.1
EELVGDGPREKIIKIMEQRKVVSIVGLGGLGKTTLANEVYKTIQDFKCITFVSISRNIRKILVDMLKG-QNLISHLRGFLKDKRYLIVFDDIWDIGAWKVNCAFENLGSIIITTTRNTAVAEATHSMQPLEEQDSQRLFYRRAFSECCPPHLEDISHAIISKCRSLPLAIISIASLLSDTWMQVHNSIGVLSD---VEVKILMLSYYDLPYPLKNCLLYLSMYPEDYVIDRQELIWRWIAEGFIIEKTREQVGENYFNELINRSLIQVYIYDGRASCCRVHDIVLDLIISLSTGQNFVHEQIRR
>Os12g17090.2
EELVGDGPREKIIKIMEQRKVVSIVGLGGLGKTTLANEVYKTIQDFKCITFVSISRNIRKILVDMLKG-QNLISHLRGFLKDKRYLIVFDDIWDIGAWKVNCAFENLGSIIITTTRNTAVAEATHSMQPLEEQDSQRLFYRRAFSECCPPHLEDISHAIISKCRSLPLAIISIASLLSDTWMQVHNSIGVLSD---VEVKILMLSYYDLPYPLKNCLLYLSMYPEDYVIDRQELIWRWIAEGFIIEKTREQVGENYFNELINRSLIQVYIYDGRASCCRVHDIVLDLIISLSTGQNFVHEQIRR
>Os12g17410.1
EELVGDGPREKIIEL-HKLKVVCIVGFGGLGKTTLANQVYHKMKQFDCSSFMPISRNITKILADLLKE-RQLICKLRTFLQCKRYLVIVDDIWSTKAWEVKCALENLCSRIISTTRNADVATSSHNMQPLNEQDSQKLFYKRIFDKACPPYLEQVSHGIISKCHGLPLALISIASLLARLWEQVYNSIGFFQQ----GIDILLLSYYDLPIHLKTCLRYLSVFPEDYEIDREELIWRWIAEGFISEQTLDQVAENYFNDLVNRSMIHVDIYDGRADACKLHDMLTYL--------------IK-
>Os12g17490.1
EELVGHGPMEEIIELMQKLKVVSIVGFGGLGKTTLANQVYNKIKQFDCSAFISVSQNIKKILFDMLKDRRQLIGKLRVFLENKRYFIIVDDIWSASAWEVRLALENLCSRIITTTRNVNVAKSGYNIQPLNEQDSKKLFLKRLFSDNFPTHLEEVSHAIIKKCHGFPLAIICLASLLADTWEQVHNSLSSFSQ----GMDILLLSYYDLPYHLKTCLLYLSVFPEDYKIDRDELIWRWIAEGFITEQTLDQVGGSYFNELINRNMIQIDIYDGTANACRVHDMVLNLIISISSEENFLDEQIRR
>Os08g31780.1
EGIIGDVPRDELIEVT-KRRVISIVGSGGIGKTTLANQVYQKVRRFSWTVFVSVSRNIIRILSDILSN-KQLVNMTREFLENKSYFVLIDDVWSKQAWKIQCAFSNNASRIMMTTRIQDVAKSPYSMKHLGVDDSKRLFLKRIFHEACPLELKEVTSDILKKCGGLPLAIVNIASLLAATWERVKNSIFCLRDHEMEVVRILFLSYYDLPDYLKVCLLDLSRYPEDFLIKCEHMIWRWIAEGFISGQNLEEVGERYFNELINRNMVQVQMYSGKAINCRIHDIMLDLLICLSTEENFVNSQIRR
>Os08g31800.1
EDLVGEGPRDELVELTPQRRVVSIVGFGGLGKTTLANQVYQHIKQFDRTAFVSVSRNVNKILANILIG-KQLISLIRENLQNSRYFIVIDDIWDKAAWRLRFAFENSASRIITTTRINDVAIASYAMKPLSSENSEALFFRRIFSKKCPPELEEVADDILKKCDGLPLAIVSIASLLSVTWVWVLNSFGSVKDHELAVVRILFLSYSDLPHHLKSCLLYLSIFPEDHTITRDFLISRWIAEGFITEESLEEVGEKYFNELINRNMVQFEIPFSRREAYRMHDIMLDLMISLSTEENFADGQIHR
>Os08g28540.1
HSLVGEGPKNEVIKLSQQPKVVSVVGFGGLGKTTLAYQVYQQLKNFSCSVFVSVSRDMMRILRTILSERQQLIIKISNFLSKKRYFVVIDDIWNVEIWNIKGAFMNRCSKIITTTRISDVARSSYNIRPLDTVHSRTLFHRRLFPQKCPSHLEEVSDQILKKCDGLPLAIIAISGLLARTWEHVKNSIGCLRNPTVEGMSILSLSYFDLPPHLKTCLLYLSIFPEDYVIRKNDLILRWIAEGFIHKNTLYESGEMCFNELVNRNLLQEKQYNG----CRVHDTVLDFIISMSKKNNFV-TSIRR
>Os08g28570.1
----------------QQPKVISIVGFGGLGKTTLAYQVYQELKKFDCSAFLSVSRNMMRILRTILSERQQLIIKISNFLSNKRYLIVIDDIWKVEIWNIKGAFMSQCSKIITTTRINDVARSSYNIRPLNMVHSRHLFHRRLFSEKCPSHLEEVSDQILKKCDGLPLAIIAISGLLVMTWDHVKNSIGSLRNPSVDVMSILSLSYYDLPPHLKTCLLHLSIFPEDYLIEKDDLILRWVAEGFIHKYTSFELGEMCFNELANRNLIQRCSKDD----WKVHDTILDFIISMSIKDNFV-ASVRR
>HORVU6Hr1G075320.1
DSLVGDGPKDELIQL-QQSRVVSIHGFGGLGKTTLANQVYKELVQFDCHAFLSVSRDTMKVLRTILSQKQQLITEISSFLLDKRYIVVVDDIWNIKEWNMKYAFITLGSRIITTTRNIDVAQS-YKIKPLNVVHSRQLFCIRLFSEDCPSHLKEVSDQILEKCGGLPLAIIAISGLLASTWDRVKKSIGCLRNPSIEAMKILSLSYFDLPPHLKTCLLYLSIFPEDQVIKRKALIRRWISEGFIRKYTLHELGERCFNELINRSLIQAARTYGKVVSCRVHDTILDFIISKSIEENFV-GVVRR
>HORVU6Hr1G084930.1
LSPVADKPKAEIIKLTEQ-KIVSIVGSGGMGKTTLANQVYQELKGFQCLAFLSVSRNMMNILRRILSQQEDLVLKINEFLQDKRYFIVVDDIWSVDTWDIKRVFKTIGSRIITTTRINAVAKSSHDIGPLDIEHSRQVFCRIVFPKHCPSHLEEVLNQILKKCDGLPLAIIAISGLLASTWNEVKDSIGRLRNNSVENMKILSLSYFDLPSDLKTCLLYLSIFPEDTIIEKKNLIRRWIAEGIIHKYTIHEVGEMYFNELVNRCLVQVKDYDHKVTRCRVHDVILDFIVSKSIEDNFI-GVVRR
>HORVU5Hr1G006960.7
NSLVGDGPKEELIQLTQQPSLVAIVGSGGMGKTTLAKQVYKDLKQFNCHAFCSVPRDKVQVIRAIYKKRRQLVTMISDFLEDKQYFIVLDDIRDVEIWKIECAFTTSGSKIIITTRIHAVAQSTYNIRPLSMVHSRQLFYARLFSEKCPSYLQGISGPILDKCAGLPLAIIAICAVLASVWEQVKDSIGAL-NSIGEDMHIISLSYLDLPPHLKTCLLYLSIFPERQNIEKENLIRRWIGEGFIQKYTIYESGEMCFNELINRRLIQAKEFGDEVKSYRVHGTVHDFIVSKAVEGNFV-GVIRR
>HORVU5Hr1G007040.1
NSLVGDGPKEELIQLLQQPSLVAIVGSGGMGKTTLAKQVYKDLKQFNCHAFCSVPRDKVQVISAIYKKRPQLVTMISDFLEDKQYFIVLDDIRDVEIWKIECSFTTSGSKIIITTRIHAVAQSTYNIRPLSMVHSRQLFYARLFSEKCPSYLQGISGPILDKCAGLPLAIIAICAVLASVWEQVKDSIGPL-NSIVEDMNIISLSYLDLPPHLKTCLLYLSIFPERHNIKKENLIRRWIGEGFIQKYTIYESGEMCFNELINRRLIQAKEFGDEVKSYRVHATVHDFIISKAVEGNFV-GVIRR
>HORVU7Hr1G111630.5
DTLVGDGPKDELVKLSQSLQFVSIVGYGGLGKTTLANQIRVNLETFDCGAFVSISRDMKAILRSILSQKIRLMDKIRELLQDTRYFIIIDDIWELGTWELKCVFKNLGSRILITTRIVDVAKSSYEMKPLCEADSKKLFFKRIFCESCPDILKEAANEILKKCRGLPLAINAISSLLAETWDRVRHSIRSKKSDIIETMYILSLSYFDLPHHLRSCLLYLALFPEDEIIERQRLVRRWISEGFIHGQDVMELGEEYFHQLVNRSLIQENIYDGKADYCRVHDTILDFLIDKSSQENMCKKQVRR
>HORVU7Hr1G111700.6
DALVGDGPKDELVRLNQSLKFVSIVGSGGLGKTTLANQIRLNLGTFDCGAFVSISRDMKAILRSILSQKIRLMDKIREFLQDSRYFIIIDDIWELGTWELKCAFKNLGSRIIITTRIVDVAKSSYEMKPLSEADSKKLFFKRIFCESCPDSLKEAANDILKKCRGLPLAINAISSLLAETWDQVRHSIRSKKSDIIETMYILSLSYFDLPHHLRSCLLYLALFPEDEMIERQRLVRRWISEGFIHGQDLMELGEEYFHQLVNRSLIQDDIYDGKAEYCRVHDTILDFLIDKSSQENMCKKQVRR
>HORVU7Hr1G096640.15
EGPVGDGPAAQLIRVDKQLEVVSMVGCGGLGKTTLARRVYDTMGQFECRAFVSVSRHVVAILSDIRSQEKSLLDSISNFLQDKRYFIIVDDVWDVQTWDLKGAFKGFGSRIITTTRIHEVAKSSYTVSPLSAIDSERLFFKLVFSGQCPSHLKRVSDKILQKCGGLPLAIIAISGLLIH-WEQVYSSIRHLSNPAVERTRILLLGYFDLTPCLKSCLLYLSVFPEGCAVKKERLVMRWIAEGFIPEHTLYESGERCFNELIDRNLIQGEIKFGEVESCRVHGIIFDFLVSMSNQDNFV-GVVRR
>Os08g10260.1
EALVGEGPREQVIKLTQQIMVLPIVGFGGLGKTTLAKEVYQKIGQFNTTEFVSVSQDVTRFLKGIQSKRKDIIDNIRAYLQHRRYLFVVDDLWDAPTWNIRSVFENMGCRIIVTTRSEDVARWNYRMEPLSDENSRWLFFNRIFSEGCPSQFREISAQILKKCSGLPLAIITIASLLAPHWESIRNSIGTSTNPTLEGMQILHLSYKDLPRHLRTCFLYLGIYPEDFTIKKDDLIRQWLAEGFVHHGSSEEVAKSYFNELINRSLIQEETYG-EVVSCRVHDMMLDLILSRCAEDNFIYNLVRR
>Os08g10440.1
KDLVGDGPTEELIQLTQQLMVVSIVGFGGLGKTTLAKQVYDKIGQFDCKAFVSVSQDIARLLRTIQSKQQDIIDDIRYYLGNKRYLIVVDDLWKQEAWNIHCAFENNGSRVIVTTRVEDVACWNYKMKALDSDDSKKLFFNRVFFEGCPSQYEKVSAEILKKCGGLPLAIITIASLLARIWERIRNSLGTFTNPSLEGMQILNLSYKNLPLHLRTCLLYLGNYPEDYKIGRNDVVRQWIAEGFVRSQDLEDVGQSYFNELVNRGLIQEQNDR-EVTGCRVHDMMLDLILSKCKEDNFIYSGVRR
>HORVU1Hr1G094320.1
EDLVGDGPREKVATLMKKLKVVSIVGFGGLGKTTLAKQVYDKIGLFDSKAFFSVSQDMTELLNSFQLKREDIIEELRQHLKEKRYLIVVDDVWDQSTWNIKCAFEDNGSRVIVTTRVEDVAAANYKMKPLSEQNSRMLLLNRVFSKDCPPQLKEVMAEILKKCHGLPLAVITIASLLATSWESIRDSLGTLTNSTLEEMSILNLSYRHLPAHLRACLLYFGMYPEDSHIWKDDLVRQWIAEGLVSNHDLEDVGRSYFNELINRSLIQGKIRE-EVFSCRVHDLMLDFILSKCDEDNFIYNYVRR
>HORVU6Hr1G084840.1
DALVGDGPKKEVLSLTKKLKVVSIVGFGGLGKTTLANQVYDDLEQFDCKAFIPVSQDMPRLLNSLRLKNQDIIGQLREHLANKRYFIIVDDLWDQEAWEIRSAFPNNGSRVIVTTRVEDVAISYYKMKPLGSKDSRRLFMNRVFPEMCPSNYEEVSNEILKKCGGLPLAIITIASLLARSWENIRNSLGAFINPTLKGMSILNLSYMNLPLHLRTCFLYLGMYPEDYEIMRDDLVRKWIAEGLVGNKTLEDIGISYFNELVNRSLIQVINRG---LCCKVHDMMLDLILNKCAEDNFSYTSIRR
>HORVU6Hr1G021780.2
QALVGDGPKNELVSLTENLKVVAIVGFGGVGKTTLAKQVYDMIKQFRCKTFLSVSQDMSSLLGRLQSKKQDIVGRLREYLTHKRYLIVVDDLWDQSTWNMSCIFEVNGSRVIVTTRVEDVAIWSYRMEPLKEQDSRMLFCNRVFSGACPGHLKEVSAEILKKCGGLPLAIITIASMLATRWESIRNSLGALTNPTLEEMSILNLSYMHLPLHLRPCLLYLGMYPEDKTVGRHDLILQWIAEGLINCSDLEDIGKSYFNELINRSLIQAGTKSGEVEYCRVHDIMLDLIVSKCADENFIYNCVRR
>Os12g09240.1
NALVGDIPRDDVVKLMQQLK-----GFGGLGKTTLANEVYRKLDHFHCRAFVSVSQDITRLMSKVLSEQDNLLKVIREYLQDKRYFIVIDDLWDSSAWNIRCAFENHGSRVLTTTRIYSVAISNYNMSPLGEVDSRRLLFSRIFTGACSEVFEEISGDILKRCGGLPLAIMSISSLLA--WEYVRNSLGSFRNPTLEDMHILDFSYRNLPQHLKTCLLYLSIYPEDHTIERNDLVRQWMAEGFVSRLDSEDVAQSYFNELINRSMIQVQVYNDEVLSCRVHDIMLDFIRSKSAEENFIDHPIHR
>HORVU3Hr1G111470.22
NALVGEGPTKELFSLIKKLKVVSIVGFGGLGKTTLANEVYRKLKGFNCGAFVPVSQNIPKLLHSLLTQGNVLLDQLRENLEEKSYLVVIDDLWDVSAWNIKCAFENHGSRLIVTTRIKNVAEARLEMKPLTAEDSRKLFFDRIFSEACPGQLKDVSVEILKKCGGMPLAIISISSLLANQWKHVQNSLGSSTNLTLEAMQILNLSYTNLPHHLRTCFLYLGMFLEDSEIYRYELVRLWVSEGFVSKQSQEQTAVSYFNELVNRSLIQVQITDGSVRTCKIHDMLLDLILYKCAEENFIDNTPRR
>HORVU6Hr1G011750.1
NALVGEGPMNELVSVNKQLKVASIVGFGGLGKTTLANEVYRGLKDFNCGAFVPASQDIPKLIRSLLSEENILLNTLRQYLQHKRYFIIIDDIWDVPAWHIKCAFKNLGSRIITTTRIQSVAKAHLNMKPLGNEDSRRLFLSRVFSESCPHHLKDVSVEILQKCGGLPLALISISSMLAEQWEHIRDSLG-STDLTLEGMQILNLSYRDLPPHLKTCLLYLGMYPEDYTIERSNLERQWMAEGFISTEDMEKTARNYFNEIVNRNLIQIEFNRGSVTRCRVHDMMLDLILLKAAEENFFDDPARR
>HORVU6Hr1G090890.1
NALVGDRPVNELVHLIKQLKSVSIVGFGGLGKTTLVNEVYRRMKEFRGSAFVAVSQDIPKLLYSLLSQQHDLVNKLRKHLHKKRYFIVIDDLWDVSVWDIKCAFENLGSRVITTTRIQDVAKANLNMKPLSDEDSRTLFFSRIFSEGCPHQLKNVSVEILRKCGGLPLAVISVASLLANRWEHVQSSLGSSTNLTLERMQILNLSYTNLPPHLKTCLMYIGMYPEDYTMQRTALEHQWIAEGFVNKQDVHKVAMSYFNELVNRSLVQVDFFDKSVKSFKVHDIMLDLILCKSAEENFIDDITRR
>Os12g13550.1
EALVGDSPKRELTKVMTQLKVMSIVGFGGLGKTTLASQVYREVGQFNCKAFVSVSQDMVRLLTSLLLQHQELIDNLREYLMDKRYFIVVDDLWDVPSWNITCAFQNQHSRVIITTRHGDVARTDNNMKPLSAQNSRELFFNRIFSKYCPSYLEEVSCKILKKCGGLPLAIVTVASILARLWEYIQSSLATFRKSTLEDMQILELSYKSLPHHLKACFLYLGAYPEDCVISKVDLIKRWVAEGFVSHQDAWVVAESYFNELVNRSMIQYQGYN-EVSHCKVHDMMLDMILMRCKEDNFIQDPIRR
>Os11g13410.1
EELVGERQMEEIITFLNKCSIISIVGQGGLGKTTLARQVYLRIREYKCSAFLSVSQNMNSLLRDMLSKSQQLIDHLRAYLEDKRYLVVIDDIWSTTAWKIQCALTTHASRIIITTRINNIAESPYKMEPLSRQNSEILFVKRIFANTCPSQLKEIMNEILDKCDGLPLAIVTLASMLARRWERVLKSIGSNKYGEWDTIKILSLSYNDLPLYLRPCLLYLTTFPEDYEIDKSRLIWSWICEGFITTYSLDEVGESYFNDLINRSLIIIKISDGEARGCRVHDIVLDFILSRSIEENFVDGQIRR
>Os11g13430.1
EQLVGEGPSKEIIELIWHRRVVSVVGSGGSGKTTLAKQVYERIRQFSCAAFVSVSQNINNLLRELLSRNQQLIDKLRACLENERYLVVIDDIWQKSAWEIQCALKNHASRIITTTRIKSVGQFSYQMKPLTKSDSENLFLKRTFSENSPSQLQEVINKILYKCDGLPLAIITLASLLARRWERVLNYIGSPKDSKLEVMKILSLSYNDLPHHMKNCFLYLSTFPEDHEIRKDILVWKWIAEGFIITFTLEEVAESYFYELINRSLVQVNMHGAIEQGCKVHDIVLNFIISRSVEDNFLDGQIRR
>Os11g13440.1
EELLGEGPSKEIMELIRQHRVVSAVGSGGSGKTTLVKQVYERIKQFSCSAFLSVSQNINNLLRELLSRGKQLIDKLRACLDNERYLVVIDDIWQRSAWEIHCALKNHASRIIITTRIKSVAQFSYQMKPLNKSDSESLFLRRTFAENCPSQLEGVINKILYICDGLPLAIITLASLLARRWERVLNYMGSPKDSELEVMKILSLSYNDLPHHMKNCFLYLGTFPEDHDIGKDILVWKWIAEGFIVAFTLEEIAESYFYELINRSLVQVNMHGVSEHGCRVHDIVLSFIISRSTEENIFDDQIRR
>HORVU3Hr1G004100.5
EALVGDGPKEKLIDLLHRLKVVAITGFGGIGKTTLASQVRDMIKRFDCTAFVSVSQSMVDILSTILSQSQSLISKLREHLMAKRYLIIIDDIWTIEPWNIKCAFENRASRVITTTRIEDVAQAGYKVKPLNVLDSRRLFHRRIFSEACPEKLKDVSDEILNKCEGVPLVIVSVASILAGKWEKIQNYFGFLGNNALQWLHVLNLGYIDLPLDLRTCMLYLGIFPEDSEIMKDDLEKRWIAEGFVPEDGPEAIAEDFFNELINKNMIQAEFDCGDVLSCRVHDVMLDFIVWKSMEENFIKGPVRR
>Os06g06850.1
EKLVGDGPRDDIISLEQHVRMVSIVGCAGLGKTTLAKQVYDKIKEFEYKAFVSVSQNIKELLLNISTQSANLVDNLREHLKQKRYIIVVDDIWSPEPWNIGEALKTHGSIIILTTRVKEVAISSYQMKHLDGAHSKRLFYKRIFCEKCPPKFELASEEILKRCDGIPLAIISISSFLALYWNEVKKIISSLGNEYLETMSVLALSYYNLPHDIRSCLLYLSAFPEDCEIAKSSLVSRWIAEGFINAENVYEAGLRYFNVLINRSLIQWN-HYGEVLTCRVHDVILNFIVSKSVEENFLDPSVRR
>Os08g29809.1
DDLVGDGPVASIVELTRQLRIVSIFGPGGLGKTTLANQVHRKIKQFDYAALVSVSQ-IRDILTKIAPSTCQLIEIVKDFLQDKRYLIVFDDIWSTKMWELMSVLRNKKSRVITTTRMSNVASSRYEMESLNDADSKELFSKIIFHKKCPKALDEIADEILKKCGGIPLAIITLASLLAKTWKRVKSSIGN---CELEGMQTLSLSFYDLSYDLRNCFLSFSSFPEDYEIDRERLVLRWIAEGFISGELMEEEGNNYFNELVNRSLIQIDIYNGSARACRVHDLMLELIVSLSKEENFINGPIRW
>Os12g28100.1
DKLVGDGPCMEITQLMQQLKVLSVVGFGGIGKTTLAKQVYNQLKRFNFTSFVSVSQDMVKLLRNLLSGQHQLIDTLRGHLANKRYLIVVDDIWNTQAWSIRCAFQNHGSRVIVTTRIEDVATKDYKMEPLNEFNSQKLFCKRIFS-SIPEQYKNVSEDMLRKCKGVPLAIISIASLLSMNWKKIHNFMGSSTNPTLEWMHVLNLSYLDLSHNLKTCFLYLGIYPEDHTIFKADLIRLWIAEGFIHELDLEETAESYFNELINRSMIK--LDYRSSEACHVHDLMLDLIISKCQEENFISKQVRR
>Os11g32170.1
NALVGDASVEEVIKLSRKLKLVAIVGPGGIGKTTLANLVYQKLHQFECQAFVSVSRNIKVVLSSILCQLKEIIDKIRDILKDIRYFIIIDDIWDKPTWQLKCVLDNHGSKIITTTRNMDVAKLDQIQQPLSVADSEKLLYHKVFNE-CPPQLQGISQKILKRCGGLPLAIITIASLFATQWNSVCSSFHTLSNTDVKDMWIISLSYCDMPSPLKTCFMYLSIFPEDYIIDRDDLIWRWIAEDFIQPTSLYEKGESYFDELINRNLIQICIVHAEAQACRVHDTILEFIAGLSIEENFVNGQIYR
>Os11g32210.1
NALVGDASVEEVIKLSRKLKLIAIVGPGGIGKTTLANLVYQKLHQFECQAFVSVSQNVKAVLSSILCQLKEIIDKIRDVLKDIRYFIIIDDIWDKPTWQLKCVLDNHGSKIITTTRNMDVAKLDQIQQPLSVADSEKLLYHKVFNE-CPPQLKGISQKILKRCGGLPLAIITIASLFATQWNS------------------------------------------DYIIDRDDLIWRWIAEGFIQPTILYEKGERYFDELINRNLIQICIVHGKAQACRVHDTILEFIAGLSIEENFVNGQIYR
>HORVU5Hr1G063690.2
DELVGDRSSTHMIKLSHKLKLVSIVGPAGMGKTTLANVVYQKLEKFACTAFVSVSLDIKNIYNSILRQRAEVIKKIRLVLQDKRYLIVIDDIWNERAWKIKCVLENFGSKIITTSRNFDVGKSKHKLLPLSDNDSKSLFRHKLFKD-DLTEFDYEAAKILEKCKGLPLAIVTIASLLA--WCRVVNSISTLTSDGVKDMLILWLSYCDMPPQLRTCFLYLSIFPEDHIIGRDDLIWKWVAENFFPAENPYELGDKFFNELINRSMIQIHVRSGRAQACRVHDVVLEFITSLSAEENFVNGQIHR
>Os08g07940.1
EDLVGEGPTKHIIDLIRQLKVVSIVGFGGLGKTTLANQVYHALRQFLCSAFISVSRNLEKVLRKIAQG-HQLVDKLRTYIQDKREMLMIEEYWESNVLDLNLAGEDCGSRIITTTRSAAVASS-YLMEPLNFADSKRLFLKRAFSELYP-HLEEVFHGILEKCGGLPLAINTISSLLVHAWDRMLTAIGSLKNPDVENMKILSLSYLDLPHHLRTCLLYLSVFPEDYVIDKQQLINRWIAEEFIHERSTYEVGERYFLDLIDRSLIQVD-KYGQVEACRVHDIILDFIACKAAEENFVDTAVRR
>Os01g16400.1
DSLVGRSKTRAILKLEDGRKVVAVVGFGGLGKTTLAAMVYKSPAGIHHRAFVTVTRNLRAMLESLLEQDPQLLAHCSTHLSDKRYFIVVDDLWSLEDWALKPAFDNKHSRIIITTRNRQVAESLHFMDVLPNDQSRELFFKTVFKE-CPRSLEGISGDILTKCGGLPLAIVSVGGMLAENWTKVCGKLGSLTSAAVRGMRILSLSYHDLPYHLKACFLYLSVFREGYEIKRGPLVRRWAAEGFVGGWTPEEAAGKYIDEFVGRSIVTTRVTNGVVRCCKVHDIMLEVMTAKCVEENFIYGRIRR
>HORVU1Hr1G084200.53
DPLVGGKMTDAVVGL-QRPRVLSMVGFGGVGKTTLATTVYNSPKGIQCRAFIPVSQDVRSLLESMLKQKRDLFVKIKQHLADKRYLIILDDVWRAAAWDLNVAIRNNQGSIIITTRSQEVAEN-YKMNRLDKGDSEKLFFKTVFPG-CP--LLEVSKVILRRCNGLPLAIVSIGRMLAQNWQTVCNRLGSLTNPTLEGMRILSLSYSDLPYHLKACFLYLCAFREDSEIRIGSLIRRWAAEGLIIGRSLEEIAQIYLDEFVSRSIVIEKFCSGKIKSCKVHDMMLEVIIAKSVKENFI-GQVRR
>Os02g19750.1
SQLVGEGQANTLADLK-NLKVFSIVGFGGLGKTTLAMEVCRKLE-FQRQAMVSVSQDLQVLLKRIILQKSTLFQKLEVSLTGMRYLIVIDDVWSTSAWNIQSKL-ECGSIIMVTTRVETVAKAVHKINPLGEKDAEKLFVSRAF-KCCPEDLKEQMKSILKKCARLPLAIVSIAGLLSGSWQRISNSIGSMIHPTLEGMQIIALSYNHLPHHLKACMLYLSIFPEDYVTKKKRLLLRWIAEGFVMELTMFEVAESYYDELVSRSLID--VLDGTVKAVKVHDMMLEVIVSKSLE-NFVGAQVRR
>Os12g06920.1
HEFVDNGQATELANVS-KRRVFSIVGFGGLGKTMLAREVCRRLE-FHFQAQVAVSQDLQGLLRRVLRQVDDLATELKKRLDNKRYLILIDDVWSIAAWDIRSKLVDCGSRIIVTTRIHTVAKA-HHMKKLDDTESKQLFISKAF-KPCPDDLKDAMESILKKCSGLPLAIVSIASLLAK-WETIKNSIGSMNNPTLEGMQILTLSYNHLPHHLKACMMYLSIFPEDYMIAKDRLLKRWISEGLIVELCQMDLAEGYFNELVSRNMVDSKIED----QFRVHDMMLEILVSKSLESNFVGGQIRR
>Os06g03500.1
EKLVGDTPKKELLDIN-HCRVLCVVGMGGLGKTTLVRKIFESKE-FPHRAWIVVSQSMIEMLKDMISQSHDLGTHLRDGLKELRYFVVFDDLWNTDHWEIREALSKKRSRVIVTTRLDGVANAPYRLKLLETECAIDLLLRKMGSEKNDNNLKSIVTQLVKKCGCLPLAIVTIGAMFAKPWEEMCRQLPSLNNPSVEAIRVVTLSYGHLPSHLKPCYLYLSIFPEDIEIKRRHLVNRWVAEGLVRAMTISDVGESYFDELISRSMIQSRVMEGHVKSCRVHDIMRDIIVSISKEENFVGDNFRH
>Os06g17880.1
EELVGAKTKDELLKID--AKVICVVGMGGLGKTTLARKAYENKE-FSCCAWITVSQDRKEILKQMIRQSQHLADHLVEGLKEKRYFVVLDDLWTIDAWNIHDAFKIRGSRIIIKTRDAGLAGRSYHLEPLHIDDAIHLLLAKTNREENDEDLGSIVTKLVKRCGYLPLAILTIGGILAKKWGKFYRELPSLSNPSLEAMRMVTLSYNHLPSHLKPCFLYLSIFPEDFEIQRGRLVDRWIAEGFVRAVNIEDVGNSHFNELINRSLIQSKVTDGVVKRCRIHDIMRDIIVSISREENFVREKIRH
>HORVU7Hr1G006790.5
EELVGSKPKQELINID--AQVVCVVGMGGLGKTTLTRKVYES---FSYCAWITVSQVRMELLKVMIKDAEDLANYLRKELLEKRYFVVLDDLWNIDDWNIKNAFSRKGSRIMVTTRDVGLAEKSYHHQPLETNDAIHLLLRKSRSEKTDVKMREIVTKIVKKSGLLPLAILTIGGMLAREWQSIYNQIPILSNRSLEAMRIVTLSYIHLPSHLKSCFLYLSIFPEDFDIQRRRLVERWIAEGFVIALSTEEVGNSYFYDLINRSMIQSRVIEGIVKSCRVHDIVRDVMIAISRDENFVGNNFRH
>Os06g17900.1
EELVGSDSKKRLLEID--AKVICVVGMGGLGKTALSRKIFESEE-FPCNAWITVSQHRIELLKDMIRQSHHLSEYLIEELKEKRYFVVLDDLWILHDWNINEAFKNKGSRIVITTRNVDLAEKSYHLDFLQMNDAITLLLRKTNNEESNKNMQKMVERIVNKCGRLPLAILTIGAVLAKQWEKFYEHLPSLINPSLEALRMVTLGYNHLPSHLKPCFLYLSIFPEDFEIKRNRLVGRWIAEGFVRPMTTKDVGESYFNELINRSMIQSRVIAGKIKTCRIHDIIRDITVSISRQENFVMGDTRH
>Os06g17920.1
EELVGSDSKKRLLEID--AKVICVVGMGGLGKTALSRKIFESEE-FPCNAWITVSQHRIELLKDMIRQSHHLSEYLIEELKEKRYFVVLDDLWILHDWNINEAFKNKGSQIVITTRNVDLAEKSYHLDFLQMNDAITLLLRKTNNEESNKNMQKMVERIVNKCGRLPLAILTIGAVLAKQWEKFYEHLPSLINPSLEALRMVTLGYNHLPSHLKPCFLYLSIFPEDFEIKRNRLVGRWIAEGFVRPMTTKDVGESYFNELINRSMIQSRVIAGKIKTCRIHDIIRDITVSISRQENFVMGDTRH
>Os06g05359.1
EKLVGDGPKKEILKIS--VQTIWIVGAGGLGKTTLAKKVYESSN-FPCRAWITVSQDVMDLLKDMIKQSNNLTDHLKEWLRNKRYFLVLDDLWSTKAWDLKPLWGNEGSRLVVTTRNRDLAEG-YPLQTLHREDATKLLLAKTNSCNKD-GMNETFEKILKKCGGLPLAIITIGGLLAKDWDGLYAQIPSLNNPSFEVMQVLALSYKYLPSHLKPCFLYLSIFPEDFEIQRKRLVYRWIAEGFIRAVSIVDVAIKYFNDLINRSLMQSRVMEGTIKSCRVHDIIRDIMISISREEKFVDDKIHH
>Os08g42670.2
EQLIGAKEKSDIIKI--QSQVISIWGMGGLGKTALVQDIYRSQD-FDARACVTVLRNSGQLIHSLAKQ----KRDLSELLERKSYLVVLDDLWDTKEWDMVAQFN-AGSCIIVTTREENIAKHTYKLSGIENDQALQLFTKKVFKNEQYPYLVEQANLILKKCNGLPLAIVTIGGFLAKTWRKINEHISALMNPELKTITVLLKSYDGLPYKLKSCFLYLSIFPEDHKVSRKRLMQRWTAEGYTTEKSPIEIAHDNFIELISRSMTLAQSPEGGIDYCQLHDLMREISITKSMEENLVEKGARH
>Os08g42670.1
EQLIGAKEKSDIIKI--QSQVISIWGMGGLGKTALVQDIYRSQD-FDARACVTVLRNSGQLIHSLAKQ----KRDLSELLERKSYLVVLDDLWDTKEWDMVAQFN-AGSCIIVTTREENIAKHTYKLSGIENDQALQLFTKKVFKNEQYPYLVEQANLILKKCNGLPLAIVTIGGFLAKTWRKINEHISALMNPELKTITVLLKSYDGLPYKLKSCFLYLSIFPEDHKVSRKRLMQRWTAEGYTTEKSPIEIAHDNFIELISRSMTLAQSPEGGIDYCQLHDLMREISITKSMEENLVEKGARH
>HORVU1Hr1G002850.9
EHLIGEKEIVEIIKI--ELQVITVWGMGGLGKTTLVKDIYGNQE-FEKRAWVTVMRNLEGLLRSLIMQSLSLIEEMGRLTEKKRCLIVLDDVSSSAEWNITPNFG-YTSRIMVTTREENLAKLQYMLKDLDHKDARDLFTKKVFTDLQYPDLVEHAELILRRCGRLPLAIATIGGFLSKSWRKLNDHISALMNPEFGTITVLMRSYDGLPYHLKSCFLYMPIFPEDYKVGRGRLTRRWSAEGYSRERSAEEIADSYFMELISRSMILSQISTKGISSCQVHDLIREIGVSKSMKENLVEDGVRH
>HORVU1Hr1G003010.2
EKLIGETEKREIVKV--QLEVISVWGMGGLGKTTLVRDVYQSQD-FEKRACVTVLRDLDALLKDLATQ----VSEMDTKLAGHKYLIVLDDLSSNAEWDIIPHFA-TSSRIIVTTRVKGIAIHHYELQSLGHSSALDLFTEKVFTNEQYPELSEPANLILKKCSGLPLAIVTIGGFLSKSWRRLNERMSTLMNPELGYITVLMRSYDGLPYHLKSCFLYMPIFPEDYKVGRGRLARRWSAEGYSRGKSAEEIADGYFMELISRSMILSQIGRNGIGSCQVHDLIREIGVSKSMEENLVEEGVRH
>HORVU7Hr1G021680.2
GQVIGETEKSHILRI-TEIQVISVWGMGGMGKTALVKDIYQSQE-FEKRACVTVMSSKEELLRSLVKQAEKFENQTEILLKEKRCLIFFDDLSSTADWDICASLQ-NASRIIVTTREENIANYQCKLEILNKEHALGLFTKKVFNCRQYPELVEPAEQILKKCNGLPLPIVAIGGFLAKTWRKLSENLSSLMNPELDTITVLLKSYDGLPYHLKACFLYLAIFPEDYKISLTRLVRRWIAEGYSREKSSYEMAESYFMDLISRSMILSQTSRKEIDSCQVHDIIREIGVSKSMEENLVEEGTRH
>HORVU7Hr1G021740.13
EQVIGETEKSQILPI--EFQVISVWGMGGLGKTALVTDIYQSQE-FKKRACVTVMKNHEEHLRRLVTQSEELKDELQRLLKEKRCLIVFDDLSSTTEWDIRGDLQ-NASRIIVTTREVSIAIYQYKLESLNKKHALDLFTRKVF-YQHYPELVEQAEQILKKCNGLPLAIVAIGGFLAKTWRKLNENLSSLMIPELDTITVLLKSYNGLPYHLKVCFLYLAIFPEDCKISLTRLVRRWIAEGYSREKSAHEVAESYFMDLISRSMILSQSSRKKIDSCQLHDIIRDISISKSAEENLVEEGTRH
>HORVU5Hr1G005650.5
DVLYGETEKSDVIKI--ECKVISVWGMGGLGKTTLVRSIYKSQE---KRAWATALRNPEVLLRDVTLQQQELKDELARVLKMRSCFVVLDDISSTSEWDVKSFL--NAGRIIVTTRQKNIAKHYYCLKGLKHAAALDLFIKKVFNADLGPAMMEQARLTLQKCDGLPLAISTIGGFLAKTWRKMNDCISTLINPELRTITILMRSYDGLPYHLKCVFLYLSIFPEDHRIRWGRLVRRWIAEGYSRDITAVELCRRYFDELMDRSMILGEDYSQKIYYCQLHDMIREICISKAREENLVEEGLRH
>HORVU6Hr1G093640.1
EQLTGEKEKSDIIEI--QIQVIAVWGKGGVGKSTLIRDVYESQE-FEQHAYVTVLQKLEQILSSLA--RIDFDGLLDWCLQEKSCLIVLDDLSSTTEWDILPSLA-RQRLVLIITRQEDIAKHQHLLNGLEEKDACDLFTEKVFTDKHYPELVEPANMILKRCNGIPLAIVTIGGFLAKTWRKLDQCISVMMNPKIEDVTVIMKSYDGLPYYLKSSILYLSIFLEDRTVSRRSLVCRWVAEGYVED---TSLAERYFMELLERSMILTQLSIQGTDSCQVHDLIRDIIIEKSMEENLVEEGVRH
>HORVU6Hr1G093690.1
EQLIGEKEKADIIEI--SFQVIAVWGMGGLGKTTLIKDVYHRQE-FGKHAFVTVLRKLEDLLRSLADQRAKLIEELAEHLKGKKCLIVLDDLSSTMEWDIMPSLE-NPCLVIITTRREDIAKYQRLLSRLQDKHACDLFTKKVFTDNQYPELVAPAELILKKCNGLPLAIVTIAGFLAKNWRKLNEHISVLMNPNLKVIAVLMKSYDGLPYYLKSCFLYMSIFGEDRNVSRRRLVGRWIAEGYSRD---RAVADKYFMELIERSMILTQVSRKGFDSCQLHDLICDISIAESMKENLVEEGVRH
>Os08g42700.1
--LIGGKEKDDVIKL--IRQVISVWGMGGIGKTTLVKSIYQSSEGFERRAWVTVLRQLTELLRSLAQR-EELIDKLKQDLTGKKYLIVLDDLSTTTEWDIIRNLI-NGSRIILTTRFKLVAQHEHNIEGLTDGDALELFLTKVRDDELKPDLKEEAKIIIKKCGRLPLAVATVGGFLSRNWREFSDRISEFNNPSLEMIKILASSYEGLTYHLKSCFLYMSIFPEDSDIRYRRLLRRWTAEGYSRARSNEKVAEEQFTALLNKSMI-QQTASGKTGFCQVYNLMHEIIISKSEEENLVDDHVRH
>Os08g42710.1
EQMIGRNEKDKLIKLDRVISVISVWGMGGIGKTTLVKSIYQSSEGFERRAWVPVSRRRIELLRILAQR-KELIDKLKQDLTGKKYLIVLDDLSTTTEWDIKTIF--SSSRIIVTTRPKLVAQHEHRIGDLKDKDALDLFLDKVCKDELKPDMMDEAELIVKKCGRLPLAIVAVGGFLSPNWRKFSDHISTLENPSLEMIKILISSYEGLSYHLKSCFLYLSIFPEDHDIRYGRLLRRWIAEGYSRANNAEKEAEEQFTALLNKSMI-QQTTTGKTGFCQVHDLMREISIAKSEEENLVDEHVRH
>Os09g34150.1
DQVIGGEEESELAKISTRRRVVSVWGMGGMGKSSVARSVYNDPA-FDCRAWVTVPHDAGEFKRRLVAQD------VSAWLRQKRYLIVVDDVRSLEEWEIEPCLESGGGRVIVTTRQVDVAQR-YELKTLAAPHDMRLLCQKVY-PTLQLHMLEEANKILGRCRGLPLAIATIGGLLAKTWKNLRIHLGSLFDQDINSIRVITSSYDGLPYHLKSCFLYLSIFPENHEIRYTRLVRRWIAEGYIAKMTVEEVGQKHYNDLMNRSMIRMKIASMAVERCQVHGMVLQIILSKSIEENQLDKHIRH
>Os09g34160.1
EDIIGAREKAEVTAVLGALGVVSVWGMGGMGKSSLVRMVYNDPE-FDCDAWVTVPHDADEFVRRLRRH-------VHAYLREKRYVIIVDDLHSREEWEIWPVLVDKGSRVVVTTRREDVARHEYELRPLGREESKDLFCQKVY-TILEKEMEDLAGPILKRCRGLPLAISTIGGLLAKTWIKLDEHLGAL-SSDLRNIKVIVSSYDGLPYYLKSIFLYLSIFPENHEIRCTRLLRRWMAEGFIAKMPVEEVGQRFYNELINRSMIQSKIPSVSVDRCRVHSMVLQIILSKSIEENQLKKHIRH
>Os12g09710.1
EEIIGAGEKEQLKDIS----VVAVWGMGGMGKSSLVRMVHNNPA-FDCSAWVTVPHDADEFRRRLRKQ-----NVIQDYLREKRYIIMVDDLLSQEEWDIWQVLPLKGSVVIVTTRRKDVAGHEYELKRLDDKQSKDLLCRKVY-PTLPEDMKPHISRILKGCWGLPLAISTIGGLLAKTWKKLHEHLGVL-SDQLQDIKVLVSSYHGLPYHLKPIFLYLSIFPENNEIRRTRLLRRWIAEGYIANMPVEVVGERFFNELINRSMIQSKVHGLKVDRCRVHGMMLHIILSKSIDENQLKKHIRH
>HORVU5Hr1G079610.2
-----AGEMDDLVRLN---WVVSVWGMGGMGKSSLVRMLYNDMA-FDGRAWVTVPHEADEVERRLRKQ-------VRAWLEEKSCLVVVDDVSSHEEWEISRCLANTGSRVVVTTRRDDVARLEYELKPLQDEEARKLFCQKVY-AKLMDDMMEQASRILERCRGLPLAIATIGGLLAKTWMDLRKHLGSL-SD--RDIRVITSSYDGLPYHLKCCFLYLSIFPENHEIRLTRLLRRWIAEGYITKMSVEELGRRYYNELISRSMIQSEAASMAVERCRVHGVVLQIILSQSIEENQLDKHIRH
>Pikp2
--PVGKTVMEELEVL-NGQAVLSIVGFGGVGKTTIATALYRKVSKFQCRASVAVSQDQGKVLNSILSQEDQNPRKLEQLLAEKSYILLIDDIWSAETWEIRSILKNKGGRIIVTTRFQAVGST-HTVDFLTDDESQNLFNTSIC-SIRKSNKVEVPEEIWKICGGLPLAIVTMAGLVACCWSKLCKSLFP----ELDGVRILDCCYNDLPADLKTCLLYLSIFPKGWKISRKRLSRRWIAEGFANELTQERVAEAYFNQLTRRNLVRME-SNGKVKTFQVHDMVLEYIMSKSIEENFIGGHVRR
>Os11g46210.1
--PVGKTVMENLEKL-KGRAVLSIVGFGGVGKTTIAMALYRKVSKFDCQASVAVSQDEDEVLRSILNQELQLREELKRRLAEKRYILLIDDIWSAKTWNI--IIENKDSRIIVTTRFHAVGSTHHKVDFLTGDKPLDLFNASIP-PKRTRDK-----KLSKICGGLPLAIVTMAGLVANSWSKLCESLFP----YLDGVRILDCCYNDLPADLKTCLLYLSIFPKGWKISRKRLARRWIAEGFATELTEEEVAEAYFNQLARRNLIRVE-SNGKVKAFQVHDMVLEYIMSKSIEENFIGGHVRR
>Os10g04180.1
--PVGEKAMKDLEEVD---AVVSIVGFGGVGKTTIAMALYKKVMQFDCRAWVTVSQDLDAVLNDILKQ--KLESQIKKLLDKKRYIILVDDIWSAKTWKISDYLDNERSRIIVTSRFQAVGST-YPISFLSPRDSKELFNRSVS-SSTKRHKVNVPGDLWKRCGGQPLAIVTMAGLVAKSWAGLHK-LLP-STQELDGVRILDCCYNNLPGYLRTCLLYLAIFPKGWKISRKCLSRRWIAEGFVNALTAEEVAESYFNHILRRKLIRVE-SNGKLKTFQVHDMVLDYIVTKAREENFIGGHVRR
>HORVU2Hr1G006480.6
--PVGEDHMKELEEL-NNSGVLYVVGFGGVGKTTIATALYRKFGQFDHRAMVNVSQDINAVLTNIKNQ--KLKEVLTDHFKDSSYLVLVDDVWSAATWEIRKSLTSKRTRIIVTTRFQAVATR-RKVSPLGVEESERLFKQAFF-SGSEDK---VPKDVWKMCGGLPLAIVIMAGHVAGTWSKVCKSLFP-SKKDQEEVRIVSHCYNDMPADIKTCSLYLSIFPKGQKISRKRLTRRWIAEAFVAELSVEDVAETYFNHLIRRKIIRVE-SNGKVKKCIVHDMVLEHIVAKASEENFIGGNVRR
>HORVU5Hr1G062610.10
--PVGEMHMRKLDKV-------YIVGFGGVGKTAIATAMYKNFGEYDYCAMVTVSQDLEAILMSIKSQ--RLKKELEEHFRDKSFLVVIDDVWSATMLDIINELNAKDNRIIVTTRFHAVATT-RKVKGLGDEESKKLFRQAFL-STSKEEGSDFPDEVWKVCGGLPLAIVTMGGHVAQDWSKLRSSLFP-SKKDQEEVRIVSYCYNDMSAEIKTCSLYLSIFPKGHKISRKRLTRRWIAEGFVCELSVEDVADAYFNHLIRRKMIRVE-SNGKVKKFVVHDMVLEHIVAKASEENFIGGNVRR
>HORVU5Hr1G096630.2
--PVGERDMEMLGKMLTNHGVLCIVGLAGIGKTTIARSLYQNFSQFDRRAMVTVSHDVEAVLRSILYQ-QKLKKELKEHLEKYSYLLVLDDVWSTDMLGIKKSLRSKGSRVIVTSRFQAVASA-YKAVILSENKSEELFMDIMA-AGSQQQDKKIPAH-WEMCMSLPLAIVIMAGYVA--WKLVCKNPTP----DHGGLSIIDNCYFDMPAEIKRCSLYLSIFPSGSQNSRKRILRKWISEALVSELSAEEVAEACFNHLMKRQIIRVK-SNGKVKIYEVHHMIHEYLVCKAAEENFVGGQVRR
>Os11g39160.1
--PVGEDAMNDLQRFMSQISYLAIVGSGGLGKTTLAMSFYRKFGEFNSRAFMLASQRLPTVLRSLVSQQEELKKKLADQLEGKRYHILIDDIWSVSAWEIRDSLKNKGSCVIVTTRFNSVAEA-HKLKQLDPENSNKLFLQIIS-NLCPRTINE----VVKMCGCLPLAIVVVSGLIA---SKIGKTLDQIVKAETE-VRIINHCYKNLPPDLKTCLLYLSTFPKGRNISRKCLIRRWIAEGFVTDQTAEEVAEDNFNELIGRNLIRIN-SNGKVKSCQIHDMVLEYIVSKSGEENFIGSHVRR
>Os11g39320.1
--PVGDDAMNDLQRFMSQISYLAIVGSGGLGKTTLAMSFYRKFGEFDSRAFMLASQHLPTVLRSLVSQQEALKKKLADQLQGKRYHILIDDIWSVSAWEIRDSLKNKGSCVIVTTRFNSVAEA-HKLKQLDPVNSSKLFLQIIY-NPCPPTINE----VVKMCGGLPLAIIVVSGLIA---SKIGKPLDQIVKAETE-VQIINHCYKNLPPDLKTCLLYLSTFPKGRNISRKRLIRRWVAEGFVTEQTAEEVAEDNFNELIGRNLIRIN-SNGKVKSCQIHDMVLEYIVSKSGDENFIGSHVRR
>RGA5
--LVGDEFKTKLNRLSPHLKVAAIVGPAGIGKTALATELYRDHRQFECRAFVRASRDMQRLLGGILSQQQSLIDNLREHLQDRRYLIIIDGLWETAVWNANSAFDVSFSRILITADIEQVALEYMRMEPLGSLDSKKVFFNKVFSEQCPPELKEVSNTILEKCGGLPLAIISIAGLLG--WDYVTKYLCSLTNPTLKDVETLNLSYNSLPHPFKTCLLYLGMYPDGHIMLKADLMKQWSAEGFVSAKDTEEIVDKYFDELVNRGILEVEIKNGKVLSCTLHHAVHDLVMPKFNDDKFTDYSVRR
>Os11g11810.1
--LVGDEPKTKLTNLTLHMKVVCILGSAGIGKTTLAEQVYRKLRQFDCHAFVRASRDMRRLLGAILSQIQSLIDNLWEYLQKKRYFIVIDELYETATWDITSAFEDNCSRIMTTAGIEGVALESFKMIPLGLDDSAKLFFNRVFSEQCPYELNEVSYRITAKCGGLPLAVIIIAGLLA--WYNIDGCLCSVTDIDLDEIEIISLGYDNLPHYLKTCLLYLSLYSEGFIIWTADLLKQWISEGFIAVEDIEEVAESYFYNLVNRGMIQVKTYNNQVL-CTVHHTVFDLIIHKSKEEKFIDYSARR
>HORVU5Hr1G118880.16
ETLVGNDAKTKLIKLTQQLKMVAITGHAGVGKTTLAKQLSREIGQFECRAFVRASRDMRRLLEGILSQRQNLIDNLTKHLQNKRYFIVIDDLWETTSWDLASSFEGNCSRIIATTEIEEVALESLKMKPLGGEDSGKLLLNLVFPELCPEQLKGALDIIITRCAGLPLATICVSGLLT--WQHVQDFLCSLTDCTLEDTEVLKLSYNSLPHYLKTCLMYLSVYPEGCTMWKFDLVKQWIAEGFICAIDTGEVADSYFEELVIRGMIQVDIYSGEVLSCTLHHVVLDLVTLESTEERFIDYSARW
>Os11g11920.1
--LVGGKSKVELTNLTPQLKVVSILGCAGVGKTALAKQVFCELRRFECRAFVQVSRDTKRLLRSMLSQNQDLIDNIRDHIQDKRYFIVIDDLWETTSWDINSAFKGDCSRILMTTTIEDVALESCKMKPLSRDDSLNLFLNSAFSENCSERLREVSTEIVRNCGGLPLGIINIARLLA--WHHVQKHLSSMTNHTSEDKNIVRLCYRCLPCRLKTCLQYLTMYPEGCIIWKADLVKQWTAEDFIREEDANAVADSYFDELVSRGMMQNNRYSDMVLSCTVHHMVFDVVKDMSVEENFTDYSVRR
>Os10g22484.1
EDLV-DGRVSEFIELAQKLKVVSVVGSSGIGKTTLAKLLYNRIGQFDCRAFVRISRDMKRVFREMFFQQLALIDSIREYLQDRRYLIIIDDLWAASVWDINQAFEVLSSRIVIITQVEDLALTTFEMKPMDDEHSTTLFLQRFFFVDCPQQFKEVSNKIVQICGGLPLATISLASLLA-ICLYIRNSLSSFTNSSIEGTQVLNLSYNNLPHYLKTCLLYLNMYPEGYKICKDDVVEKWVAEGFIDQRDLEKVAGSYFDELIDRRFLQSRLYNNEVSTCTIHDEVRDLIAYKSVEENFVDFYVRR
>Os10g22484.2
EDLV-DGRVSEFIELAQKLKVVSVVGSSGIGKTTLAKLLYNRIGQFDCRAFVRISRDMKRVFREMFFQQLALIDSIREYLQDRRYLIIIDDLWAASVWDINQAFEVLSSRIVIITQVEDLALTTFEMKPMDDEHSTTLFLQRFFFVDCPQQFKEVSNKIVQICGGLPLATISLASLLA-ICLYIRNSLSSFTNSSIEGTQVLNLSYNNLPHYLKTCLLYLNMYPEGYKICKDDVVEKWVAEGFIDQRDLEKVAGSYFDELIDRRFLQSRLYNNEVSTCTIHDEVRDLIAYKSVEENFVDFYVRR
>HORVU5Hr1G122180.1
EAIV-DGRMNEFISLAQQLKVVSVLGSGCLGKTTLANVLYDRIGQFECRAFIRVSKDMKRLFRDLLSQQCNELDNIIKHLQDKRYLIVIDDLWDLSVWDIKYAFKGHGSRIIITTQIEDVALTSFEMKPLNIGHSRELFFNRLFSEDCLEEFKRVSNEIVDICGGLPLATINIASHLAEVLTDTRDLLRSLSNSTSERTQVLNLSYSNLPDYLKTCLLYLHMYPVGSIIWKDDLVKQLVAEGFIATKDQEKAAGLCFDALIDRRFIQIYTYNNKVLSCTVHEVVHDLIAQKSAEENFIDHNVRR
>HORVU7Hr1G000020.2
ECLV-DGRMSKLINQLEQLKVVSIHGSGCLGKTMLAKVLYNKIGKFDCRAFIQVSKDIKKLLNDMLSQQSDELDNIRNYLHGKRYLIIVDDLWDTSAWDINQVFKGQGSRIITTTQIEDVALAPFEMKPLDDGHSRKLFFGRIFSEDCPEEFKLISSQLVEICAGLPLATISIASLLA-VLTHIHDSLVSLSNSTSERTHVLNLSYNNLPHYLKTCLLYFSMYPVGSIIFKLDLARQWVAEGFIAAQDTEEVAGMYFDELVDRRFSQVSIFNNEVVSCTVHAVVHDLIVHKSAEKNFLDCNVRR
>HORVU7Hr1G000690.5
EAIV-DGWMSKFINLVQQLKVVSILGPSCLGKTTLANVLYSRIGQYHCCAFVRVSKDMKRIFCDIFSQDTDLIDSIKKYLQNKRYLIIIDDLWETSVWDINQAFKGQGSRIVTTTQIENVAIASFEMQPLDDDHSKKLFFNRLFSEDCPDELKQVCDEITEICDGLPLATICIASLLR-MFTYIHQSLISFAVPTSERTQALNLSYNNLPRYLKTCLLYLNMYPEGYTFLKDDLVKQWVAEGLIYAQDIEKVAESYLYQLIGRSFIQISVYNKEVLSCQVHGMIHDLIAHKSAEENFIDYRVRR
>Os05g40150.1
DV-VGDAAINKVQEL-KKLKVVSIVGVGGVGKTTLANELYRKLGQFECQAFVRSSQDMRRLLISMLSQQHSLISSIRTHLQDKRYLIIIDDLWDICTWDIKCTLDGSCSRILITTEIEDLALQSFKMKPLSEDDSRNLFFSTVFSHNCPPELCEVSYDIVRKCGGLPLAVVTIASLLA-EWDYINETLGYLANPNLEGMQLLNLCYNSLPQHLKACMLYLRMYQENSIIWKDDLVNQWIAEGFICPHEKEEISRAYFSELVDRKFIQVHIDNGEVLSCVVHHMVLNLITYMSTEENFADHTVRR
>Os11g45750.2
NVLVGNAAVNKLENLDEKLKVVSIVGVGGVGKTTLANKLYCKLQQFECWAFVQTSQDMRRLLINILSQQHSLISSIRTHLQDKRYLIIIDGLWATSTWDIKCALDGSSSRILTTTEIEDLALQLFKMKPFGEGDSRKLFFSIVFSHKCPPEVSETLYDIVRKCGGLPLAIVTVASLLA-ELDYINKSLGYLANPTLEGMQLLNICYNNLPQHLKVCMLYLSMYQEDHIIWKDDLVSQWIAEGFICAHDKEEISRAYFDELVGRKIIQVHIDSGEVLSCVVHHMVLNFVTYKSIEENFIDHSVRR
>Os11g45750.1
NVLVGNAAVNKLENLDEKLKVVSIVGVGGVGKTTLANKLYCKLQQFECWAFVQTSQDMRRLLINILSQQHSLISSIRTHLQDKRYLIIIDGLWATSTWDIKCALDGSSSRILTTTEIEDLALQLFKMKPFGEGDSRKLFFSIVFSHKCPPEVSETLYDIVRKCGGLPLAIVTVASLLA-ELDYINKSLGYLANPTLEGMQLLNICYNNLPQHLKVCMLYLSMYQEDHIIWKDDLVSQWIAEGFICAHDKEEISRAYFDELVGRKIIQVHIDSGEVLSCVVHHMVLNFVTYKSIEENFIDHSVRR
>HORVU5Hr1G085900.5
--LVGGEHVNNLEALGQRLKVVTVVGSGGIGKSTLVKELYRRMKQFECRAFVRTSRNIRRLLINMLSQQHSLIADIRTHLQDKRYLIVIDDVWATQTWDVNRALDGLYSGILITTEIDDVALKSLPMKPLCHDDSRKLFFRTAFPQECPPELSEVANNIIRKCAGFPLAVVTIAGLLV-GWDFVNKSLGHLTNPASEGMQVLNLSYNNLRLHLKACLMYLSIYEEDYMIQKNDLVKQWIAEGFIHAKDMVEISRICFDDLISSRMIQAHIDTGDVLSCTVHHMVVDFITHKSLEENFVDHCVRR
>Os12g18360.2
DALVGDISMQKLVRL-PKLKVASIVGSGGVGKTTLATEFYRRLDPFDCRAFVRTPRDMTKILTDMLSQQDRLLETIRTHLQDKRYFIIIEDLWASSMWDVSRGLDNSCSRILITTEIEPVALASIKIDPLGDDVSSQLFFSGVVQGEFPGHLTEVSHDMIKKCGGLPLAITITARHFK-DWNHIQKSLTTLKNPTLQGMQVLNLIYNNLPHCLKACLLYLSIYKEDYIIRKANLVRQWMAEGFINSKVMEEVAGNYFDELVGRGLVQVDVCKNEVLSCVVHHMVLNFIRCKSIEENFSDHSVRR
>Os12g18360.1
DALVGDISMQKLVRL-PKLKVASIVGSGGVGKTTLATEFYRRLDPFDCRAFVRTPRDMTKILTDMLSQQDRLLETIRTHLQDKRYFIIIEDLWASSMWDVSRGLDNSCSRILITTEIEPVALASIKIDPLGDDVSSQLFFSGVVQGEFPGHLTEVSHDMIKKCGGLPLAITITARHFK-DWNHIQKSLTTLKNPTLQGMQVLNLIYNNLPHCLKACLLYLSIYKEDYIIRKANLVRQWMAEGFINSKVMEEVAGNYFDELVGRGLVQVDVCKNEVLSCVVHHMVLNFIRCKSIEENFSDHSVRR
>HORVU1Hr1G004060.1
RALVGDSPVEQLCGLAPEHKVASIVGTSGVGKTTLARQVYHKLGQFECRAFVQASPDMKMLLTSILSQHHKLLFEIEAHLQDKTYIIVIDNLQASSTWDINHALKECCSRILTTTEVDAIAQTSFKKESLSEDESRELFLGTVFHEGCPQVLKEVSNEIIKRSGGLPLAIIILASLLV-SWNHIKNSLSSSTNTSLEGIQVLNLGYEYLPHYLKACMLYLCMYEEDCIIWKDDLVKQWIAEGFIHANGGKEVARSYFDELVNRGMIQMDICNDEILSFSVHTMVLHFIRYKSVEENFSDHSVRR
>HORVU5Hr1G001060.1
EALVGDSSIKQLRGLEPQHKVASIVGPGGYGKTTLAKQVYRMLGQFDCLAFVRTSPDMKGLLTSILSQRHHLVLNINAHLQDKTYLIVIQDLWALSTWDINRSLKGRCSRILTTTQVEVIAQASIRKTTLTEYESRELFLSTAFKQECPQHLKEVSNEIITASGGLPLAIIILASILA-NWHYIRNSLGPLTSSSLERIQVLNLGYGSLPHCLKACMLYLCLYEEGCVIWKDDLVKQWIAEGFTGAHEAEEVARSYFGELVNRGMIQVDICNDEILSCTVHYMVLHFVRDKSMEENFCDHSVRR
>HORVU5Hr1G113040.5
-TLVGEQPMKKLVNLAKQLKVISISGSAGVGKTTVARTIYHRYGEFQCRAFVRVSRDMRRLLTSVLSQ-QDLIDSIIKHLQGKSYFIVVDDLWASSEWDISRAFYGRCSRILTTTQVEDVALATFEMRPLNDGEARKLFFNNVFSEACPKEFEVVADRIIRKCSGLPLSIVSIASLLP-PWEKVESSLPSLIDPTSQGMDVLILIYNKLPIHLKTCLLYLGMYPEGCTITKDDLVKQWVAESLVS-----DTDYGCFDELVRRGMIQVDTYDGEVLSCTVNHMVMDLIRYKSIEDNFIKYFVRR
>HORVU6Hr1G090910.3
-TLVGEVPMKKLGKLANQLKVIPIIGSAGIGKTMVARAIYHQYGEFQCQAFVRVSRDMRRLLTSILSQ-QDLIDGIIKHLQGKSYFIVVDDLWTSSEWDISRAFDGCWSRILTTTQVEDVALASFKMRPLNYGESRKLFFNNVFPEACPQEFEVVADRIIRKCSGLPLSIVNIASLLP-PWEKLESSLPSLTDPTSQGMDVLILIYNKLPLQLKTCLLYLSMYPEGCTIRKVDLVKQWVAESLVG-----DTEYGYFDELVRRGMIQVDTYDGEVLSCTVNHMVMDLIRYKSIEDNFIKYFVRR
>HORVU7Hr1G002930.12
-----EESMDKLVKLAQQVQVISIFGFAGVGKTTLIRTFYRNFGKFQCRAFVRVSRDMRMLLSSILSQ-QDLMDIMREYLQCKRYLIVIDDLWASSTWDISHAFDGCCSRIIVTTEIKDVALAFYEMSPLNDHQSRKLFLSRVFSEGCPPDFKEVTYEIIRKCGGLPLAIENMASMLA-VWKHVRDSLPSLTNPSSEGLEVLNIIYNNLSPYLKTCLLYLIMYPEGNTVSKEDLVKQWVAEDLIG-QDREKTARDYFDVLFSRGMIQVDRYNDEVLTCTVHHMVLDLIRYKSLEENFISCFIRR
>HORVU7Hr1G116350.2
-TGVVAEAPNKLVELAKTLKVIPIIGCAGVGKTTAARTLYHKHGKFQCRAFVSVSPDMRGVLTSMLSQ-LDLIGAIRNHLQGKGYFIVLDDLWTASVWHVSRAFRGRRSRVITTTQVHDVALAPYKMELLDEHESRELFFRMVFSAGCSPGTKEVSYEIIRKCEGLPLAIVSIASLLA-IWRHIKNSFCS----TSQGMDVLNLMYNSLPIDLRTCLLYLSMYPQGYLMKKDELVKQWVAEGLISALRRGEIAEGYFDELVSRAIVQVDTYNGEVLSCTVHHLVLDFIRSKSLEENFVDYFVRR
>HORVU7Hr1G120020.16
--LVGQGPMDELHRLIEQLKVVPIVGVGGIGKTTLAQKLWSKLRQFECRAFVRTAQDMRGIIRSILSQQHHLIRDLREYLRDKRYFIIIDDLWAISLWDLSRAFEGCGSRIVTITETMEVALAPFKMESLGEDDSEKLLLQRILSG---QQFGNVLPQIKRSCGGLPLAIIVAASLLT--LGCMQNSVGA--NHTMEGFQILNISFDSLPHYLKTCLLYLSTYPEGCLFLKGDLVKQWVAEGFICAEDMEEVAGSYFGKLVSAGLIQMGIYNYEVLSYSVHHMVLDLITYKSIEENFIDYSVRR
>Os11g11580.1
KAHVGEGPMDELRRLTQELKVVSIVGVGGVGKSTFAQKLWRKLGQFDCRAFVHTAKDMRRILRSILSQQHNLLEDLRKHLLDKRYFIIVEDLWDTSVWDVSRAFKGCGSRIVTTTKFEEVALTSFKIKPLSEDLSKELIVRRVFSGGCPQQCSAILDEITNKCGGLPLALNIIASLLS--WKHARDFLCNLTNPTFDEIQVVNLCYNSLPHCLKTCLLYFSIYPENYTVMKEDLVKQWAAEGFLCAEEI-AVAVSCFDRLVNLGLIQIDIYNDKVVHYAVNNMVLDIITYKSIEENFIDKDVRR
>HORVU2Hr1G003540.3
--VVGGGAVDTLCQLAKQLKVVSIVGVGGIGKTTLAKQLWEKKLDFDCRAFVRTAKDMRRILRSILVQQHDLIHDINEHLQNKRYFLIIDDLWATSVWDVSDAFEGHCSRIVTTTEIEDVARASFKMEPLNVSNSKELFTNGVLSREDYRQFDEASDEIVRRCAGLPLAIISVASVLAADWKGVHDFVYSLANTTSDEIQVLIFVYSCLSSCLQTCLLHLSMYPENYKVLKEDITKQWVVEGFICANGK-KVAQSYFDKLVSMGLIQIDVNSDGILYYAVHHLVHDFITSKSKEENFVDYSVSH
>Os07g26430.1
-QLVGEGPKNKLIKLMQGLKVLSIVGFGGLGKTALANEVYHELGQFEYRVFVSVTQQIAVLLRNMLSQSQYLISKLREHLNNKRYFIILDDLWDESVWNLSCAFTNHGSRVITTTRIETVGRAAYKMQCLNAKDSETLFFSRIFSKQCPENLEEGLVEIVRKCDGVPLAIVTVAQHLA-TLESLRSSLCTLTCSTFQGIHTLNLSYINLPNYLKTCLLYLGIYPTGYTIRKDDLVKQWVAEGFASSQDAEHVAKGYFNELVNRSVVQVDTYNDEVLSFRVHSSMLEFIRYKSAEENFLDQLIRR
>NbS00019725g0006.1
N-VVGKKHVNAVVSLLKRLRVDSIVGMGGLGKTTLAKEVYAHIRHFDCQAWIYVSQKPAKIIKELILQEMDLLEMLQRRLEGKRYLIVLDDIWTKDAWDLARSFDNKSSRLLLTSRIKEVALH-YELKVLNEEESWELFLKKSF-EECPEDLVDVGKEILEKCDGLPLAITVIGGLLAKQWERVKRNL--HASQT----AILALGYHDLPPDLKSCFLYLGLLRKDRDISVQQLKRLWIAHGLIHQQRLEDIAEDYLDELIGRNMVQMTLVAGSTISC------RDFCIMKAQEEIFLNVDSRH
>Os03g50150.1
D-VVGEEEAGMIIDLLAHREVVGIVGMGGVGKTTLASLVYSSVEYFDACAWVPVGQDALGLLKITSAQ-NSQVAMF-RFLQHKKYLIVLDDIWTTETWLLSEAFKSNGSKILLTTRSKEIAVS-YELDPLSEELSFQLFITKVFHDSCPPQLKDVGHQLSKKCGGLPLALVVLGGLLSKQWRNILKSMKWYANQC----EILALSYSCLPYHMKLCFMYLGAFKEETEISVSKLIKLWIGDDFIPQR--EETANDYLRELIQRCLVQFKVIHG--LLC-------ELARSEARESRFFNGDYRR
>Pikp1
--LVGDKRMEELTKLEKKVKTVCILGLPGGGKTTVARELYDALGHFPCRVFVSVSPNLTKTLADIFAQTQQLIDNISAFLLNKKYLIVIDDIWHWEEWEIRKSIKNLGGRIIMTTRLNSIAEKTYEVGDLDNNDALSLSWGRIGGEPCY----D----IVNMCYGMPLALIWLSSALVGALRHIEDGI--LI-PSLQPLESLCLGYNHLPLYLRTLLLYCSAYHWSNRIERGRLVRRWIAEGFVSE---EKEAEGYFGELINRGWIT---QHGDNNSYEIHPVMLAFLRCKSKEYNFLDTSIRR
>Os11g46200.1
DSLVEDKQHEELIKLENKVKTICILGLPGAGKTTLAKLLYSHHSQFQHRAFVSLSPNLTDTLTDILLQTQQLIDNISAYLIGKKYLIIIDDVWHWEEWEIRKSIKNLGSRIIMTTRLNSIAEKNYETEALDYVDAWLLCDKNI---PCY----D----IVDMCYGMPLALIRVSSALASDLRRVEDGI--LI-PSLKPLESLCLGYDHLPLYLRTLLLCCSVYHWLDGVQRGRLVTRWIAEGFVSE---EKAAEGYFDELVGRGWMK---HRG----LEIHPMMLAILRYKSKEYNFVDTCIRR
>Os08g14850.1
EGCFGDTDLSWLHST---GGVVSVWGMSGVGKSFLIRQFFNYMRYYDKKGWVDVPRDLRDLSKSL-SEFKD-IQQCREYLEENPYLIVIDGLQSKEEWDIRRNMKNVGNVVIIITNEESVANY-WNVKGLEVTGAIKLFRQRLWSEMLEDETRH----LLQKCGGLPKVICAVAESLS-------IKEEDLATR-LDDVSWLLSYFRSCPDSLKPCILYLSIFPVNHTIRRRRLVRRWIAEGYFRDSTAEENGEGSFSKLIDLSMIQVD-GRRRMPLCQVNGFVREYIVSQLVEENLVEGHGRH
>HORVU1Hr1G011720.15
ESLIGDTEEAELIRID--SRVISVWGIAGVGKSALVRSAYKYLQSF---GWVNV--NLREFCRSLLSEKTN-VDVCRRLLQQQQCLIVIDDLQSTKEWDIKQALGG--CCVIIVTNDSSVARY-FNVKGLGNVHALDLFRNHI-TD---KQSKL----LN-KCGGLPKVIVAIGRFLA--W----EAMNTLNNPEIHSLSWLDSYFHNCPDELKPCIFYLSIFPRQHGIRRRRLVRRWIAEGYSRDNLAEVNGENYFSRLVNLSMLTVN-TWRKMAMCNVNDFFREYIVSRRMEENHVEGRGRH
>HORVU2Hr1G037710.1
KSLVGESEMKDLGLVI--YQVMSVWGIAGVGKSALVMNMFDRICLFQ--GWVDV--NLWNFSRILLSEGRN-IVECREIL-KKRCLVVIDGLQSTEEWDIKANLGH-QNVIIAVTIEQEMASH-FNVKGLEADTAFELF-KKV-SK---AELQE----TS-LCGGLPKVIVEVAVVFA--WKHTLSTKN-LNNGELKGLGWMNSYFRNCPDSLKPCILYLPIFPRNHLIRRRRLVRRWIAEGYSRDESAEMTGEKQFCDLINLSIIQ---GGTRMVSCQVNGFFREYIVSRQMEENLVRGSGRH
>HORVU4Hr1G015880.1
ESITGESEINELCQTT--SHVISVWGIAGVGKSTLVRNLFNRILLFE--GWVDV--NLRDFSRSLLSEKKN-IQECRDLL-EKHCLVVIDDLQSKEEWDIKAALRS--SVIIAITTEASIATC-FNVKGLQADGAVDLFHQEA-NKSSTPKLLE----IL-KCGGLPKVLVAIAGVLA--LMDTVGLTNDLTNPELRGLGWMYSYFRSCPDSLKPCIFYMSLFPRGQSVRRRRVVRRWVAEGYTRDKSAEQNGEMFFSKLLDLSIIQV--GDTRMISCRVNGFIREYIVSRRMEENLVEGCGRH
>HORVU7Hr1G106510.5
ESLVGELQMSELRSTA--SPVISVWGIAGIGKSALVRTFYDRMLQFN--SWVDV--NLRDFSRSLLSE-KD-IKECRELL-SQQCLVVIDDLQSKEEWDIQAALRS--SVIIVITTEASVATH-FNVKGLEAAAAMDLFRKEV-HKSSPVELEE----IL-KCGGLPKVIVSIAALLA--LMDTVHSLNQLTTPELKGMDWMHSYFRTCPDSFKPCIFYLSIFPRHHGIRQTRLVRRWIAEGYSRDESAVDKAENFFSKLLELSIIQV--SDTSMSSCQVNGFIREYIVSRRMEENLVGPNGRH
>HORVU7Hr1G118470.1
KSLVGDSRMTELVELA--LPVMSVWGIAQVGKSALVKKLFDTVLKYE--YWVDV--NMRDLYLTLLSE-KD-TEECHRLL-KKWCLIVIDDLRSTKDWDIQAALKL--SVVIVITTDPTIAEY-FNVKALEATHALDLFKKKV-HKPYPKDVKD----IS-KCGGLPKVISAIAGLLA--RIEIINSLNELTDLDLQDLGWMHSYFRTCPDALKPCIFYLSIFPQDKTIRRRRLVRRWIAEGYSRDESAEENGEKHFSKLLELSIIQSLVDKVRMVMCQVNGFIREYVVSRRMEENLVGGKGRH
>HORVU7Hr1G119800.2
KSLVGESEMNELRQTKKKFQVMSVWGIAGVGKSALLKNLLDTILIFD--AWVDV--NLRDFSRSILSENKN-IVECREIL-EQRCLVVIDGLQSTKEWDIQAELGS--NGIIVITTEASVAKY-FNVKGLQAEDAFALFEKEV-SKSTPIELRE----IS-KCGGLPHVIVELAGLLG--WKTAARSINDLNNRELQGLGWIRGYFRTCPDSLKPCIFYITIFPRNSSIRRRRLIRRWIAEGYCRDESAEENGEKQFSSLLSLSIIQIQ-SNTRMIS--VNGFIREYIVSKRMEENLGGASGRH
>HORVU7Hr1G119570.2
KALVVRTKVNYLTSISKKNGVTSVWGIAGIGKSYLTRRFFTGMIVLEHNGWVDV--DLKDLSRRLLSDKED-IQVCREFM-QQRCFVVIDGLRSKDDWDIKTVFQI--GYIIVVTNEESIARH-VNVQGLNDNEALHLF-NKI-SDQLTVEISK----ITPMCGGLPQVIAAISKYCR--PKLLLKRVETL-DQELKGLSWMQSYFDACPDSLKPCIFYLSVFPLGYNIRQRRLLRRWIAEGYTRDSTAEENGENFISELVKLSIIQ---SPSKVVMCQVNGFFREYIISRPMQDNLVEGRGQH
>RGA4
-ALVGDADREELLELAEQLKVIAIVGFCGLGKTALAAEAYNRETRFERHAWV-CAG-AREVLGELLRR-RSALVDIRQQLEKNRYFIVIDDIQTEDQWKIKSAFTDIGSRIVVTTTIQSVANANHKMSRLDKNCSKQLLSKKA--PYSHY-KQP-SAAILKKCDGQPLALVTIGEFLA--CEDLCNRLHYLNDKTLERMRVLVRNYTSLPGHLKACLLYFGMFPSDHPIRRKSLLRRWLAEGFVEPSNI-DSTAA-FNVLMDRNIIEINVNNDKVKTCQTYGMMREFISHMSISQNFVDD-VRR
>HORVU5Hr1G118870.3
-ALVGEEHRAKLLELAMQLKVISIVGCWGLGKTALAADVYRTQARFDKRAWV-CAA-PGEVLADMLRE-QEVLVQVRNQLANKRYFIVIDDIQTQVQWKIKPAFDGGSSRVVVTTTIQSVASANHRMSRLDEKCSKRLFSEKA--PYLHY-DQP-TTAILNKCYGQPLALITMGEFLS--CEDACNNIRYMNGETFGDMRALMRSYASLDGHLKACLLYFAMFPSDHPMRKKSLLRRWSAEGIVETDAM-KLAAENFDELMDRNLIEIGVNNGNVKTCQTYGMMREFILQLSISQNFVDD-ARR
>Os11g11940.1
-ALVGDLPREELLELKKKLKVISIVGFCGLGKTALARELYNNSGSFSKQAWV-SAA-PSKVLREIIGQ-PSLLVNLTDQLTNLRYFIVIDDMR-KDLWSIESAFKDFSSRIVVTTTVQSVAKANYKIRRLDKIHSKKLFLKNA--PYQDY-IQP-SVRILKKCDGQALALLTVGQFLK--CEDACNQLCNLDDDTLERMQVLIHEYSTLSCHLKACLLYFGMFPSGHSIRRKRLLRRWSAEGFVEASFP-DPAVENFNKLMDRNIIQIDLSNEEVKTCQTYGMMREFILLKSISQDFIDK-VRR
>Os11g27430.1
--PVGDGPRDEILEIMNQLKVISLVGFGGLGKTLLAKQIYENTTQFEPQAWV-SAA-ARDVLKEILCQ-QEVLTSLKKCLHSKRFFIVIDDIQ-REYWNIKDAFVDSSSIVLVTTAIHSIANANYMMSTLDKKYSRKLFLREA--WYPPG-SETLST----KCDGLPLALVSTAQFLS--YAKLCGNLGMLREDTLERMHVLVHNYTSLPGHIKACLLYFGIFPSGHPVRRGKLIRRWSAEGLVEASSL-DVATDYFNELINRSIIQ-VASSNEVKTCQTHGMMLEFILHKSMCDDFIDQ-IRC
>HORVU5Hr1G122190.2
-RPVGDTPRDELLEI-EQLKVISIVGFDGIGKTLLARHVYHCMMQYEVRAWVCTAE-ASHVLEEILRQ-GGLLAILRLYLGTKRFFIVIDDMQ-TEFWHIKDAF--LSGRILVTTAIQSVANAHYRMKTLPNEHSRQLFFKEV--QDPPI-DKELGSEALKKCDGLPLALVTTARYLS--WATLCHNLGALTKEMLARMHVLVHSYTSLVKHVKTCLLYLGIYPNGRTVRRGSLIRKWCAEGFIQGDTL-DVAIGNFKELVNRSIIQTDANKNQVKTYHTHGMMLEFILHMSKCDNFIDQLIRW
>HORVU7Hr1G002540.12
-VPVGDVPRDELLEIQQQLKVISIVGFDGIGKTLLARNVYDTVEQYEARAWVSTTE-PTDVLKEILRQ-GSLLSILRLYLGSKRFFIVIDDMR-TEFWHIKDAF--LSGRVLVTTAIQSVANAHYTMKTLTDEHSRQLFLKEA--QDPPV-NKDLGSEALKKCDGLPLALVTTARYLS--WATLCHNLGALTKEMLARMRVLVHSYTSLVKHVKTCLLYLGIYPRGRTVRRGSLVRKWCAEGFIQGNAL-DAAIGNFKELVNRSIIQTDARKNQVKTYHTHGMMLEFILNMSKCDNFIDQLIRW
>HORVU7Hr1G000060.14
-APVGDGPRDELLDI-QQLKVIIIVGFHGMGKTLLANHVYREIKPYEVRAWV-LGG-AADVLKEILQQVRLLLASIAECIGKKRFFIVIDDLRTTSHWHIKAAF--LTGRFLVTTAIQPVANTNYTMATLTNQDSRTLFFKEA--QEPPP-HVQLSSEALKKCDGLPLALVTTARFLS--WAKLCADLGTLSDDLFARMRVLVQSYTSLDSQARTFLLYLGTYPSGRPIKKSSLLRRWLAEGLSPGSDV-DAAIRNFDKLVERSIIQMDAGNSEVKTCHTHGMMLEFVLRKSMSDNFVNRQIRR
>HORVU7Hr1G000630.1
-PPMGDVPRDEILDIRQQLKVITIVGFHGMGKTLLADHVYKAIEQYEARAWVKLGV-ASNTLRHILEQ-R-LLQSIKDCIGDKRFFIVIDGLRKAGHWHIKVAF--LRGRFLVTTAIQRVANTHYTMATLANQHSKLLFFKEI--QDIPP-DVELGSEALKKCDGLPLALVTTARFLS--WAKLCADLGTLTDELFSRMSVLVQSYTSLDSQARTFLLYLSTYPSGRPIKRSTLIRKWLAEGFSPGNAL-DAATSCFDKLVDRSIIQIDAGNSEVKTCHTHGMMLEFVIRKSMSDNFLDQPIRR
>HORVU7Hr1G000700.4
-APVGDGPRNEILDI-QQLKVITIVGFHGMGKTLLANHVYKAIEEYEARAWVKLGE-PAQVLKDILSQ-G-LLASIKQCIGTKRFFIVIDDLRKPAYWRMKVAF--LSGRFLVTTTIQRVANIHYTMATLADQHSRLLFFKEA--QDPPP-DAKLGSAVLKKCDGLPLALVTTARFLS--WAKLCADLGTLRDELFARMRVLVQSYISLDSEDRIFLLYLSTYPSGRPIRRSTLIWKWLAEGFSPGSAL-DAAASCFEKLVDRSIIQIDAGNSEVKTCHTHGMMLEFVIRKSMSDNFLDQPIRR
>HORVU6Hr1G013320.6
-VAVGDAPHDELMEIRMELKVISLVGFGGIGKTLLAKHVYNTTEEFGAQAWV-CAA-SRDVLKEILRQSSALLASLRECLGTKRFFIVIDDMR-RDFWVIKDAFVVVNSRVIVTTATQTIA--DYIMRTLAEQHSKQLFCEKA--LPPTV-HDTLSSEVIRKCDGLPLALITTARLL---WADLGNNLGSLTHHMLANMRVLVRSYTSLSKQIKICLLYLGIYPSGRPIRRGSLIRKWSAEGFITASAL-EVAVASFNELVDQSIIQIDAGSSEVKTCKTHGIMLEFILHRSMSENFVDK-KRW
>Os05g40160.1
-RPVGAEPVEELLSLDEQMRVISVVGFGGSGKTTLVKAVYDDPRRFSRRAWVTVGSNMKGILRAVFQQDQH-LTSLKEYLKDKRYLIIIDDIGMD-QWNIRSTFDN-SSRIILTTTIQSVANMNYQMNTLGEEDSKELAFPG----RSPE-LEQ-SASLLGKCDGLPLALVSVSDYLS--CAKLCRNLGSLEQYSFSELKVLLDNYDSFSGYL-SCLLYLGIFPNNRPLKKKVVIRRWLAEGYARTSEE-DIADENFSKLIDRNIIQVDTNNSEVKTCKTHGIMHEFLLNKSLSQIFIDHPACH
>Os11g45930.1
-RPVGGEDVEELLSLDVQMRVISVVGFGGLGKTTLAKAVYDEPRKFRHRAWVAAGG-IRGILRDVLQQDQR-LASFKDYLKDKRYLIVIDDIGMD-QWSIRSAFDN-SSRIILTTTIQSVANMSYQMNTLGEDDSKKLAFPG----RSPE-LEQ-SASLLGKCDGLPLALVSVSDYLS--CAKLCRTLGSLEKDNFSELKVLLDNYDSLSGYL-SCLLYLGIFPSNRPLKKKVVIRRWLAEGYARSSEE-DIADENFSKLIDRHIIQIDTNNSEVKTCKTHGIMHEFLLNKSLTQRFIDHPARH
>Os11g45790.1
-GPVGGEPMEELLSLDEQVRVISIVGFGGLGKTTLAKAVYDDPRKFYHRAWIAAVGDMRGILRDVLRQDQH-LASLREYLKDKRYLIVIDDIDVD-QLRIESIFDN-GSRIIVTTDNQQVANTNYQMKTLGKEDSKKLAFSG----RSVE-PGQ-PASLLAKCDGLPLALVSVSDYLS--CAELCLNLGSLE-YSFAQLKVLLDNYDSFSGYL-SCLLYLGIFPNNRPLKKKVVIRRWLAEGYARSSEE-YTADKNFRKLIDRNIIQVDTNNSEVKTCKTHGIMHEFLLNKSLAQRFIDHPARH
>HORVU5Hr1G085920.2
-RPVGGRPVEDLLSLDEQLRVISVVGFGGLGKTTLAREVYKAPLKFHCRAWVSAGRNVSEILRDVLQQDQR-IALLKEYLTDKRYLIVIDDIGME-QWSINSIFDN-SSRVLLTTTIQSTAKRNYQMNTLGEEDSKKIALQE----RSPE-LER-SMTLLQKCGGLPLALVSVSDFLC--CADLCRNLGSLEKANFTELKVLMHNYDSLSVYM-TCLLYLGVFPNNRPLKRKVVIRRWLAEGYARSSEE-DIADETFKALLDRNIIQIDTNNAQVKTCMTHGIMHEFVLHKSMSQGFIDHPACH
>HORVU5Hr1G085940.2
-RPVGGRPVEDLLSLDEQLRVISVVGFGGLGKTTLAREVYKAPLKFHCRAWVSAGRNVSEILRDVLQQDQR-IALLKEYLTDKRYLIVIDDIGME-QWSINSIFDN-SSRVLLTTTIQSTAKRNYQMNTLGEEDSKKIALQE----RSPE-LER-SMTLLQKCGGLPLALVSVSDFLC--CADLCRNLGSLEKANFTELKVLMHNYDSLSVYM-TCLLYLGVFPNNRPLKRKVVIRRWLAEGYARSSEE-DIADETFKALLDRNIIQIDTNNAQVKTCMTHGIMHEFVLHKSMSQGFIDHPACH
>Os12g18374.1
-PPVGEKPIEHLVQLDQQLRVIAIVGFRGSGKTTLARAVYS--RQFRERAWVDASR-VGDLLADIVRQEES-HENLRNRLKNKRYLIVLDDISME-QWNIESIFNN-GSRVIVTTAILSVANSHYKMQTLGEAHAKELALGGG--SRPPE-LEH-SATLMAKCDGLPLALVSVANHLC--CADLCHLLGSLDEDSFARLRVLMDSYAGLPDYARTCLLYLAVFPNDRRLKRSVLVRRWLAEGYARGTDV-DVADGHFRSFVDQSIIHADDDDDDHRTCRTHGIVHEFVLHKSIAESFIAPPVRH
>Os12g18374.2
-PPVGEKPIEHLVQLDQQLRVIAIVGFRGSGKTTLARAVYS--RQFRERAWVDASR-VGDLLADIVRQEES-HENLRNRLKNKRYLIVLDDISME-QWNIESIFNN-GSRVIVTTAILSVANSHYKMQTLGEAHAKELALGGG--SRPPE-LEH-SATLMAKCDGLPLALVSVANHLC--CADLCHLLGSLDEDSFARLRVLMDSYAGLPDYARTCLLYLAVFPNDRRLKRSVLVRRWLAEGYARGTDV-DVADGHFRSFVDQSIIHADDDDDDHRTCRTHGIVHEFVLHKSIAESFIAPPVRH
>Os11g11550.1
----GNVPRQELLDLLERMRVISIVGFGGSGKTTLARAVYDCPDQFDGRAWVVASK-TMGLLSALLGQDQRLVADIRQHLNAKRYLLVFDDIEEK-QWNIKSTFTE-RSRVLVTTTIKPVANATYNMRTLNVNHSKDLLQSV---LYSPE-LEL-LPSILEKCDGLPLALVSVGNFLC----QVCCNLGHIKEHAFAELQVLANNYNTLPGHLKTCLLYTTVFPNGCSIRRSSLIRRWLAEGYVQCSSL-EVADANLEELMDRNIIRMDVNNGRAKNCRAHGIMHEFMLHKSRCDNFIDPDCRH
>Os11g11550.2
----GNVPRQELLDLLERMRVISIVGFGGSGKTTLARAVYDCPDQFDGRAWVVASK-TMGLLSALLGQDQRLVADIRQHLNAKRYLLVFDDIEEK-QWNIKSTFTE-RSRVLVTTTIKPVANATYNMRTLNVNHSKDLLQSV---LYSPE-LEL-LPSILEKCDGLPLALVSVGNFLC----QVCCNLGHIKEHAFAELQVLANNYNTLPGHLKTCLLYTTVFPNGCSIRRSSLIRRWLAEGYVQCSSL-EVADANLEELMDRNIIRMDVNNGRAKNCRAHGIMHEFMLHKSRCDNFIDPDCRH
>Os08g30660.1
-LPVGEGAKGDILALEEELRVIAIVGFGGSGKTTLAKAVFDDDRFRSCRAWVDRAK-AGEIFRSLLQQ-QY-LAQLMDYLRGRRYLIVIDDIGNG-QWNIKSAFENNGSRIIVTTTIKSEANTKYQMQNLEDQYCKTIALGE----PSPE-LQM-SEELLKKCDGHPLSLVCVANYLG--CRELCRYLGSIDNGNFERLGVIMDNYTSLSNHVRACLLYLSIFPNDVPLEKKVIIRRWIAEGFARSDDQ-TIARWNFETFVDWDIFHIDTNNGDVKMCKTRSIVHEYMLYKSRLERFIDWRVRH
>HORVU1Hr1G004030.1
-HPVGEDAVMELRRLDAQLRVVAIVGFGGSGKTTLAKAVYDTVHSLRC-AWVDGHS-ADGIIKHISEKE---CATLPTEYHQDRYLIVVDDIKDKHHWNLRNAFNN----IIVTTATQSVANRRYNMKSLGEEDSRKIALLG----CTPE-LVL-AAKLLKKCGGLPLALYSVACQLN--CNKLCNELGTLREPNFARLGVLTENYTSLSDYVRTCLMYLGIFPIERPFKKNVIIRRWLAEGYARHRHQ-TAANENFKAFINKSIILLVPSNDMGKTCKAHGIMHAFMLHKSMSKKFIAQQVRH
>Os08g14830.1
-ELVGDNAKRELLSLSNKLKVISILGSNGIGKTTLARRVYDEGDQFHRRAWVASWA-SASLLKEIVRQEEQVLQDVAAHLQSHRYLIVIDDLKKVKVWSIASAFEN-GSRVIVTTSILSIATT-YKMQCLQKDDSENLFWNEVFGNRTPD-LDR-SVTIIDKCDGLPLALVSAAKYL---CKKVGLNLGNLSESFFKEIRVLAECYDSLPDHHRMCLLSISMFPRGHRIRRKSLLRRWLAEGLVVS-NE-EDAEDRFKEFIDRNIIEVDINELEAKHWRVHGVMLEFISHKSISDNFINDRLQR
>HORVU3Hr1G001230.3
-ALRNCKHRCELQGLS-ELKVISIVGCRGVGKTSLATAVYD--DDYDCVAWVVASADLTKLLKESQRTSQQLFSD-------KRYFVVIDDVDRLEVCQIKREFKD-SSRIIVTTSMHSVAAE-YTMQCLDKDESEQVFWESV--QKTPA-LRR-SEGIITKCGGLPLALISVANYLG--CKSAACTLGDLGQAEFLKIRALLQCYNNLPDYHQSCLLYASVFPRGRPIRSKLLLRRWMSEGTVSD--E-GVVRSYLQAFIERCIVEVEINARVAR-CRVHSIMLEFLIHKAVSKKFVKDEVRR
>HORVU7Hr1G115960.2
-ALVGTKPKEVLLKLW-PRRVISILGPRGIGKTTLARAIYDDADRFPWRAWVVASE-DKELLKEIVRQ-DH--ENLNKHLQKSRYLIVIDDV-QTSLLDIRPYLDN---RIIVTTSMQSIANT-YRMEALSDDDSKALLFKIVL-DKSPSHLEE-SKSILRKCEGLPLGIVNIANYLG--CDKMCRNLGSMSNA-LGRMQVLIHSYDNLPGHLKNCLLSVSIYPKDQPIKRKRLVRRWLAEGFVVKKDE-DVACEHFDSLINRSIIQVEINSVGVSTCRLHGIMLDFIVHKSASENFINDEIRR
>HORVU7Hr1G116000.1
-SLVGTKPKAELLELG-PRRVVSILGPRGIGKTTLARVVYDDTCQFPCRAWIVASE-DKELLKEILRQ-DL--ENLNMHLQNTRYLIVIDDI-QTSLLDIRPYFSN---RIIVTTTMHSIANS-YRMEALSKEDSKALLLKIVL-DKSPSHFEE-SESILKKCEGLPLGIVNIANYLG--CKNMCSNLGFMSNA-LARMQVLIHSYDNLPSHLKTCLLSVSIYPKDQPIKRKSLVRRWLAEGFVVKKDD-DVAFEHFEGLINRSIIQVDINSVGVKTCRLHGIMFDFIVHKSACENFINDEVRR
>Os12g31200.1
-LPVGQHHKDDLIDLQKQLRVISIVGFRGVGKTTLANEVYDDGSPFDCKAFVLAAE-AARLLKETVYQSNDILETICKFLEDKRYLIVIDDVRKDEVWAIEGAFKE-SSRIIVTTSVQSVAKK-YRLEGLNEVDSDKLLWQLV-GDELPQDVQS-SVDIVRKCDGLPLALTGVAEYVG--CSAIVRDLGNLGRAAFKAAATLKECYEGLYSHLKTCLLSVSMFPKNYSIRRKSLVRRWMAEQLVPVHAS-TVADKNFEKLVDRIMIQADDEDPAVKNCRVQGVLLDFLHNKSVSSKFANGEPRR
>AT1G59620.1
------ENVKKLVGLVDSSQVVSITGMGGIGKTTLARQVFETVKHFAQLAWVCVSQTRKYVWQTILRK-DELQEKLFRLLGTRKALIVLDDIWREEDWDIE-IFLG-GWKVLLTSRNEGVALANFKPDCLTPEESWTIFRRIVFGNKVDEKMEELGKQMIKHCGGLPLALKVLGGLLV-TWKRIYGNIKSI-DKNMSSVHILHLSFEELPIYLKHCFLYLAQFPEDFTIDLEKLSYYWAAEGMPRPATIRKVGDGYIEELVKRNMV-SEDRTRRFETCHLHDIVREVCLLKAEEENLI---PRR
>AT1G58848.2
DSFVGEANVKKLVGLVANVQVVSITGMGGLGKTTLAKQVFEDVKQFDGLSWVCVSQTRMNVWQKILRDEDTLQGELIRLLETSKSLIVLDDIWEKEDWEIK-IFPT-GWKVLLTSRNESVAMRNFKPECLTTEDSWTLFQRIALMDKIDEEKEELGKLMIKHCGGLPLAIRVLGGMLA-TWRRLSENIGSLGDDNNNTCYVLSLSFEELPSYLKHCFLYLAHFPDDYEINVKNLSYYWAAEGIFQPEIIRDVGDVYIEELVRRNMV-SEDKTSRFETCHLHDMMREVCLLKAKEENFL---SRR
>AT1G59218.1
DSFVGEANVKKLVGLVANVQVVSITGMGGLGKTTLAKQVFEDVKQFDGLSWVCVSQTRMNVWQKILRDEDTLQGELIRLLETSKSLIVLDDIWEKEDWEIK-IFPT-GWKVLLTSRNESVAMRNFKPECLTTEDSWTLFQRIALMDKIDEEKEELGKLMIKHCGGLPLAIRVLGGMLA-TWRRLSENIGSLGDDNNNTCYVLSLSFEELPSYLKHCFLYLAHFPDDYEINVKNLSYYWAAEGIFQPEIIRDVGDVYIEELVRRNMV-SEDKTSRFETCHLHDMMREVCLLKAKEENFL---SRR
>AT1G58848.1
DSFVGEANVKKLVGLVANVQVVSITGMGGLGKTTLAKQVFEDVKQFDGLSWVCVSQTRMNVWQKILRDEDTLQGELIRLLETSKSLIVLDDIWEKEDWEIK-IFPT-GWKVLLTSRNESVAMRNFKPECLTTEDSWTLFQRIALMDKIDEEKEELGKLMIKHCGGLPLAIRVLGGMLA-TWRRLSENIGSLGDDNNNTCYVLSLSFEELPSYLKHCFLYLAHFPDDYEINVKNLSYYWAAEGIFQPEIIRDVGDVYIEELVRRNMV-SEDKTSRFETCHLHDMMREVCLLKAKEENFL---SRR
>AT1G59218.2
DSFVGEANVKKLVGLVANVQVVSITGMGGLGKTTLAKQVFEDVKQFDGLSWVCVSQTRMNVWQKILRDEDTLQGELIRLLETSKSLIVLDDIWEKEDWEIK-IFPT-GWKVLLTSRNESVAMRNFKPECLTTEDSWTLFQRIALMDKIDEEKEELGKLMIKHCGGLPLAIRVLGGMLA-TWRRLSENIGSLGDDNNNTCYVLSLSFEELPSYLKHCFLYLAHFPDDYEINVKNLSYYWAAEGIFQPEIIRDVGDVYIEELVRRNMV-SEDKTSRFETCHLHDMMREVCLLKAKEENFL---SRR
>AT1G59124.1
DSFVGEANVKKLVGLVANVQVVSITGMGGLGKTTLAKQVFEDVKQFDGLSWVCVSQTRMNVWQKILRDEDTLQGELIRLLETSKSLIVLDDIWEKEDWEIK-IFPT-GWKVLLTSRNESVAMRNFKPECLTTEDSWTLFQRIALMDKIDEEKEELGKLMIKHCGGLPLAIRVLGGMLA-TWRRLSENIGSLGDDNNNTCNVLSLSFEELPSYLKHCFLYLAHFPEDYEIKVENLSYYWAAEGIFQPETIRDVGDVYIEELVRRNMV-SEDKTSRFETCHLHDMMREVCLLKAKEENFL---SRR
>AT1G58807.2
DSFVGEANVKKLVGLVANVQVVSITGMGGLGKTTLAKQVFEDVKQFDGLSWVCVSQTRMNVWQKILRDEDTLQGELIRLLETSKSLIVLDDIWEKEDWEIK-IFPT-GWKVLLTSRNESVAMRNFKPECLTTEDSWTLFQRIALMDKIDEEKEELGKLMIKHCGGLPLAIRVLGGMLA-TWRRLSENIGSLGDDNNNTCNVLSLSFEELPSYLKHCFLYLAHFPEDYEIKVENLSYYWAAEGIFQPETIRDVGDVYIEELVRRNMV-SEDKTSRFETCHLHDMMREVCLLKAKEENFL---SRR
>AT1G58807.1
DSFVGEANVKKLVGLVANVQVVSITGMGGLGKTTLAKQVFEDVKQFDGLSWVCVSQTRMNVWQKILRDEDTLQGELIRLLETSKSLIVLDDIWEKEDWEIK-IFPT-GWKVLLTSRNESVAMRNFKPECLTTEDSWTLFQRIALMDKIDEEKEELGKLMIKHCGGLPLAIRVLGGMLA-TWRRLSENIGSLGDDNNNTCNVLSLSFEELPSYLKHCFLYLAHFPEDYEIKVENLSYYWAAEGIFQPETIRDVGDVYIEELVRRNMV-SEDKTSRFETCHLHDMMREVCLLKAKEENFL---SRR
>AT1G58602.2
ESFVAEENVKKLVGFVDNYQVVSITGMGGLGKTTLARQVFDMVTKFDKLAWVSVSQTLKNVWQNILGDEYTLQRELYQLLEMSKSLIVLDDIWKKEDWEIK-IFPT-GWKLLLTSRNESIVATNFKPECLKTDDSWKLFQRIAFIDEIDEEMEKLGEKMIEHCGGLPLAIKVLGGMLA-TWRRLSENIGSLGDDNNNSCYVLSLSFEELPSYLKHCFLYLAHFPEDYEIKVENLSYYWAAEEIFQPEIIRDVGDVYIEELVRRNMV-SEDKTSRFETCHLHDMMREVCLLKAKEENFL---SRR
>AT1G58602.1
ESFVAEENVKKLVGFVDNYQVVSITGMGGLGKTTLARQVFDMVTKFDKLAWVSVSQTLKNVWQNILGDEYTLQRELYQLLEMSKSLIVLDDIWKKEDWEIK-IFPT-GWKLLLTSRNESIVATNFKPECLKTDDSWKLFQRIAFIDEIDEEMEKLGEKMIEHCGGLPLAIKVLGGMLA-TWRRLSENIGSLGDDNNNSCYVLSLSFEELPSYLKHCFLYLAHFPEDYEIKVENLSYYWAAEEIFQPEIIRDVGDVYIEELVRRNMV-SEDKTSRFETCHLHDMMREVCLLKAKEENFL---SRR
>AT1G58390.1
ESFVGEVNVKKLVGLVENVQVVSITGMGGLGKTTLARQVFEDVKQFDRLAWVCVSQTRKNVWQMILQNEAELHDKLFQLLETSKSLIVFDDIWKDEDWDIK-IFPN-GWKVLLTSQNESVAVGDFKPECLAIEDSWTLFQRIAFKDKVDEEMEDMGKQMLKHCGGLPLAIKVLGGLLA-TWERLSVNIGSI--SNNSSIHVLSMSFEELPSYLKHCFLYLAHFPEDHKINVEKLSYCWAAEGISTAETIQDVGQSYLEELVRRNMI-WEDTASRFGTCHLHDMMREVCLFKAKEENFLKSVSRR
>AT1G58400.1
ESFVGEVNVKKLVGLVDDIQIVSVTGMGGLGKTTLARQVFEDVKQFDRLAWVCVSQTRKNVWQMILQNEAELHDELFQLLETSKSLIVFDDIWKEEDWGIN-IFPK-----------ETIAMGNFKPECLTILESWILFQRIAMRDKVDKEMEMMGKQMIKYCGGLPLAVKVLGGLLA-TWKRLSENIGCI-DGNNSSVHVLSLSFEELPSYLKHCFLYLAHFPEDHNIKVEKLSYCWAAEGILEPQTIRDVGESYIEELVRRNMV-AEDTTLRFEACHLHDMMREVCLLKAKEENFV---SRR
>AT1G58410.1
ENFVGEANVKKLVGLVDDYQIVSLTGMGGLGKTTLARQVFDVVKRFDGFAWVSVSQTRISVWQTILQNEADLHDDLFRLLESSKTLIVLDDIWKEEDWDIK-IFPK-GWKVLLTSRTESIAMGDFKPKCLSIPDSWTLFQSIAMRDKVDEEMENMGKKMIKHCGGLSLAVKVLGGLLA-TWKRLSENIGSI-SGNNSSIHVLSVSFEELPNYLKHCFLYLAHFPEDHEIDVEKLHYYWAAEGISERETIRDTGDSYIEELVRRNMV-SEDMTSRFETCRLHDMMREICLFKAKEENFL---SRR
>AT5G48620.1
ESLVGEQSVEELVGLVDIYQVVSIAGMGGIGKTTLARQVFDLVRHFDGFAWVCVSQTLKHVWQRILQE-SALQPKLFQLLETGRYLLVLDDVWKKEDWDIK-VFRK-GWKMLLTSRNEGVGIADFRASILNPEESWKLCERIVFRDRLDEEMEAMGKEMVTHCGGLPLAVKALGGLLA-TWKRVSDNIGSI-DNSLNSVRILSLSYEDLPTHLKHRFLYLAHFPEDSKIYTQDLFNYWAAEGI---STIQDSGEYYLEELVRRNLV-ADRLSLEFNFCQMHDMMREVCLSKAKEENFLK--SRR
>AT5G43470.1
ESLVGEQSVKELVGLVDVHQVVSIAGMGGIGKTTLARQVFDLVRHFDGFAWVCVSQTQKHVWQRILQE-YALQRKLFQLLEAGRYLVVLDDVWKKEDWDIK-VFRK-GWKMLLTSRNEGVGIADFRASILNPEESWKLCERIVFRDRLDEEMEAMGKEMVTHCGGLPLAVKALGGLLA-TWKRVFDNIGSI-DNSLNSVRILSLSYEDLPTHLKHCFLNLAHFPEDSEISTYSLFYYWAAEGI---STIEDSGEYYLEELVRRNLV-ADNLSWQSKYCQMHDMMREVCLSKAKEENFLI--SRR
>AT5G43470.2
ESLVGEQSVKELVGLVDVHQVVSIAGMGGIGKTTLARQVFDLVRHFDGFAWVCVSQTQKHVWQRILQE-YALQRKLFQLLEAGRYLVVLDDVWKKEDWDIK-VFRK-GWKMLLTSRNEGVGIADFRASILNPEESWKLCERIVFRDRLDEEMEAMGKEMVTHCGGLPLAVKALGGLLA-TWKRVFDNIGSI-DNSLNSVRILSLSYEDLPTHLKHCFLNLAHFPEDSEISTYSLFYYWAAEGI---STIEDSGEYYLEELVRRNLV-ADNLSWQSKYCQMHDMMREVCLSKAKEENFLI--SRR
>AT5G35450.1
ESLVGEQSVEELVGMVDNIQVVSISGMGGIGKTTLARQIFDLVRHFDGFAWVCVSQTQKHVWQRILQE-YTIQGKLFQLLETGRYLVVLDDVWKEEDWDIK-VFRK-GWKMLLTSRNEGVGLADFRARILNPKESWKLFERIV-RN---EEMEAIGKEMVTYCGGLPLAVKVLGGLLA-TWKRVSENIGAI-DNSLNSVRILSLSYEDLPTDLKHCFLYLAHFPEDYKIKTRTLYSYWAAEGI---LTILDSGEDYLEELVRRNLV-AESLSWRLKLCQMHDMMREVCISKAKVENFLK--SRR
>AT1G53350.1
ESLVGDQSVEELVDLVDSVQVVSVSGMGGIGKTTLARQVFDIVRHFDGFSWVCVSQTRKDVWQRILQD-YTLQGELFELLESGRYLLVLDDVWKEEDWDIK-VFHK-GWKMLLTSRNEGLGLADFRPRILTPEQSWKLFERIVSRDKVD---EAMGKEMVTYCGGLPLAVKVLGGLLA-TWKRVHSNIVTI-DDNSNSVRVLSLSYEDLPMQLKHCFFYLAHFPEDYKIDVKILFNYWVAEGIITPSTIQDTGESYLEELVRRNMV-VESLTSRIEYCQMHDMMREVCLSKAKEENFIK--SRR
>AT1G10920.2
ESLVGEQSVEALAGLVDNIQVVSISGMGGIGKTTLARQVFDMVQHFDGFAWVFVSQTQKHVWQRIWQE-HILQGKLFKLLETGRYLVVLDDVWKEEDWDIK-VFRK-GWKMLLTSRNEGVGIADFKTRILTPEESWKLCEKIVFRDRVDEDMEAMGKEMVTCCGGLPLAVKVLGGLLA-TWKRVYDNIGPL-DN-LNSIRVLSLSYENLPMCLKHCFLYLAHFPEYYEIHVKRLFNYLAAEGIITSTTIQDKGEDYLEELARRNMI-IDNMFLRKKHCQMHDMMREVCLSKAKEENFLK--SRR
>AT1G10920.1
ESLVGEQSVEALAGLVDNIQVVSISGMGGIGKTTLARQVFDMVQHFDGFAWVFVSQTQKHVWQRIWQE-HILQGKLFKLLETGRYLVVLDDVWKEEDWDIK-VFRK-GWKMLLTSRNEGVGIADFKTRILTPEESWKLCEKIVFRDRVDEDMEAMGKEMVTCCGGLPLAVKVLGGLLA-TWKRVYDNIGPL-DN-LNSIRVLSLSYENLPMCLKHCFLYLAHFPEYYEIHVKRLFNYLAAEGIITSTTIQDKGEDYLEELARRNMI-IDNMFLRKKHCQMHDMMREVCLSKAKEENFLK--SRR
>AT1G59780.1
ESLVGEKNVEKLVELVDSSHGVSITGLGGLGKTTLARQIFDKVKHFDGLAWVCVSQTRKDVWKTILGNYDDIQKKLFQLLETKKALIVFDDLWKREDWYIA-MFER-GWKVLLTSRNDAI---HFKPELLTHDECWKLLQRIAFKKIIDKEMVKMAKEMTKHCKRLPLAVKLLGGLLD-TWKLISENIISIVENDSSSVHVLSLSFEGLPGYLKHCLLYLASYPEDHEIEIERLSYVWAAEGITYPATIRDVADLYIEELVKRNMV-SEDLTSRFEKCQLHDLMREICLLKAKEENFLT--SRR
>AT1G50180.1
EHLVGEQSLEKLVNLVEKLRVTSICGMGGLGKTTLAKQIFHKVRHFDRFAWVYVSQRRRHVWQDIFLNDEQLGEELHRFLKRNKCLIVLDDIWGKDAWDLK-VFHE-GSEIILTTRNKEVALADHEPQLLTCEESWELLEKISLGEMLVKKMEEIGKQIVVRCGGLPLAITVLGGLLA-TWQRVCENIKSVNGSKNMLVDVLCLSYEYLPPHVKQCFLYFAHYPEDYEVHVGTLVSYCIAEGMVMPTTVEDVGQDYLEELVKRSMVMGRDVTSEVMTCRMHDLMREVCLQKAKQESFVDSRSRR
>Bv3_050300_iyqy.t1
GEVVGEKDIRKLVELMTQVNVVSIVGMGGSGKTTLARKLYPYAKCFDCTAWVFISQRTEHVLLQILRKKEELVDKLRNILEQKSYLVVLDDVWRREALEIL-AFRERGSKIIITTRNREIIQQNYEPRPLNEEEDWELLNKLALRG---EDFERLGKEMLKKCGGLPLAIAALAGILN-SWQQVNEAVRSVE-NMGRSVDLLALSYDDLPYDLKPCFLYLCVFPEDCQIPVGMLTRMWIAEGLVAAMSLEDVAMQLVEELSHRFMI-IVTFKGAIKAIQLHDLLRDLCVRKAKEENFVTATPRR
>Bv3_050340_fspe.t1
GEIVGEKDIKLLVELMIQKNIVTIVGMGGSGKTTLARKLYPYTKCFDCCAWVYISQNTRHVLSEILRKEEELVDKVRSILEKKSYLVVLDDVWRKEALKIL-ALRV-GSKIIITTRNQEVVQQNYEPRPLSMEESWELFCKIAFYT---ESYEDLGKEMLKKCDGLPLAIVALAGILN-SWQQVSEAVRSVE-HMYGRVDMLALSYDDLPFDLKPCFLYLSVFPEDCQIPAGMLTRMWIAEGLIAEMSLEDVAMQRLEELSHRFMI-VVTFKGAIKAIHLHDLLRELCVRKAREDNFLTLLSRR
>Bv3_050340_fspe.t2
GEIVGEKDIKLLVELMIQKNIVTIVGMGGSGKTTLARKLYPYTKCFDCCAWVYISQNTRHVLSEILRKEEELVDKVRSILEKKSYLVVLDDVWRKEALKIL-ALRV-GSKIIITTRNQEVVQQNYEPRPLSMEESWELFCKIAFYT---ESYEDLGKEMLKKCDGLPLAIVALAGILN-SWQQVSEAVRSVE-HMYGRVDMLALSYDDLPFDLKPCFLYLSVFPEDCQIPAGMLTRMWIAEGLIAEMSLEDVAMQRLEELSHRFMI-VVTFKGAIKAIHLHDLLRELCVRKAREDNFLTLLSRR
>Bv7_157130_rfjq.t1
AEIVGEKDTKKLVELVTQVSLVSIVGMGGSGKSTLARMLYPYTKCFDCRAWVYISQSTKNVLSEILRKEEELVDKLRSILEKRSYLVVLDDVWRKEALEIL-ALWM-GSKIVITTRNQEVIQQDFEPRPLSKEESWELFCKIALHT---ESYEGLGKEMLQKCDGLPLAIVALAGILN-NWQQVSETVRTVE-HMYGRVEMLALSYDDIPCDLKPCFLYLGVFPEDCQIPTGMLTRMWIAEGLVTSTSLEDAAMQCLEKLSNRFMI-VVTFEGAIKVIHLHDLLRELCIKKAREQSFLTPISRR
>Bv7_157130_rfjq.t2
AEIVGEKDTKKLVELVTQVSLVSIVGMGGSGKSTLARMLYPYTKCFDCRAWVYISQSTKNVLSEILRKEEELVDKLRSILEKRSYLVVLDDVWRKEALEIL-ALWM-GSKIVITTRNQEVIQQDFEPRPLSKEESWELFCKIALHT---ESYEGLGKEMLQKCDGLPLAIVALAGILN-NWQQVSETVRTVE-HMYGRVEMLALSYDDIPCDLKPCFLYLGVFPEDCQIPTGMLTRMWIAEGLVTSTSLEDAAMQCLEKLSNRFMI-VVTFEGAIKVIHLHDLLRELCIKKAREQSFLTPISRR
>Bv3_050320_azzi.t1
HEVVGEKDVSKLLELVTDINVVSIVGMGGCGKTTLTRKLYPFVKCFSCMAWVFISQSTLHILSEILRKEQELVDKLHSILKEKLYLVVLDDVWRREALEIL-ALWG-GSKIVITTRNREIIQQNYEPEPLTEVESWELFSEIALHT---ENFESLGKVMLNNCGGLPLAIVALAGILN-SWQQVSEAVRSVE-----KVNLLAVSYDDLPNYLKPCFLYLSVFPEDCQIPAGMLTRMWIAEGLVGPMSLEDVAMQHLEELSQRFMI-VVTYKGVIKAFQLHDLLRDLCLKKAKEQSFLTAVPRR
>AT3G46730.1
EEVVGEDDVKILLVLLKDKYIISIFGMGGLGKTALARKLYGDVKRFDCRAWTYVSQKTRDILIRIIRSEEELEVYLYGLLEGKNYMVVVDDVWDPDAWELK-ALCD-GSKVIITTRIRAIAEVEHKLRFLTFEESWTLFERKAF-N---EDLQRTGKEMVKKCGGLPLAIVVLSGLLS-RWHEVCASLWRL-DN-SIHITVFDLSFKEMRHELKLCFLYFSVFPEDYEIKVEKLIHLLVAEGFIQEMMMEDVARCYIDELVDRSLV-KARERGKVMSCRIHDLLRDLAIKKAKELNFVNEKCRR
>RPP13
EEVVGEDDAKILLELLKNRFIISIFGMGGLGKTALARKLYRDVKRFEYRAWTYVSQKTGDILMRIIRSEEELEVYLYGLLEGKKYLVVVDDIWEREAWDLK-ALCN-GSRVIITTRIKAVAEVDHKLRFLTFEESWELFEQRAF-N---EDLLKTGKEMVQKCRGLPLCIVVLAGLLS-TWNDVCNSLWRL-DD-SIHVIVFDLSFKELRHESKLCFLYLSIFPEDYEIDLEKLIHLLVAEGFIQGMMMEDVARYYIEELIDRSLL-EARERGKVMSCRIHDLLRDVAIKKSKELNFVNDHCRR
>AT3G46710.1
EEVVGTDDAKVLLTLLDNKYMISIFGMEGLGKTSLARKLFSDVKSFEYRVWTNVSGNTRDILMRIISSGQELEVYLHDILQEKRYLVVVDDIWESEALELK-ALCS-GSRVIITTSIRVVAERDHNIRFLTFKESWNLFEKKAF-Y---QELQKIGKEMVQKCGGLPRTTVVLAGLMS-KWNDVWSSL--V-DD-NIHVSLFDLSFKDMGHELKLCFLYLSVFPEDYEVDVEKLIQLLVAEGFIQEMTMEDVARYYIEDLVYISLV-EVKKKGKLMSFRIHDLVREFTIKKSKELNFVDE-SRR
>Solyc04g009240
DYFVGQDVVETLLALL-CRTVLSIYGMGGLGKTTLARNLYPRIVTFPTRAWICVSQNTMDLLKTIIKSGRDLENHLRDLLKERKYLVVVDDIWQREAWELK-AFDG-GSRVIITTRKEDVAEADHKLRFLSQEESWDLFCRKLL-D---PEMESLAEDMVEKCRGLPLAIVVLSGLLS-GWKKVKDHLWKI-EDKFIEINILSLSYNDLSTALKQCFLYFGIFPEDKVVKVDNIIWLWMAEGFIPRERMEDVAEGFLNELIRRSLV-QVNFWEKVTECRVHDLLHDLAIQKALEVNFFDPTCIR
>Solyc04g009260
DYFVGQDVVQTLLALL-SRTVLSIYGMGGLGKTTLAKKLYPDIASFPTRAWICVSQNTMDLLKTIIKSEGDIEIYLRDLLKERKFLVVVDDVWQKEAWELK-AFDS-GNRVIITTRKEDVAEADHKLRFLSQEESWDLFCRKLL-D---PEMEGLAKDMVEKCRGLPLAIVVLSGLLS-GWKKVKDHLWKI-EDKSIEINILSLSYNDLSTALKQCFLYFGIFPEDKVVKADNIIWLWMAEGFIPRERMEDVAEGFLNELIRRSLV-QVDFWERVTECRVHDLLHDLAIQKALEVNFFDQKCIR
>Solyc04g009250
DYFVGQDVVQTLLALL-SRTVLSIYGMGGLGKTTLARKLYPNIASFPTRAWICVSQNTMDLLKTIIKSGGDLEIYLRDLLKERKFLVVVDDVWQKEAWELK-AFNS-GSRVIITTRKEDVAEADHKLRFLSQQESWDLFCRKLL-D---PEMESLATDMVEKCRGLPLAVVVLSGLLS-GWQKVKDHLWKI-EDKSIEICILSLSFNDLSTALKQCFLYFGIFPEDQVVTADDMIWLWMAEGFIPRGRMEDVAEGFLNELIRRSLV-QVNFWERVTSCRVHDLLHDLAIQKALEVNFFDPKCVR
>Solyc04g026110
DYFVGKDVVQTLLALL-RRRVVSVYGMGGLGKTTLARNRYPRIVSFHTRAWICVSQNTMDLLRNIIKS---------------------------QAWELK-AFDS-GSRVIITTCKEDVIEVDHKLRFLSQEESWDLFCRKLL-D---PEMESLAKIMVEKCRGLPLAIVVLSGLLS-GWRKVKDHLWKI-EDKYIEIKILSLSYNDLSTALKQCFLYFGIFPEDKMVDAENIIWLWMAEGFIPRQRMEDAAEGFLNELIRRRLI-QVDVWEKVTECRVHDLLCHLAIQK---------K---
>Solyc04g009290
DYFVGQDVVQTLLALL-RRSVVSIYGMGGLGKTTLARNLYPNIVSFPKRAWICVSQNTTDLLKTIIKSGGDLEFHLRDLLKECKYLVVVDDVWQREAWELK-AFDG-GSRVIITTRKEDVAEADHKLRFLSQQESWDLFLRKLL-D---PEMESLAKDMVEKCRGLPLAVVVLSGLLS-GWQKVKDHLWKI-EDKSIEINILSLSYNDLSTALKQCFLYFGIFPEDQVVEADNIIRLWMAEGFIPRERMEDVAESFLNELIRRSLV-QVNFWEKVTECRVHDLLHDLAIQKALEVNFFDPTCIR
>Solyc04g009690
DYFVGQDVVQTLLGLL-RRTVLSIYGMGGLGKTTLARKLYPDILSFHTRAWICVSQNTADLLRNIIKSEGDLEIYLRDLLKERKYLVVVDDLWKKEAWELK-AFDG-GSRVIITTRKEDVAEADHKLRFLSQEESWDLFCRKLL-D---PEMESLAKDMVEKCRGLPLAIVVLSGLLS-GWKKVKHHLWKI-EDKSIEINILSLSYNDLSIALKQCFLYFGIFPEDQVVKVDNIIRLWMAEGFIPTEMMEDVAEGFLNELIRRSLV-QVDFWERVTECRVHDLLHDLAIQKALEVNFFDPKYIR
>Solyc04g009660
DYFVGQDVVQTLLDLL-RRTVLSIYGMGGLGKTTLARKLYPNITSFPTRAWICVSQNTMDLLRNIIKSEGDLEIYIRDLLKERKYLVVVDDVWEREAWELK-AFDS-GSRVIITTRKEDVAEADHKLRFLSQEESWDLFRRKLL-D---PEMESLAKDMVEKCRGLPLAIVVLSGLLS-GWQKVKDHLWKI-EDNSIEINILSLSYNDLSTALKQCFLYFGTFPEDRVVGVDNIIRLWMAEGFIPRERMEDVAEGFLNELIRRSLV-QVRFWERVTDCRLHDLLHDLAIQKASEVNFFDPRCIR
>R2
DYFVGQDVVQTLLALL-RRSVLSIYGMGGLGKTTLARNLY---LSFPTRTWICVSQNTMDLLRNIIKSEGDLEIYLRDLLKERKYLVVVDDVWQREAWELK-AFDG-GSRVIITTRKEGVAEADHKLRFLSQEESWDLFRRKLL-D---PEMESLAKDMVEKCRGLPLAIVVLSGLLS-GWQKVKDHLWKI-EDKSIEINILSLSYNDLSTALKQCFLYFGIFSEDKVVKADDIIRLWMAEGFIPRERMEDVAEGFLNELIRRSLV-QVKFWEKVTECRVHDLLHDLAIEKALEVNFFDPRCIR
>Solyc04g009150
DHFVGQDVVQTLLALL-RRTVLSIYGMGGLGKTTLARNLYPNISRFPTHAWICVSQNTMDLLKTIIKSGRDLENHLRDLLKERKYLVVVDDVWQREAWELK-AFDD-GSRVIITTRKEDIAEAAHKLRFLSQEESWDLFLRKLL-D---AEMESLAKDMVEKCRGLPLAIVVLSGLLS-DWQKVKDHLWKI-EDKSVEINILSLSYNDLSIELKQCFLYFGMFPEDRVVKAENTIWLWMAEGFIPRERMEDVAEGFLNELIRRSLV-QVKFWGKVTECRVHDLLHDLVIQKALEVNFFDPKSIR
>Solyc04g009110
DNFVGQDVVEKLLALL-RRSVISIHGMGGLGKTTLARNLYPNIVSFPTRAWICVSQNTMDLLKNIIKSGSDLEIYLRDLLKEGKYLVVVDDVWQREAWELK-AFDS-GSRVIITTRKHDVAEADHNLRFLSQKESWDLFCRKQL-D---PEMVRIAKDMVEKCRGLPLAIVVLSGLLS-GWQKVKDHFWQI-DD-SIQIYILSLSYNDLSTTLKQCFLYFGVFPEDQEVDAEKIILLWMAEGLIPNERMEDVAEGFLNELIRRSLI-QERFWEKVTVCKVHDLLRDLAVQKAFDIKFFDPKCIR
>Solyc04g009120
DHFVGQDVVERLLSLL-RRSVISIYGMGGLGKTTLARNLYPDIVSFHTRAWICVSQNTVDLLRYIIKSERDLEIYLRNLLKKRKYLVVVDDI-------------C-GSRVIITTRKQDVAEAYHKLRFLNQEESWDLFCRKLL-D---STMERLAKDMVDKCGGLPLAIVVLSGLLS-GWKKVKDRLWKI-ED-SIEIYILSLSYNDLSTELKQCFLYFGIFPEDQELEAENVIRLWMAEGFIPRERMEDVAEGFLNELIRRSLV-QVRFWEKVSECKVHDLLRDLAIQKALELD--------
>NbS00013243g0014.1
DHFVGQDVVESLLALL-RRSVISIYGMGGLGKTTLARNLYPTVVSFQTRTWICVSQNTEDLLRNVIKSETDLEIHLHDLLEERKYLVVVDDVWQREAWELK-AFNS-GSRVIITTRKEDVAKAD------SKKESWDLFCRKLL-D---PAMGRLARDMVDKCGGLPLAIVVLSGLLS-GWQKVKDHLWQM-DD-SIEIYILSLSYNDLSTSLKQCFLYFGIFPEDSMVGVEKIMWLWMAEGFIPREGMEDVAEGFLHELIRRSLI-QVDFWEKVIKCRIHDLVRDLAVQKALEVNFFDRRSLR
>NbS00024857g0001.1
DYFVGRDVVESLLALL-RRSVISIYGMGGLGKTTLARNLYPTIVSFQTRTWICVSQNTMDLLRNIIKSETDLEIHLRDLLKERKYLVVVDDVWQREAWELK-AFDS-GSKVIITTRKEDVAKADYKLRFLNEKESWDLFCRKLL-D---PTMESLARDMVDKCGGLPLAVVVLSGLLS-GWQKVKEHLWQM-DD-SIEIYILSLSYNDLSTSLKQCFLYFGIFPEDSMVGVEKIMWLWMAEGFIPRERMEEVAECFLHELIRRSLI-QVEFWEKVIKCKIHDLVRDLAVQKALEVNFFDRRCLR
>Solyc04g009130
DYFVGQDVVQTLLALL-RRTVLSIYGMGGLGKTTLARNLYPNIASFSTHAWICVSQNTMDLLKTIIKSERDLENHLRDLLKERKYLVVVDDVWQREAWELK-AFDG-GSRVIVTTRKEDVAEAAHKLRFLSQEESWDHFLRKLL-D---PEMESLE------------------------WQKVKDHLWKI-DD-STEIYILSLSYNDLSTALKQCFLYFGIFPEDQELEAENIIRLWVAEGFIPRERIEDVAEGFLNELIRRSLV-QVGFWERVILCRVHDVVRDLSIQKALEVNFFDPRCIR
>Bv4_085310_xfwu.t1
DE-VGEEDKHLLINLIWQRIVVTISGMGGIGKTTLAQKIFSEIKRFASYAWVCVSELLCGLLKKIIKSQEDLEYRLQKLLKKRRYLLVLDDVWDKEVLSLR-ALED-GSRVIVTTCNNNVT-ADHELKFLSEEESWKLFCKKAFDD-CNPDLEKLGREMVARCGGLPLAVVVLGGLLS-QWHKVRDHIWRV-RD-SSYLPIIELSFIDLPSELKPCFLYFSLFPEDYTINVEKLIRLWVAEGFIVQEVMEDVAEEYLTELIHRNMV-QQGSLGKATSCKLHDILRDLALQKAREYNFLSGNLRR
>RPM1
ENLVGDAPKGKLIGLL-QRIVVAVVGMGGSGKTTLSANIFQSVRHFESYAWVTISKVIEDVFRTMIKETRELVEKLVEYLQSKRYIVVLDDVWTTGLWRIS-ALDG-GSRVMMTTRDMNVASPYHEIELLKEDEAWVLFSNKAFALRT-QNLEPIARKLVERCQGLPLAIASLGSMMSKFWKKVYSTLNWLNNHELKIVSIMFLSFNDLPYPLKRCFLYCSLFPVNYRMKRKRLIRMWMAQRFVEPVKAEEVADSYLNELVYRNMLQI-WPFGRPKAFKMHDVIWEIALSVSKLERFCNDDSRH
>Solyc08g005440
NDVIGDKVKDSLLSLE-HRVVISVAGMGGSGKTTLVAKVYLTVRNFDCCAWVSVSQTIEDMLKKLISEDRQLVETLVKFLHNKRYIVVFDDVWNNNFWRIT-ALDD-RSRVIITTRNEDIAAPYFRSKPLADEYAWKLFCNKAFSQKCPPELEEIGRALAKTCEGLPLAIVALGGLMGRSWREIYDSLSWINNKLLDEVTVMLLSFDDLPYYLKNCFLYCCRFPMGKLIGAGRLIRMWMAEGFLEELNPEEVGKIYLKELISRNLLQV-HSFIRPKTCKLHDLMWELARSISEKENFLSEEARR
>Os01g33810.1
EELVGNQNRETLEELA-ERSVITLHGMGGLGKTALAANAYEKE-KFQCHAWVSISQCIKDVLKCLITEKGGFREELKRFLKLQKCLIVLDDVWAPEVINLF-AHPN-GSRILVTTRIDDVAQAFITLEPLCEKESWELFCRTAFRTECNAELLHLIDQIVSKCKGVPLAIVSIGRLVFKTLRRIHDQLDWLNNPSLEHVNILYLSYIYLPTQLKSCFLYCSLFPEDHLLKRKALIRWWIAEGFISKSTMEEVAEGYLQELVNRNMLQI-RSFGRIKSFRMHDIMHELAVDLCRRECFGDEDERR
>Os10g21400.1
DELVGDENIRKLHELT-QREVIALHGMGGLGKTALAANVYERE-KFECHAWVSISQSIKDVLKCLVTEKATLQNELKKFLMDQKYLIVLDDVWVPETVNLF-IFSN-GSRVLVTTRIDGVAHAFITLEPLSEKKSWELFCKTAFRKECPTKLTVLAQQIVSKCEGLPLAIVSVGRLLFKTFRRIQNQLDWLNNPSLEHVNILYLSYIYLPTHLKSCFLYCSMFPEDYLITRKKLIRWWVAEGFIEENTMEEVAEEYLKELVHRNMLQI-MGFGRIKSFRMHDIVRELAIDLCRKEHFGNCEERR
>HORVU1Hr1G002640.3
EELVGDENRGQLEQLP-HYVVIVLYGMGGLGKTVLAANVYERE-KFDCHAWVSISQSTKDVLKCLITEQNDLQHAVSAFLNDKKYLIILDDVWSPEAFGLF-ALHN-QSRLVITTRQGKVCAASLALTALPEDKALDLFCKKAFRTKCPAEFNPLSEEIVKKCRGLPLALVSVGSLLRKSWRKINDQLSWLNNPRLHDINILHLSYIYLPAHLKSCFLYCSLFPEDYIFQRKQLARLWIAEGFIEGSTLEEVAEEYMKELVHRNMLQV-RSFGRIKKFRMHDIIRELAVDLCQNVYFGD-EGRR
>HORVU7Hr1G008170.3
-ELVGDKKREILEQLA-QCSVIALHGMGGLGKTALAANVYERE-KFACHAWVSISQSEEDVFQKIAKEIRCLEEKLKEFLEQKKYLIILDDVWTPEVFVLC-VLHN-GSRLIFTTREHHVATASLTLEALPEDKAWDLFCKKTFWTECPAELKPLSNKIVSRCKGLPLVIVLVGSLLRNTWRRINDQLSWLNTQSLGHVNVLHLSFIYLPTHLKSCFLYCSLFPEDYVFKRKTLVRLLIAEGFIEESTLEEVAEGYLKDLVDRNMLQV-RHFGRIKEFIMHDILRELAVDLCKKNCFG--EVRR
>HORVU7Hr1G008210.5
-ELVGDENRETLQQLA-ERSVIALLGMGGLGKTALAANVYERE-NFQCHAWVSISQSREDILRNIIKEVTCLEETIKTFLEQQKYLIILDDVWTPEAFNFS-VLHN-GSRVVVTTRESCVAAASLTLPALPEDKAWDLFCKKAFRTKCPTELKPLSEEIVSKCKGLPLVIVLVGGLLRKTWRRINVQLSWLNNSSLSDINVLHLSFIYLPTRLKACFLYCSLFPEDYLFKRKQLIRLWLAEGFIEESTLEEVAEGYLKELIDRNMLQV-RSFGRIKEFRMHDILRELAVDLCQKNCFG--EGRR
>HORVU7Hr1G008240.3
EELVGDKNREKLEELE-DYSVIALLGMGGLGKTALAANVYERE-KFQCHAWVSISQSREDVMRNIIKEVMSLEETVKKYLEQRKYLIILDDVWTYEAFYLS-MFHN-GSRVMLTTRDAHVAAASLTLEALPEDKAWDLFCKKAFSTQCPTEMKPSSMEIVSKCKGLPLAIVSVGSMLRKTWRRINDQLGWINNSRLDHINVLHLSFIYLPTYLKSCFLYCSLFPEDYHFKRKQLVRLWTAEGFIEESTLEEVAECYLKELVDRNMLQV-RSFDRMKKFRMHDLVRELAIDLCKKNCFG--EGRR
>HORVU7Hr1G101110.10
EELVGDKNREILGQLA-ECSVIALLGMGGLGKTTLAANIYERE-QFQCHAWVSISQSREDVLRNTIKEVTCLEETLKRFLEQKKYLIILDDVWTPQAFDLS-VLHN-GSRLIITTREGDVAAASLKLEALPEDKACDLFHKKAFTKECPVHLKSLSFEIVSKCKGLPLIIVSVGSLLRKTWRRINDQLSWINNLRLDHINILHLSFIYLPTHLKSCFLYCSLFPEDYLFKRKQLVRLWTAEGFIEESTLEEVAEGYLKELIDRNMLQV-RSFGRTKKLRMHDILRELAVDLCQKDCFG--EGRR
>HORVU0Hr1G001780.1
EELVGDENIEKLQRLG-QRSLITLTGMGGLGKTTLAANVYERE-KFQCHAWVSISQSREDVLRNIITEVTSLEETLKRYLEELKYLIILDDVWTPDAFELS-SLCN-GSRLIITTRQADVAAASLTVEPLPEDKAWDLFCKKSFRTHCPEELRLLSEEILSKCKGLPLAIVSIGSLLHKTWKRINDQLSWINNSRLDYLNVLNLSFIYLPTQLKSCFLYCSLFPEDYLFHRKKLVRLWMAEGFIMESTLEEVAESYVKELVSRNMLQV-RSFGRMNRFRMHDIIRELAVDLCQRGRFGE-EGRR
>Os08g16070.1
DELVGDDYRRDLEKLE-AHLVIALLGMGGLGKTALAANIYAKE-KFECHAWVSISQSRQGVLRNLIGKETSLEEKLHLFLVEKKYLIVLDDVWSTEAFTLS-ALHN-GSRLVITTRDSEVAGASVELKTLPSDKAMELFCKKAFSTKCLAKLNDISVEIVSKCKGLPLAIVSVGSLLF----------------------------------------------------------------FIVESTLEEVAEGYLKELVHRNMLQV-KSFGRIRRFKMHDIVRELAVDLCRRECFGE-DERR
>Os10g04674.3
-ELVGEENRDTLFNMR-ACSTIVLHGMGGLGKTALTANVYEQE-YYDCHAWVSVSQSLMELLKKLSVQEINLQEILRRFLEEKKYLIVLDDVWTPEVIIMS-ALQN-GSRLLITTRIGNVAEASLTLEGLSEGKSWELFCKKAFRAECPTELKNLATQMLNKCKGLPLAIVSVGSLLSKNWRRIYDQLSWLNNPGLDHVNILYLSFIYLPTYLKSCFLYCTLFPEDYILHRKMLLRLWIAEGFIEENTFEDVAEGYLIELVHRNMLQM-CSFGRIKSCKMHDIVRELAIDLSQKQSFGEYGIRR
>Os10g04674.1
-ELVGEENRDTLFNMR-ACSTIVLHGMGGLGKTALTANVYEQE-YYDCHAWVSVSQSLMELLKKLSVQEINLQEILRRFLEEKKYLIVLDDVWTPEVIIMS-ALQN-GSRLLITTRIGNVAEASLTLEGLSEGKSWELFCKKAFRAECPTELKNLATQMLNKCKGLPLAIVSVGSLLSKNWRRIYDQLSWLNNPGLDHVNILYLSFIYLPTYLKSCFLYCTLFPEDYILHRKMLLRLWIAEGFIEENTFEDVAEGYLIELVHRNMLQM-CSFGRIKSCKMHDIVRELAIDLSQKQSFGEYGIRR
>Os10g04674.2
-ELVGEENRDTLFNMR-ACSTIVLHGMGGLGKTALTANVYEQE-YYDCHAWVSVSQSLMELLKKLSVQEINLQEILRRFLEEKKYLIVLDDVWTPEVIIMS-ALQN-GSRLLITTRIGNVAEASLTLEGLSEGKSWELFCKKAFRAECPTELKNLATQMLNKCKGLPLAIVSVGSLLSKNWRRIYDQLSWLNNPGLDHVNILYLSFIYLPTYLKSCFLYCTLFPEDYILHRKMLLRLWIAEGFIEENTFEDVAEGYLIELVHRNMLQM-CSFGRIKSCKMHDIVRELAIDLSQKQSFGEYGIRR
>HORVU2Hr1G010920.1
-ELVGDENRKKLQDLG-DCSVVVLSGMGGLGKTALAANVYERK-NYDCHAWISVSQSQKDLLRKLFMDEPGIQDELRKFLAQ-KYLIVLDDVWKQESFSLL-AFPY-GSSIVITTRSADVARASLKIECLPDDKAQELFHRKAFREKCPTELKYHSEQIVAKCKGLPLAIVSVGSLLFKNWKRIHDQLGWLYNPGLDHVNILHLSFIYLPTYLKSCFLYCALFPEDYILHRKVLIRLWIAEGFIEESTLEEVAEGYLNELVHRNMLQE-CSFRRIRSCKMHDIVRQLAIDLSRKESFGEYGTRR
>Os08g16120.1
DNLVGDEYRETLTKLY-SLRIVAVCGMGGLGKSCLVYNVFERS-HFDCSSWISVSQKMDDIFRNMLNQSEVLKEELKRFLEDKSYIIALDDIWRAPVLLIR-TLNS-GSRLIITTRIDEVAAAEINLEPLSKYDAWILFCRKVFKEACSPELQKWGEKIVNKCEGLPLAIVALGSLLSKTWKCFHSQIIWLNNPDISHVWILNLSYRHLPNHLQNCFLYCAMFPEDHLLRRKKLIRLWIAEGFVEQISLEEVAESYLIELVHRSMLQV-RSFGRIRRFRMHDLVRELAIKMSEKESFS--DSRR
>Os08g16120.2
DNLVGDEYRETLTKLY-SLRIVAVCGMGGLGKSCLVYNVFERS-HFDCSSWISVSQKMDDIFRNMLNQSEVLKEELKRFLEDKSYIIALDDIWRAPVLLIR-TLNS-GSRLIITTRIDEVAAAEINLEPLSKYDAWILFCRKVFKEACSPELQKWGEKIVNKCEGLPLAIVALGSLLSKTWKCFHSQIIWLNNPDISHVWILNLSYRHLPNHLQNCFLYCAMFPEDHLLRRKKLIRLWIAEGFVEQISLEEVAESYLIELVHRSMLQV-RSFGRIRRFRMHDLVRELAIKMSEKESFS--DSRR
>Os09g30220.1
DALVGDKNRQTLIELC-SLRIIAVWGMGGLGKSTLVNNVYEATVNFNYRAWLSISQRVLDIWRNMLKESTELKVELTKILDQKRYLIILDDVWLATDFLIR-VLDN-GSRVIITTRIEEVASAEISLEPLDNHDAWLLFCRKAFKEICPPELEQCGMDIIDKCDGLPLALVAIGSLLSKNWRLFYNQLISVNNENLNRVKILNLSYKHLPNHLKYCFLYCAMFPEDYLIHRKRLIRLWISEGFIEQCSLEDVAEGYLAELVQRSMLQV-CSFDRVQCLRMHDIVRELAIFQLKKESFC--DSRR
>HORVU2Hr1G007170.3
DDLVGDNNRKILMGLNLNLQIIALWGMGGIGKSTLVSNVFEAT-NFECHAWVSVSQKLDDIWRRMLKEKGELQDKLKELLKTKRYLIILDDVWTAEDFRIK-VLDA-GSRIIITTRSEEVASAPIKVEPLEDDDAWRLFCRKAFCEICPLALQECGKLIVGRCDGLPLALVAIGSLLSQNWKLFDGQLIFLKNENLSRVKILNLSYKYLPDYLKSCFLYCAMFPEDHMIKRKRLIRLWVAEGFVEQCSLEDVAEGYLTQLVQRSMLHV-RSFNRIKCLQMHDLVRELAIFQSSRESFS--DSRR
>Os02g09790.1
GDIVGKEDMELLGRLD-DRTVISIWGFGGLGKTTLVRKVWGMK-SFDCYSWIAVSHNINAILRQLIQE-GKLNDELKEVLSNKKYLIVLDDVWDTRAFHLS-SLDD-GSRIIITTRNNDVASAQMKLNPLGNDDAFELFHRRCFKNECPSHLEELSRQIVNKCGGLPLAINAIGNVLASKWRRINNQFKCLDNPGLDKVSALSISFMYLPRHLKNCFLYCSMFPQDYIFKRELLIKLWIVEGFVIQSTLEEVADGYFTELIQQSMMQV-NEIGRVVSCRMHDIMRELALSFSRKERFG---VRR
>Os04g14220.2
DELVGEGNRMLLTGLY-DSTVIIVSGMGGLGKTTIVANVYGKI-RFHAHAWIVVSQDVEELLRKVLRK-HDLKEKFKENISDRRCLIVLDDVWDREAYNIH-AFNL-ASRIIITTRSKHVAAALLKLQPLDKVDAFSLFCRRAFSKDCPSELLELANSIVDRCQGLPLAIVSIGSLLSPIWKQTYNQLQSLKS---DHVAILNLSYYDLPGDLSNCFLYCSMFPEDCPMPRDNLVRLWVAEGFAARNTPEDVAEGNLNELINRNMLEV-TELGRVSTCKMHDIMRDLALFVAKDERFG--NVRR
>Os04g14220.1
DELVGEGNRMLLTGLY-DSTVIIVSGMGGLGKTTIVANVYGKI-RFHAHAWIVVSQDVEELLRKVLRK-HDLKEKFKENISDRRCLIVLDDVWDREAYNIH-AFNL-ASRIIITTRSKHVAAALLKLQPLDKVDAFSLFCRRAFSKDCPSELLELANSIVDRCQGLPLAIVSIGSLLSPIWKQTYNQLQSLKS---DHVAILNLSYYDLPGDLSNCFLYCSMFPEDCPMPRDNLVRLWVAEGFAARNTPEDVAEGNLNELINRNMLEV-TELGRVSTCKMHDIMRDLALFVAKDERFG--NVRR
>Os11g11950.1
DELVGEDHKRLLAGLY-DRAVITVSGIGGLGKTTLVTNVYEKV-NFAAHAWIVVSQNVEALLRKLLRKLHDLKEEIKKKIEDSKCLIVLDDVWDKKVYFMQ-AFNL-ATRVIITTRENDVAAATLNLQPLNGADAFELFCRRAFNKKCPKELEKVANSIVDRCHGLPLAIVTIGSLLSAAWNKIYKQLRTLNN---DHVAILNLSYHDLSGDLRNCFLYCSLFPEDYTMTRESLLRLWVAEGFVLGNTLEDVAEGNLMELIHRNMLEV-NEIGRVNSCKMHDIVRVLALSIAKEERFG--NVRR
>Os11g11960.1
DELVGEDNRRLLTELY-DSKVITVSGMGGLGKTTLVTNVYEKI-NFSAHAWMVVSQTVDALLRKLLWKPYDLKEEIKRMLKVRKCLIVLDDVWDQEAYFIR-AFND-GSRVIITTRKNHVAAASLDLQPLSDIHGFDLFCRRAFNKECPTELVKVAKSIVERCQGLPLAIVSIGCLLSRSWNQAYNQLRSLKN---NHVAILNMSYHDLSGDLRNCFLYCSLFPEDYPLSRESLVRLWIAEGFVLRNTPEAVAEGNLMELIYRNMLQT-YDLGRVNTCGMHDIMRDLALSAAKEEKFG--NVRR
>Os11g11990.1
DELVGEDNRRLLTELY-DNKVITVSGMGGLGKTTLVTNVYEKT-NFSAHAWMAVSQTVDALLKKLLRK-YDLKEEITRVLKDRKCLIVLDDVWDQEAYFIC-AFSN-QSRVIITTRKNHVAAASLDLQPLDGNQAFDLFCRRAFSKECPSELVEVAASIVDRCQGLPLAIVSIGSLF--------------------------------------------LFSEDYPISRESLVRLWIAEGFVLSNTPEVVAEGNLMELIYRNMLQK-NELGRVTTCTMHDIVRDLALSIAKEEKFG--NVRR
>HORVU2Hr1G107970.1
DQLVGEENRILLTKLH-ENNVITVSGMGGLGKSTLVSNVYEKI-KFPAHAWIVVSQTVDALLRKILWKKYDLKREIEKILENRRYLIVLDDVWEQEVYFIC-AFNL-GSRIIITTRKDHVAGSSLELLPLSNPDAFKLFCRRAFNKTCPKDLETIATSIVEKCHGLPLAIVTIGSMLSNLYKQTYNQLGHLNN---DHVAILNLSYHDLSDDLRNCFLYCSLFPEDYPMSRDSLVRLWVAEGFVLSNTPEMVAEGNLMELIHRNMLEV-YELGRVNICKMHDIMRELASSVAKEERFA--DIRR
>HORVU4Hr1G015800.1
DGLVGEKNRIWLTRLY-ENTVITVSGMGGLGKSTLVSNVYEKI-NFPAHAWIVVSQTVDALLRKLLWKQHDLKKEIQQRLKNRKYLIVLDDVWEQDVYFIH-ALDL-GSRIIITTRKDHVAGSSLELEPLSKSDAFDLFCRRAFNKICPKDFETIATSIVDRCHGLPLAIVTIGGMLSRLWTQKYNQLRSLNN---DHVAIFNLSYHDLPDDLKNCFLYCSLFPEDYQMSRESLVRLWVAEGFVVRNTPEMVAEGNLMELIHRNMLEV-NELGRVNTCKMHDIVRELAIIVAKEERFA--DVRR
>HORVU3Hr1G096920.6
DELIGEDNRRMMTELY-ETTVITVSGMGGLGKTTLVTNVYEKV-NFQTSAWMVVSQTLDALLRKLLEKQHDLKEEIKRKLKDRKCLIVLDDVWNKEVYSMR-AFNS-ASRVIITTRNNHVAAAHIDLKPLGNAHAFELFCRRVFIKECPNHLMKTARSIVDRCQGLPLAILSIGGLLSQTWEQIFNQLSTLNN---DNLAVLNLSYHDLSGDLRNCLLYCSLFPEDYPMSRESLVRLWVAEGFVCSSTPEEVAEGNLMELIYRNMLEK-TELGRVSTCTMHDIVRDLALCVASEEQFV--NVRR
>Os11g12000.1
D-LVGEGNRKLLTELY-GNTVITVSGMGGLGKTALVNNVYEKN-NFDAFSWIVVSQNGVDLLRKLLRKTRDLKNIIKERLKDRKFLVVLDDVWNREAYTIE-AFSC-TSRIIITTRQDDVATAYLKLKPLEHNDAFDLFCKKTFNMKCPQDLEKLAHNIVDRCEGLPLAIVSIGGLFSLEWNEMYKQLGDLNN---DHIAILNLSYRDLPGHLRNCFLYCSLFPEDHLFSRDTLIWLWVAEGFAVRSTPEEVADRYLRELIQRNMLDV-NELGRASSCKMHDLVRDLALSIAKEEKFG--NVRR
>Os11g12330.1
D-LVGEDNRKQLTKLY-GSTVITVSGMGGLGKTTLVANVYEKM-NFNVYHWIVVSQDIAELLRKMLRK-HDLKSAIKERLKDSKCLVVLDDVWNREVYTIG-AFNQ-ASRIIITTRQDQVASANLKLLPLKHNDAFDLLCRKAFAMKCPQELEKLADDIVDRCQGLPLAIVSIGGLLSPTWNETYKQLRSLNN---NHVAILNLSYQDLLGELRNCFLYCSLFPEDHELSRETLVRLWVAEGFAVQNTPEEVAERYLRELIQRNMLEL-YELGRVSKCKMHDLVRDLALSIAKEEKFG--NVRR
>Os11g12340.1
D-LVGEDNRKLLTDLY-DNTIITVSGMGGLGKTTLVNNVYEKN-NFEVSTWIVVSQDVVDLLRKLLRK-HDLKIRIKEKLKDENFLIVLDDVWNREAYTIA-AFNF-ASRIIITTRQGDVATAQLKLNPLEHTDALELFCRRAFR-KCPQNLEKLTNDIVVRCQGLPLAIVSIGGLLSPEWNETYKQLRSLKN---NNVAILNMSYHDLPGDLRNCFLYCSLFPEDHELSRETVVRLWVAEGFAVQNTPEEVAEKYLRELIQRNMLEL-NELGRVSTFKMHDLVRDLALSIAKEEKFG--NVRR
>Os11g12340.2
D-LVGEDNRKLLTDLY-DNTIITVSGMGGLGKTTLVNNVYEKN-NFEVSTWIVVSQDVVDLLRKLLRK-HDLKIRIKEKLKDENFLIVLDDVWNREAYTIA-AFNF-ASRIIITTRQGDVATAQLKLNPLEHTDALELFCRRAFR-KCPQNLEKLTNDIVVRCQGLPLAIVSIGGLLSPEWNETYKQLRSLKN---NNVAILNMSYHDLPGDLRNCFLYCSLFPEDHELSRETVVRLWVAEGFAVQNTPEEVAEKYLRELIQRNMLEL-NELGRVSTFKMHDLVRDLALSIAKEEKFG--NVRR
>Os11g12040.1
DELVGEENRRKLTGLY-HGTVITVSGMGGLGKTTLVKNVYEKG-NFPAHAWIVVSKDVEELLCTLLMKQYELTDKIKKKLEDSKCLIVLDDVWDHEAYTMR-AFNL-ESRIVITTRKEEVAAASLDLQPLGNTDSFNLFCRRAFGT-CPKDLMEVATSIVKRCQGLPLAIVSMGSLLSQTWNQTYSQLRNMKN---DHVAILNLSYHDMPGDLRNCFLYCSMFPEDYSMSRESLVRLWVAQGFVVRNKPEDVAEGNLMELIHRNMLEV-NELSRVSTCKMHDIVRNLALDVAKEEMFG--SVRR
>HORVU3Hr1G014890.2
DKLVGDGNRSKLTELT-ESRVITVSGMGGLGKTTLVKNVYEKT-NFPAHAWVVVSRDVVDLLKTLLTKEYELTEAIKKILQDRKCLIVLDDVWDKEAYTMS-AFGL-GCHVMITTRKEDVAAAPLILQPLGGVESFKLFCSRAFNLKCPPELEAVATAVVERCRGLPLAIVSSGSLLSPTWNQVYNHLQSLGN---NHVAILNLSYHDLPGDLRNCFLYCSLFREDYEMSRESLVRLWVAEGFAMKSTPEEVAEGNLMELIGRNMLEV-RELLRVSKCKMHDIVRDLALAVAKEERFG--NVRR
>Os11g12050.2
CGPVGEYNRKRLLELY-GHKVITVSGMGGLGKTTLALDVFEKI-KFPVHAWITVSQTILSLLRQLVSPQHELTKELNRRTENTSCLIVLDDVWDQNVYFIQ-MLNP-ASRIIITTRMEHVAVAPLKIQALGEIDAFNLFCRRAFNKRCPLDLENVAASIVSKCKGLPLALVTMGGLMSQTWQQMYNQLRSLKN---DDVAILKVSYHALPADQKNCFLYCSLFPEDFRISRESLVRYWVAEGFAVRNRPEDVAEINLMELIHRNMLED-YELGKVISCKMHDIVRNLALSIAGQERFG--NVRR
>Os11g12050.1
CGPVGEYNRKRLLELY-GHKVITVSGMGGLGKTTLALDVFEKI-KFPVHAWITVSQTILSLLRQLVSPQHELTKELNRRTENTSCLIVLDDVWDQNVYFIQ-MLNP-ASRIIITTRMEHVAVAPLKIQALGEIDAFNLFCRRAFNKRCPLDLENVAASIVSKCKGLPLALVTMGGLMSQTWQQMYNQLRSLKN---DDVAILKVSYHALPADQKNCFLYCSLFPEDFRISRESLVRYWVAEGFAVRNRPEDVAEINLMELIHRNMLED-YELGKVISCKMHDIVRNLALSIAGQERFG--NVRR
>Os11g11770.1
DELVGENNRQHLKQLF-ALRVISVWGMGGMGKTTLVLNVYHKE-KFDINVWLTVSQSVEALLRKLLWEEKELKDELKKALMRKRFMVVLDDVWDRQVFDMH-VFDF-GSRVVITTRRGDVAAAHLKLNPLELNDALLLFSKKAFNNKCSAELQKLAIEIVKKCGGLPLAIASVGSLLSQIWKQIHDQLPCLKD---DQVGVLTLSYYDLPGELRNCFLYCSMFPEDYLLSREVLVRQWIAEGFVEKSTLEEVAEGYLMELVHRNMLQV-NELGRVSTCSMHDILRELALSISKAELFG--NVRR
>Os04g21890.1
SDMIGGNYKMLLINLA-STSVMVILGMGGIGKTTLASNVYEKS-RYDCSAWIATSQNICSLLRTTIRHKHSLIVELREFLKGRSCLVVIDDVWDHVCIGIL-AFHN-RNKIIITTREIQIAKVDIQMEKLEESEAWDLFCRKAFNKSCPEELVGIAKDIMKWCCGLQLALVTMGGLLSKNWKRVYNNLLCFNDPGLNHLHVLNLSYRYLPEYLKDCFLFCSIFLENSMIKRKHLIRLWIAEGFVEDTTMEELAHDYLSELIRRGMLQM-RENGRVKHCRMHCIVREVTISLCKSRGFHG-NARR
>Os07g08890.1
DDLVGAEEMKRLIELC-DRSVISICGMGGLGKTTLASSIYEEIKTFICRAWITVSQGVKNLLKKILVQEVSLVEQLQRYLKGRRYLIVLDDVWSREAWPLD-AFKN-GSRVVITTRIETVASADLKLTLLPKQEAWTLFCQKAFRDSCPHNLKTVAERIVEKCQGLPLALVAIGSLLSMDWELFYNQLRWLNNPELSWVSVLNLSYNDLPSYLKNCFLYCGLFPEDYRIERKRLIRLWIAEGFVQDTTLTDVAACYLKELASRSLLQV-REYGRPKRFQMHDLVREISLTISKKEKFA--WSRR
>HORVU7Hr1G097880.8
DTLVGANEISMLTQLL-DRLIMSILGMGGLGKTTIASSVYQQIIMFDCHVWVTLSQLVEDILRQIMKQAVRLIEELQSSLQDKKYLIVLDDVWDRDDWLLK-ALIN-GSRVLVTTRKKDVASANVELKVLPYAESWHLFCQKAFREICPLNLRPCAEKIVKKCQGLPLAIVAIGSLLSLEWSSLHNQLSWLNNPELSWISVLNLSLNDLPSHLKNCFLYCSLFPEDYKVKRRWICRLWVAEGLVEETTMEEVAECYLKELTRRSLLEA-RVHGRASSFQMHDLVRDACLIVANREKFA--YVRR
>Os09g09490.1
EDMVGKEESEKVMKLI-TRTVISICGMGGLGKTTLARAIYNEIRNFDCFSWITISQKVEDLFRRILKQEVSLVERLRNYLQDKKYLIFLDDMWSQDAWILD-AFKN-GSRIVITTRNEDVASANFKPKYLPWGDAWDLFCRKAFRDGCPQVVMHWAEKIVSKCEGLPLAIVAIGSLLSIDWKLFYGQLNWLKNQKLNYVSILNLSFDYLPANLKNCFLYCSMFPEDHEIRRKQIIRLWIAEGFIEEITLEEVAEDYLKELVQRSLLQA-TEYERPKSFRMHDLVRDITVTKCKTEKFS--AARR
>Os12g31620.1
DNMVGKDNVQRLTKLN-DRSIITIHGMGGSGKTTLARSIYQDITKFDCHAWITVSRQIEDLLMSIMDK-EEMVQAIHTYLENKRYLIVLDDMWDRDSWSFE-AFRR-GSKVIITTRNKEVAKVEISLNTLLPIESWDLFCKKAFKPKCPEGLIKRAEEILEKCEGLPLAIVAIGSLLSIEWASFYDQLNWLYNPELSRVNVLSSSLNDLPTHLKNCFLYCGLFPEDRLIRRKWIIRMWIAEGFVEDTTLEEVAEDYLKELTQRSLIQV-REFGRPRRFKLHNMVREITWMMSKRQRFA--CVRR
>HORVU1Hr1G092920.2
DNIVGKDHLKKLLGLN-DRAIIMIQGMGGSGKSTLARSIYQDVT---CHAWISTSRQVEDILTNIIDK-EGMVKTIQTYLQNRKYLIVLDDLWDRESWSFD-AFKN-GSIVIITTRNEAVASAEIRLGNLSEEESWDLFSKKAFKPTCPDGLISCAKKILEKCQGLPLAIAAIGSLLSMEWKSFYNQLNWLYNPELSRVNVLSSSLNDLPTHLKNCFLYCGLFPEDCEIRRKWIIRMWIAEGFVEDITLEEVAEEYLKELIQRSLIQV-REFGRPRRFKVHNIVKEITRTSSKKQRFG--CERR
>Os04g02860.1
NNIVGANERDCLQELMC--SIISIWGMGGSGKTTLVKTVFKAIKRFDCLIWVTVSQDITEIMRKIIQC-EGVALKLQGTLQGRTYMMILDDVWDTNVWFLE-FLLN-GSKVVITTRINDVASADLQLRGLNEAESWDLFCMWAFHETCPLRLERVARQIVGRCEGLPLAITAVGNLLSLDWDKFYNQLNWLNNQGLNMVRLLGLSYRHLPAHLKNCFLLSSIFPEDYMIHGKWLSRLLIAEGLVEPMTLEEIATEYIEKLVDRCLLQV-RKLGRIWQLQMHDIVRELAISISEKEGFCT-SPRR
>Os12g14330.1
NKLVGVNERQKLQELMC--SIISIWGMGGSGKTTLVKTVSKASKRFDCQIWVTVSQDITEIMRKIIQC-EGVVLMLQETLQGRTYMMVLDDVWDTNVWFLE-FLES-RSKVVITTRINDVASAELQLRGLDEAESWDLFCMWAFHETCPPAMDRVARQIVGRCEGLPLAITAVGNLLSLDWEKFYNQLNWLNNQGLSMVRLLGLSYKHLPVHLKNCFLLCSIFPEDYMIRGKRLCKLLVVEGLVEPMTLEEIAMEYIEKLVDRCLLQA-RKLGRVWELQMHDIIRELAISISEKEGFCN--PRR
>Os08g05800.1
ADMVGEQERTMMMNL-CSTSVITVWGMGGSGKTTLANSIYERIKQFDCHIWITVSQNASDIMRKMVRH-RDLVEILKRTLEHRKILLVLDDVWSTDVWMLA-TVRN-GNKVVITTRIKDVASASLQLQKLNDADSWCLFCRWAFNISCPQELESLGREIMVKCDGLPLAIVVVGNMLSQDWSKCNDQLTWLDDQELSSVKILKLSYKNLPSHLKNAFVFCSIFPEDYMITKKRLVRLWVAEGLIKPRTVEEVAEEYLNELIDRCLLQV-RHFRKVKEFQMHDIVRELAISISEDETFCS--CRR
>Os01g36640.1
EELVGEINKELLMQLV-GCKIATVWGMGGVGKTTLVSQVYVKL-DFDVSGFVTVTNQFDDLLKKISTE-GSLVESIHHHLQGKRYILVLDDVWQPDVWFLR-AFT--TGRFIFTTRMQEVALATIELAPLDAHCSWQLFCKEAFNDTCPEELQDIASMFVDKCAGLPIAIACIGRLLSPIWEHVYKDLELLNNVILD-VIVLKVSLEDLQRNLKNCFLHCTIFPESYAFNRKRLIRHWIAAGYIQEKTVEEVAEGYLNELVNRSLLQV-RLSGRVRRCRMHDIIRLLALRKSKEEFFCKGSTRR
>HORVU3Hr1G001510.3
EELVGEKNKGKLMHLVPGCKIATIWGMGGVGKTTLVHHLYVKT-NFSISAWITVSSQVEELLKQIASQ-RDLVEVICNCLQGSKYLIVLDDVWNVDLWFIR-AFT--TGRFVITTRIQEVALATIKLEPLQIWYAWQLFCNEAFNVTCPDDLKNLAHQFLGKCGGLPIAIACVGRLLSPTWECLYKELELLNNVILN-VIVLKVSLEDLPTHLKNCFLHCTIFPEGCQFGRKRLIRHWIAAGFIKEKTLEEVAEGYLNELVNRSLLQV-QCCGRVRRCRMHDIIRVLALAKSEEESFCNGSTRR
>HORVU3Hr1G001570.1
EELVGKETKGKLMHLVPGTKIAAIWGMGGVGKTTLVHHLYVKT-NFSISVWITVSSQVEDLLKQIASQ-RDLVEVICNYLQGSKYLIVLDDVWHVDLWFIR-AFR--TGRFVITTRIQEVALATIKLEPLQRRYAWQLFCNEAFNVTCPDDLKNLAHQFLGKCGGLPIAIACVGRLLSPTWESLYKELELLNNVILN-VIVLKVSLEDLPTHLKNCFLHCTIFPEGCQFGRKRLIRHWIAAGFIKEKTLEEVAEGYLNELVNRSLLQV-QCCGRVRRCRMHDIIRVLALAKSEEESFCNGSTRR
>Os10g07534.1
EELVGDDNKKLLMNLR-QSVITSVCGMGGVGKTTLVAHVYVKV-DFDSAAWITVSKQVEELLRQIIKGKRTLVEIIRDYLKRKRFLLVLDDVWGVDMWFIR-AFA--IGRFVITSRVHDIALATIELKPLEAHHSWELFC----------------------------------RLLSPCWENLYKELELLNNAILD-VIVLKLSLDDLPYILKNCFLHCTIFPEDYLIKRKRLIRHWVTAGFIAVKTMEDVAEGYLYELVNRSLLQV-RESGRVRSCRMHDIIRILALTKSNEESFCDGSTRR
>HORVU2Hr1G038230.12
EELVGDESKNLLIDLT-ENVISTVWGMGGVGKTTLVAHVYLKI-DFDCAAWITVSKQVQDLLKQIIREKRSLVEIIRDFLRGKKYLLVLDDVWGIDIWFIR-AFT--TSRFVITSRIHDVALATVELKPLEEHHSWELFCKEAFKEICPEELQSLAQRFVDKCNGLPIAIACIGRLLSQTWEKLYKELEVLNNAILD-VIVLMVSLGDLPYILKNCFLHCIVFPEDYLIKRKRLIRHWVTAGFIRGKTMEEVAEGYLYELVNRSLLQV-RESGRVRSCRMHDIIRLLALAKSNEERFCDGSTRR
>HORVU1Hr1G001490.2
DELVGKEHKERLIRLTSSSNVTVVWGMPGVGKTTLVDHVYMKE-NFDVAAWVTVSERIEDLLKKIVAQ-RGLSKYIHNYLQGKRYILVLDDVWAERLWSIR-IFTS-TSRVIITSRKQAV--ATIHLEPLEEHYSWLLFCKGAFNDECPLELHELAWKFIAKCQGLPIAIACISRLLSKNWQDVYQCLDSFKDVIPD-AMILKVSLEDLPFDLKNCFLHSALSPEDYVLKRRKTTRQWITAGFITVKTLEEVAEGYMVELVNRSLLQV-RYVGRLRKCRMHDVIRLLALNKAKEECFGNSSARR
>HORVU1Hr1G001630.1
DELVGKENKERLIRLTRNNKVIMVWGMPGVGKTTLVDHVYVKE-DFDVAAWVTVSERIEDLLKKIAAQ-RGLAKSIHNYLESKNYILVLDDVWDERLWSIR-VFTS-TSRVVMTSRKQTV--ATIHLEPLQAHHSWVLFCKGAFNDKCPLELHELAWKFIAKSQGLPIAIACIGRLLSQNWEDVYRCLDSLKDVIPD-AMILKVSLEDLPFDLKNCFLHCALSPEDYVLKRRKTMRQWITVGFITEKTLEEVAEGYLVELVNRSLLQV-RYAGRLKYCRMHDVIRLLALNKAKEECFGNGTARR
>HORVU1Hr1G005710.8
NELVGEENKERLIQLTRSIKVTTVWGMPGVGKTTLVAHVYLKV-DFDAAAWVTVSKHIEDLLKKIAAQ-RGLAESIHNYLQGKKYILVLDDVWTPLVWSIR-AFTS-TGRFVITSRKHEVSLATIHLEPLQEHHSWLLFCKGAFNDECPVELQELAHKFIAKCQGLPIAIACIGRLLSPTWEDVYRGLDSLKDVIPD-AMILKVSLEDLPYDLKNCFLHCALSPEDYVLKRRKTMRLWIAAGFIREKTLEEVAEGYLAELVNRSLLQV-RYAGRVKYCRMHDVIRLLALNKAKEECFGNGSARR
>Os06g22460.1
EDLVGEKKRDLLMKVKRR-MVVSVWGMSGIGKTALVANVYIKA-DFDTCAWITVSQEADDLLRRTAQEKRGLVETTRSYLENKRYVLVLDDVWNANVWFSK-AFDG-IGRIILTSRNYDVALAHINLQPLEKHHAWDLFCKEAFKENCPPELQPWANNFVDKCNGLPIAIVCIGRLLSSTWEKVYKNLEMLNNSIMDMMIILKISLEDLPHNIKNCFLYCSMFPENYVMKRKSLVRLWVAEGFIEERTLEEVAEHYLTELVNRCLLLV-REAGHVHEVQMHDILRVLALSKAHEQNFCNHSARR
>Os10g07978.1
EALVGAENKQLLMDLKQH-MIITVWGMGGVGKTTLVAHVYIKT-DFDTCAWITVSNEADDLLKQIVAEKRSLVETIRLYLEKKRYVLVLDDVWSVNVWFIK-AFGG-HGRIIFTSRIYEVALAPINLQPLQNHYAWDLFCKEAFKESCPVELHPWAQRFVDKCKGLPIAIVCIGRLLSANWENVYRNLEMFNNYILD-MIILKVSLEDLPHNMKNCFLYCSMFPENYVMQRKWLVRLWIAEGFIEEKTLEEVAEDYLTELINRCLLVV-RESGYIDDFQMHDIFRVLALSKAREENFCDYTARR
>Os10g07978.2
EALVGAENKQLLMDLKQH-MIITVWGMGGVGKTTLVAHVYIKT-DFDTCAWITVSNEADDLLKQIVAEKRSLVETIRLYLEKKRYVLVLDDVWSVNVWFIK-AFGG-HGRIIFTSRIYEVALAPINLQPLQNHYAWDLFCKEAFKESCPVELHPWAQRFVDKCKGLPIAIVCIGRLLSANWENVYRNLEMFNNYILD-MIILKVSLEDLPHNMKNCFLYCSMFPENYVMQRKWLVRLWIAEGFIEEKTLEEVAEDYLTELINRCLLVV-RESGYIDDFQMHDIFRVLALSKAREENFCDYTARR
>HORVU3Hr1G003810.4
ADLVGAENRDLLKKMKRH-MIITVWGMGGVGKTTLVAHVYIKT-DFDTCAWITVSHEANDLLRQIVEEKRSLVETIRRYLEKKRYVLVLDDVWSVNVWFSK-AFGG-LGRIIFTSRIYEVALASINLQPLQNHYAWDLFCKEAFKEDCPPELQYWANKFVEKCNGLPIAIVCIGRLLSATWENVYRTLELFNNCILD-MIILKVSLEDLPHNMKNCFLYCCMFPENHVMQRKWLVRLWVAEGFIEEKTLEEVAEDYLTELINRCLLVV-RESGYVDDFQMHDILRVLALSKAREENFCDYSARR
>HORVU5Hr1G057670.3
VDPVGEHNRDLLIGLTHQNMVISVWGMGGVGKTTLVTHVYIKP-RFERHAFITVSQRSIDLLRQILKKNESLVEIMRSYLHSRRYILILDDLWDANVWFIR-AFGG-SSKVVLTSRIHDVASAKIDLGPLESQHSWDLFCKEAFKESCPRELEAWGRKIVESCDGLPIAIVCIGRLLSQTWEKVHKDIELLSNSIID-MLILKVSLEDLSHNLKNCFLFCSLFPEVYRVRRKMLIRFWVSEGFIKRRTEEEIAEDYLNELVNRCLLQT-REFGRVRECRMHDVVRVLALSKSKEEMFSDCSARR
>Solyc01g086810
EALVGENPTQQLIGLVR-LKVVSVVGMGGSGKTTLVKKVYATVKNFNSLAWITVSKKVEEVLKDMIQQQNRLKTIAKVFLQSRTYVLVFDDVWSIQAWEIR-ALDV-GSRVILTTRLLDVASCSYEVKPLSTEESWILFCQKAFG-SCPSHLESISRNILKKCGGLPLAIVAVGGVLARNWGMLNHSLGPLCNDKFESMIVLLLSFNDLPYYLKPCFLYLSIYPEDYLIERNTLIYRWITEGFVKQRTVEDVADGYLNELINRSLIHV-YDDGSMKLGRIHDLYRELILSKSRDDNFTD---RR
>Bv4_081960_kacj.t1
DSIFGEDHKAEIIKL-QHRSVIAVVGMGGIGKTTLVRKVYEEVRCFSFYAWVTVSQKWKVVLNS----PVNIINDLRNHLKDERYIVVFDDVWDVELWRVN-ALTN-NSKILMTTRDKNIALWMYDLQPLPKDAAWDLFCHKTFH-ICPPELEQLSRQMIEKCEGLPLAIVAIAGLLSKVWNKVQSGLGFLSNRHFSSTKVLLLSYHELPYYLKPCFLYFGVLPGAYSIDCMRLIRLWIGEGFIQNKTLEEVAEEYLNELVHKNLVQYAAIKKS-RLFRIHDILREIILPKLDNLCFCS---RR
>Bv4_082000_hhjh.t1
ESLFDTRKKTQIFSL-QNRAVIAVVGMGGLGKTTLVRKVYKKVKGFSVYAWVTVSQRWRDLLNS----AHTIISKLRIHLEEKRYIVVFDDVWDTKLWEVE-ALNN-CSGIMMTTREVDVGGWNYKLEALSAKASWDLFCHKTFN-NCPPELENLSREMVGKCEGLPLAIVAMAGLLSKIWIKLYNSFGFISNPHFSNTKILLFSYYKLPYYLKPCFLYLGMFPEDYIISSNMLVRQWIAEGFIQNKTVEEVAKEYLGQLINRSLIQH-INPTE-RRFRVHDIVREVILPKLDYLCIGS---RR
>Bv4_082010_odwq.t1
ESLFDTHKKTQIFSL-QDRAVIAVVGMGGLGKTTLVRKVYKKVKGFSVYAWVTVSQRWRDLLNS----AHTIISKLRIHLEEKRYIVVFDDVWDSKLWEVE-ALNN-CSAIMMTTREVDVGGWNYKLEPLSAKASWDLFCHKTFN-NCPPELEKLSWEMVGKCEGLPLALVAIAGLLSKIWIKLYNSFGFMSNPHFSNTKILLFSYYKLPYYLKPCFLYLGMFPEDYIISSNMLVRLWIAEGFIQNKTVEEVAKEYLGQLINRSLIQH-INPTE-RRFRVHDIVREVILPKLEYLYIGS---RR
>Bv4_082220_fjik.t1
ESLFDTRKKTQIFSL-QNRAVIAVVGMGGLGKTTLVRKVYKKVKGFSVHAWVTVSQRWRDLLNS----VHTITSKLRNHLQEKRYIVVFDDVWDSKLWVVE-ALKN-CSRIMMTTREVDVGGWNYKLEPLSSEASWDLFCHKTFN-NCPSQLENLSQEMVGKCEGLPLAIVAIAGLLSKIWNKLYNSFGFISNPHFSNTKILLFSYYKLPYYLKPCFLYFGMFPEDYILSSNRLVRLWIAENFIQNKTVEEVAKEYLSELVNRSLIQH-INPTE-RRFRVHDILREIILPKLDYLCFGS---RR
>Bv7_159070_qhcp.t1
EAVVGEGDREHLVDLVK-RAVFSIVGMGGLGKTTLARKVYQIVIHFSNQAWVTVSQKVEELLKKTLKHETLLMFELREYLKQKKYMVVFDDVWSVEFWEIR-ALDN-GSRVLITTRYKEVAHCKYKLNRLPEEKALELFCKKVFYGQVPPELKELANNIVRRCEGLPLAIVAIAGLLSKEWQELEKNLGSLTNLHLSSMRILSLSYYELPYYLKLCLLYFGMLPEDYSIRHARLIRLWIAEGFVKGKSVEQVAKEYLVELINRSLVQS-LVDEKIRTIRVHDLMREIILSKSEELRYGT--ARR
>Os08g32880.1
EAVIGGYPKAKVTQLLQ-LRVISIIGSAGVGKTTLARSVYKKVQRFRCHAWITIGAPMVDRLKSIMVQEIQIAEVIGRYLADKSFLVVLDDIWNSDTWDLK-ALNN-GSRIIVSTRAQEIGRCRFEKRPLNEDDAWLLFCNKAFAQRCPAELEETGRKIVRECHGVPLLVVTIGGLMSQTWKNVLDNLHKYPEFTLPS--ILWFAYSDLPHHLKCCLLYFIMFPRKYSIKRMTLIRLWMAEGFIKNSTLEDTAGRYLTELIDRGMVQA-FDYGRVKSCSVHDMLREIIILKSTEDNFGT---RR
>Bv4_090940_iuzt.t1
EFLVGEKPKTDIIDLNR-TSTLTVVGKRGLGKTTIVGSVYTIVSYFPFRAWVGVSQNTLDMFKSIAKQEDSLICRVQKFLQEKRYMVVFDDVEDIKVREVR-ALSN-GSKILITTRSKNVSRFDYEVEPLPLDMAWELFCKKTFSGKCPGWLEARAREVLNKCEGVPLIILAIGRLLSNDWEKVCHGLGHLS-PELMGIKILIRSYYELPHSLKPCFLYFGLFPKDYHVDKMRLIRLWIAEGLIKELTPEQVAEENLNELLSLSMVEV-KSSEEPKTLRVHEFLHEIILSKLQELSFCS--PRR
>Os08g32890.1
EGWEGEEPKTSLFQLGHR-QMVALVGMPGVGKTSLARYVYNKVKHFNCHAWMTVEEATKQLLLGMISR-DELSGMIQRFLKQRRYVIVFDDISRRGQLKLS-AL-DNYGRVIVTSRNREVIECDITITQLTSPDDWNLFCYKAFSS---EEICQHRERISNLCAGLPLAIDVLSALLAH-WSSIISELES--HGDLGAAEILETSINELPKNMKNCLLYFSMFPKSSTVSHNTLVRLWIAEGFIKRQTRQAVAEKYLSDLVDLHVLME-SKYGRPKNYKVHDLMHQVIQKKAENEDFC---VRR
>Os10g10360.1
GMIVGDHEIAQIKSLLMNLTVISIVGQAGAGKSTLAKLAYVITEYFHKYGWVSISPSALEVLRDLVRQ-TEVSKLIFDFLKEERYLIVLDDIWTTDTWDIK-VFDK-GSRIILTTRDMEVGQPKHTPDLLDEDKSWELFQKKAF------QFTELGKKLSKKCNGLPLALVVLGCFLS-NWEKMVASVDWIK----GDVRILALSYHNMSNNLKACFLYTASFPEDYPITVHVLKKMWIAEGFVPNYTQEEVAYRYVEELAQRCMIQEESNIGWIKKIKVHDVLREWGIGQARKEGFLSSGCYR
>Os10g10360.3
GMIVGDHEIAQIKSLLMNLTVISIVGQAGAGKSTLAKLAYVITEYFHKYGWVSISPSALEVLRDLVRQ-TEVSKLIFDFLKEERYLIVLDDIWTTDTWDIK-VFDK-GSRIILTTRDMEVGQPKHTPDLLDEDKSWELFQKKAF------QFTELGKKLSKKCNGLPLALVVLGCFLS-NWEKMVASVDWIK----GDVRILALSYHNMSNNLKACFLYTASFPEDYPITVHVLKKMWIAEGFVPNYTQEEVAYRYVEELAQRCMIQEESNIGWIKKIKVHDVLREWGIGQARKEGFLSSGCYR
>Os10g10360.2
GMIVGDHEIAQIKSLLMNLTVISIVGQAGAGKSTLAKLAYVITEYFHKYGWVSISPSALEVLRDLVRQ-TEVSKLIFDFLKEERYLIVLDDIWTTDTWDIK-VFDK-GSRIILTTRDMEVGQPKHTPDLLDEDKSWELFQKKAF------QFTELGKKLSKKCNGLPLALVVLGCFLS-NWEKMVASVDWIK----GDVRILALSYHNMSNNLKACFLYTASFPEDYPITVHVLKKMWIAEGFVPNYTQEEVAYRYVEELAQRCMIQEESNIGWIKKIKVHDVLREWGIGQARKEGFLSSGCYR
>Os10g10360.4
GMIVGDHEIAQIKSLLMNLTVISIVGQAGAGKSTLAKLAYVITEYFHKYGWVSISPSALEVLRDLVRQ-TEVSKLIFDFLKEERYLIVLDDIWTTDTWDIK-VFDK-GSRIILTTRDMEVGQPKHTPDLLDEDKSWELFQKKAF------QFTELGKKLSKKCNGLPLALVVLGCFLS-NWEKMVASVDWIK----GDVRILALSYHNMSNNLKACFLYTASFPEDYPITVHVLKKMWIAEGFVPNYTQEEVAYRYVEELAQRCMIQEESNIGWIKKIKVHDVLREWGIGQARKEGFLSSGCYR
>HORVU5Hr1G072540.26
EVVIGDSEINQVKDLLKDLTVVSLVGAGGAGKSTIARKVYLVAKHFNSCAWICISQTVYGALKDIVKG-MEIIKKIHSFLKDKRYLVVLDDVWRMEDWDIQ-AFDV-GSRIVLTTRNSAVSNPNQEVKLLNNEESVELFNRKAFSA---DSFRELGKILALKCNGLPLAIVVMGGFLS-RWRRMVATVNWAK----GDIAILDLSYYDLTSNLKACFLYITSFPEDYTVPVGLLTKLWISEGFIPNCSLEETALGYVEELAQRCLILEKSRC--IKTVKVHDVLRDWGIGRARREGFFSSRAYR
>HORVU1Hr1G075170.1
DSMVGEDEYEEIVDLVN-LSAVSIVAMGGAGKTTLARKVYSVVEHFETIAWVTVSQKGIDLMKDIMKQ-YEVGKKIHDFLLNKIYLVVLDDVWETDTWDINRAFNA-GSRVLLTTRKEDVANIQHHLKKLDEDESWKLFNSKALSI---YEFEELGRNLARKCDGLPLALAVLAGYLS-NWCDILL--DWSK----HMMEILARSYKDLANHLRSCYLYFAAFPEDSKISVLALIEVWIAERFIPHHKLEETAHKYVLELAQRNLIQIDSVHGWIVTVRIHDILRDWCIEEARQDGFLNKLSYR
>HORVU2Hr1G022620.8
NVIVGEDEYQEITDLVNTLSAISIVAMGGAGKTSLVRKIYSRVKHFDTAAWVTVSQKAVDLLTSIMEQ-CEVGKEIHDFLLQKRFLVVLDDVWETDTWEINKAFDV-GSRVLLTTRKQDVANVQHHLKKLDEEKSWELFSSKALPN---DEFEELGKKLARKCNGLPLALAVFGGYLS-NWIDILS--SWSK----QMMDILARSYNDLPDHLKSCFLYVAAFPGDYEISVSDLIELWIAECFIPHHTLEEIARKYVTELAQRSLVQVNSAHGWIERIRIHDILRDWCIEEAREDGFLDKTSYR
>Bv6_152750_xsex.t1
ESFVDQRRKEEIITLDRRRFFLAVRGEAGIGKTTVVNQVYIRS-QFGLSASVTVSQKPADKLLEILEK-LSASEVFRNYMV-LSYIVVLDDVWDCDLLRIDVALSN-GSRILMTTRNKKVAKWKYVAKRLSEENAWNLFCKRLFNN---RALEKVSREISAKCAGLPLVILAVAGLLARSWKKVRDNLGHYK--SYKDTKIMLYSYHDLPYNLKACFLYFGMFPEDHEIEVSKLVRSWVAEALAKSYTPEEVAEDYVKDLIERGLVMI-HMKNNTMSVRIHDVLHEIIREKSKELDFC---PRR
>Bv6_152760_fdhj.t1
ESFVDDRRKEEIIMLDRRRFFLAVRGEAGIGKTTVVNQVYVKS-QFGLSAWVTVSQKPADILLKILEE-LSASAMLRNYMVQLSYIVVLDDVWDCDLLKIDVALSN-GSRILMTTRNKKVAKWKYVAKRLSEEDAWELFCKRLFNN---RALEEVSREILAKCAGLPLVILAVAGLLAKSWKTVRDNLGHYKSSSYEDTKIMLYSYHDLPYNLKACFLYFGMFPEDHDIEVSKLVRSWVAEALAKSYTPEEVAEDYVKDLIERGLVMI-HMKNNTMSVRIHDVLHEIIREKSKELDFC---PRR
>Os12g31160.1
-RLVGDEPMEELVRLRQHFKVVSIVGGGGLGKTTLAKEVYRKIHEFVSCAFVTVGQHIPTVLLNMLRQEPTVVGKIREFLDKKRYFITIDDIWSISAWKIKYALENPGSRIVATTRISDVAKS-YPMKHLSKTDSKQLFLGRLQPKYSSTLEEGVFHDVWNICGGMPLAMIVIAGMLN--EDNK--SIKKLKHPTLQGMRILRICYSDLSLPVRTCLLYLSIFPEDETVEKNRLIWRWIAERFIPKVTLWETAESYFNELVNRQLIQ---EAGDVVKVKVHDVVLEFIASVAAEENFVDMVVRR
>HORVU3Hr1G001250.3
ERVVGDEPRNVLVNLTRR-KVVCILGTGGIGKSTLATGIYRQLQRFSCGAFVHLGRSVKTTLISILKQEKKVINKLWAFLKTKSYFVVLVDMRSISTWKFSCVLNKKSSRILITTCTKDVAES-HPMERLSEEDSKTLF-----HKPVSQRLLEVSDDMLEMCGGVPLAITITAALLS--PE--------VCHSTPQWMKVLEISYDDLPLPLKSCFLYFSAFPGNRTIKKDRLIRRWEAEGLIAKESLWETGESYFNELINRRLIQDD-DNDEPTGCTVHGVVLDFMESLSAEENFTGGKVRR
>HORVU6Hr1G057110.1
ETLVGEVPMDELVKLTKSLKVVSILGMEGLGKTTLGNEIYSKIRNFECRAFVTLGRSIRETVQEILCQEKNLLAELSKYLATKRYFILVDGLWSIQAWKINSALNENGSRVLTTTCISAVAQR-YQIEPLNEEMSARLYLNLIRQEPADA---EVTKNMFEMCGGMPLALVLAAGLLA--ESKI--SVVSVQYSKSDGIKILQMSYDALSLPLRSCLLYLSVFREGCTIKKDRLIRLWIAERFIPRESLWETGQLYFKELIIRRLIENY-DDDQPVGCTVHGVVLDFINSLSSKGNFVGGSVRR
>HORVU7Hr1G115950.11
-NLVGEGPRDRLVKLDKQLKLVSIVGSRGIGKTTLAMEVYQSLKRFHCYTVISVSRDLRMILISILSQ-EQLIHTLSEFLKTRRYFIVIEDIWDVSAWKIRWAFDNCGSRILVTTCIVSIASP-FEMPPLSDAEARKLFFRRIFHECCPR-LTRISIDILKKCGGIPLAIIIIASLLA--WKRVRDAIGSIKSANLDGMKMLNFSYFDLPSDLRTCLLYLTVFPEGYVIDKARLIRRWIGEGFIIEKSSEEVGECYFNELINRGLIQIR-YDGRIEACQVQNMILDFILSISAEENFVYDNIRR
>HORVU7Hr1G115990.1
-DLVCDGPRDRLTKLDQQLKMVSIVGCRGIGKTTLAVEVYQSLKRYCCHTIVSVSRDLRMILISILTH-EQLIHKLSEFLKTRRYFIVIEDIWDLSTWKLRWAFDNCGSRILVTTCIISIASP-FRMAPLSDAEARKLFFSRIFHECCPR-LEEICIDILKKCGGIPLAIITIASLLA--WRRVRDAIGTLKSATLNGMQILNFAYFDLPFHLRTCLLYLAVFREGYVIDKERLIRRWMAEGFIIEKSLEEVGEYYFNELINRGLIQIR-YDGRIEACQVQNMIWDLILSKSAEENFVYDDIRR
>HORVU3Hr1G002130.3
ETLVGDGQKDDLMKLSTKLKIVSVVGFGGLGKTTLVKAVYDKMKGFD--AFVSAGQDVKRIIRDIISQ-QQLITKLGELLENKRYLIVIDDIWNKKVWDIKLAF-NLGSRIITTTRIVSVSEA-YQMEPLSDDDSKKLFYDRIF--GCPHEYDQVSIDILNKCGGVPLAVITMASMLSE-WHVLLSSISHID-PCWDEMDILSFSYYELSPH-KTCLLYSSIFPGALPIIRDRLVKKLVAEGIVTQKRLEQAASHCLDELVDRNVIHLECRNGEVIS-HIHPLMHSLLKEIARYETFADNPVPF
>Os08g05440.1
KNLVGDEPRDELIKLSRKTKIVYVVGMGGLGKTTLATAVYEKIKGFPLNAFVPIGQNMKAILWNILHREQELIGELKQFIKGKRWFLVENDIWDKPSWQLESGLDNYGSKILVTTRKSEVAT--YNMKPLSHDNSKELLYTRT-SE---KSLDEACDKILKKCAGVPLAIITIASLLA--WSEVYRAIDF-DNYEMANTRILSFSYYDLPSHLKNCLLYLSMFPEDYKIDKNHLIWIWIAEGFVPETNL-ELGESYFNELINRSMMQ--NFFGCIEGCRVHDMVLDLARSLTSEQNFVDNDARR
>HORVU3Hr1G099740.7
RTLFGEEPREKLISLFKEMKIVSIVGYGGLGKTTLAKAVYDKLKKFQCVAFVPVGQDMKKIFLDILIGEYQLISEIKGFLQDKRYFIVIDDIWDTPTWEITCAFDNLGNVVITTTRKSKV-D--YTPKVLSYSDSKKLFYTKVFKEECPAGVYEVSEKILKKCNGSPLAIATIASVLA--WSHAYNTIGFDDDSQVKRTKILSFSYYDMPLHLRACLLYLSLFPEDLFILKTMLIWMWIAEGLIHD-GV-ELGEIYFNDLVSRNMIQ--THKGFLNGCRVHDIVLHLLRSLSKEENFVDKGSRR
>AtZAR1
HTVVGEGDKRKIKELFDSLLIMAFVGMGGLGKTTIAQEVFKEIERFERRIWVSVSQTEEQIMRSILRNAGTLLRKIQQYLLGKRYLIVMDDVWDKNWWDIYQGLRGQGGSVIVTTRSESVAKVDHRPELLSPDNSWLLFCNVAFADTCERELEDVGKEIVTKCKGLPLTIKAVGGLLLKDWRRIAEHFDERNTSTDNVMSSLQLSYDELPSHLKSCILTLSLYPEDCVIPKQQLVHGWIGEGFVMRRSATESGEDCFSGLTNRCLIEVVKYSGTIITCKIHDMVRDLVIDIAKKDSFSNPECRH
>AT3G50950.2
HTVVGEGDKRKIKELFDSLLIMAFVGMGGLGKTTIAQEVFKEIERFERRIWVSVSQTEEQIMRSILRNAGTLLRKIQQYLLGKRYLIVMDDVWDKNWWDIYQGLRGQGGSVIVTTRSESVAKVDHRPELLSPDNSWLLFCNVAFADTCERELEDVGKEIVTKCKGLPLTIKAVGGLLLKDWRRIAEHFDERNTSTDNVMSSLQLSYDELPSHLKSCILTLSLYPEDCVIPKQQLVHGWIGEGFVMRRSATESGEDCFSGLTNRCLIEVVKYSGTIITCKIHDMVRDLVIDIAKKDSFSNPECRH
>Solyc02g084890
HTVVGEGDTEKIKDLFSDLLAVAFVGMGGLGKTTLAQKVFRSMEHFERRIWVSVSQTDEQVMRSILKSAGELLRKINQYLLGKRFLIVMDDVWSLDWWQIYSGLKGNGSSVIVTTRNELVARMAHWPKFLNEHYSWLLFRKIAFAAECNFELEDMGKEIVEKCKGLPLAIKAVGGVMLKPWRRIADHFDEK--EDNSVMASLQLSYDELPPYLKSCFLCFSLFPEDCVILKDKLIRWWIGESFIPRRLSTEVGEDCFSQLSNRCLIEVVKYNGVIHTCKMHDMVRDLVIKIADDDSFSTPSCRH
>NbZAR1
HTVVGEGDTEKIKDLFRDLLTIAFVGMGGLGKTTLAQKVFKRVEHLERRIWVSVSQTEEQVMRSILRSACELLRKINQYLLGKRFLIVMDDVWSWDWWQIYTGLKGNGSTVIVTTRNELVARMAHWPKFLNEHYSWLLFRKIAFGAECHFELEDVGKEIVEKCKGLPLAIKAVGGVMLKPWRRISNHFDEK--EDDSVMASLQLSYDELPPYLKSCFLCFSLFPEDCVIPKDQLIRWWIGEGFIPRRLSTEVGEDCFSQLSNRCLIEVVKYNGVIHTCKMHDMVRDLVIKLAEDDAFFTPACRH
>NbS00013646g0007.1
HTVVGEGDTEKIKDLFRDLLAIAFVGMGGLGKTTLAQKVFRRVEHFERRIWVSVSQTEEQVMRSILRSACELLRKINQYLLGKRLLIIMDDVWSLDWWQIYAGLKGNGSSVIVTMRNELVARMTHWPKFLNEHHSWLLFRKIAIAAECNFELEDVGKEIVEKCKGLPLAIKAVGGVMLKPWRRISNHFDEK--EDDSVMASLQLSYDELPPYLKSCFLCFSLFPEDCVIPKDQLIRWWIGESFISRRLSTEVGEDCFSQLSNR-----------------------------------------
>Bv9_203570_geqf.t1
HTVVGERDTRKLKDLSSSILSIGVVGMGGLGKTTVAQTVFKDIDRFEKRIWVSVSQNEEQIMRSILRYTGDLLRRINQYLLGKRFLIVLDDVWSEDWWVIYEGLKGNGSCIIVTSRIEEVTRMAHRPQVLNEGHSWSLFCNVAFEHECTSELESVGKEIVSKCRGLPLAIKAVGGMMLKPWRRIADHFDEG--VDNSVMASLQCSYDELPPYLKSCFLSLSIYPEDCEISKDQLVRWWIGEGFVPRRLATEASEDCFSGLTNRCLVEVVWYNGKISTCKVHDMVRDQVIKIAADDAFSGLSCRH
>Solyc07g053010
QSIVGSEDTRKIKEIFSDSHRVGIVGMGGLGKTTIAQKVYRQVNRFQKKVWVSVSQDELLIMKGILKQDGDLLNRILEALSHKSYLIVLDDVWSIDWWDISRGLKFHNCCIIITSRNDDVVKMSHRPRLLDDEESWSLFCKFAFSKKC-NQLEEVGREIVRKCHGLPLAIKTTGGMLSKPWTRICDNFEKVDSENISVMASLQLSYDELPAHLKQCMLCFSIYPDDHEIEAEQLVRWWVGEGLVRDETATDVAFGHLSELVSRCLVEAVRFDGKVYSCKMHDMVRDMTILVAEDEKFCHIASRH
>Solyc07g053020
ESTVGAEDTNTLKNILNGLQLIAIVGMGGLGKTTLAQKIYRQVCRFQGRIWVCKS-GELDIMKSILEQDNVLLKRIHEELSKKKYLIVMDDVWSIDWWRILEGLEAQGSCIIITSRNEEVVKMEHRPKLLSEEEGWSLLCKVAFSEECKDGLERVGKDILKKCAGLPLAIKTIGGLLSKNWKEVYQYLHIAESKDDSLMATLQLSYDALHPQQKQCILCFAIYPEDYEIEVDQLVNWWIGEGFIHEKTPREMALECISKLISRCLIEAVKYDGRVYSCKMHDMIREMIIRVAREESFCNIACRR
>Solyc06g064760
DDVVGENDAEVIMMLIKERDVISIYGMPGLGKTTLARKVYPSIAYFDVKAWCAVSQNRRTLLVEIFKQEDDVADMLRRVLIGKRYLIVLDDIWDVEAWELGICFLGYESRVMVTTRIEQVTKLHYSLKFLTSQESWELLEKKVFRESCPPDLVEAGLQVALHCKGLPLAVVLIAGIIAREWVEVANDLSSA-LGEQ-SMKVIQSSYHHLDDHLKPCLLYMALFPEDHKIPVDDLLKLWMAEEFVLSENMEEASRNCLCGLLNKSLVMMYRDNRDVRYCSLHDVVREFCLRKLTEDKYM---ESR
>Solyc06g064720
DDVVGENDAQIIMKLIKERDLISIYGMPGLGKTTLARKVYPYIVYFDVKTWCAVSQNRRTLLVEIFKQKDDVADMLRKVLIGKRYLIVLDDIWDVEAWELGICFQGCGSRVMVTTRIEQVAKLHYSLSFLSSKKSWELLEKKVFRESCPPDLLEAGLQVALHCKGLPLVVVLIAGMLARKWLKVANDLSSA-LGEQ-SMKVIQSSYDHLENHLKPCLLYMALFPEDHKITVDDLLKLWMAEEFVLVENMEEAYRVCLSDLLNKSLVMASIANRDVVHCSLHDVVREFCLRKLTEDKYM---DSR
>Solyc06g064680
DDVVGEKDAEIIMKLIKERDLISIYGMPGLGKTTLARKVYPSIVYFEVKAWCAVSQNRSTLLVEIFKQKDDVADMLRKVLIGKRYLIVLDDIWEVEAWELGICFQGCGSRVMVTTRIEQVAKLHYSLSFLSSKKSWELLEKKVFRESCPPDLLEAGLQVALHCKGLPLVVVLIAGMIAREWLEVANDLSSA-LGEQ-SMKVIQSSYDHLENHLKPCLLYMALFPEDHKITVDDLLKLWMAEEFVLVENMEEASRVCLSDLLNRSLIMVSMFYDNVQYCSLHDVVREFCLRKLTEDKYM---ESR
>Solyc06g064750
DDVVGEIHAQIIVNLIKERNVISIYGMPGLGKTTLARKVYPSILYFDVKAWCAVSQNRRTLLVEIFKQKDDVADMLRKVLIGKRYLIVLDDIWDVEAWELGICFQGCGSRVMVTTRIEQIAKLDYSLSFLTSEESWGLLEKKIFRESCPPDLVEAGLQVALHCKGLPLTVVLIAGILGREWLEVAADLSSA-LGQQ-SMKVIQSSYDHLEDHLKPCLLYMALFPEDHKIPVDHLLKLWIAEEFVLAENMEEACRVCLSDLLNRSLIMVSMFYCDVQYYSLHDVVREFCLRKLTEDKYM---ISR
>Solyc05g009760
-ELVGDEHAQNITDLIWDLDVVSIVGMAGLGKTALARKVYRSIIRFDVRAWCSVSQNRRQLVLQILTQHDDPEDILRKCLNGKRYLVVLDNIWDGKAWDFQSCFDFHGSRIMITTRDKAMASVFYSLPRLEDDQSWELLQKKVFRKSCPLELVNVGKLVAKACRGLPLLIIMIAEVL-REWLKVAYDISSV-PNKEIIMMTIQSSYDHLLDHLKPCLIYMGLFPKKYEIPVSDLLKWWIAEEFVHILKLEELSEICLHDLVGTNLVVVSTSNGKMKCCIVLDHVRDFCLRKITEEKF----EQR
>Solyc05g009750
DEVVGDDDVEIISELKTNLDVISIVGMAGIGKTALARKIYNSIIHFDVRAWCSVSQDVRKLLERLM---------------ARRFLIVLDDIWEGKAWDLKLYLNYKGSRVMVTTRNEKLAMMDYSLPFLNDEKSWELLQKKVFQENCPLELSNVGPLVAKKCRGLPSLIIMIAGILSKEWLKVAYDICSA-FETKMSLKTIQSSYDHLANHLKPCLIYMALFPKSYEIPVSDLLEWWIAEEFVQIWRLEELSEICLYDLVSRNLVMVSTSNGKMKCCIILDQVREFCLRKITEEKFM---EQR
>Solyc09g098130
DEVVGENKAEELIDLINELDVVPIVGMGGQGKTTIARKLYDIIVRFDVRAWCIISQNQRELLQDIFSQNDVLADMLRRKLMGKRYLIVLDDMWDCMVWDLRLSFDVIRSRIVVTTRLEEVGKVDYSLPFLTTEESCQLLQKKVFQEDCPPELQDVSQAVAEKCKGLPLVVVLVAGIIKMEWNEVKDALFDLSEFEEYSLATMQLSFDNLPHCLKPCLLYMGMFSEDARIPASTLISLWIAEGFVETTLMEEEAEGYLMDLISSNMVMLSRYKGKVKYCQVHDVVHHFCLEKSREAKFMG--GTR
>Sw5b
DEVVGENKAEELIDLINELDVVPIVGMGGQGKTTIARKLYDIIVRFDVRAWCIISQNRRELLQDIFSQDDVLADMLRRKLMGKRYLIVLDDMWDCMVWDLRLSFDDIRSRIVVTTRLEEVGKVDYSLPFLTTEESCQLLQKKVFQEDCPPELQDVSQAVAEKCKGLPLVVVLVAGIIKMEWNEVKDALFDLSEFEEYSLATMQLSFDNLPHCLKPCLLYMGMFSEDARIPASTLISLWIAEGFVETRLMEEEAEGYLMDLISSNLVMLSRYKGRVKYCQVHDVVHHFCLEKSREAKFMG--GTR
>Solyc09g098100
DEIVGGNDIEKMFQLINDLDVVPIVGMGGQGKTTVARKVYDNIVHFDVRAWCIVSQNRRKLLQDILSQKDILADELRKSLMGKRYLIVLDDMWDCMAWDLRLSFDSNRSRIVVTTRLEKVGEVDYSLPFLTKEESCELLQKKVFQEDFPPELQDVSRAVAEKCKGLPLVVVLVAGIIKMEWNEVKDSLFDLCHSEQYSRATMQLSFDNLADCLKPCLLYMGMFPEDASINVSALLSLWLAEDFVQI------AEDYLMNLISSNVVMVSKYNGKIKYCEVHDVVLHFCLEKSREENFMG--QSR
>NbS00024228g0008.1
----------------KELDVIPIVGMAGQGKTTFARKLYDIIVHFDVRAWCIISQNRQELLQEIFGQKGELADMLRKRLIGRRYLIVLDDMWDIKAWELRLSFNGTGSRIIVTTRLEEVGKVDHSLPFLKLDESLKLLQKKVFQEACPPKLQDVSLAVAKKCKGLPLVIILVAGIIKTEWDEVNKSLLSL-EAEGYSLSTMQLSYDNLPDSLKPCLLYM--------------------------------AEGYLMDLISSNVVMVERYNGKAKYCQVHDVVLHFCLEKSREEKFMG--ETR
>NbS00002905g0008.1
DEIVGENEAEIIIELNKELDVIPIVGMAGQGKTTFARKLYAIIVHFDVRAWCIISQSRQELLQEIFSQKGELADMLRKRLIGRRYLIVLDDMWDIKAWELRLSFNGTGSRIIVTTRLEEVGKVDHSLPFLKLDESLKLLQKKVFLEACPPELQDVSLAVAEKCKGLPLVIILVAGIIKMEWDEVNKSLLSL-EAEGYNLSTMQLSYDNLPDSLKPCLLYMGMFPEDARIPVSKLISLWIAEGFVQ------VAEGYLMDLISSNVVMVERYNGKAKYCQVHDVVLHFCLEKSREEKFMG--ETR
>NbS00038091g0013.1
DEIVGENEAEIIIELNKELDVIPIVGMAGQGKTTFARKLYAIIVRFGVRAWCIISQNRQELLQEIFGQKGELADMLRKRLIGRRYLIVLDDMWDIKAWELRLSFNGTGSRIIVTTRLEEVGKVDHSLPFLKLDESLKLLQKKVFQEACPPELQDISLAVAKKCKGLPLVIIFVAGIIKTEWDEVNKSLLSL-EAEGYSLSTMQLSYDNLPDSLKPCLLYMGMFPEDARIPVSKLISLWIAEGFVQIKSMEEAAERYLMDLINSNVVMVERYNGKAKYCQVHDVVLHFCLEKSREEKFMG--QTR
>NbS00000634g0116.1
IEIVGEGDTEIIIQLIDELDVIAIVGMGGQGKTTLARKLYRTIVHFDAQAWCCISQDLEEVFFEIFRQKPNLADMLRKSLMGKRYFIVLDDMWEVMAWDLRLSFNDLGSRILLTTRLEELAKVDYFLPFLTPEESWELLQKKVFAESCPPELYLLGQSAAEKCKGLPLVIILMAGIISMEWLEVSNALFSVKEGE-YGLATIKFSYDNLPVHLRPCLLYMGMFPEDHEIEVSRLINLWKAEGIVQIRRFEEVAEGYLMDLISCSLVMASRYKGKVKYCQVHDLVLDFCLKRSREEKFMGVSEIR
>Solyc04g008140
SETVGEKEEAWIIDLDSELDVISIVGMPGLGKTTLANKVYTLV-------------NKSKVLREILKQG-DLAEKLRRALLDKRYLIVLDDVWDIETGELIACFKVRGNRIILTSRSSKVGLVDLRLQLLTPEKSWDLFVKKVFGKSCPAELSKVGHQIVEKCKGLPLAIVLIAGVIVKEWLKILHNLDSITNINL----VMQLSYDHLPCHLKPLLLYFATTQKSQRTPVSTLMQLWMAEGFVDD-SLEEVTQSYLDALISSSLIMVDISESIIKVCYVHDVVHDFCSEKAKKEKLLSGDHHR
>Solyc04g008120
SETVGEKEESQIIDLDSELDVISIVGMPGLGKTTLANKVYTLVAHFHVRAWCTVSQNKSKVLLEILQQE-DLAEKLRTALLDKRYLIVLDDVWDIATGELIACFKVRGNRVILTSRSSEVGLVDLNLELLTPEESWDLFEKRVFGESCPAELSKVGHQIVEKCKGLPLAIVLIAGVIVKEWLKILHNLDSITNINL----VMQLSYDHLPCHLKPLLLYFATTQKSQRTPVSTLMQLWMAEGFVDD-SLEEVTQSYLDALISSSLIMVDISESIIKVCYVHDVVHDFCSEKAKKQKFLSGDHHR
>Solyc04g008130
LETVGEEDEARIIGLDSELDVISIVGMPGVGKTTLANKVYTLVAHFKIRAKCTVSQNKSKVLREILQQE-DLAGKLRVALLDKRYLIVLDDVWDIATGELIACFKVRGNRVILTSRSSEVGLVDLHLQLLTPEKSWDLFVKKVFEESCPAELSDIGHQIVEKCKGLPLSIVLIAGVIVKKWLQIEHNLDSISNNNLQMMKVMQLSYDHLPYHLKPLLLYFARSQKSKRTPVSTLMQLWMAEGLVDD-SSVETTQSYLNALISSSLIMVDISESLIRACYVHDVVHDFCSVKAKKEKFFSGDHRR
>Hero
LETVGEEDEARIIGLDSKLDVISIVGMPGVGKTTLANKVYTLVAHFKIRAKCTVSQNKSKVLREILQQE-DLAEKLRVALLDKRYLIVLDDVWDIATGELIACFKVRGNRVILTSRSGEVGLVDVDLQVLTDEKSWELFEKRVFRESCPAELLDIGHQIVEKCKGLPLALVLIAGVIVKEWVKIQNNLDSTSNINSQIMNVMQSSYDHLPYQLKPLLLYFARLQKSERTPVSMLMQLWMAEGLVDDKSLEEVTESYLDALISSSLIMVDISVSNMRACYVHDVVHDFCSVKAGKEKFFSGDHHR
>Solyc04g051210
SETVGEEDEACTIDLDSKLDVISIVEMPGFSKITLANKVYTLVAHFNVCAWCTISQIKSKVLQVILQQE-----------------------------------ESEGDKVV------------------------DLAEKLVFGQRCSSELSEFGHQIVERCQGLPLAVILIAGVIVKEWLKIQHNMDSIANNNLQIMKVMQLSYDHLPHHLKLLLFYFERSQKNKRTPLSKLMQLWMAEEFVDCKSSLEDNSNYLEALIYSSLVMVDSSKSSIKVCYVHDVVHDFCSVIAKKEIFFSGA---
>Solyc05g047700
RKIVGEEETEWIIRLTAEIDVISIVGMPGLGKTTLAYRVYKSIVHFDVCAWCTVDQNEKKLLQKIFNQKDEVADKLRKQLFGKRYLIVLDDIWDTAIFDLTRPFELKGSRVILTSRKKEVALGNLYLRLLRSDESWELLEKSVFGERCPDELKYVGEKIAQKCDGLPLVLDLIGGVISKKWLEVLNNLSSIFKDEEEVVKIIQLSYDHLSDHVKPCLVYLASYPKDEDIRISELKDLWIFQGLVQIKSAEEVVDV----LISSSLVIPF-----NSICKIHDLVHDFCYIKSRKEKLLSKAPRG
>Solyc05g043420
SKIVGEEETKWIIRLTAEIDVISIVGMPGLGKTTLAYRVYKSIVHFDVCAWCTVDQNEKKLLQKIFNQKEDVADKLRRKLCGQRYLIVLDDMWDTATWDLTRPFEFKGSRVILTSRKKEVALGDLYLRLLKPKESWELLEKRVFGEGCPDELKDVGEKIARKCDGLPLVLDLIGGVISKKWLEVLNNLSSIFKDEEEVAKVIQLSYDHLSDHVKPCLVYLASYPKDKDIMISELKDLWIAQGLVQTKSAEEVVEIYVDELISSSLVIPF-----KFIFKIHDLVHDFCYIKSRKEKLFSNTPRG
>Solyc05g054340
RKIVGEEETEWIIRLTAEIDVISIVGMPGLGKTTLAYIVYKSIVHFDVCAWCTVDQNEKKLLQNIFNQKDDVADKLRKRLCGKRYLIVLDDMWDTETLDLMRPFEFKGSRVILTSRKKEVALGDLYLRLLRSEESWELLEKRVFGEGCPDELKDVGKKIARKCDGLPLVVDLISGVISKKWLDILNNLSSIFKDEKEVEKVIQLSYDHLSDHVKPCLISLSTYPKDKDIRISELKKLWISQGFVDIRSAEEVVD----ELISSSLVIPF-----NSIYKIHDLVHDFCYIKGRKENLFSKAPRG
>Solyc05g054010
RKIVGEEETEWIIRLTAELDVISIVGMPGIGKTTLAYRLYKSIVHYDVCAWCTVDQNEKKLLQKIFNQEDDVADKLRRRLCGQRYLIVLDDMWDTATLDLMRPFEFKGSRVILTSRKKEVALGDLYLRLLRSEESWELSEKKVFGGRCPDELEDVEKRIARKCDGLPLVVDLIGGVISKKWAEVLNDLSSIFKDEEKVLKVIQLSYDHLSDHVKPCLVYLATYPKDKDIRMSELKDLWISQG---LRSAEEVVD----ELISSSLVIPF-----DSIFKIHDLVHDFCYIKSRKEKLFSKPPRG
>Solyc05g053990
RKIVGEEETEWIIRLTAELDVISIVGMPGLGKTTLAYRVYKSIVHYDVCAWCTVDQNEKKLLQKIFNQEDDVADKLRKRLCGQRYLIVLDDMWDTATLDLMRPFEFKGSRVILTSRKKEIALGDLYLRLLRSEESWELLEKRVFGEGCPDELKDVGKKIARRCGGLPLLVDLIGGVISKKWAEVLNDLSSIFKDEEEVVKVIQLSYDHLSDHVKPCFVYLASFPKDEDISMSELKDLWISQG---LKSAEEVVD----ELISSSLVIPF-----DSIFKIHDLVHDFCDIKCRKEKLLSKATRG
>Solyc05g050430
RKIVGEEETEWIIRLTDEIDVISIVGMPGLGKTTL----------------CTVDQNEKKLLQKIFNQKDDVADKLRRKLFGKRYLIVLDDMWDTDILDLMRPFKFEGSRVILTSRKKEIALGDLYLRLLRSEESWELFNKRVFGEGCPDELKDVGEKIALKCGGLPLVVDLIGGVISKKWAEVLNDLSSIFKDEEEVVKVIQLSYEHLSHDVKPCLLCLATYPKDEDISMSELKDLWIFQG---LKSAEEVVD----ELISSSLVIPF-----DSIFKIHDLVHDFCYIKSRKEKLLSKAPRG
>Solyc05g054020
RKIVGEEETEWIIRLTAEIDVISIVGMPGIGKTTLAYRVYKAIVHFDVCAWCTVDQNEKKLLQKIFNQKDGVADKLWKQLCGKRYLIVMDDMWDTETLDLMRPLEFKGSRVILTSRKKEVALGDLYLRLLRSEESRELLKKRVFGEGCPDELMDVGKRIAKKCGGLPLVLDLIGGVLSKKWLEVLHSLSSIFKDEEEVVKAIQLSYYHLSDDVKPCLVCLATYPKDEDIRMSELEDLLIFQG---LKSAEEVVD----ELISCSLVIPF-----DSIIKIHDLVHDFCDIKCRKEKLFSKAPRG
>Solyc05g044490
IQIVGEEETEWIIRLTTEVDVISIVGMPGLGKTTLAYRVFKSVVHFDVRAWCTVDQNDKKLLQKIFNQKEDIADKLRKELFGKRYLIFLDDLWDIETWNLTRPFQIRRSRIILTSRKREVALGDLYLRLLTPEESWDLLVKRVFGERCPDELLVVGEEIARKCAGLPLLLDLIGGVIAKKWLEVLNNLNSILKDEEEVMKVIQLSYDHLPNHLKPCLLYLASYPKDNYIKISELKHLWSSEGLVEIKSVDELLEVYVDELISSSLVVVFGHDR-NPIFRIHDLVHDFCLIKSRNEHLFSNTPRA
>NbS00035525g0015.1
IHIVGEKEIKEIISLTTEIDVISIVGMPVLGKTTLAYKVYKFVVHFDVRAWCTVDQNEKI---KIYNQKDDVADKLRKQLCGKRYLIVLDDLWDIAIWDLTRSFEF----IILTSRKKEVALGDLYLRLLTLGESWELLEKRVFGERCPGELLDVGEEIALKYDGLPLVLDLIGGVIAKKWLEVLNNLTP----KNEVEKVIQLSYDHLSDHLTPCLLYLASCPKDESIEISQLKDLWSAEGLVETKSVEEVMEIYVDELISSSLVIVF-NERGTSSCRIHDLVHDCCWEKARKEKLFSSATRG
>Solyc06g008770
RKIVGEEETNLILRLTADLDVISITGMPGSGKTTLAYKVYKSVSHFDLRAWCTVDQDDKKLLDTIFSQD-------------KVILIVLDDVWDTTTWDLTRPFEAKGSRIILTTREKEVALGDLDLRLLRPDESWELLEKRAFGEICPDELLDVGKEIAENCKGLPLVADLIAGVIAKKWLKVQSSLSSILNSEVEVMKVVELSYDHLPHHLKPCLLYFASMPKDTIMSIYELNIFLGGEGFVGTKSMEEVVKIYMDDLISSSLVICFEGD--ALNFKIHDLVHDFCLIKARKENLFSSAPRQ
>Solyc00g102400
RKIVGEEETNLILRLTADLDVISITGMPGSGKTTLAYKVYKSVSHFDLRAWCTVDQDDKKLLDTIFSQDIDVADKLRKQLFGKRYFIVLDDVWDTTTWDLTRPFEAKGSRIILTTREKEVALGDLDLRLLRPDESWELLEKRAFGESCPDELLDVGKEIAKNCKGLPLVADLIAGVIAKKWLEVQSSLSSILNSEVEVMKVIELSYDHLPHHLKPCLLYFASWPKDTTTTIYELNIFLGAEGFVGEKSMEEVVKIYMDDLISSSLVICFEGD--SLNFQIHDLVHDFCVIKARKENLLSSAPRQ
>Solyc06g008800
RKIVGEEETNLILRLTADLDVISITGMPGSGKTTLAYKVYKSVSHFDLRAWCTVDQDDKKLLDTIFSQDIDVADKLRKQLFGKRYFIVLDDVWDTTTWDLTRPFEAKGSRIILTTREKEVALGDLDLRLLRPDESWELLEKRAFGESCPDELLDVGKEIAKNCKGLPLVADLIAGVIAKKWLEVQSSLSSILNSEVEVMKVIELSYDHLPHHLKPCLLYFASWPKDTTTTIYELNIFLGAEGFVGEKSMEEVVKIYMDDLISSSLVICFEGD--SLNFQIHDLVHDFCVIKARKENLLSSAPRQ
>Solyc06g008450
RKIVGEEETNLILRLTADLDVISITGMPGSGKTTLAYKVYKSVSHFDLRAWCTVDQDEKKLLNKIFNQDIDVPDKLRKQLYGKRYLIVLDDVWETTTWDVTRPFEAKGSRIILTTREKEVALGDLDLRLLRPDESWELLEKRAFGESCPDELLDVGKEIAENCKGLPLVADLIAGVIAKKWLEVQSSLSSILNSEVEVMKVIELSYDHLPHHLKPCLLYFASFPKDTSLTIYEFNVYLGAEGFVGANSMEEVVKIYMDDLISSSLVICFEGD--ALNFQIHDLVHDFCLIKARKENLFSSAPRQ
>Solyc06g008400
RKIVGEEETNLILRLTADLDVISITGMPGSGKTTLAYKVYKSVSHFDLRAWCTVDQDDKKLLDTIFSQDIDVPDKLRKQLYGKRYLIVLDDVWDTTTWDLTRPFEAKGSRIILTTREKEVALGDLDLRLLRSDESWELLEKRAFGESCPDELLDVGKEIAENCKGLPLVADLIAGVIAKKWLEVQSSLSSILNSEVEVMKVIELSYDHLLHHLKPCLLYFASFPKDTSLTIYELSIYLGAEGFVGTKSMEEVVKIYMDDLISSSLVICFEGD--ALNFQIHDLVHDFCLIKARKEKLFSSTPRQ
>Mi1.2
RKIVGEEETNLILRLTADLDVISITGMPGSGKTTLAYKVYKSVSHFDLRAWCTVDQDDKKLLDTIFSQDIDVADKLRKQLFGKRYLIVLDDVWDTTTLDLTRPFEAKGSRIILTTREKEVALGDLDLRLLRPDESWELLEKRTFGESCPDELLDVGKEIAENCKGLPLVADLIAGVIAKKWLEVQSSLSSILNSEVEVMKVIELSYDHLPHHLKPCLLHFASWPKDTPLTIYLLTVYLGAEGFVETKGIEEVVKIYMDDLISSSLVICFEGD--ILNFQIHDLVHDFCLIKARKENLFSSAPRQ
>Solyc06g008480
RKIVGEEETNLILRLTADLDVISITGMPGSGKTTLAYKVYKSVSHFNLRAWCTVDQDEKKLLNKIVNQDIDVPDKLRKKLYGKRYLIVLDDVWDTTTWDLTRPFEAKGSRIILTTREKEVPLGDLDLRLLRPDESWELLEKRAFGESCPDELLDVGKEIAKNCKGLPLVADLIAGVIAKKWLEVQNSLSSILNSEVEVMKVIELSYDHLPHHLKPCLLHF-------------------------TKSMEEVLKICMDDLISSSLVILLEGD--EPSCQVHDLVHDFCLIKARKEKLFSSAPRK
>Solyc06g008790
SKVVGEEETKWILRLTTDLDVISITGMPGSGKTTLAYKVYKSVSHFDLHAWCTVDQDEKKLLNKIFKQDIDVADKLRKQLYGKRYLIVLDDVWDTTTWDLTRPFESKGSRIILTTREKEVALGDLDLRLLRSEESWELLQKRAFGESCPNELLDVGKEIAENCKGLPLVADLIAGVIAKKWLEVLNNSHSILKNEVEVMKVIEISYDHLSDHLKPCLLYFASWPKDTIMTIYELNGFLGGEGFVGTKSMEEVVKIYMDDLISSSLVICFEGE--YPTYQLHDLVHDYCLIKARKENLFSSAPRQ
>Solyc06g008380
RKIVGEEETNLILRLTADLDVIWITGMPGSGKTTLAYKVYKSVSHFDLRAWCTVDQDEKKLLDKIFNQNIDVADKLRKQLHGKRYLIVLDDVWDTTTWDLTRSFEAKGSRIILTTREKEVALGALDLRLLRSEESWELIEKRAFGESCPDELLDVGKEIAENCKGLPLIVDLIAGVIVKKWLEVVNNLLSILKNKVEVMKVIEISFDHLPHHLKPCLLYFASRPKDKALTIYELKAVWVAGGFVET---EEVVKIYVDDLISSSLVICFEGE--YPTYQLHDLVHDY-----------------
>Rpiblb2
SKIVGGEETNLILRLTADLDVISIIGMPGLGKTTLAYKVYKSVSHFDLRAWCTVDQDEKKLLDKIFNQNIDVADKLRKQLFGKRYLIVLDDVWDTNTWDLTRPFDGKGSRIILTTREKKVALGDLNLRLLRSEESWELLEKRAFGESCPDELLDVGKEIAENCKGLPLVVDLIAGIIAKKWLEVVNNLHSILKNEVEVMKVIEISYDHLPDHLKPCLLYFASAPKDWVTTIHELKLIWGFEGFVETKSLEEVVKIYLDDLISSSLVICFEGD--YPTCQLHDLVHDFCLIKARKEKLCSSAPRQ
>NbS00018239g0010.1
RQIVGEEETNWIIRLTKMLDVISITGMPGSGKTTLAYKVYTSVCHFDICAWCTVDQDEKKLLENIFNQTGDVADGLRKKLFGKRYLIVLDDLWDTATWDLTRPFQVKGSRIILTTREKKVALADLDLRLLTREESWELLEKKVFGEHCPDELVEVGEEIVRNCKGLPLVVDLIAGVIAKKWLEVQNNLKSIFNEKVEVRRVIELSYDYLPDHLKPCLLYLASYPKDELIGVDVLKIVWRAEGFVETKSVEEVMDVYLDNLISSSLVISFEGK--NQTCQIHDLVHDFCLIKAREEKLFSSAPRH
>NbS00019837g0008.1
CKIVGEEETYLIIRLTKMLDVISITGMPGSGKTTLAYKVYKSVFHFDIRAWCTVDQDELELLKILFNQSINFANELRKHLYGKRYLIVLDDVWDTAAWELKRPFEVNGSRIILTTREKKVAKADLDLRLLTLEECWELLEKKVFGESCPDELVDVGKEIVQNCKRLPLVVDLIAGVIAMKWLEVRNNLNSILQKEENVMKVIALSYYYLPDPLKLCLLYFASYKKDRAIPVEGLKRLWRAEGFAETNSVEEVMDVYLDNLISSSLVISFEGK--NQTCQVHDLVHDFCLIKAREEKLFSSAPRQ
>Solyc05g013280
EEMEGQDTIDELKDLLPELDVISIVGMPGLGKTTLAKKIYPEVTRFDVHAQCVVTQSWRELLLTILNDPGEIADELRRFLLTKRFLILIDDVWDYKVWDLCMCFDVNRSRIILTTRLNDVAEVDHHLRLFRDDESWTLLQKEVFQESCPPELEDVGFEISKSCRGLPLSVVLVAGVLKKTWKVVEQSLSSRIGSLEESISIIGFSYKNLPHYLKPCFLYFGGFLQGKDIHVSKMTKLWVAEGFVQNNGQEDTAQGFLDDLIGRNLVMAMKPNAKVKTCRIHDLLHKFCMEKAKQEDFLGEGEYR
>Prf
EEMEGQDTIDELKDLLPELDVISIVGMPGLGKTTLAKKIYPEVTRFDVHAQCVVTQSWRELLLTILNDPGEIADELRRFLLTKRFLILIDDVWDYKVWDLCMCFDVNRSRIILTTRLNDVAEVDHHLRLFRDDESWTLLQKEVFQESCPPELEDVGFEISKSCRGLPLSVVLVAGVLKKTWKVVEQSLSSRIGSLEESISIIGFSYKNLPHYLKPCFLYFGGFLQGKDIHVSKMTKLWVAEGFVQNKGQEDTAQGFLDDLIGRNLVMAMKPNAKVKTCRIHDLLHKFCMEKAKQEDFLGEGEYR
>NbS00008803g0010.1
EEMEGQDTMDELKELLPQLDVISIVGMPGLGKTTLAKKIYPTVTHFDVHAQCLVTQSWRELLLTILNDPGELADELRRFLLTKRFLILIDDVWDNKVWDLHMCFDVNGSRIILTTRLSDIANVDHHLRLFRDDESWTLLQKEVFQETCPPELADVGSRIARRCRGLPLSVVLVAGVLKKKWKVVEESLGSSIGSLEESMSIIGFSYKNLPHYLKPCFLYFGGFLQGKDIHVSKLTRLWEAEGFVQNKGQDDAAQGFLEDLIRRNLVMGMKPNTKVKTCRIHDLLHKFCMEKAKLENLLGEDEYR
>NbS00001223g0007.1
EEMEGQDTMDELKELLPQLDVISIVGMPGLGKTTLAKKIYPTVTHFDVHAQCLVTQSWRELLLTILNDPSELADELRRFLLTKRFLILIDDVWDNKVWDLHMCIDVNGSRIILTTRLSDIANVAHHLRLFRDDESWALLQKEVFQETCPPELADVGSRIARRCRGLPLSVVLVAGVLKKKWKVVEEGLGSSIGSLEESMSIIGFSYKNLPHYLKPCFLYFGGFLQGKDIHVSKLTRLWEAEGFVQNKGQQDAAQGFLEDLIRRNLVMGMKPNAKVKTCRIHDLLHKFCMEKAKQENFLGEDEYR
>Solyc05g005130
EEMEGHEAMDKIKRLLSQLDIISIVGMPGIGKTFLAEKIYLIVTHFDVHAKCRVTQSWKELLLTILNDPGELATELRQVLLTKRFLILVDDVWDKTVWDLYMCFDANGSRIILTTRLSDIANAEHHLRLFRDDESWTLLQEEVFQESCPTELVDVGFRIAKSCGGLPLSIVLVGGVLKKKWKEVEESLGSNIGSLQKSMSLIGFSYKNLPHHLKPCFLYFGGFFKGKDIHVSKLTRLWQAEGFVQNK-RTDTAHDFLEDLISRNLVMVMEPNDKVKSCRIHDLLHNFCLEKSKQENFLGEDDYR
>Solyc05g013260
EEMESQEAMDQMKMLLRQLDVVSLVGMPGIGKTTLAEKIYPVITHFDVRAQCRTTQSWRDLLLAILNGPGELADELRRFLLTKRFLILIDDVWDDKVWDIHMCFDANGSRIILTTRLSSVANAEHHLRLFRDDESWTLLQQELFQKSCPPEIVDVGFRIAKICGGLPLFIVLVAGVLRIKWKEIEESLCLNIDSLEESMSIIGFSYRNLPQQLKPCFLYFGGLLKGKDIHVSKLTRLWVAEGFVQNNGLEDAACCAEFEIIRENI------NAKNKTT---DL---------------GSP---
>Solyc05g007170
EEMVLQDVMEKIKKLLSQLDVISIVGMPGLGKTTLAEQIYQIVAYFDVHGKCHVTQSWRELLVTLLNDPDQLAKELRQFLLTKRFLILIDDVWDTKAWDLHMCFGINGSRIILTTRLSEVAQANHDLPLLRDDESWKLLQKKVFRGSCPPELGDVGFRIAKSCGGLPLFIVLVAGVLKEKWKEVEESLDANIDSLEESMSIIGFSYMNLPHHLKPCFLYFGGFLRGKSIHVSKLTRLWLAEGFVLHKRLEDVAEDFLKNLISRNLVMDMKFNGKMKTCRVHDLLHKFCLEKAKQENFLNDDEYR
>Solyc04g007490
GELVGTDVCKTIRDLVQELDVVSIVGMAGSGKTTLARSFIDIVVHFDFFAECRVSQTREDLLFSILSSLDILADRLRKTLLPKRYLLIIDDVWAVQAWDLRLCFEAKGSRIILTTRLKEVATAEINLRSMKDSESWLLLQKKVFGEMCPEELKEVGQNIAFKCNGLPLSIVLVAGLLAKTWTRMELSFGEVQD---GAKDLVKLSYEDLPNKLKSCFLYFGAFLEDREISVSKLTSLWIAEEFIKNKCLEDTAEDYLSDLIGRNLIMVSRSTGKIKACRVHDLMLDFCKEKAKEDNFLDRDHRR
>NbS00032132g0014.1
EELIGDDVRETIRGLVPELDVISIVGMAGTGKTTLARSFND---HFDFWGECRVSQTRKDLLLSILSSPDVLADRLRKLLLTKRYLLIIDDVWEVKAWDLILCFDANGSRIILTTRHQKVAVAEHFLRPLNEQESWLLLQKRVFGEICPEQLKEVGEKIAKKCDGLPLSIVLVAGLLTRTWTQMELSFGEIQD---GAKDLVKLSYNDLPCKLKPCFLYFGAFLEDREISVSKLTSLWISEAFIEDKCLEDIAEDYLDDLIGRNLVMVTKSIGKNKACRVHDLMLDFCKEKAEEDNFLDLDHRR
>NbS00004613g0014.1
EELVGEDVRENIMGLLPHLDVVSIIGMAGSGKTTLARSLIPLIAHFDFQAECR-----------LLSLPYELADRLRRTLLGRRYLVIIDDLWDPMTWNLRLCFDHNGSRIILTTRLQEVVDVEHHLRLLSDQESWLLLEKKVFGEMYSLELEKVGQQIAKKCKGLPLYVVLVARHLRKTWKRVELRFVEIQV---EANASVKLSYNHLPDILKPCLLYFGAISEGKEISVAKLTSLWIAEGFIEDKHLEDIAEHYLEDLIRRSLVMVV-SNRKLKACRLHDQVLEFCKAKAKEDNFLNYIHRR
>NbS00000815g0015.1
EELVGEDVRETIRGLLSVLDVVSIVGMPGSGKTTLAQSFLVSIVHFDLRAECRVSQIRKDLLLSLLSCPDELADRLRRTLLTKRCLLIIDDVWDLKAWDLNLCFGSNGSRIILTTRLKEVATSEHCLRPLSEHESWLLLQKKVFRQICPQELKKVGQRIARKCNGLPLSVVLVAGLLSMTWTRMELSFGEIQD---GAKDLVKLSYNDLPDKLKPCLLYFGAFLEDREISVSKLTSLWIAEAFIQDKCLEDIAEDYLKDLIQRNLVMVAMWIGKIKACRIHDLLLDFCKQKAQHDNFLYTLHRR
>NbS00030756g0006.1
-EMVGKEVMLTIANLVSQRDVISIVGMAGQGKTTIANKLFESVVQFDVRAKCYVSQIRREVLVSILSDPDELADKLRRLLLSKRYLILIDDVWETRAWDLQICFDTNCSRIMLTTRLEKVADA-------------VVTEKKVFLQSCPPDLEGVGQKIANKRGRLPLSIVLVAGVLAKKWEQVADGLGSIRG---DSKHIIQFSYKNLPHYLKPCFLYFGAFLEDKETQISKLMKLWMAEGLVVQRCLADIAEDYLEDLIRRNMVMATNYHGKVKACRIHDLLLEFCKEKAEEEKFL------
>NbS00022076g0115.1
EEMVGQDVLRTITNLVSQRDVISIVGMAGQGKTTIANKLFESVVQFDVRAKCYVSQIRREVLVSILSDPDTVG----RLLWSKRYLILIDDVWETRAWDLQICFDTNCSRIMLTTRLEKVADASHHLRLFSEDESWTLLQKEVFLQSCPPDLEGVGQEIANKCGRLPLSIVLVAGVLTKKWEQVADGLGSIRG---DSKHIIQFSYKNLPHYLKPCFLYFGAFLEDKAIQISKLMKLWTAEGLVVQRCLADIAEDYLEDLIRRNMVMVTNYLGKVKACRIHDLLLEFFKEKAKEEKFLDQD---
>NbS00001327g0010.1
EEMVGQDVLRTITNLEHKEMLFQFVGMAGQGKTTIAKKLFESVFQFDVHAKCYVSQNRREVLVSILSDPDELAVKLRRLLLSKRYLILIDDVWENRAWNLQSCFDTNSSRIMLTTRLDKVANASHHLRLFSEDESWTLLQKK---------------EIANKCGRLPLSIVLIAGVLAKKWEQVADGLGSIRG---DSEHIIQFSYKNLPHYLKPCFLYFGAFLEGKEIQISKLMKLWTAEGLVVQRRLADIAEDYLEDLIRRNMVMATNYLGKVKACHIHDLLLEFCKEKAKEEKFL------
>Solyc05g007610
EEMIGEDEIKTLIRLTRMLDIISIVGMPGAGKTTLANRLYNSVVHFDIRAQCHVFPSQRLSLLAMLQVTDELKDILSRILRSKRYLILVDDVWDHKAWDLKCCFDDNGSRILLTTRYHDVADVKHHLRSLTHEESWKLLKMEVFGERCSPLLKKVGKKIARKCGGLPLSIFLVAGILSETWNEVAKHLGIMSN---ALNDIIEQSYQHLPYYLKPCFLYFGTFLEDEEINVSKLTWLWIGEGFVKHKSLQDIAKVYLENLIRRNLVMNARSDGNVKACRVHDLLLDFCKKKAEKEHFLDQNQRR
>Solyc05g007630
GKTIGEDEIEKLIHLTEGLDIISIVGMPGAGKTTLANRLYHPVVRFDILGYCHVSPSKRLSLLATLRVNSTLEDILVRNLRSRRYLILLDDVWDRNVWGLKRYFDSNGSRILLTTRNDDVAYVKHNLRLLTYEESWELLCIEVFGKSCSPLLEKVGQEIARKCGGLPLSIVLVAGILSKTWSRVAKDLGSMAS---DAKAIIEPSFQHLPYYLKPCFLYFGTFLEDEEINVSKLTWMWIAEGFVSLKSLQDIAKGYLDILIRRNLVMNARSDGNVKACRVHDLLLDFCKKKGGEEHFLDQNQRR
>Solyc05g007640
DDIVGEDVITKLRDLTKKLDIISIFGMPGAGKTALANKLLKSVVHFDICAQCYMSSSRRLSILKTLHVNSDLAAMLRQILQTGRYLILLDDIPNDSAWDLESCFDANGSRILLTTRNSNVAYAQLYLRMLNDGESWTLLKKKVFGGFCSPLFEKVGPKIVRKCGGLPLSIVFVASILARTWKQVARSLGTISC---YPENIIEQSYQNLPYHLKSCFLYFGMFSDHEEINISKLTLLWIGEGFVKDKSLEDIAEGYLKNLVESNLVMLSRCGTKVKVCRIHDVLFHFCKARAHSENLISQGQRR
>Solyc05g007350
EEVVGEDVMEKLRELIKQLDVISVVGMPGLGKTTVANKLYELVVRFDIRAKCCVSQSRRSVLLSILRDSDVLADQLRKTLLWKRYLILVDDIWEASVWDLRCCFDSNGSRIILTTQHADVAEADLHLRILNDDESWKLLKQKVFGESCFMLLSNVGQEIANKCRGLPLSIVLVAGMLTKSWKQVAKNLCTVLS---NSKAIIEQSYQNLPYHLKPCFLYFGVFLEDKEINISILTWLWISEGFIKCKSLEDIAEGYLENLIGRNLVMVAWSGGKVKTCRIHDLLLYFCKEIAREKNLLDQNQRR
>NbS00035496g0014.1
EEIVGKDVMKNLRRLLKGRDVISIVGMPGLGKTTLAYRLYSLVVHFDIRAECYVSQSRKDLLLAILRDNDELADELHKALFSKRYLILLDDVWEARVLDLMGCFDANGSRIILTTRNHEIAEANLSLRMFNDEESWKLLRKKVFGERCPPLLMNIGRQIAEKCGQLPLSVALVAGVLAKKWEQVANNLVPIHN---DSRAIIENSYKILPYHLRSCFLYFGAFLEDNVINVSKLTRLWISEGFVKCKNLEDIAEGYLTNLIGRNLVMGTRSRGMIKACRIHDLLHDFCKVRAKEENLVDQNH-R
>NbS00023304g0012.1
EEIVGDDVVENLRELLKGRDVISIVGMPGLGKTTLAYSLYMLVVHFDIRAECCVSQSRKDLLLAILRDNDELADELHKALFSKRYLILLDDVWEARVLDLMGCFDANGSRIILTTRNHEIAEANLSLRMFNDEESWKLLRKKVFGEICPPLLMNIGRKLEKSVRKLPSSVWSIASFSCKKWEQVANNLVPIHN---DSRAIIENSYKILPYHLRSCFLYFGAFLEDSVINVSKLIRLWISEGFIKCKNLEDIAEGYLADLIGRNLVMGTRSRGMIKACRIHDLLHDFCKVRAKEENLVDQNH-R
>NbS00030500g0015.1
DELVGKDVIEDLRYLIRGRDVISIVGMPGLGKTTLAYRLYRSIVYFDIRAMCCVSQSRKHLLLEILRDDDELANELRKALFSKRYLILVDDMWEASAWDLIGCFDGNGSRILLTTRNHEVANADLQLRMFNDDESWELLRKKVFGESFSPLLTKVGQKIAKKCGRLPLSIALVAGILAKNWEQVANNLGPIHK---DSRAIIEQSYQMLPYHLRSCFLYFGAFLEDSVINVSKLTRLWISEGFVKCKSLEDIAKGYLENLFGRNLVMGTRSRGEIKACLIHDLLHDFCKERAAEENLVDQNH-R
>R1
EEIVGEDVIENLRKLLKGQDVISIHGMPGLGKTTLANSLYRSVFQFDICAQCCVSQSYKDLILALLRDGNELADMLRKTLLPRRYLILVDDVWENSVWDLRGCFDVNRSRIILTTRHHEVAKADLHLRMFDEVESWKLLEKKVFGESCSPLLKNVGLRIAKMCGQLPLSIVLVAGILSKEWEQVANNLGSIHN---DSRAIVDKSYHVLPCHLKSCFLYFGAFLEDRVIDISRLIRLWISEAFIKSRRLEDIAEGYLENLIGRNLVMVTRSDGKAKECRLHDVLLDFCKERAAEENFLDQIH--
>Solyc05g012910
EEIVGEDVKDELIGLKSGLDVISIVGMAGLGKTTLANKLYESVVYFDIHAHCCVSQTRKDLLLAILHDRNELADKLRKLLMRKRYLLLIDDVWETSAWDLKLCFEDNGSRIILTTRHYEVASADHKLRSLNNDESWMLLNKKVFNESCPLIPRDIGQEIVRKCGGLPLSIILVAGILTKDWEQVATNLGPIQD---QMEGTLDLSYQHLPPYLKPCFLYLGLFPEDREIQVSKLTWLWIAEGFIKHKTLEEIAENHLENLVGRNLVMVKRFDGRIKACRIHDLVHEFCRKKAKLENIIDA-SRR
>Solyc05g012890
EEIVGEDVKDELIGLKSGLDVISIVGMAGLGKTTLANKLYESVVHFNIHAHCCVSQTRKDLLLAILRNRNELADRLRKLLMFKRYLLLIDDVWETSAWDLKLCFEHMGSRIILTTRHYEVASADHMLRSLNNDESWMLLNKKVFNESFPFILRDAGQEIVRKCDGLPLSIILIAGILIKEWEQVATNLGPIQD---QMEGTLDLSYQNLPPYLKPCFLYLGVFSEDEEIQVSKLTWLWIAEGFIKHKTLEEIAENYLENLVGRNLVMVGRFNGRIKTCRIHDLVHEFCRKKAKLENIIDA-SRR
>NbS00031132g0007.1
EEMVGKDVTNELRGLIVNLDVVSIVGMPGLGKTTLANELYELVVYFDIRIHCCVSQIRKDLLLALLHDTNELADRLQKLLKLKRYLVLIDDIWTTSAWDLQSCFENKGSRIILTTRHLEVASADHKLRFFSFDESWTLLQNKVFTERCPQDLEAVGESIAQKCGWLPLSMVLVAGILIKEWEQVSTILGPIQS---QSEGTLDLSYQNLPHYLKPCFLYMGVFPEDREIQVSTLTWLWIAEGLINDKLSEDIAKLYLENLIGRNLVMVAKFDGSIKTCRIHDLVLEFCRKKAK--------SRR
>NbS00001576g0027.1
EEMVGKDVMNDLRVLIIHLDVVSIVGMPGLGKTTLANELYELVVYFDIRIHCCVSQIRKDLLLALLHDTNVLADRLQKLLKLKRYLVLIDDVWTRSAWDLQSCFENKGSRIILTTRHFEVASADHKLRFFSFDVCWTLLQNMVFTERCPQVLEAVGKSIAQKCGGLPLSTILVAGILTKEWEQVSTNLGPIQS---QSEGTLDLSYQNLPHYLKPCFLYMGVFPEDREIKVSKLTWLWIAEGLINDKLSEDIAKFYLENLIGRNLVMVAKFDGSIKTCRIHDLVLEFCRKKA------------
>NbS00004955g0024.1
EEMVGKDVIKELRALIVNLDVISIVGMPGLGKTTLANELYELVVYFDIRVQCCVSQKRKDLILALLHDTNELADKLQKLLKPKRYLVLIDDVWEWSAWDLLSCFKNKGSRIILTTRHYEVASADHKLRFFSIDESWTLLQNKVFNERCPRVLEAVGKSIAQKCGGLPLSTILVAGILTKEWEQVSTNLGPILP---QSERTLDLSYQNLPHYLKQCFLYMGVFPEDREIQVSKLTWLWIAEGLINHRLSEDIAKFYLENLIGRNLVMVAKSDGRIKTCRIHDLVLKFCREKAKLENFLNS-SRR
>Solyc05g012740
EEMVGQDVMYTLRGLISKLDVISIVGMPGLGKTTIANKLFQLVVHFDVRAQCCVSQTRKDLLLTILHSTDVLADKLRKLLMVQRYLILIDDVWETVAWDLKPSFDANGSRIILTTRLGDVANADHFLRLFTQEESWMLLKTKVFNKSCPLVLEDVGQRIAKRCGGLPLSVVLVAGILEKEWEQVAINLGSIQA---KSEDIINLSYQALPFHLKPCFLYFGVFLEDEEIRVSKLTWLWIAEGLVRHKPSEDIAEDHLKNLIGRNLVMVSMSDGKSKSCRIHDLLLDFCKKKAKVENFLDN-SRR
>Solyc05g005330
EEMVGDEVVQTLKGLISELDLISIVGMAGLGKTTLANKLFQFVVHFDVRAQCCVSQTRKDLLLTILRSINELADKLRKLLFGQRYLILIDDVWETTACDLMPCFDANGSRLILTTRHDHVAYADHFLRKFTLEESWMLLKNKVFNKCCPVVLEDVGQKIAQKCGGLPLSVVLVAGILEKEWEQVAINLGPIQA---KSEDIINLSYQDLPFHLKPCFLYFGVLSEDEEIKVSKLTWLWTAEGLVRHKLSEDIAENYLKNLIGRNLVMVSKSDGKTKTCRIHDLLLEFCKKKAKVENFLDNAQRR
>NbS00018399g0005.1
EAVVGEDVLETLKQVIPGLDVITIFGMPGLGKTTLAKKVYCKAVHFDVCVWCCISEEKKSLLIDILQQPGDLADLLRKSIMGRRYLIFMDDIWTIEAWDIKTPFDDQGSRIILTTRHAEVASADLRLRFFHNQESWMLIVQKLFQQQCPPELVDVGKRIAEKCQGLPLSVVLVAGLLGTKWLQVAESLSTTVG---DSRGIIELSYKHLPEYLKPCFLYFGGFMEDEEIPVSKLTWKWIAEGLVRHKSLEDIAEEYLVDLISRSLVMDAMYNGRVKSCRIHDLLHEFCQNKAKEEKFWDQAERR
>NbS00033032g0022.1
EAVVGEDVLATLKQVIPDLDVITIFGMPGLGKTTLAKKVYCKAVRFDVCVWCCISEEKKSLLIDILQQPGDLADLLRRSIMGRRYLIFLDDIWTIEAWDVKTPFDDQGSRIILTTRHAEVASADLRLRFFHNQESWMLIVQKLFQQQCPPELVDVGKRIAEKCQGLPLSVVLVAGLLGTKWLQVAESLSTTVG---DSRGIIELSYKHLPEYLKPCFLYFGGFMEDEEIPVSKLTWKWIAEGLVRHKSLEDIAEEYLVDLISRSLVMDAMYNGRVKSCRIHDLLHEFCQNKAKEEKFWHQAERR
>NbS00002946g0006.1
E-VVGDEEAKSLIKLVKELDIVSIVGMPGLGKTTLAKKVYETIRHFDVYAMCCLSQDRRKKLLEILNQ-KDPAVALRRFLMGKRYIVYIDDVWSINAWEFQGCFVNNGSRILLTSRLSDVASIPLRLRFLSA------------AKLCE-----VGEEIARECQGLPLLVILVAGVLTKNWRKIAESINSTDISA-KCLDIIELSYRHLPDCLKPCLLYFASFREDEEIPISNLVWLWNIEGFAATKSVELVAESLLNDLIGRSLVMVNKSAGGVRSCHIHDMLHDFCAAKAKEEKFMNKNHRR
>Solyc01g090430
EDVVGDDEAQTVIDLLGDLEVIPVVGMPGLGKTTLATKIFPKIEEFFTRLWLYVSQKTRELYLNIISKTKDLALKVQ---EGGKYLIVLDDVWSTDAWDIKIAFKNKGNRVLLTTRDHRVARC-HDLKFLTDEESWILLEKRAFHAKCLPELETNGKSIARKCKGLPLAIVVIAGALIKTWEQVDQSV-HIRDQPNSCDKLVRMSYDVLPYDWKACFLYFGTFPRGYLIPARKLIRLWIAEGFIQRLSPECKAEEYLNELVNRNLVMVMRVDGQIKTCRVHDMLYEFCWQEATEENLFEQS-RR
>Solyc10g047320
EDVVGDEEADIVINLLNHLEVVPVVGMPGLGKTTLANKIYPKIGEFFTRIWVYVSQRRRELFLNIISKTEDLADEIQ---KGGKYLVVLDDVWSDEAWEIKIAFNNKPNRVLLTTRDSKVAKC-HDLKFLTEDESWILLEKKVFHDKCPPELVLSGKSIAKKCKGLPLAIVVIAGALIKTWKQVDDSV-HIRDHPENCNKLVQMSYDRLPYDLKACFLYCSAFPGGFQIPAWKLIRLWIAEGFIQKLSLECKGEDNLNDLINRNLVMVMRSDGQIKTCRLHDMLHEFCRQEAKEENLFEQY-RR
>NbS00018282g0019.1
EDVVGEEEADKVINLLSGLEVVPVVGMPGLGKTTLANKIYPDIGQFFTRIWVYVSQRRRELFLNIISKTEDLADEIQKYLKGGKYLIVLDDVWSPDAWEIRIAFNNKSNRILLTTRDSKVAKCGHDLKFLTEDESWILLEKKVFHDKCPPELELSGKSIAKKCNGLPLAIVVIAGALIKTWKQVDESV-HIKDQPENCNKLVQLSYDRLSYDLKACFLYCGAFPGGFEIPAWKLIRLWIAEGFIQKLSLECKAEDNLNDLINRNLVMVMRSDGQIKTCRLHDMLHEFCRQEAKEENLFEQY-RR
>NbS00026706g0016.1
EDVVGEEEADKVINLLSGLEVVPVVGMPGLGKTTLANKIYPDIGQFFTRIWVYVSQRRRELFLNIISKTEDLADEIQ---KGGKYLIVLDDVWSPDAWEIKIAFNNKSNRILLTTRDSKVAKCGHDLKFLTEDESWILLEKKVFHDKCPPELELSGKSIAKKCNGLPLAIVVIAGALIKTWKQVDESV-HIKDQPENCNKLVQLSYDRLSYDLKACFLYCGAFPGGFEIPAWKLIRLWIAEGFIQKLSLECKAEDNLNDLINRNLVMVMRSDGQIKTCRLHDMLHEFCRQEAKEENLFEQY-RR
>NbS00031134g0006.1
EDVVGDEEVRMIINLFDSLEVIPIVGMPGLGKTTLANHIYPEVGKFYTRIWVYVSQRRRELFLNIISKTEDLADEIR---KSGKYLIVLDDVWSGEAWEIRIAFENKGNRVLLTTRDSKVAKC-HDLKFLTMDESWILLQKKVFNDKCPVKLEQPGKSIAEKCRGLPIAIVVIAGALIKTWEQVDKNL-HIVDS-MNCKKLVQMSYDSLPYDLKACFLYCAVFPGGLEIPSWKLIRLWIAEGFIQKLSLECKAEENLNDLVNRNLVMVMVSDGHIKTCRVHDMLHEFCRQEAKEENLFEQY-RR
>NbS00011087g0003.1
EDVVGDDEAKTVIDLIDY--VVPVVGMPGLGKTTLAYKIFSTVEEFFNRIWVYVSQNRREIFLNIISKTEELANEIK---KGGKYLVVLDDVWTREAWDIKIAFNNKRNRVLMTTRQNNVAKC-HDLKFLTENESWELLEKRVFHEKCPFELELPGKSIAKKCRGLPLAIVVIAGALIKTWELVADSV-HIRD-PENCKKLVQMSYDRLPYDLKACFLYCGAFPGGSEISAQKLICLWIAEGFIQQLTLEDIAEDHLNDLVNRNLVMVMRSSGQIKTCRVHDMLHEFCRHEAMEENLFEHS-RR
>Solyc03g005660
EDVVGDEEADEIINLLDDVEFISIVGMPGLGKTTLANKVF--VGEFYNRIWVYVSQTRRDLFLKIINQTEALAEVIR---LFGKYLIVLDDVWTQEPLDVKIALNKRG-KVLFTTRDDEVGKC-HHIKFLTDHECWELLQKKVFHDKCPLDLEVLGKRIAKKCMGLPLAALVIAGALTKTWEIVHQFV-HISDI-RMTKKLVQMSCDSLPVNLKACFLYCGAFPKGSEIPAWKIVRLWIAEGFIRTSKIESVAEGYLNELVSKSLLMVTRSNGQIKTFRVHDMLHEFCTLEASEENFFEQS-RR
>NbS00030243g0001.1
EDVVGDEEATEIINLCDEIEIIPIVGMPGLGKTTLANKIFARVQEFVSQIWVYVAQNRREVFLNIISKVEDLATAIR---KGGRYLIVLDDIWTLEALNLKIAFNNKGNKIMLTTRNSSLAYC-HKLKFLTESECWLLLKKKVFRDKCPLEFEELGRGIAKKCMGLPLATVVIAGSLI-TWHQVHQSV-HIRDY-SIPKKLVQMSYDSLPFNLKVCFLYLGAFPRGSEIPVWKLVRLWIAEGFIPQFTLESVAEEYLNELINKNLLMVMRSNGQTKTCRVHDMLHEFCRLEASEENIFEQS-RR
>Solyc04g007070
NDVVGDDEANKVIKLVLDVDIIPVVGMPGLGKTTLARKIYPKLTEFYSIVWVYVGQKAKDIYLRILKFIDTLAKAIG---KGGRCLIVLDDVWEDDVIDVMKVFENKGHRIMMTTRDTRLGFA-HKLKFLETEESFELLVMRVFGGGCPNELVVTGTEIARKCGGVPLVVVVIAGALR-DWERVEKSV-YGHTE-DSCLKYVKMSYDYLPREVQMCFLYCGVFPRGFDIPCWKLIRLWIAEGLIKQSTLEEIAEFYLTDLLNRNLVIIMKSDGQIKTCRLHDMLYQFCKKEASNKWLFDQS-RR
>NbS00002971g0007.1
--VVDDEEANKVINLVKDLEIIPVVGMPGLGKTTLARKIYPKISEFFGVHWVYVGQKIKDVFLNILKFTDALAKVIA---KGGRCLICLDDVWETKVIDVKTIFENKGHRVMMTTRNRVLATA-HDLKFLTPKESFELLVKRVFGKPCPKDLVGHGESIAGKCGGVPLAVVVIAGALR-NWIRVERNV-HFNSE-ESWLKFVEMSYDHLPQEVQTCFLYFGVFPRGFDIPSWKVIRLWIAEGLIKQYTLEEIAEFYLNDLVNRNLVILQKSDGQIKTCRLHDMLHQFCKKEASNKWLFDQA-RR
>NbS00016103g0004.1
--VVDDEEANKVINLVKDLEIIPVVGMPGLGKTTLARKIYPKISEFFGVHWVYVGQKIKDVFLNILKFTDALAKVIA---KGGRCLICLDDVWETKVIDVKTIFENKGHRVMMTTRNRVLATA-HDLKFLTPKESFELLVKRVFGKPCPKDLVGHGESIAGKCGGVPLAVVVIAGALR-NWIRVERNV-HFNSE-ESWLKFVEMSYDHLPQEVQTCFLYCGVFPRGFDIPSWKVIRLWIAEGLIKQYTLEEIAEFYLNDLVNRNLVILQKSDGQIKTCRLHDMLHQFCKKEASNKWLFDQA-RR
>Solyc04g007060
DDVVGDEEAKKVIKLVAELAIVPVVGMPGLGKTTLARKIYTTLSEFFSTIWIYAGPKIKDLYHKILKHIHTLAKVIS---KGGRCLIVLDDVWEANVIDVKKVFENKGHRIMMTTRDGLLAAK-HNLKFLLADECFELLEKRVFGGSCPDELKDVGERIAGNCGGVPLIVVVIAGALA-NWEIVERDV-HF-VN-KNCGVFVEMSYDRLSQEMQTCFLYSGIFPRGFDIPAWKLIRLWIAEGLIKQSTLEEIAELHLNDLVHRNLVILLKSDGQIKTCRLHDMLHQFCRTKAADKWLYDNA-RR
>Solyc04g007030
DDVVGDEEAQQVMKLVNCLDIIPVVGMPGLGKSTLARKIYFEFSEFFSIVWVYVGRKIKDTCVRILKCIDALGKAIR---RGGRCLIVLDDVWEAEVVDVKRVLGNKGHRIMMTTRHANLASA-YYMKPLHAEQSFELLVNRAFGGSCPVEFVELGQSIAHKCNGIPLQIVLIAGILR-DWERVDKNLYHYEED-KYRGVFVEMSYNHLPQDVQTCFLYCGVFPQGFDIPAWKLIRLWIAEGLIKQYTLEEIAEFYLNHLVQRNLVILSKSDGQIKTCRLHDLLHEFCRDEASKKWLFDHH-RR
>NbS00004191g0008.1
DAVVGDKEAETVIKLVE-LEVIPVVGMAGLGKSTLAIKIYSKISEFFSNIWVYVDQKLKEVLLSILKSMNDLYKIIC---KGGKCLIVLDDVWNPEVVDVMKAYKTKGHRIMMTTREGRVAKA-HNLKFLEHDESFELLEKRVFGRSCPPELVAHGKIIAEKCSGVPLAVVVIAGALR-SWQIVEQNV-YIKNDTSNCLKFVEMSYSRLPEDMKACFLYCSAFPQGFEFPAWKLIRLWISEGLIINSTLENIAEYILNDLVNRNLLIILKADGKIKTCRLHDMLHMFCKVKATDEGLFDQV-RR
>NbS00000611g0010.1
YKVVGAYEAECVIKLVKDLEFVPIVGMPGIGKTTLARKVWSQISNFSKKIWVYVGRELKGVLSKILISFNGLAEVIC---EGGRCLIFLDDAWAKEVVDVKRILENKGHRIMMTTRDEYVASA-HRLKYLSDEESFQLLEKRAFGERCPDELVELGKS--------------------------------------------------------------------YSIPAQKLIRLWIAEGLIKSCTFEELAENYLEEFALRGLVTM-SDGDSIKEIGFHDVLYEFYKMEAIMESVFDQN-RR
>Solyc04g008150
NHVVGDEEATKVINLVECLDVIPVVGMPGLGKTTLARKIFPKISEFFSYIWVFIGQCVKDILFNILKGFASITDEIR---NGGKCLIVLDDVWDPNVVDVKTVFDNKAHRIMMTTRHEDIARV-HNLKFLDGDESFQLLEKRAFGSRCPVELVEHGEAIVAKCSGVPLTIVVIAGALR-SWKVVRENV-HIEDKLQRCVNVVRLSYNHLPQEKKSCFLYFGAFPQGFDIPAWKLIRLWIAEGLIMKNEIEEIAEYYLNDFANRNLVMVMKSNDRIKTCRVHDMLHEFCVEEATRLTLFDQD-RR
>NbS00011331g0023.1
NYVVGDEEAKKVIELVECLDVIPVVGMPGLGKTTLARKIYPKIPEFFYCIWVFVGQ---DILFNILKGITEIAEEIC---KSG------------DIVDVKTAFENRGHRIMATTRYIHVARV-HNLKFLTQKESFQLLEKRAFGSRCPVELKEYGEGIVEKCSGVPLTIVRC------NWSVVKENV-YIKDEHQRCLKIVGLSYNHLPQDRKACFLYFGAFPQGFDIPAWKLIRLWIAVGLIMNSEIEEIAECHLNDFANRNLVMVMKCNSQIKTCRVHDMLHEFCVKEATKLCLI------
>Solyc04g015210
DVVVGNKPAEDVKELCKDLDVIPIVGMPGLGKTTLSRKVYSSLDYFYHKIWIYVGTKPKDILVEIVKENDQLAHIIR---ERGKHLIVLDDVWDTQVVDVKKAFNKRGDRIMLTTRQQRVAEV-HYLENLSKEDSIKLLEQRVFAKTCPIELQGYRDGIVDKCCGVPLAIVVISGALR-DWRVVEENV-HIKDDHKSCLKFVETSYNHLPQEKKAAFLYFGVFPQGFDIPAWNLIRLWVAEGLIKGSEIEKVAETYLSDFASRNLVMVMKSNGQIKTCRLHDMLHEFCIIEAARISLFGVR-RR
>NbS00004466g0001.1
EHVIGDKSAEEVRELLKNLEVASIVGMPGLGKTTLARKIYPGIGEYYKRVWVYVGVIEKDVLLNIHEGSKQLAEIIH---KGGRCLIVLDDVWEAKAVDVMTAFCN--HRILMTTREMQVATV-HKLKFLEKQEAFELLENRVFGRKFPVEFVGYGNEILESCSGVPLAIVVIAGVLK-YWETVAKNV-LVENDPDSCKKFVEVSYNHLPLDKRAPFLYISVFPRGFDIPAWKLIRLWIAEGLIKSSEIEVNAEYCLNDIANRNLVIVTKSNGQVKTFRVHDMVHEFCNEEAKQTCIFPTL-RR
>Solyc04g007050
VKMVGTEEANEVMKLVEEVECIAIVGMTGLGKTTLARKLWSQITKFCKNIWVSVGQDLKNMLFVILKSNNELAKLIA---QDMRCLVVLDNVCGSGLVNFKNVLENKGHRILMTTRRRDVAACKYHLKFLDGEDSFRLLEKIVFDGHRKDELVEVGKSIASKCGGLPLAIEVIAGALKQSWKRVENNF-CVENDTSSCWKIVEASYGSLSSEMKACFLYCLAFPKGYDIPFQMLISLWMAEGLIENFSSKDKAEDHLMEFENLNLVTVSET-GSIKKIKCNEIFYDFYRMEVTKESVFD---RR
>Solyc10g008220
EEVVGDDEARKISSLTEELEIISIVGMGGLGKTTLAKKM--------------------------------------------------------EAWDLQMAFKTTGSRILLTTRNTEVALAGHHLRFLTHEESWELLSKKVFRGICPLELEDIGLQIAKKCYGLPLAIVVVSGLLLKTWKKIANDV--VRDP-KQCMDVLALSYKHLPDHLKVCFIYFGVFPEDFEIPVWKLLRLWTSEGFVQMECLEDTAEEYLEDLVDRNLVLVAKASGRIKTCRIHDMLRDLSVKMGSEEKFL---HRR
>Bv5_105990_mxxc.t1
KDVVGDVEAQNVIKLNEDLKIVTIVGMPGLGKTTLANKIYRKLEDFMVRSWVYVSKTRKEVFLNILRDTDELAKEVR---KHTKFFVVMDDVWTPEAWTLSVAFK-SGGRILLTSRHNEVAEAGYKLRFLTNDECLELLMRKVFREACPQTFKTVAQDIAVKCDGLPLAVVIIAGILLSDWTKIANKV--VRDQ-EQCKQVVRLSYDNLPDHLKVCFLYFGVFPENFEIPAKKVILLWIAEGFIEKESLEETAADYLEELVDKNLVLAPRHDGRIKMCRIHDMMHDLCKQEAEEENLFDLV-RR
>Solyc11g006630
ENIVGEDDFNTILDLTHELTVVPIFGMGGIGKTTLARKVYSSIRRFDKQAWVTISENERQMLLELVSS-DELMEIVYRGLKSRRFLIVIDDIWSTKAWDMQRIFNDNRSRILLTTRLKYVADVFHSKSFLSLEDSWNLFTKKLFKN-CPPLLEKTGKHIVKQCRGLPLSVVVVAGLVGPTWKKVEENL-SFTVSE-RCQSILSLSYNYLPQYLKACFLYVGGFPEDMEIDVSKLVWLWIAEQFVK-KRLEVVAEEYVEELIDRSLILAGQANGRMKSCKIHDLLRQMCLREAQTENVV---ILV
>Solyc11g020100
ENIIGDDEFNTILDLTNELTVIPIFGMGGIGKTTLAKKVYSYIRRFDKHAWVTISENQRQMLLEVASS-DQLMEIVYKGLKGRRFLIVIDDIWSTEAWDMQRIFNDNKSRILLTTRLKYVADVFHCKSFLSLDDSWNLFTEKLFKD-CPRQLVKLGKHIVQQCQGLPLSIIVVAGLLVLTWKKVEENL-SFTVSE-RCQSILSLSYNYLPQYLSACFLYVGGFPEDTEIGVSKLIRLWIAEQFIK-KRLEVVAEEYLQELIDRSLILAGQANGRMRSCKIHDLLRQLCLSKAHTENVV---ILL
>Solyc11g006640
ENVVGKDDFNIILDLTDELIVIPILGMGGIGKTTLARKVYSCIRRFDKLAWVTISQNERQMLLEVVSSTDELMEIVYRGLKGRRFLIVIDDIWSTEAWNMQRIFNDNKSRILLTTRLKYVADVFH----------------------------KIGKHIVQQCQGLPLSIVVVAGLLGLTWKNVEENL-SFTVSE-RCQSILSLSYNYLPQYLKACFLYVGGFPEDREINVSQLIRLWIAEQFVK-KRLEVVAEEYVQELIDRSLILMDLTNGRMKTFKIHDLLRQLCLSETHTENVVPMFILL
>Solyc11g006520
ENVVGKDDFNTILDVTNELTVIPIFGMGGIGKTTLAKKVYSFICRFDKLAWVTISENERQMLLEVVSSTDELMEIVYRGLKGRRFLIVIDDIWSTEAWDMQRIFNDNKSRILLTTRLKYVADVFH----------------------------KIGKHIVQQCQGLPLSIVVVAGLLGLTWKNVEENL-SFTVSE-RCQSILSLSYNYLPQYLKACFLYVGGFPEDREINVSQLIRLWIAEQFVK-KRLEVVGEEYLQELVDRSLILTGQANGRMRSCKIHDLLRQLCLSETHTENVVVVSIGL
>Solyc11g006530
ENIVGEDDFNTILDLTDELIVIPILGMGGIGKTTLARKVFSYIRRFDKHAWVTISKNQRQMLLEVVSS-DQLMEIAYKGLKGRRFLIVIDDIWSTKAWDIQRIFNDNKSRILLTTRLKNIADVFHSKSFLSLDDSWNLFTEKIFKD-CPPLLVKIGKHIVQQCQGLPLSVIVVAGLLGPTWKIVEGNL-SFTVSE-RCQSILSLSYNYLPQYLRACFLYVGGFSEDMEIDVSKLIRLWIAEQFVKRKRLEVVAEEYLQELIDRSLVLVGQANGRMKTCKIHDLLRQLCIREAKTENGL------
>Solyc12g017800
ENIVGEDDFNTILDLINELTVIPIFGMGGIGKTTLARKLYYSIRRFDKHAWVTISENERQMLLKIISS-DQLMETVYRGLKGRRFLIVIDDIWSAKAWDMQRIFNDNRSRILLTTRLN--------KSFLSLEDSWCLFTEKLFKH-CPPPLKETGKHIVKQCQGLPLSVVVVAGLLGPTWKRVEENL-SFTVSE-WCQSILSFSYSYLPQYLRSCFLYVGGFPEDKEINVSKLIRLWIAEQFVK-KRLEVVAEGYLEELIDRSLILAGQANGRMRTCKIHDLLRQLCLKEAHTENVVPMAISP
>NbS00016992g0002.1
QHVVGKDDFNTILDLTDELTVIPVVGMGGIGKTTLARKVYSTIRRFDKHAWVTISENERQMLLELVSSTDQLAEIVYRGVNGRRFLTVIDDLWSTEAWDIQRIFNDNRSRILLTTRLSYVADAFHNMSFLSFEESWILFTERLLKG-CPPHLDEIGKHIIEQCQGLPLSIVVVAGLLGPTWKKVEENL-SFTVSE-RCQSILSLSYSYLPQHLKACFLYVGGFPEDMEIGVSKLIKLWIAELFVR-KRLEMVAEEYLEELIDRSLILAGRANGRMKTCKIHDLLRQLCIREAQFENFVHISMLS
>Solyc07g049700
EKVVGKDDLNSILNINKELIVISVVGMGGIGKTTLASKVFSMIRQFDKHAWVTISQNKRQMLLEIVSSTDKLLDTVYKGLKGRRFLIVIDDLWSTEALDMRRIFNDNKSRIILTTRLKTVADAFHDMSFLSLDDSWNLFTERLFKD-CPPQLEVIGKHIIQQCQGLPLSIVVIAGLLGRTWKKIEENL-SFKASE-KCQAILSLSYNCLPQYLKACFLYIGSFPEDMEIHVSKLISSWIAEHFIK-TRLEVVAEEYLQELTDRSLILVRRANGRIKICKIHDLLRQMCIREAQIENVV---IIP
>Solyc05g008070
ETYVGKKDYKAILNLNKELIVISLIGMGGIGKTTLARKVFSIIRRFEKHAWVTISENKRQMLLEVASSSDELMVIVYRSLKGRRFLIVIDDLWSTEAWDMRRIFNDNKSRIILTTRLKHVADAFREVSFLSFKDSWKLFTKKLFRD-CPPQLRKIGKHIIQQCQGLPLSIIVIAGLLSVTWKKIEQDL-SHSVLE-QCQAILCLSYNYLPPYLKACFLYIGGFPEDMEIRVSKMMSSWIAEQFIK-TRLEVVAEKYVQELMDRSLILGKRPNGRFKTCKIHDLLRQLCIREAQIENVVVSTMIP
>NbS00033518g0003.1
QQPVGQDDLEKIIDLRSELDIITIVGMAGIGKTTLAKRAYPSVVRFDVRAWTTISQRERDTLLDLFYSSQEIADRLYKSLKGKRFLIVIDDIWSTDVWDVSMFLDDNKSRVILTSRLIDVATARHRLSFLNKDEGWELLREKLFGR-CPFELEVIGKSIAEKCQGLPLAIVVVAGHLSKTWNTVAESV-SVREPG-QCLDILALSYNYLPQHLKACFLYMGAFPEDFEIPVWKLIRLWVAEGFLN-TAVEEIAEECLEDLIDRSLVLAG-SNGKLKTCKLHDIMRDFCLEEAKRQNFLDVLSIN
>Solyc11g069020
DHVVGYDDFLRIADLTDKLDVVVIFGMGGIGKTTLAKRIYKLIEHFYVRAWITVSEKVRNMLLDLLVCVEELGERLYKSLKGQRYLIVMDDVWYTEAWDVRRYFNDNGSRVMVTSRIMKVARINHQMRFLTVEESWKLLQKKIFGDCCDDEMERIGMEISKKCKGLPLAIVMVAGILSATWSDIAENI-SVEESR-PFLDILALSYNHLSRHLKACFLYMGAFPEDVEVPVWRLIRLWIAEGFIK-KTLEFVGQEYLQELIDRSLIIVSRYDNRVKTCSIHDILRNFCQEEAKQEKLLPHFHFH
>Solyc01g087200
ENVVGDDDLEKVIELLSEREVVAITGMGGIGKTTLAKKAYPRVRRFDVHAWVTVSRGMRRLLLSLARCTDQLAESLYRKLKDRRYLIVIDDIWSTKVWDVTRCFDDNGSRIILTSRLKDVAAASHEMGVLSLDDSWKLLSIKVFGN-CPFELEDIGKQIAERCGGLPLAILVVAGHLSMRWITVAKTV-SVNDPD-KCLGVLGMSYNYLSNHLKPCFLSIGAFPEDFEIKARTLIQVWVAEGFLKEESLEKVAEECLEDLISRNLIMIKRFNGEIRSCGMHDLLRDLSLREAQKEKFLVSNGRG
>Solyc07g009180
ENVVGEDDLMKVMRVTSSREIVSIVGMGGIGKTTLAKKVYPEVRRFDVHIWVTISQQTRDLLLCILSCKDQLMDMIYKKLKYRRYLVIVDDIWSIGIWDMTRFFDDNGSRIILTSRHKEVAEASHEMSLLNSDNSWKLLHDKVFGQ-CPRELEKIGKQVAQKCQGLPLALLVVAGHLSRTWDDVAKTI-KVSEPD-KCIGVLAMSYSYLPHHLKACFLSIGVFPEDFVIATERLIQLWVAEGFLREKSMEQVGKECLEDLISRNLILVRRFSGELITCGVHDLVRDLILRQGEKEKFLVITVHR
>NbS00026163g0007.1
ENVVGEDDLLKIKRLNSTREIVSILGMGGIGKTTLAKKAYPEIRRFDIHIWVTVSQR------------------------------------------------------------------------------------------CPPELEALGRQVAQKCQGLPLAILVVAGHLSRTWIEVAKSV-LVNESD-VCLGVLAMSYNYLPNHLKPCFLYMGVFREDSEVNIETLINLWVSEDFLLK-----VGKDCLEDLVSRNLIMVRRFNGEGKTCGVHDLIRDLILREAEKEKFL------
>NbS00007522g0008.1
ENVVGEDDLLKIKRLTSTREIVSILGIGGIGKTTLAKKAYPEIRRFDIHIWVTVSQRVRVLLLGVVSFTDELMEAIYKKLKGRRYLVVIDDIWSSEVWEMTRIFDDCGSRIILTSRLKDLAMASHEMRLFNSDESWKLLHEKVFGE-CPPELEALGRQVAQKCQGLPLAILVVAGHLSRTWIEVAKSV-KVNESD-VCLGVLAMSYNYLPNHLKPCFLYMGVFPEDSEVNIETLINLWVSEGFLLK-----LGKDCLEDLVSRNLIMVRRFNGEGKPCGVHDLIRDLIIREAGKEKFL------
>NbS00013187g0003.1
ENVVGEDDLIRIIKLKSTLEIIPILGMGGIGKTTLVKKAFPEIRRFDIHVWVTVSQQIRNLLLGT---TDQLMDMIYKKLKGRRYLIVMDDIWSNDVWDMTRTFDDNGSRIILTSRLKDLAIASHEISLLNLDQSWKLLHEKVFGE-CPTELKDIGMQIAQKCQGLPIALVVVAGHLSRTWIEVSISA-KVHESD-ICLGVLALSYNYLPNHLKPCFLYMGVFPEDSEVNIETLINLWVSEGFLLE-----VGKDCLEDLVSRNLIMVRQFDGEAKTCGVHDLIRDLILREAKKEKFLATKVCR
>Solyc04g011990
DDVQGDDDLEIIVKLISDLEIVTITGMGGIGKTTLARKAYLQIRHFDILAWVTITQRNRNVLLEALRCTNELADLVQKKLKGRRYLVVVDDIWTKNVWDIRGIFNYNGSRILLTTRETEVAMASHEMIHLSLENGWRLLCDKVFGK--PPELDEIGKEIVEKCQGLPLTISVIAGHLSNTWKDVARNL-EISHPN-QCLGVLGLSYYHLPNRLKPCFLSMSSFPEDFQVDTRRLIQLWIAEGFIRSKSLEEVAEHYLEDLISRNLIQARRFSGEIKACGIHDILREFCLIEAEMTNHM---VCR
>Solyc04g011960
DDVRGDDDLEIIIKLISDLDIVTISGMGGIGKTTLARKAYLTIRHFDILAWVTISQQCRNVLLEALHCTNELADLVQKNLKGPRYLVVVDDIWTENVWDVRGIFNYNGSRILLTTRENEVAMASHEMSLLSGENGWKLVCDKVFGK--PPELEEIGKEIVEKCQGLPLTISVIAGHLCRTWKDVARTL-EISHPD-ECLAVLGLSYHHLPNHLKPCFLSMSSFPEDFQVETRILIQLWIAEGFIRSKSLEEVAIDYLEDLISRNLIQARRFNGDIKACGIHDLLREFCLTEAEMTKHM---VRR
>Solyc04g011980
DDVRGDDDLQIIIKLTSDLDIVTISGMGGIGKTTLARKAYLTIRHFDILAWVTISQQCRNVLLEALHCTNELADLVQKNLKGRRYLVVVDDIWSRDVWDIRGIFNYNGSRILMTTRENEVAMASHEMSLLSAGNGWKLVCDTVFGK--PPELEEIGKEIVEKCQGLPLTISVIAGHLCRTWKDVARTL-EISHPD-ECLAVLGLSYHHLPNHLKPCFLSMSSFQEDFHFETQILIQLWIAEGFIRCKSLEEVAIDYLEDLISRNLLQARRFNGEIKTCGIHDLLREFCLTEAEMTKHM---VRR
>Solyc04g012010
DQ--GEDDLKIIIKLTSDIDIVTITGMGGIGKTTLAKKAYLTIRHFDVFAWLTISQRCRNVLLEALHCPNELADLVQKQLKGRRYLVVVDDIWSSDVWDIRGIFNYNGSRILLTTRENEVAMASHEMSLLSAENGWKLLCDKVFGN--PPELEEIGKEIVEKCQGLPLTISVIAGHLSRTWKDVARTL-KISHPD-KCLAVLGLSYHHLPSRLKPCFLSMSSFPEDFRFETNYGSQ------------------------------KARRFNGEIKTCGIHDLLREFCLTEAEMTKHM---VRR
>Solyc08g074250
DDMRGDDDLEIIVELTSDLDIVTISGMGGIGKTTLARKAYLKLRHFDVRVWITISQGRRSVLLEALHCTNELADLVQKSLKGRRYLVVVDDIWSTDVWDIRGIFDYRRSRILLTTRETKVAMASHEMNLLNLENSWKLLCDKVFGN--PPELEEIGKKIAEKCQGLPLTISVIAGHLSRTWMDVSRTL-EISHPD-KCLGVLGLSYHHLPNHLKPCFLSMGSFPEDYHVETWRLIQLWITQGFIRSESLTEVAKDYLEDLISRNLIMVRKFNGEIKACGMHDLLREFCLTEVELTQFM------
>NbS00013187g0021.1
EDVLGDDDLAIIKQLTKALEIVTITGAGGIGKTTLAKQAYLEIKRFDIRAWINEGSDLVNMLQKKL---SQLADLVQKNLKGQRYLVVIDDIWSTDAWDIQG---GRGGYI-----------CTHQMNLLSSDSSWKLLRNKVFGK-LDPELEKIGDRIAEKCQGLPLTISVIAGHLSKTWKAVVKTM-AIRYPD-NCLGVLGLSYHYLPEPLKCCFLSMGTFPEDFEVEAWRLIQLWIAEDFIKEKRLEQVAKDYLDDLISRNLIMVNRLTGETKTCGVHDRPHEFCLIEAKKKNFMYSSVQS
>NbS00004087g0012.1
--VVGEDDFDIIRDLFPELNIVSIVGMGGIGKSTLARSLFPSVYRFDISSWVPVSQVAKEMLLDVLS-PDELLDQVHRKLKRKRYLIVLDDMWTIEAWDVRRSFDDNGSRIMITSRLFEVANACHHMPFLSLEDSWKLLSLKVFG--CPPQLEEVGKQIAQQCRGLPLSVVVIAGLLFRTWKQISDNV-SISTSE-HCLAILALSYNYLPCSLKACFLYMGVFLEDADISADKLIKIWVSEGFLKMKKPKEVGEECLEELVSRSLVMVNRWSRKIISCRIHDLIRLICLREGKDEKFF------
>Solyc12g009460
SNMMGDKEEKRMLELTDELKVIPIVGMGGIGKTTLAKQVFPSIQHFDVRAWATISKNVKEILVSLLQSISELADILQKKLKRKRYLIVMDDMWSYKAWDMRQCFVDNRSRILLTSRHTEVAIANLKMSLMNSDESWDLFKSKAFAESFPPELVPIGEQIANKCQGLSLTI-VVAGILSRTWENVAENI-S------------------------------------------KLVRLWIVEGFLKEGDLEVEAENRLQDLVDRCLVLVSRAGTKIKTCKIHDLVHEICLREAQNQNILSDACRW
>Solyc12g009450
SNMVGDKEKERMLELRDELKVIPIVGMGGIGKTTLAKQVFPSIQRFDVRAWATICKNVKEILLSLLQSIAELADLLQKKLKCRRYLIVIDDIWCYKAWDTRQCFIDNGSRILLTTRHTEVAIANLKMNLMNADESWNLLKSKAFAESFTPELETIGEKIASKCQGLPLTIVVVAGLLSRTWENVAENI-SVKDPNEQCLRVLGLSYNYLPNELKACLLYFGIFPEDSEISVKRLVRLWIAEGFLKEGDFEEEAKNRLQDLVDRCLVLVSRAGRNVKTCRIHDLVHELCLREAQSQNFL---YRW
>Solyc02g027080
KNMVGGDQRERLLELTGEPKVIPIIGMGGIGKTTLAIEVYAHVRHFDVCAWATLSQNVKEILLNLLRSKAELADMLRKSLYGKRYLIVMDDIWSIKAWDVRRFFSQKGSRILLTTRNNEVACANLQMSFMDQDESWNLFKSVAFAEALPLEFENIGKKIAEKSHGLPLTIVVVAGLL-KTWETVAKDV-SVNDPDEQCSHVLGLSYNHLTSDLKTCLLYFGIFPEDSEIPVNHLKRLWMAEGFLNENDLEGEADKCLQDLINRCLVHVSKRETKIISCKVHDLIYDLCLRQIQRGNL-FEKQP-
>BS2
KNMVGDDQRKQLLELTGEPKVIPIVGMGGIGKTTLAKEVYESILRFDVHAWATISQNKKEILLGLLHSMAELADMLQKSLKRKRYLIVLDDIWSCEVWDVRRCFTEAGSRILLTTRNDEVACANLRMSFMDQDESWSLFKSAAFSEALPYEFETVGKQIADECHGLPLTIVVVAGLL-RTWKTVAKDV-SVNDPDERCSRVLGLSYDHLTSDLKTCLLHFGIFPEDSDIPVKNLMRSWMAEGFLKENDLEGEVEKCLQELVDRCLVLVSRRGTKIRSCKVHDLIYDLCVREVQRENI-LDVSY-
>NbS00042576g0011.1
KNMVGDDERKRLLELTGEPNVIPIVGMGGIGKTTLAKEVFASIRHFDIRAWATISSNVKDIYVSLLLFKAKLADMLQKSLKGKRYLIVIDDMRNSEAWDVRQCFSEKGSRILLTTRHTEVACANLQMDFMNPDE-----------VSLPHEFETIGKHIVVKCQGLPLSIIVVAGLLSRTWEIVARDV-SVDDPDKQCLHVLGLSYNHLTSDLKACLLYFGIFPEDSEIPMKKLVSLWMAEGFLKENGLEGEAERCLQDLIDRCLVLVCKLETKIRSCKVHDLVYGFCLREVQNEIF-------
>NbS00009444g0022.1
TPMVGDEQRKKMMALIGKLKVIPIVGMGGIGKTTLAKDVFVYIRHFDVCARATLSKDRKNILVSLLRSNAELADTLQKSLKSRRYLIVLDDMWSKQAWEVEYCFSENGSRILFTTRNTEVASVNLPMDLMDPDESWDLFK---------------------------------------------------------------------------------IFPEDSEIPVKKLTRLWIAEGFLKEKDLEGEADKCLQVLISRCLVLVSNFETKIKSCKVHDLIHDLCLREAQGQNI-FDDRRL
>Rx
ENMVGENEFEMMLDLA-ELEVVSIVGMGGIGKTTLATKLYPCIMRFDIRAKATVSQCVRNVLLGLLSL-DQLADRLQKHLKGRRYLVVIDDIWTTEAWDIKLCFDCNGSRILLTTRNVEVAEAKHHMRLMNFDESWNLLHKKIFEESYSPEFENIGKQIALKCGGLPLAITVIAGLLSQRWQRIGENV-SVTDPEAQCMRVLALSYHHLPSHLKPCFLYFAIFTEDEQISVNELVELWPVEGFLNEKSIEEVATTCINELIDRSLIFIHF-RGTIESCGMHDVTRELCLREARNMNFV---RSR
>Gpa2
ENMVGENEFEMMLDLA-ELEVVSIVGMGGIGKTTLAAKLYPYIMRFDIRAKATVSQCVRNVLLGLLSL-YQLADQLQKHLKGRRYLVVIDDIWTTEAWDIKLCFDCNGSRILLTTRNVEVAEAKHHMRLMNFDESWNLLHKKIFEESYSPEFENIGKQIALKCGGLPLAITLIAGLLSKTWQNVAENV-SVTDLEAKCMRVLALSYHHLPSHLKPCFLYFAIFAEDERIYVNKLVELWAVEGFLNEKSIEEVAETCINELVDRSLISIHV-DGETQRCGMHDVTRELCLREARNMNFV---RSR
>NbS00018164g0105.1
EDMVGEKEFVMMRDLA-ELEVVSIVGMGGIGKTTLANKIYPFIMHFDIRAKATVSQCARNVLLGLLSSIDQLADRLQKLLKCGRYLVVIDDIWTREAWDIKRCFDCNESRILMTTRNVEVAEAKYHMRLMSFDESWNLLYEKVFVDYFSPEFEQLGKKIALNCRGLPLSLVLIAGLLSKSWKSVVKNV-SVTEVNVQCMRVVALSYHYLPHHLKPCFLYFAIFQEDELILVNKLVELWAAEGFLKEKSIEEVAEKCLKELIDRSLISIRL-DGKIEICGMHDVTRELCLREARSMNIV---RGR
>NbS00049356g0001.1
ENMVGENEFEMMQVLA-ELEVVSIVGMGGIGKTTLANKIFPFIMHFDIRAKVTISQCLRKGLLGLLSSTGQLKDQLQKLLKGRRYLIVIDDI-----WDIKLCFDCNRSRILLTTRNVEVAEAKYQMRLLNCHESWDLLHKRVFLECFPPEFEQLGKQIALNCKGLPLTIIVISGLLSKLWQMVVENV-SVTNVDFQCMRVLALSYHHLPHRLKSCFLYFAIFPEDEQIFVNKLVELWAVEGFLKDNNIEKVGEEFLKELIDRSLISIQL-DGKIESCGMHDLIRELCLREAQNMNFV---RSR
>NbS00018164g0117.1
ENMVGEIGFEMIQNLT-ELETIPITGMGGIGKTTLANKLYPFIRRFDIRAKVIVSQCTRNVLLGLLSSTGQLADQLQKLLKGRRYLILIDDIWTIEAWDIKLCFNNNGSRILLTTRNVEVAEANCQMRLLDFNESWDLLHRMVFEDWFSPEFEKIGKEIALKCRGLPLAITVIAGLLSKTWQSVAEKV-SVSDVNVQCMRVLSLSYHHLPHHLKACFLYFAIFPAGAVIYVEKLLELWAAEGFLKEKTIEEVAEKYLKDLIDRSLISILV-DGRVEFCRIHDVIRELCLKEVRNMNIV---RTG
>NbS00003488g0001.1
ENMVGTNELDMMLDLT-ELKVVSIVGMGGIGKTTFATRIYPVIVRFDTRPMVTVSQYVRRILLGLLNSPGQLADWLRKCLKWRRYLIFIDDIWSIEAWDMKLCFDDNGSRILLTTRNTEVAEAEFHMRLLSLDESWKLFHSKVFTKGFSSEFEKIGKEVVKKCQGLPLTIIIVAGLLSHSWGNVAEDV-SLDCPDKQCSILIDLSYRHLPHHIKACFLYFGVFQEDTEINVKRLVKLWVAEGFLEANSLEEVAEKCLEDLIDRSLVFADGTNGKIKTCKMHDLLHGFCLREAQRENFL---HRR
>Solyc08g005500
ENMVGINEQANMRRLISQLEVISIAGMGGIGKSTFAKKLFPSVVFFDVRGWITVSKSSRKMLISLLQ-TAELADRLQKSFKGKRYLIVVDDIWSTEAWDISQWFENNRSRILLTTRSMEVARAKFQMRFLDPEESWNLFCQKAFS-DCPAEFESVGKVVVENCKGLPLMISVVAGSLSRTWNEVAQSV-SVLDDYQRCSGVLALSYNHLPPDLKVCFLYFGVFKKASEISVENLIRLWMAEGLFKRRDLEKEACSLLHDLIDRSLIVVCHLDGKIKTCRIHDLLHDLCLRESESESLL---RRW
>NbS00006274g0002.1
ENMVGNIEQENMLSLTPELEVFSVSGMGGIGKSTFAKKLFPSILFFDIHGWITVSESYRNMLLGLLI-NSDLAVCLKQSLMGRRYLIVVDDIWSKNAWDIRLCLDDKRSRVLLTTRDVEVAQSKFTMHLLDQEDSWNLFYQKAFV-DFAIEFEDVGKEVAKNCNGLPLMIAVVAKVLSRTWTKVAESV-SAVDAYQQCSGVLALSYNHLPSYLKGCFLYFGLFPKASEISVEKLIRLWIAEGLLKKEGLEEVAASHLNYLIDKSLVIVSRIDGKIMTCIIHDLVHDFCLKEADSQNLL---CRW
>NbS00026584g0010.1
ENMVGNIEQTIMLSLTPELEVISLTGMGGIGKSTFAKKLFPSILFFDIRGWITVSEGYRKMLLGLLK-NSDLAVCLKQSLMGRRYLIVVDDIWSKNAWDIRLCLDDKRSRVLLTTRDVEVAQAKFRMHLLDQEDSWNLFYQKAFV-GFAIEFEDVGKEVAKNYNGLPLMIVVVAKVLSRTWKKVAESV-STVDAYQQCSRVLALSYNHIPSYLKGCFLHFGLFPKASEISMEKLIRLWIAEGLLKKEGLEKVAASHLNNLIDKSLVIVSRMDGKIMTCMIHDLVHDFCLKEAHSQNLL---C--
>Solyc04g015220
ENMEGNEERKNMVALTKKLQVVSVVGMAGIGKTTFAKTTLIN-KDFPIRGWITVSEDLRELLLRLLRD-GQLAAHLKQVLQGKRYLIVVDDIWSNSDWDIRHWFDCDKSRILLTSRDKKVGAADVLMRPLTQDESRNLFYHRAFGNSDIGKFKKVGEKVITNCKGLPLMITAVAGILRSKWMEVAESV-SVDDAYKQCLQVVALSYNNLPSLMKACFLHFGVFPKSHGIPVKKLTRLWIAEGLVYNEEFEQAADRVLHDLIGKSVVIVDLWDGKIKTCRIHDVFHDFCSKESESENLL---CRW
>NbS00006547g0102.1
EDIVGTKERDRITTLTGKLEVISVVGMSGIGKSTLAKDIFTSIKYFPIRKWSTVSENCRKTLLDLLRDTGELAGIFQRSLKEERYLIIVDDIWSKEAWDMIHWFDCNDSRLVLISQDTKVAEAEIKMDLLEPDESWDLFYQKVFA-DYTVEFEEVGKKVEKECKGLPLMITAVAGILSSTWKEVAENM-SKTDAFQRCLEVIVWSYNHLPSQMKTCFLHFGVFPKAIEICVKKLIRLWVAEGLLQKMEWEKEADNVLLDLIGKGLVIIDKLDGKIKTCRIHDLFHDLCLREAERENLL---RRW
>Solyc10g008230
QAMLDDNDLMTVKSL-SKLTVVSIVGMGGIGKTTLARKVYIYMEHFYIRAWITVSQQHREMLLGILRS-EQLAEQVYRSLKGRRYLIGMDDVWDTNAWDVKRSFDENGSRVILTSRLANVGIASHYMRCLSVDQSLKLFNLKVFGETCPLELEKATKQIVEKCQGLPLAIVVVAGFCSKTWEDVAHKI-GVSRETEECMDLLALSYKHLPLHLKTCFLYMGAFPKDFEITVSKLMKLWIAAEFVKTKDFEEVAHGYLRDLIDRSLIMVKLSSGEVKTCKVHDLLHDLIIREAWKERLI---HRA
>Solyc10g008240
QAVLDDNDLMTVKSL-SKLDVVSIVGMGGIGKTTLARKVYIYMEHFYVRAWITVSQQHREMLLGILRS-EQLAEQVYRSLKGRRYLIAMDDVWDTTAWDVKRSFDDNGSRVILTSRLANVGIASHYMRCLSVDRSLKLFNLKVFGENCPLELEKATKQIVGKCQGLPLAIVVVAGFCSKTWEDVAHKI-GISRETEECMDLLALSYKHLPHHLKPCFLYMGAFPKDYEISVSRLIKLWIAAEFLETMDFEEVAEGYLKDLIDRSLIMVKRSSGKVKTCEVHDLLHDLIIREAWKERSI---NRA
>NbS00001549g0018.1
ENFWDNDHFGRIRCL-SELNIVPIVGMGGIGKTALSRASYPCLVHFDIRAWITVSQQVI------------------KPKKFKRFLIHLDDVWSIEAWDVKRSFDDNGSGVVLTSR---LDLASHLMSLLSMDQALKLLNLKI-----------------------------------KTWKNVSNDAHSIGESD-QFLSLFSLSYNYLPHPLKPCFLYMCAFPKGSMIVVSK---------FIETKNLEEIAEEYLEDLVSRNLVMVIR-------------------REAEKEKFS---NRC
>Bv2_034690_iser.t1
DEMVGEDVANTLLKLT-ALEIISIVGMGGLGKTTVAKRLYRIIKHFGCHAWVSVSENTHQIILHMLN-PVQLVETLKGRLNDRKFIIFLDDIWQPDMWDVKACFNKNGSRIVITSRVAKVAMARNFLRFFTPEESWELFERKVFRDAYPSHLKSLGKKIVKRCKGLPLSIVVIASMLAKSWERTLKDV-VLKDN--ACMEILALSYHHLPVELKPCFLYFAAFPEDEEMSVRRLITLWLAEGFVQSLSLEEVAESYLDVLIDRSLVQAGRMDGGHKTCRIHDLIRDVCIREARSENFMDLSPRR
>Bv2_034710_htkr.t1
DEMVGKDEADTLLKLTIGLEIISIVGMGGLGKTTIAKRLFRIIKHFKSHAWVSVSENSRQLILDILE-SDKLKEMLKTRLKDRKYIVFLDDVWQPHMWDVKTCFDTNGSRILITTRVTDVARTRHFLRFFTPEESWELFEKKVFQDPCPNHLKTLGIDIVKRCKCLPLSIVVIASMLAKSWGRTLKDV-VLKDE--ACLEILALSYHNLEVE--------------------RVHT---------TLTLEEVAESYLDALIDRSLVQAGRTDGGIKTCRIHDLIRDLCIREAKSENFMDASPRR
>Solyc07g005770
QDVVGDDDVLEIKTL-SKLEVVTLVGMGGIGKSTLARMVYPLIKHFSICAWVTV-KQMKGLLIGLLDDTEQLEEMLYRRLKLNRYLIVLDV--------------------------RELGSK----------ESWELLCHKVFGK----ELEDIGKKIAEQCQGLPLTILVIAGQLSRTWKSFAKTVGSVDEHE-KCLDIRALSYRNLKV-----------------------------------KNLEKYAEECLEDLVNRNLVIVKRSNGRIKSCAVHDLLQDLGLREAQKENF----GRR
>Solyc09g092280
ETVVGDDDFNKLQALILPYKVVSIVGMPGLGKTTLAKKLYVR-D-FECSGLLYVSQRAGEILLKIAKQT--LEDNLRSLLKRKRYVILLDDIWKVQIWDLKLVLECIGSRIIITSRNNDVGRIDLHLQPFDSEKSYELFTKKI-FFHSVD-LVDIGKSIVKRCGSIPLAIVVTAGVLRRTWNKVLESMGHV---EDGCAKVLALSYNDLPIALRPCFLYFGLFPKDHEIRAFDLINMWIAEKLIVNREAESKAEDFLNDLVSRNLIQVARYDGRISTCRIHDLLHSLCVELGKESNFF---VRR
>Solyc09g092290
ETVVGDDDFNKLQALILPYGVVSIVGMPGLGKTTLAKKLYVR-D-FECSGLVYVSQRAGEILLKIAKQT--LEDNLRSLLKRKRYVILLDDIWKVQIWDLKLVLECIGSRIIITSRNNDVGRIDLHLQPLDSEKSFELFTKKI-FFHSVD-LVDIGKTIVRRCGGIPLAIVVTAGVLRRTWNRVLESMGRV---EDACAKVLALSYNDLPIALRPCFLYFGLFPEDHEIRAFDLINMWIAEKLIVNREAESKAEDFLNDLVSRNLIQAARYDGRISTCRIHDLLHSLCVELGKESNFF---VRR
>Solyc09g092310
ETVIGDHDFNKLQHLLLPYGVVSIVGMPGLGKTTLAKKLYVR-H-FECSGLVYVSQRAGEILLNIAKQT--LEHNLRSLLKIKRYVILLDDIWDVEIWDLKLVLESIGSRIIITSRNSNVGRIDIHLQPLDSENSFELFTKKICFDTSPD-LVNIGRCIVERCGGIPLAIVVTAGMLRRTWNRVLDSMTHI---QEGCAKVLALSYNDLPIALRPCFLYFGLFPEDYEIRAFDLINMWIAEKLIVNREAESKAEDFLNDLVSRNLIQVARYDGRISTCRIHDLLHSLCVELGKESNFF---VRR
>Rpivnt1
ETVIGEDDFNTLQALLLPYGVVSIVGMPGLGKTTLAKKLYVC-H-FECSGLVYVSQRAGEILHDIAKQT--LENNLRSLLKIKRYVILLDDIWDVEIWDLKLVLECIGSRIIITSRNSNVGRIDIHLQPLDSEKSFELFTKKIFFNASPD-LVNIGRCIVERCGGIPLAIVVTAGMLRRTWNRVLESMAHI---QDGCGKVLALSYNDLPIALRPCFLYFGLYPEDHEIRAFDLTNMWIAEKLIVNREAESLADDVLNDLVSRNLIQVARYDGRISSCRIHDLLHSLCVDLAKESNFF---VRR
>Solyc09g018220
ETIIGDDDFNMLQALLLHYGVVSIVGMPGLGKTTLAKKLYIR-D-FECSGLVYVSQRAGEILLDIAKQT--LEDNLRSLLKIKRYVILLDDIWDVEIWDLKLVLECVGSRMIITSRNSNVGRIELHLQPLESEKSFELFTKKIFFDASPD-LVNIGRNIAGRCGGIPLAIVVTAGMLRRTWNRVLESMGHV---QDGCAKVLALSYNDLPIASRPCFLYFSLYPEDHEIRAFDLINMWIAEKFIVNREAEDLAEDVLNDLVSRNLIQLARYNGRISSCRIHDLLHSLCVDLAKESNFF---LRR
>NbS00012994g0001.1
EPVVGDKDCESLEALLLRYAVVSIVGMPGLGKTTLGKRTYVQ-G-FECSALVYISQRMRELLLSIARQP--LESNLGTFLKEKRYLVFLDDIWNTSTWDLKLVFN-SGSRLIITSRNNNVGRIELHLQPLDPENSWKLFSKMITLEDPPE-LTDIARKIVGRCGGVPLAIEMTAGMLRRTWNGILKKIGLD---QDKFSKILTLSYTDLPATLKPCFLYFGLFPEDTQIYASDLINMWVAEKFLGEMDAADIGEDYLNILVARNLIQVARFDGRIKSCRIHDLLHDLCITLAEENNFF---IRR
>Bv4_088010_uznf.t1
YDIMGEDE---------KVGIIGIIGMGGVGKTKLVVEIGAK-D-FSQVVMATVSQNIRNIQGMLADMKNELQRRFQ---KESKILVILDDVWELIDMEIG--ISQKGSKIILTSRLQKVCEMTI-LDVIEEAEALALFNKYAG--QRPN-LKSKAKMIVSECAGLPLAVITVGSALKLETRKLSKSSFVV---ESVDSDILKLSYDYLDEDTQRCFILCSLYPEDSEIKVEDLVGLWLYQN---EDQARRKILTSVQQLENACLLSSVFYAATSFSCKMHDMVRDVALWITK--------FRR
>Bv4_088030_hdaa.t1
YNIMGKDE---------KIGLIGICGMGGIGKTKLVEEIGAK-QEFDHVVIATVSQDIRNIQGIFADMTYELREKLE---KESKILVILDDVWEKINMEIG--VVYKGCKIILTTRSEEVCDMSV-LGKIDDKEAMGLFNKSAEI-KKPKGLIKITEKIVKECAGLPLAIVTVGRALRPDALKLSNSSYVI---QDADKDVLKLSYDYLEKDVQNCLLLCSLYPEDSMIMVEELVGLWLFEK---EDEARQKIIKFVEILEKASLLSQHP-------CKMHDVIRDVALWIAK--------LKK
>Bv4_088080_qfrz.t1
YNTMGKDE---------KVGLIGICGMGGMGKTKLVEEIGVK-QGFDHVVIATVSQDIRNIQGIFADMTYELQEKLE---KESKILVILDDVWEKINIEIG--VVYKGCKIILTTRSEKVCDMSV-LGKIDNNEAMGLFNKSAEI-KKPKGLIKITEKIVEECAGLPLAIVTVGRALRLDALKLSNSSYVI---EDVDKDVLKLSYDYLDKDVQNCLLLCSSYPEDSKIMVEELVGLWLFDK---EDEARQMIINSVEILEKASLLYQQP-------CKMHDVVRDVALWIAE--------LKK
>Solyc03g005670
--IVGEEDIGRVCRMLSHVPVIPIYGVVGSGKTTLARSVHSAIVRFE--IWIDVREDVGYILENIMESMKQLQERVGRIFNSKRSLFVFDDVRYIQAWELYGALE-SGSYVLVTTRVEYVAKISHNMNSLNEDDSWRLFDMVL------SSSSD--REMVRCCYGLPGLIKHLASY---------------TSDQIS--EYYCLLYQELPKELQPCFIYLGHFLENQLIDPEKLSHLWMIEGLLSRQ----MTERYLKELERMGVVELQEVPTTFKAYRFVQGMEKFCVSNCEEKCFLN--PRR
>NbS00040944g0001.1
-SLFGKEDQKRVRELLSQVPVIPICGAVGSGKTTLAKRICPIVTEFN--IWVNVSEEITDILRQVLVSMEQLLERTEERLKSQRTLIVLDDIRSIEAWELCKTFK-KGSIVLVTTRVGYVAEICHTMTPLNEE-------------------------------ALP------------------------QADT-----------NELPDHLKPCFVYLGHFLEDQEINPEKLSHLWMIEGLLSGS---EMTERYLRELALRGMVKVQEVPTTFKACRIVQGIENFCVSNCEQKSFLD--PRR
>Solyc03g005650
GAVVGEDEKEEIIQLLSEFQAVPIWGRSGMGKATLVNEIYPRIVEFP--VNIRLSENAHDALQHVFELRTSLEDCVRQHLEMSRTLIVLQGVGSIDDWRLRSVLA-KGCIILITTRARQVAEITHEKRPLTEENSWKLFKEMVW----PEAILE---RMVKLCEGIPGAIIALAKQLAA-WEIT------EKNARVS--QVMAPSYAELLDDQKLYFLYLGQFREDSQIEPEKLSHLWEIEGLISSSTLLDITQERLKVLAQKGMIDVRIDV--IKSCHLVGLMGDMCLSKAEETDFL---TRR
>NbS00048318g0004.1
DVTVEENEKEPILRLLYEFEVIPIWGLSGTGKSALAHAICTSVVEFE--LNIRVSENPEYALLHAMESVQVLTDFVRQHLEKSRSLIVLEDVRSTEDWQLRGAVA-KGCRILVTTRAREVAKIKHEKRPLSEENSWELLERIVW----LEAMEKMGREMVKLCEGLPGAIIALGKLLEV-WEMV-------KNARLS--QVMAPSYAELSDDLKLYFLYLGHFREDPEIEPEKLCHLWTIEGLISGSTLLDLTQERLMGLAQKGMVGVRTIE--LKSCHLVGLMGDMCLSKAEEGDILDT-TRR
>NbS00002626g0018.1
GGAVGEEEKELILRLFYEFEVIPIWGPSGTGKSTLAHAIYPRVVEFK--IIITVSDNFKREYSSVLARTDTLAEKIREQLEEDRSLILLEDVRSIEDWQLRRAVA-KGCRILVTTRAKEAAEMNHRKKPLTDEYSWELLKRTAW----P-----------------PGAVIELAKLVAA-WEIV-------KNARLS--QVMTPSYDELSDHLKLCFLYLGHFREDPEVEPEKLCHLWTIESLISQSTLLDLTEENLKVLAQKGMINVQRIQ--LKSCRIVGLMGDMCLSKAEERDLLDN-TRS
>Bv9_223370_arxt.t1
--FVGDDQVKKIVCLV----VIGVWGKSGVGKTTLAKEVYHVIRHFN--SWVHVPQKFCGLLRGILTCKQELINEVYEVLLEKKCLVVLDNVWSWEIWDIKAAFGDSGSKFLFTTENRQVAEMYHEIKCLSYDQSWELLQSNLG---IPDKMMEMVKKMLKLCQGIPLAITALGGLMVT-WQILLDFLSSNKNHEYE--KVMEVCYYALPYYLKNCFLHLGNFPENFDIPTKNLCNMWVAEGILTG-SLEDFAENCLSELLQRGLVQVSRSSNGVKSCRMHDLMRDLCLRVSKEENFLE--TRR
>Solyc12g096920
DEFVGVEEVNKLVDLI----VFAICGMGGLGKTTLARKAYVDVQHFQ--AWASISRQARDVLMSILTKNDELVKALYNVQQRKKCLIVLDDIWSTNFWNVKHAFK-KGSKILLTTRKKDVCTIDFEPRCLDAEESWKLLHKKAF----PDELERLGKEMVSKCGGLPLAIIVLAGLLAK-WRRTCQNLNL-SGE-----GVLALSYYDLPYQLKPCFLYLGIFPEDQKISARRLYQLWAAEGIISEEMMEIG-ERYLHELAQRYMVQVQETTGRIKSCRFHDLMRDTCLSKAKEENFLHQ-VRR
>NbS00061479g0004.1
DEFVGEEEVNKLVVLI----VFAICGMGGIGKTTLARKAYIYVQHFQ--AWASISKQARDVLQRILTKNEELVKELHRLQQSKKCLIVLDDIWSTNFWNVRHAFK-KGCKILLTTRKKDVCTVDFEPRCLDADESWKLLHRKAF----PDELERLGKEMVSECGGLPLAIIVLAGLLAK-WRRTRQNLNS-SGE-----GVLALSYYDLPYQLKPCFLYLGNFPEDQKISARRLYQLWAAEGIISDEMMELG-QYYLQELAQRYMVQVQETNGRIKSCRLHDLMRDTCLSKAKEENFLHK-IRR
>NbS00023299g0005.1
SEVMGEDETAELIQLV----VVSLVGMPGIGKTTLAKRLYNDIVRFD--SWCTISQNKRKTLLELLGNNDELAVELRRHLLRKKYFIAIDDLWSTDAWDLKRCFD-YSCRIILTTRQDKVASTEHHVRLFTGEESWCLLQKKVF----G-QLEKIGVKIAQSCGGLPLAIILVAGVLAK-WEEVANGLSS-AGDTFMDIDIIELSFSFLPTQSKRCFLYFGRFCEGE-ILVRKLIQLWVAQ----EESAEDEVKGYMMELIDNNLVMVVRFFGEVKAIRMHDLLREFCFSKGDQQCYFERGILD
>Bv3_051360_kzro.t1
D-VVGNEDRDSIITL-QEFSPVAIVGIGGQGKTTLAQYVYERVKGFDVQLWVFATLSVSKVLQKIIAT-EKFKGEM-RMV-GKKFLLVIDNVWEGPNWEVKALL--KGSKVLITTRSETVARMFY-LCDLGKDESWRLFKHFAFGE---SGIEAIGKEIADMIPRVPLVIKVIGCHLA-TWEAFKNEL----NSS----KILKISYDRLKK-LKLCVAYCSLFPKG--TRVDKMVRIWIALGYVEE-KLEDIGEEYVNQLGRCGFFQVV-KYGQLIWFYMHDVMHDLLLSIDSVYQMIDYRVSH
>Bv3_051390_sdqx.t1
D-MVGEEDKENVISI-SELSVASIVGIGGVGKTTLARYVYERVKSFDVQFWVDVTRDVKEVLEKIARS-QELMSEMNGFI-GKKFLLVLDNMWDQQKWMLQTQLD-SGSKVLITTRNAKVAGMKY-LRDLTEGNSWLLFKQVAFWE---PGMETIGKEIAKLCPNVPLVIRSVAGLLA-TWQAFRDDQ----NAS-----VLKLSFDQLAR-SKLCVTYCSLFPKG--FYKDTIINLWISMGYVEQ-SLEEAGEDILTNLLNSGFLQIQ-TLGFIHAVVMHDVMHDLVLSLAVKYKMADSSVQH
>Solyc12g094660
DESLGISDKSMMLDTYEELEIVQIAGKMGSGKTTLARAIYRNIRHFESGAWVTISKNKPDILQNLLKMK-ELLECFNK----EKYLIVLDDVQSEQMWELRSVFSRNGSKLLLITTSVSPMWV-HKVKKLKKNYSWNLFMKKA------E---DSKQRVLDVCSGLPLNIVLLGSMLSR-LQKM---L--RNE------DIVSLSYTDLPDHLKLCVLYLVLFPKEYDIPVRRLFRLWLSEGFVNPKFPEDVVQENFDDLVKRSLIQISF-DGSPRRCRLLGVLHDYLLP--KAQN----VRRL
>Os06g48990.2
K---------------EELKVIFVSGEQLSGKTTLMNQVYIDVRHFKIRK-VDMSKCLSDLLRAVLKET-EIIEEIQRTFRTNRYLMVMDDVDDTSSLHLRHV-GWEG-KIVCLTRNTRIQY--HEIRPLELAYQQQLLVHVAFNDDTPEQLEETLKGILRKCRGNPWNIRAVGALLGR-WKEIVDDL--VGK------DLIPAEYAQLPADIRLGFLYCLAFPERSEIPARKLVRLWTAEGF---DSPLQSQEQEAENLLQRKLLVVKT-DGEVLKCKVNEHMRSLALEMCEAQK--DPAYRV
>Os06g48990.1
K---------------EELKVIFVSGEQLSGKTTLMNQVYIDVRHFKIRK-VDMSKCLSDLLRAVLKET-EIIEEIQRTFRTNRYLMVMDDVDDTSSLHLRHV-GWEG-KIVCLTRNTRIQY--HEIRPLELAYQQQLLVHVAFNDDTPEQLEETLKGILRKCRGNPWNIRAVGALLGR-WKEIVDDL--VGK------DLIPAEYAQLPADIRLGFLYCLAFPERSEIPARKLVRLWTAEGF---DSPLQSQEQEAENLLQRKLLVVKT-DGEVLKCKVNEHMRSLALEMCEAQK--DPAYRV
>Solyc11g010160
DDLVGEGCKSVLLDLLPEWKLYCVIGTRGIGKTTLVKKVYASVKHFN-CMWIEVSRTVKELLRSMITES-SLAEFIQDVLESSRYFVVLDDVPGVRSWRLKGLFENCGSRVIITSRNTDI-HI-YKMNPLSEEKSWILFCRKAFGLLCP----QVSKDIIEKCNGLPMAILVIAGVLAR-WEMFYNSL--AKQSSDEHIRLLNLCYQDLPFYLKSCFTYLSIIPKYYVIDKMRLIRLLAAQGFILEKAVAQVADSYLNELANRSLIQVAR-DGRLDSFTIHNLWYEIILSK-SPER-----IRH
>NbS00008754g0022.1
EDLLGENHKSMLLDVLPEWKLHCVVGTRGIGKTTLIKKVYAAVKHFN-HQWIEIPRDVKELMKSMIAKS-ALAEFIRQIFESSKYFFVLDDVPDIATWRLKCVFENCGSRVIIISRFAEICHI-YSLKPLSEEESWILFCRKAFGLLCP----QISKDIIRTCRGLPLAILAIAGALAR-WESFHGCL--VKQSSVEHMRILGLCYQDLPFYLKSCFTYLSIIPKDHVI----------ADGLVLEKAIAQVAETYLNELANRSMIQVTR-DGRLDSFTIHNLWYEIILSK-SAER-----VRH
>AT5G63020.1
ERMVADPMLESAWNLMDEIGILGLHGMGGVGKTTLLSHIN-----FDIVIWIVVSKQIQRIQDEIWEKESNIYNVLK----HKRFVLLLDDIW-SK------DLTENGCKIVFTTRLKEICGM-MEVRCLAPDDAWDLFTKKV-GIH-P-EIPTVARTVAKKCRGLPLALNVIGETMARTWRSA-SSA--FGD-EI--LPILKYSYDNLKSELKLCFQYCALFPEDHNIEKNDLVDYWIGEGFID---AENQGYEIIGILVRSCLLM---------EVKMHDVVREMALWIASDFG--QKEARR
>RPS5
EIIVGEIMLEKAWNLMDGSGILGLYGMGGVGKTTLLTKIN-----FDVVIWVVVSRTVRKIQRDIAEKDVDIHNVLR----RRKFVLLLDDIW-EK------NLKANGCKVAFTTRSRDVCGM-MEVSCLQPEESWDLFQMKV-GNH-P-DIPGLARKVARKCRGLPLALNVIGEAMARTWCHA-SSA--FGD-EI--LHVLKYSYDNLNGEMKSCFLYCSLFPEDYLIDKEGLVDYWISEGFIN-ERNINQGYEIIGTLVRACLLL--R------SVKMHDVVREMALWISSDLG--QKEVRK
>AT1G12220.2
EIIVGEIMLEKAWNLMDGSGILGLYGMGGVGKTTLLTKIN-----FDVVIWVVVSRTVRKIQRDIAEKDVDIHNVLR----RRKFVLLLDDIW-EK------NLKANGCKVAFTTRSRDVCGM-MEVSCLQPEESWDLFQMKV-GNH-P-DIPGLARKVARKCRGLPLALNVIGEAMARTWCHA-SSA--FGD-EI--LHVLKYSYDNLNGEMKSCFLYCSLFPEDYLIDKEGLVDYWISEGFIN-ERNINQGYEIIGTLVRACLLL--R------SVKMHDVVREMALWISSDLG--QKEVRK
>AT1G12280.1
EMIVGETMLERVWTLTDGDEIVGLYGMGGVGKTTLLTRIN-----FGVVIWVVVSKDIHRIQGDIGKRELDIYNVLG----KQKFVLLLDDIW-EK------NLEVNGCKVVFTTRSRDVCGM-MEVSCLEPNEAWELFQMKV-GNH-P-DIPELARKVAGKCCGLPLALNVIGETMARMWRNA-SYA--FG--QI--LPILKYSYDNLNKEVKPCFLYCSLFPEDYRMEKERLIDYWICEGFID-ERALSQGYEIIGILVRACLLL--I------EVKMHDVVREMALWIASDLG--HKEVRR
>AT1G12210.1
ELIVGDSMLDKVWNLMDKVWIVGLYGMGGVGKTTLLTQIN-----FDVVIWVVVSKTVHKIQKSIGEKKLDIHNVLR----RKKFVLLLDDIW-EK------ELKVNGCKVAFTTHSKEVCGM-MEISCLDTGNAWDLLKKKV-GNH-P-DIPQLARKVSEKCCGLPLALNVIGETMSRTWRHA-S-A--FGD-EI--LPILKYSYDSLNGEAKSCFLYCSLFPEDFEIRKEMLIEYWICEGFIK-EKAFNQGYDILGTLVRSSLLL--K------DVSMHDMVREMALWIFSDLG--HKEVKR
>AT4G10780.1
MRIMGETIFQRAWNLMDGVGTMGLYGMGGVGKTTLLTQIH-----VDIVIWVVVSSQIHKIQEDIGEKEVDILNCLS----KKRFVLLLDDIW-KK------DLTKNKCKVVFTTRSLDVCAM-MEVQCLSTNDAWELFQEKV-GIH-P-DILELAKKVAGKCRGLPLALNVIGETMARAWHHA-SYA--FGD-HI--LLILKYSYDNLNDKVRSCFQYCALYPEDYSIKKYRLIDYWICEGFID-ERAVNQGYEILGTLVRACLLS--K------LVKMHDVVREMALWTLSDLG--NKEVRR
>AT1G12290.1
ERIVGETILEKAWDLMDGTKIMGLYGMGGVGKTTLLTQIN-----VEIVIWVVVSGQIHKIQKEIGEKEVDILNFLS----KKRFVLLLDDIW-KR------ELTENGCKIAFTTRCQSVCAM-MEVRCLGADDAWDLFKKKV-GIH-P-DIPEIARKVAQACCGLPLALNVIGETMAKTWDRA-TYA--FAE-RI--LPILKYSYDNLESEVKTCFLYCSLFPEDDLIEKERLIDYWICEGFID-KGAVGEGYEILGTLVCASLLV--KF-----SVKMHDVVREMALWIASDLR--HKDVSR
>AT1G12290.2
ERIVGETILEKAWDLMDGTKIMGLYGMGGVGKTTLLTQIN-----VEIVIWVVVSGQIHKIQKEIGEKEVDILNFLS----KKRFVLLLDDIW-KR------ELTENGCKIAFTTRCQSVCAM-MEVRCLGADDAWDLFKKKV-GIH-P-DIPEIARKVAQACCGLPLALNVIGETMAKTWDRA-TYA--FAE-RI--LPILKYSYDNLESEVKTCFLYCSLFPEDDLIEKERLIDYWICEGFID-KGAVGEGYEILGTLVCASLLV--KF-----SVKMHDVVREMALWIASDLR--HKDVSR
>AT1G63350.1
EQIVGETMLDNAWNLMDGVGIMGLYGMGGVGKTTLLTQIN-----FDSVIWVVVSKNVENILDEIAQKKVYLYNFLR----KMRFVLFLDDIW-EK------NLVENKCKVVFTTRSLDVCTM-MEVQCLADNDAYDLFQKKV-GID-P-EIRELSRVVAKKCCGLPLALNVVSETMSRTWRHA-SYA--FGD-KI--LPLLKYSYDSLKGEVKMCLLYCALFPEDAKIRKENLIEYWICEEIID-DKAENQGYEIIGSLVRASLLM--EL-----NVCLHDVVREMALWIASDLG--QNEVRR
>AT1G62630.1
ERIVGKKMLDKAWKLMDGTGIMGMYGMGGVGKTTLLTQLF-----FDIGIWVVVSQNVEKIQDEIAQKIVHLFNFLK----NKKFVLFLDDLW-DK------ELANKGCKLAFTSRSLNVCTM-MEVQCLEENVAFDLFQKKV-GKD-P-GIPQLARIVAKKCCGLPLALNVIGETMSRTWRNA-SYA--FGD-KI--LPLLKYSYDNLKGEVKSSLLYCALYPEDAKIRKEDLIEHWICEEIID-EKAEDKGYDIIGSLVRASLLM--DL-----SVIMHDVVREMALWIASELG--QKEVRR
>AT1G63360.1
ERIVGDTMLDKAGKLMDGVGIMGMYGMGGVGKTTLLTQLY-----FDIGIWVVVSQHVEKVQDEIAQKKICLYNILR----EKSFVLFLDDIW-EK------DLAEKGRKLAFTTRSQEVCAM-MEVQCLEENVAFDLFQKKV-GTD-P-GIPQLARIVAKKCCGLPLALNVIGETMSRTWRHA-SYA--FGD-KV--LPLLKYSYDNLKGEVKSSLLYCALYPEDAKILKEDLIEHWICEEIID-EKAEDKGYEIIGCLVRASLLM--DG-----RVCMHDVVREMALWIASELG--QKEVRR
>AT1G61310.1
ERI-GEEMLEKAWNLMDGVGIMGLHGMGGVGKTTLFKKIH-----FDIVIWIVVSQKLSKLQEDIAEKETDIHRVLK----GKRFVLMLDDIW-EK------DLEANKCKVAFTTRSREVCGM-MQVNCLEPEDAWELFKNKV-GND-P-VIVGLAREVAQKCRGLPLALNVIGETMATMWEYA-RSA--FGN-KI--LPILKYSYDSLGDEIKSCFLYCALFPEDGQIYTETLIDKLICEGFIG-KRARNKGYAMLGTLTRANLLT--TL-----YCVMHDVVREMALWIASDFG--QKEVRR
>AT1G61180.2
ERI-GEDMLEKAWNLMDGVGIMGLHGMGGVGKTTLFKKIH-----FDIVIWIVVSKMISKLQEDIAEKETDIHRVLK----GKRFVLMLDDIW-EK------DLEANKCKVAFTTRSREVCGM-MQVNCLEPEDAWELFKNKV-GND-P-VIVELAREVAQKCRGLPLALNVIGETMSTMWEHA-TSA--FDN-KI--LPILKYSYDSLGDEIKSCFLYCALFPEDGEIYNEKLIDYWICEGFIG-KRARNKGYAMLGTLTRANLLT--T------YCVMHDVVREMALWIASDFG--QKEVRK
>AT1G61180.1
ERI-GEDMLEKAWNLMDGVGIMGLHGMGGVGKTTLFKKIH-----FDIVIWIVVSKMISKLQEDIAEKETDIHRVLK----GKRFVLMLDDIW-EK------DLEANKCKVAFTTRSREVCGM-MQVNCLEPEDAWELFKNKV-GND-P-VIVELAREVAQKCRGLPLALNVIGETMSTMWEHA-TSA--FDN-KI--LPILKYSYDSLGDEIKSCFLYCALFPEDGEIYNEKLIDYWICEGFIG-KRARNKGYAMLGTLTRANLLT--T------YCVMHDVVREMALWIASDFG--QKEVRK
>AT1G61300.1
ERI-GEEMLEKAWNLMDRVGIMGLHGMGGVGKTTLFKKIH-----FDIVIWIVVSKKLSKLQEDIAEKETDIHRVLK----GKRFVLMLDDIW-EK------DLEANKCKVAFTTRDQKVCGM-MQVKCLEPEDAWELFKNKV-GND-P-VIVELAREVAQKCRGLPLALSVIGETMATMWEHA-RSA--FNN-KI--LPILKYSYDSLGDEIKSCFLYCALFPEDDEIYNEKLIDYWICEGFIG-KRARNKGYEMLGTLTLANLLT--T------EVVMHDVVREMALWIASDFG--QKEVRR
>AT1G61190.1
ERI-GEEMLKKAWNLMDGVGIMGLHGMGGVGKTTLFKKIH-----FDIVIWIVVSQKLSKLQEDIAEKETDIHRVLK----GKRFVLMLDDIW-EK------DLEANKCKVAFTTRDQKVCGM-MQVKCLEPEDAWELFKNKV-GND-P-VIVGLAREVAQKCRGLPLALSCIGETMATMWEHA-RSA--FDN-KI--LPILKYSYDSLEDEIKSCFLYCALFPEDDKIDTKTLINKWICEGFIG-KRARNKGYEMLGTLIRANLLT--G------WVVMHDVVREMALWIASDFG--QKEVRR
>AT5G43730.1
KKV-GDTMVGIAWELIDEIRTLGLYGMGGIGKTTLLESLN-----FDVVIWVVVSKQLEGIQDQILGRESLINNNLK----RKKFVLLLDDLW-SE------DLIKNGSKIVFTTRSKEVCKM-IKVDCLSPDEAWELFRLTV-GIH-Q-DIPALARIVAAKCHGLPLALNVIGKAMVETWRHA-SPG--FGE-RI--LPILKFSYDSLKNGIKLCFLYCSLFPEDFEIEKDKLIEYWICEGYIN-DGGTNQGYDIIGLLVRAHLLI--L------DVKMHDVIREMALWINSDFG--QQEVRQ
>AT5G43740.1
KKV-GDKLVEMAWSLMDEIGTLGLYGMGGVGKTTLLESLN-----FDVVIWVVVSKQFEGIQDQILGRESLIYNNLE----RKKFVLLLDDLW-SE------DMTKNGSKIVFTTRSTEVCKM-IKVACLSPDEAWELFRLTV-GIH-Q-DIPALARIVAAKCHGLPLALNVIGKAMSETWSHA-SAG--FGE-RI--LPILKFSYDSLKNGIKLCFLYCSLFPEDSEIPKEKWIEYWICEGFIN-DGGTNHGYDIIGLLVRAHLLI--L------DVKMHDVIREMALWINSDFG--QQEVRT
>AT5G43740.2
KKV-GDKLVEMAWSLMDEIGTLGLYGMGGVGKTTLLESLN-----FDVVIWVVVSKQFEGIQDQILGRESLIYNNLE----RKKFVLLLDDLW-SE------DMTKNGSKIVFTTRSTEVCKM-IKVACLSPDEAWELFRLTV-GIH-Q-DIPALARIVAAKCHGLPLALNVIGKAMSETWSHA-SAG--FGE-RI--LPILKFSYDSLKNGIKLCFLYCSLFPEDSEIPKEKWIEYWICEGFIN-DGGTNHGYDIIGLLVRAHLLI--L------DVKMHDVIREMALWINSDFG--QQEVRT
>AT1G51480.1
EKV-GYAMVEMAWKLMDEIRTLCLHGMGGVGKTTLLACIN-----FDVVIWVVVSKQLEGIQDQILGRESLINNNLK----RKKFVLLLDDLW-SE------DLNKNGAKIVFTKRSKEVSKM-IKVSCLSPDEAWELFRITV-DVH-E-DIPALARIVAAKCHGLPLALIVIGEAMAETWHHA-SPG--FGE-RI--LLVLKFSYDSLKNGIKLCFLYCSLFPEDFEIEKEKLIEYWICEGYIN-DGGTNQGYDIIGLLVRAHLLI--L------TVKMHYVIREMALWINSDFG--QQEVRQ
>AT1G15890.1
KKV-GDAMVGRAWNLMDERRTLGLYGMGGVGKTTLLASIN-----FDLVIWVVVSKQNEGIQEQILGRESYICNILN----VKKFVLLLDDLW-SE------DLEKNGSKIVFTTRSKDVCRM-MKVDCLPPDEAWELFQKKV-GIH-E-DIPTLARKVAEKCCGLPLALSVIGKAMAETWQHV-SSS--FSE-KI--LPVLKFSYDDLKDEVKLCFLYCSLFPEDYEVRKEELIEYWMCEGFID-DGANNKGHDIIGSLVRAHLLM--L------TVKMHDVIREMALWIASNFG--QKELRR
>AT5G05400.1
ERIVGEAIVESTWNMMVGVGLLGIYGMGGVGKTTLLSQIN-----FDIAIWVVVSKTVKRIQEDIGKRESTIKRSLE----NKKYMLLLDDMW-TK------DLANNGSKIAFTSRSNEVCGM-IEVTCLMWDDAWDLFTRNM-K-H-P-KIPEVAKSIARKCNGLPLALNVIGETMAKSWHDA------FGA-DI--LSILKFSYDDLKCETKSCFLFSALFPEDYEIGKDDLIEYWVGQGIIL-N---YKGYTIIGTLTRAYLLK--T------EVKMHDVVREMALWISSGCG--QKNVRR
>AT5G47260.1
MPV-SAKLLDTAWALMINVGTLGIYGRGGVGKTTLLTKLR-----FGLVIFVVVGFEVESIQDEIGKRKAEILAVLK----EKRFVLLLDGIQ-RE------DLEENGCKIVFTTQSLEACDS-VEITCLSPEEAWDLFQETV-GNH-Q-DIPKLARVVASTCRGLPLALNLIGEAMSRTWRYT-SST--FDD-GT--LPILKSIYDNMSDEIRLCFLYCALFPENLDIGKEDLVNYWICEGIL--EEAEIQGYEIICDLVRMRLLM--N------NVKMHGMVREMALWIAS-------EIRR
>AT5G47250.1
VRV-GDTTLEKTWELRDENRMLGIFGMGGVGKTTLLTLIN-----YDVVIWVESSKDVGKIQDAIGERRSEISRVLRD--MKPRFVLLLDDLW-ED------SLTA-KYKVVFTTRSKDVCSM-IEVQCLSENDAWDLFDMKV-HD----EISDIAKKIVAKCCGLPLALEVIRKTMASTWRRA-SYR--MGK-GI--FQVLKLSYDYLKTKAK-CFLYCALFPKAYYIKQDELVEYWIGEGFID-ERAKDRGYEIIDNLVGAGLLL---------KVYMHDMIRDMALWIVSEF---DGEVTK
>RPS2
--V-GTTMMEQVLELSEEERIIGVYGPGGVGKTTLMQSIN-----YDVLIWVQMSRGECTIQQAVGARGLKIYRALR----QKRFLLLLDDVW-EE------DLEKNKCKVMFTTRSIALCNM-LRVEFLEKKHAWELFCSKV-WKS-S-SIRRLAEIIVSKCGGLPLALITLGGAMAETWIHA-RFP--MGY--V--FALLKFSYDNLESDLRSCFLYCALFPEEHSIEIEQLVEYWVGEGFLT-N-TIYKGYFLIGDLKAACLLE--E------TVKMHNVVRSFALWMASEQG--YKEALV
>Bv8_199260_qrne.t1
PKV-GNAAMVVALEIADEAQMIGIYGLGGVGKTTLLKKIN-----FEAVIWVTVSKNQERIQRVLISRQSRIYNFLR----RIKFLLLLDDVW-RR------DLENNKCKVVFTACSEDVCSM-LKVDFLSEEYSWCLFSEKA-GMS-D-HIKPHAEAIVKRCGGLPLALITVGRAMAKTWEHV-NAA--IGD--V--FTILKFSYDSLQDDLKMCFLYCALFPEDYPLEKEQLIDYWIGEGFLD-S-LHNKGHAIIGSLKVTCLLE--D------TIKMHDIVRSFALWIASNRG--NVEVER
>AT4G27220.1
ERFHPKTMLDKLKDLKKNVQKIGVWGMGGVGKTTLVRTLN----QFALVIWVTVSKDLKRVQMDIAKRNLTICERLID---LKNFLLILDDVW-HP------DLDQKDSKVVLTSRRLEVCQM-IKVACLQEKEAWELFCHNV-G-S-D-NVKPIAKDVSHECCGLPLAIITIGRTLRPQWKHT-RSA--ITE-KI--FGTLKLSYDFLQ-DMKSCFLFCALFPEDYSIKVSELIMYWVAEGLLD-EDMMNEGVTLVERLKDSCLLE--S------DVKMHDVVRDFAIWFMSSQG--EGFVQR
>AT4G27190.1
EHVVHTMMLAKIRDLTEKAQKIGVWGMGGVGKTTLVRTLN----PFGLVIFVIVSKDPREVQKQIAERERRIYVGLMK---ERKFLLILDDVW-KP------DLDLKGSKVILTSRFLEVCRM-VRVDCLLEEDAWELFCKNA-G-S-D-HVRKIAKAVSQECGGLPLAIITVGTAMRKNWNHV-KSV--ISE-KI--FQPLKLSYDFLE-DAKFCFLLCALFPEDYSIEVTEVVRYWMAEGFME-EDSMNEGITTVESLKDYCLLE--R------DVKMHDVVRDFAIWIMSSSQ--DDSLRR
>Solyc08g007250
EFIKGSANLNEILRLEDKVCIIGVWGAGGIGKTTLVKNLNR-PKSFGVVVWVTVPKAIRKVQAQIADRESKISERLKQ---EKSFLVILDDVW-EA------NLDD--SKVIITSRFLGVCKM-MSISTLDVNESWALFMENA-G-R-V-DIEPLAKKIARECDGLPLAIIVIATSMRNMWEDA-KSE--DDE-KV--YQVIKWSFDSLE-RIQSCFLYCSLYPA--AIPTDDLIRCWWAEGFLG-ENAYNRGITTIEELKDVCLLE--A------DVKLHDVIRDVAKWIDDSSG--LTDVKR
>Solyc06g048910
KFIEGSANLHKILQLENKVCIIGVWGAGGVGKTSLVNNLNS-FKSFGVVLWVTVPKDIRTIQTEIASRVSKIYRRLEQ---EKSFLLILDDVW-EP------DLDDSRSKVIITSRSLDVCKM-MKVYTLDEDESWKLFIKNA-G-L-E-HIQPLAKEIARECDGLPLAVTVIGTSMRTRWEDA-MCE--NDD-KV--YKVIEWSFDSLKSGIQNCFLYCSLYPA--FIPTDELINCWWAEDCLG-EEVYNTGITMIETLKDACLLE--N------DVKMHDVVRDVSIWIAKSFG--VEHVKR
>Os04g43440.1
ERTFGETMLVQLHDLEADSNIIGIWGQGGIGKTTLLHAFN-----YQVVIFIEVSNDTLEMQKTISERTRFLVKALS----RKRFVLLLDDVR-KK------RLEDSQSKLILTSRFQE-----------------------L-SES-N-VVRDHAIAIAQSCGGLPLALNVIGTAVAEEWNSA-ENM--FGE--M--FATLKYSFDRLT-PQQQCFLYCTLFPEYGSISKEHLVDYWLAEGLLL-----EKGNQIIRSLISACLLQ--S------SVKMHHIIRHLGLWLVN-----EDRATR
>HORVU2Hr1G089020.1
DPTFGETMLSQLHDFEGDSNIIGVWGQGGVGKTTLLHVFN-----YQVVIFIEVSNNTMEIQQTISERIRFLIKALA----RKRFVILLDDVR-KK------RLEDSRSKLILTSRYQEVCFM-IKMQILGNDASWELFLSKL-SEQ-N-TSREHAMAIARSCGGLPLALNVIGTAVAEEWKSA-TNM--IGE--M--FGQLKYSYDSLT-PQQQCFLYCTLFPEYGSISKEQLVDYWLAEGLLL-----EKGYQIIRSLVSACLLQ--S------TVKVHHVIRQLGLWLVN-----SDAATR
>Solyc10g085460
ETVVGDKDVAEVKEILMRLCTIPIVGMGGLGKTTLVKRIFVEIEHFVKRVWLCLPEDAKSFLELILHSEDIIVKKLQDALGEKRYLLVLDDLW---HWY---EFMDRGNCILVTTRMKQVASV-HMLGKLADDHCLSIFKQRA-FD--Q-EILSMEKKIVELCQGLPLAASVLGCLLCKEWQAI-VAG--DGN-SL--KKILKLSYDYLPSPLKKCFAYFAMFPKDFEFEKDQLIQLWMAEGFLR--TPEDVGIKFFQLLFQYSLLQ--LY-----TCKMHDLVHDLAGDILKSKLD----VRY
>Bv1_020250_pmhw.t1
EHFIGKLDKEKLLPLLPTLSIVAIIGIGGVGKTTLARRLYQKVNHFRKKMWICVSENVERLLKEMVESDDAIIKKLQGELKGERYLLVLDDVW---LWD---SLKNEGSVILFTTREIEVLKS-HELKGLSEDDGWALLKHKV-FSF-H-SFEDIGKRIVRRCKFVPLAIKSIGGLLQKTWEEI-WEL--E-N-YI--MPSLLLSYNHLPNAVKQCFAYCAIFPKDELMQKSELMALWLAQGFLQ-SSSTNNAENYFAMLVNYSFLQ--VE-----YYQMHDLVHDLANYVLKRDLV--VEIRY
>Bv1_020260_umqg.t1
KHYIGELDRKKLVQLCHTFRIIAIHGMGGLGKTTLARQIYEEVDYFDKKAWVCVFKVVHSLLKEMVEAKGAVMKILKTELKGKKFLLVLDDVW---LWD---SLGHPGSVILITTRSKQVVDA-HELKGLSTDDSWALLKYQV-FSI-S-SFEDVGRKIGEKCKGVPLAIKGIGNMLKKYWESI-WNL--D-N-HI--MPSLLLSYNRLPSAVKQCFAYCGVLPKGSLLDKDKLIYLWLSQGIVH-GSSLKTGEYCFQ-----------------------------------NELL--DGYRH
>Bv2_027760_yeti.t1
ELFVGQRDQEDLADLCPNVSTIAIVGMGGLGKTTLARQLYEAIIHFTERFWICISDSVKRVLSVIFEKEEDIIERVHQLVRGKRYLLVLDDVW---KWS---SIKNTGSMVLVTTRNTDVAKA-HQLTGLSDEESWAFFVQKA-FKN-P-GLEDIGRKIVKKCKGLPLAINVIGGLLREDWKTI-WNL--E-N-DI--LPSLLLSYNNLSSPLKQCFAYFAIYPKECLVDREDLINLWNAQGFLH-SNLEELGGTYVDILLSNSLLQ--V-------YRIHYLVHDMALYISRHDWI-GVD-RH
>Bv2_043950_ccjd.t1
EA-IFRNSEREYIKLLQEVSVVPILGMAGAGKTCLTRFVFRRVQHFELKLWLDIS--GLSNSVELLFKDHLTHQDLKTFLDGKKYLIVLENLSSKKEWF---DMLSSGSKILITSRSTSLKPA-YLLESLSQNESMALFKNIA-FEN-P-RLIDISTEIFNKCANNLHVVTIVASIISTNWQYV-LAS--N-V-E---------SIQLVVD-IQKVLTHTSLFPLGYKFSKADLQPLW--EKEFE-GYF----------------FE--TT-----VYKAHILMHEVVKYLSRDGYL-K--IRH
>Bv2_043950_ccjd.t3
EA-IFRNSEREYIKLLQEVSVVPILGMAGAGKTCLTRFVFRRVQHFELKLWLDIS--GLSNSVELLFKDHLTHQDLKTFLDGKKYLIVLENLSSKKEWF---DMLSSGSKILITSRSTSLKPA-YLLESLSQNESMALFKNIA-FEN-P-RLIDISTEIFNKCANNLHVVTIVASIISTNWQYV-LAS--N-V-E---------SIQLVVD-IQKVLTHTSLFPLGYKFSKADLQPLW--EKEFE-GYF----------------FE--TT-----VYKAHILMHEVVKYLSRDGYL-K--IRH
>Bv2_043950_ccjd.t2
EA-IFRNSEREYIKLLQEVSVVPILGMAGAGKTCLTRFVFRRVQHFELKLWLDIS--GLSNSVELLFKDHLTHQDLKTFLDGKKYLIVLENLSSKKEWF---DMLSSGSKILITSRSTSLKPA-YLLESLSQNESMALFKNIA-FEN-P-RLIDISTEIFNKCANNLHVVTIVASIISTNWQYV-LAS--N-V-E---------SIQLVVD-IQKVLTHTSLFPLGYKFSKADLQPLW--EKEFE-GYF----------------FE--TT-----VYKAHILMHEVVKYLSRDGYL-K--IRH
>Bv_012060_ktjx.t1
------------------LSVIPIIGLPGTGKTSLVRQVYRRVHYFAIKHWVCMTDGGPSKLLDLVFR-DIVIREANTIVTGKKYLLILDGVT---AFL--NELLS-GSKVVLIAHDM-IRPV-FEVGTLPGDESWTLFKGIA-FDH-S-SKSEDGFRIYEICARIPRLLKNVASLLR--WKN--LRY--N-V-QA--F--LSKSYKEVPS-IQRCILYCSLFPENYEFSQADLIHLWVGDEYFM-GNF----------------FQ--SK-----VYKMDSLMNEFLRSVAKPEIL-D--VLH
>Bv3_063850_pxnh.t1
PV-VGDNDVDEII-MLSHEKGVSIVGMDGLGKTMLAQHILPRIDKFPIKLWVPISD-GYFNKQDVCDRENVALKLQ------QNLLIVFDNLL---DWD---DFW-GEIKIFVTTSNASISKT-YNLKPLSDESCKTLIEKKV-CHQ-P-EFSYVAGKLASKCEGLPFVARIIGLVLA-HWSDL-SHW--F-A-EI--FPVLSLGFKDMQL-VKKFLSYFSLFPQNYCFVMDDLAQLWVGEGFIE-SSL----QAYVDALLETSIFQ--DH-----PYQLHKFTHDFAQVVASKTCQ-E-----
>Bv6_151170_dauh.t1
QI-VGDNDVKAIIDLICRHSGVSIIGMVGLGKTVLAQTIMARVVEFSVRLWVGMLN-GQFNKE-IKDK-PVSSQII------EKNLIIFDNLL---DWD---DFWSGKTMLLITTRNPKISST-YFLRSLSEDCCKGVIMKKG-SHQ-P-RFPVVAGLLASKCEGLPLVARIIGLVLA-DWDTL-WEW--F-E-EI--FPVLQSSYDNMEP-MKNCFAFLSLFPHNYHFNMDDLLQLWVGEGFIQ-SSL-QIGRTHLDDLLGRSILQ--VH-----PFELHKFNQKFAQLAATGTYR-EIETRH
>Os07g29810.1
EIIVGIEEANKLIDLTRKAKLVAIVGGSGTGKTTLAWKIHHRTRAFGMIVWVSVFNDDIGLLSAIVTA-LMLASMLK----GKRFLLVLDDVRGHQ------N---HGSRILITTRDENVATL-HQVKELSFQNCWSLLCCNA-CDG-N-TLRNIGIMIIQKCKKIPMAVKIIGAVLRQTWQRV-WSF--LGQ-GL--TGAIYLGYHDLPS-LKQCLLYLSLFPEGSTIRQQFVTQLWISEGLID-S--EKIAEEYYEELISRNFLQ--N------TCTMHDQIRSFLQFFVKDKI-----LRH
>Os09g14410.1
EFLVGIEEKLKLINLTSETSVIAIFGLGGIGKTMLARKVHLLTEAFSTVVWVNGSKTKKKLLRAILSSNDMLVTILG----AKKFLLVLDDVWADQ------DFLKQGSRILLTTQDEGVLRI-HKVNKLSFPDCWSLLCSSA-CDC-D-ALTDIGITIIQKCNKVPLAIKVLGGLLGPRWQEV-WTL--VDE-EI--CLPIYLAYYSLPY-LKLCFDYCLQLPEGFVIRPQIVTQLWIAEGFIR-N--EDIAEQYYKELVLRNLLQ--C------SCTVHDCVKSLLQPSTKDK------TKF
>AT3G14460.1
QGLVGVEDKLALVNLLSIPAVISVVGMPGVGKTTLTEIVFYRVTHFEVKMWISAGINVFTVTKAVLQDAPSLQIQLKKTLSGKRFLLVLDDFWSES-WEFQVAFTDEGSKIVLTTRSEIVSTAKYQMKLMTNEECWELISRFAFNSN-Q-ELEGIGKRIAEQCKGLPLAARAIASHLRPNWYAV-SKNS--SN-SI--LPVLKLSYDSLPPQLKRCFALCSIFPKGHVFDREELVLLWMAIDLLY-RRLEDIGNDYLGDLVAQSFFQ---F---V----MHDLMNDLAKAVSGDF-F-DDN-RH
>Solyc08g076000
EPVYGDKEEDEIVKLIAELPVFPIIGMGGLGKTTLAQMIFQRVTHFDPKIWVCVSDDEKRLIKTIVGNSASFQKKLQELLNKKRYLLVLDDVWNDD-WALRAVLNVRGASILATTRLEKVGSMQYHLSNLSPHDSLLLFMQRAFQQN-P-NLVAIGKEIVKKCGGVPLAAKTLGGLLRREWEHV-NEI--LQS-SI--LPALRLSYHHLPLDLRQCFAYCAVFPKDTKMIKENLITLWMAHGFL--LELEDVGNEVWNELYLRCFFQI-A------TFKIHDLIHDLATSLF---------IRE
>Solyc08g075640
EPPYGDKEEDEIVKLIAQLSVLPILGMGGLGKSTLAQMVFQRVTHFHPKIWICVSEDEKKLIKAIVESPAPLQKKLQDRLNGKRYFLVLDDVWNEN-WDIKAVLEVRGASVLTTTRLKKVGSMQYELSNLSQEDCWLLFMKRAFNQN-P-NLVAIGKEIVKKSGGVPLAAKTLGGLLRDQWEHV-NEI--LQS-SI--LPALRLSYHHLPVDLTQSFAYCAVFPKDTVMEKGNLISLWMAHGFL--LELEDVGNQVRNELYLRSFFQI-F------TFKMHDLIHDLATSLF---------IRE
>Solyc08g075630
EPVYGDKDKDEIVKLIAQLSVLPILGMGGLGKTTLAQMVFQRVIHFHPKIWICVSENEKRLIKEIVESSAPLQKKLQDLLNGKKYLLVLDDVWNED-WALRQVLKASGAYVLTTTRLEKVGSMQYELSNLSQEDCWLLFMQRAFHQN-L-NLVAIGKVIVKKCGGVPLAAKTLGGILRREWEHV-------------------------------------IFPKDTKMEKENLISLWMAHSFL--LELEDVGNEVWNELYLRSFFQI-V------TFKMHDLIHDLATSLF---------IRE
>Os05g31530.1
EQVIGDKERDEIIHLLDKLLILPIVGIGGLGKTTLAQLVFVKVKHFQKHMWVCVSESVPDIVKGIIDTDELLQQRLREELSQKRYLLVLDDVWNED-WELRTLLSCMGSAVVVTTRNSNVASMPLALEQLSQEDSWTLFCERAFTGS-C-EFVEIGTKIVQKCSGVPLAINSMGGLLSHSWLAI-NNT----N-NI--LTVLSLSYKHLPSFMKQCFAFCAVFPKDYEIDKDDLIHLWISNGFI--SDIEETGNKVFLELLWRSFFQA-QY---GYTCKIHDLMHDLAVSISGDE-Y-NLVVHH
>Os05g31570.1
EQVIGQKERDEIIHLLDKLLILPIVGIGGLGKTTLAQLVFVKVKHFQKHMWVCVSESVPDIVKGIIDTDELLQQRLREELSQKRYLLVLDDVWNED-WELRTLLSCMGSAVVVTTRNSNVASMPLALEQLSQEDSWTLFCERAFTGS-C-EFVEIGTKIVQKCSGVPLAINSMGGLLSHSWLAI-NNT----N-NI--LTVLSLSYKHLPSFMKQCFAFCAVFPKDYEIDKDDLIHLWISNGFI--SDIEETGNKVFLELLWRSFFQA-QY---GYTCKIHDLMHDLAVSISGDE-Y-NLVVHH
>Os05g31550.1
EQVIGDKERDEIVHLLDELLILPIVGIGGLGKTTLAQLVFVKVKHFQKHMWVCVSESVPVIVKGIIDTDELLQQRLREELGQKRYLLVLDDVWNED-WGLRTLLSCMGSAVVVTTRNVKVASMSLCLENLNPEDSWIVFSRRAFTGT-P-ELVEVGKRIVEKCCGLPLAIKSMGALMSQEWLSI-SNT---DS-QI--LPALSLGYKNLPSHMKQCFAFCAVFPKDYEIDKDDLIHLWVSNGFI--SDIEENGNHVFWELVWRSFFQV-QY---GQTFKIHDLMHDLAVHISGDE-L-NLAVHH
>Os08g43000.1
ESIVGDDDKEVVVKLLEQLQVLPVIGIGGSGKTTLAKMVYTRVRHFQLKMWHCVSEEAVPLLKSIVELRELLRRQLEGAIGSRRFLLVLDDVWNED-WKLRPLLAAHGSVVVVTTRSQQVASMRHELACLNDDDSWELFSKKAFEET-A-ELVTIGRLIVKKCKGLPLALNAMGGLMSQQWKAI-S-----RD-EI--LSMLKLSYRHLPSEMKQCFAFCSIFPRNHEMDKEVLIQLWMANGFI--MDLEQKGEYTFQYLVWRSFLQV-AY-----ICKMHDLMHDLAKDVA-DE-V-HVLVRH
>Os08g43050.1
ESIFGEHDKEVLVKTLQQLQVLPIVGMGGLGKTTLAKLIYPSVQHFQLKMWHCVSEEVGSLLKSIVELRELLRRQLEEAFGRRRFLLVLDDVWNDE-WALKPLLSVAGSVIVVTTRSQRVASMEYELRCLNEDDSWEVFSKRAFKQQ-A-KLVSIGTRIVKKCRGVPLALKTMGGLMSQSWEVI-SNI--RQN-DV--MDILKLSYRHLSPEMKQCFAFCAIFPQDYEMVKDELIQLWMANGFI--MDLTHKGEMIFHDLVWRSFLQV-E------ICKMHDLMHDLAKDVT-DE-A-ELDVRH
>HORVU7Hr1G026360.1
ESIFGDDDKEGVVKLLQQVQVLPIFGMGGLGKTTLAKMVYQDVQHFQLKMWHCVSDDVIAIVKSIIELRELLQKKLDGTIGRKRFLLVLDDVWNEE-WDLRPLLSVPGSVILVTCRSKQVASMKHELAFLGEEDSWELFSKKAFNGQ-A-ELVAIGRKIVNKCGGLPLALKTMGGLLSQQWKAI-TNI--NGY-EV--MPILKLSFKHLSSEMKQCFAFCAVFPKDYEMQKDMLIQLWMANDFI--MDLTEKGELIFHELVWRSFLQT-MY-----ICKMHDLMHDLARDVS-NE-A-ELIVCH
>HORVU5Hr1G006710.3
DPIFGDADKEAVVNLLHRVQVLPVFGMGGLGKTTLAKMVYPKIQHFQLLMWHCASDETAALVRSIIELRELLRGRLQEVIGWKRFLLVLDDVWNEV-WELKSALSVCGSVIIVTTRSPRVASMEHELPHLTEEHSWELFSKKAFENQ-A-ELMSIGKRIVSKCKGDPLALSAMGGLMSARWEAV-SNV--SAQ-EV--ISILELSYRHLSSEMKQCFAFCAVFSKNSEMEKSMLIQLWMANGFI--MDLEQKGEFVFNELFWRSFLQV-VH-----VCRMHDLMHDLAKAVT-DE-A-ELVVIH
>Os08g43010.1
SLIVGDDDKEMVVNLLKRVEVLSIVGMGGLGKTTLAKMVYTRVQRFELPMWLCVSDNVVSLVRSIIELNELLRSRLHEVVGRKRYLLVLDDVWNEE-WELRPLLSAPGSVVLVTTRSQRVASMPHTLSYLNHDDSWELFRKKAFKEQ-P-EFAEIGNRIVKKCKGLPLALKTMGGLMSKRWEAI-SKS--DGN-EI--LSILKLSYRHLPLEMKQCFAFCAIFPKDYQMERDKLVQLWIANNFI--MDLEERGQFVFNELVWRSFFQV-VY-----ICYMHDLMHDLAKSVT-EE-V-DLNVRH
>HORVU7Hr1G002260.14
ETIFGEDDKEVVVKLLQKVQVLPIFGMGGLGKTTLAKMVYQEVQHFELKLWHCVSDDAIPLLKSIIELSELLQKRLEQVIGQNRFMLVLDDVWNED-WELKPLLSVPGSVIVVTTRSQKVASMGHKLACLNEQDSWQLFAQKAYNKQ-A-ELVSIGKRIINKCRGLPLALKTMGGLLSQQWKAI-SNI--TRD-EI--MSILKLSYTHLSSEMKQCFAFLAVFPKDYVMDKDKLIQLWMANGFI--MDLILRGEFIFDELVWRSFLQE-VY-----VCKMHDLMHDLAKDVT-DE-A-ELSICH
>HORVU7Hr1G000760.3
ESIVGEDEKEQVVKLLDNITVLPIVGMGGIGKTTLAQLVHQRVVHFELVLWVCVSDVIKEIIQSIIQVMEALQKKLAEVLVNKRCLLVLDDVWNED-WGMRSLLSHLGSAIIVTTRSDKVASMPHQISLLNEYDSWELFQRNTFREQ-W-ELISMAKNIVPNCKGLPLAIKSISTLLCHHWFSV-SNVK-DLT-GI--VPALQLSYDHLSSEEKICFAFCAIFPKDTLMDKGTLIQLWMANDFI------TRGQQIFDVLVWRCFLQV-IY-----TCKMHDLMHDLADSVSGSD-YIQAIVRH
>HORVU7Hr1G000890.2
ESIVGQTDKEQVVKLLNNVMLLPIIGMGGIGKTTLAQLVHKRVVHFELVIWVCVSDVIEEIIQSIIQVKEAMQKELCQVLGKKRYLLVLDDVWNED-WDMRSLLSYSGSAIIVTSRSNQVASMPHQISLLNDYQSWKLFRRNAFGEQ-E-ELISMAESIVLKCKGLPLAIKTIAALLRPHWFSI-SDVK-EVS-GI--IPALQLSYDHLSSEEKICFSIFALFPKDSPMDKDMLIQLWMANNFI------TRGQQIFDVLVSRCFLQV-IH-----TCKMHDLMRDLVDSVSGND-SIEIVVRH
>Solyc03g078300
ESVFGHQEVEEIISLLDDGDVVPIVGLGGVGKTTLARAVYKRIKHFNITAWVCVSEDAFRITTTLLGEKNQLQIKLSHRLKGKRFLFVLDDVWNEN-WDLRCPFVHKGSRIILTTRKQSVAMMMIQLKSLSDEDCWSLFKTHSFNDY-P-ELEVVGRQIVGKCKGLPLAVKTLAGLLRSTWERL-SEI--L-S-DI--LPVLKLSYNDLSQVLKRCFAYCALFPKDHPFGRDEVVQLWIANGLIT-ETIEDTGNQYFLELRSRSLIQA-DF---L----MHDLVNDLAQVVSAKL-L-DYPVRH
>Solyc08g007630
DSIFGQNEIENLIGLLTKLAVVPIVGMGGLGKTTLAKAIYERVQHFILTAWFCVSEDVFRITKGLLQEKNQLQVKLKESLKGKKFLIVLDDVWNDN-WDLRNIFVQIGSKIIVTTRKESVALMQISMDNLSTEASWSLFKRNAFNDH-P-ELEEVGKQIAAKCKGLPLALKTLAGMLRSEWKCI-SEI--LDN-DI--LPALMLSYNDLPAHLKRCFSFCAIFPKDYPFRKEQVIHLWIANGLVP-EIIQDLGNQYFLELRSRSLLEV-NF---L----MHDLVNDLAQIVSSNL-I-ENKCRH
>Solyc11g071430
DSIFGQNEIEDLVGLLTKLAVVPIVGMGGLGKTTLAKAVYERVKHFGLTAWFCVSE---------------LQVKVKESLKGKKFLIVLDDVWNDN-WDLRNIFVQIGSKIIVTTRKNSVALMQISMNNLSTEASWSLFKRHAFNNY-P-ELEEVGKQIAAKCKGLPLALKTLAGMLCSEWKRI-SEI--LDN-DI--LPALMLSYNDLPAHLKRCFCFCAIFPKDYPFRKEQVIHLWIANGLVP-EINQDLGNQFFLELSSRSLFEV-NF---L----MHDLVNDLAQLASSKL-I-ESQSRH
>R3a
DSIFGQNDIEDLIDLLASRTVVPIVGMGGLGKTTLAKAVYERVQHFGLKAWFCVSEDAFRITKGLLQEKNQLQVKLKERLKGKKFLIVLDDVWNDN-WDLRNVFVQIGSKIIVTTRKESVALMQISMDNLSTESSWSLFKTHAFNGH-P-ELEEVGKQIAAKCKGLPLALKTLAGMLRSEWKRI-SEI--LHN-DI--LPALMLSYNDLPAHLKRCFSFCAIFPKDYPFRKEQVIHLWIANGLVP-VIIEDSGNQYFLELRSRSLFEV-NF---L----MHDLVNDLAQIASSKL-I-ESQSQH
>Solyc11g071420
DSIFGQNDIEELIDLLASLTVVPIVGMGGVGKTTLAKVVYEKVKYFDLRAWFCVSEDAFRITKGLLQEKNQLQVKLKESLKGKKFLVVLDDVWNDN-WDLRNVFVQIGSKIIVTTRKESVALMAINVGTLSDEASWDLLKRHSLYDH-P-EFEEIGKQIACKCKGLPLALKALAGALRSEWRDI-SEI--LSN-GI--LPALMLSYNDLPAPLKQCFAYCAIYPKDYQFCKDQIIHLWIANGLV-----QQLGNQYFLELRSRSLFEV-EF---L----MHDLVNDLSQIASSNL-I-EKKCRH
>NbS00009911g0001.1
EFIFGQNEINILVDLLAKLTVIPIVGMAGVGKTTLAKVVYEKVKHFKLKSWISVSEDVFRITKGLLQEMNQLQIKLMESLKGKKFLIVLDDVWNDN-WCLRIPFAQNGSVIIVTTRKESVALMPINVGTLSTEVSWPLFERHAFNDH-P-ELEEVGKQIAKKCKGLPLALKTLAGLLRSEWRRV-SEI--LDN-RI--LPALMLSYNDLPVHLKLCFSYCAIFPKDYPFCKEQVIQLWIANGLVQ-ETIEDLGNQYFLELRSRSLFEV-EF---L----MHDLVNDLAQMASSKL-I-DNESRH
>NbS00016761g0012.1
ESIFGQNEIQEVVDLLANLTVIPVVGMAGIGKTTLAKAVYEKLGHMIFLEW-------------LLQELNQLQIKLKEHLKEKKFLIVLDDVWNDN-WDLRNSFSQIGSKIIVTTRKESVALMPINVGTLSSEVSWSLFIRHAFNDH-P-ELEEVARQIVNKCKGLPLALKTLAGLLRSEWRRI-SEI--LDN-----------------------------------VCKEQIIQLWIANGLVQ-EKIEDLGNQYFLELRSRSLFEI-EI---L----MHDLVNDLAQSTSLKL-I-DNESRH
>NbS00003205g0003.1
ESIFGQNEIKELVALLKNLRVIPIVGMPGVGKTTLAKVVYEKVKYFDLKAWFCVSEDAFRITKGLLQEKNQLQVKLKESIKGKKFLIVLDDVWNDN-WDLKNLFVLAGSRIIVTTRKESVAKMQISMDTLSSDVSWSLFKRHAFNDH-L-EHVEVGKQIAAKCKGLPLALKTIAGLLRSEWRHI-SEI--LDN-GI--LPALMLSYNDLPVHLKQCFSYCAVFPKDYLLVKEQVIQLWIANGLVQ-KIIEDSGNKYFLELRSRSLFEV-RF---L----MHDLVNDLAQVTSSKL-I-DNKCRH
>NbS00006672g0036.1
ESIFGQNEIETLVDLLANYSVISIVGKGGVGKITIAKAVYEKVAHFDLKAWFCVSEDASRITKGLLQEMNQLQIKLKESLKGKEFLIVLDDFWNDK-WDLRIPFAQIGSKIIVTTRKGSVAEMPIIMGILSSEFSWSLFKRHAFNDH-P-ELEEVGKQIAKRCNGLPLALKTLAGLLRSDWRRI-SEV--LEN-DI--LPALS-------------------------FDKEQVTQLWIANGLVQ-KIIEDLGNQYFLELRSRSLFEV-RI---L----MHDLVNELAQVTSSKL-I-DSKTYH
>Solyc11g069620
ESIFGDKEIEDLIDLLASLTVVPIVGMGGAGKTTLAKAVYDKVKHFSLKGWYCVSEDALRITKGLLQEKNKLQVKLKESLKGKKFLVVLDDVWNDD-WDLRNVFVQMGSKIIVTTRKESVAQMRITVGNLSSEDSWALFKQHSLNDH-P-ELEEVGRKIADKCKGLPLALKALAGVLRSGWRNI-SEI--QFN-DI--LPALMLSYNDLPAQLKRCFAFCAIYPKDHEFCKDQVIYLWIANGLVK-------GNEYFDELRSRSLFEV-EF---L----MHHLINDLAQTASSKF-I-ENESRH
>Os04g02110.3
DDVFGHKEVTDIVRLIASPTYLPIVGMGGVGKTTLAKLVYAKVKHFELRLWVSTSGHKIDITEQILRSIDMLQFHLSQLVASKRFLLVLDDI-----CQILSPLSSKGSRILVTTTTASVPALCYHLNVLDIEDLWSLLKKYAFGPT-Q-ELEEIGRNIASKLKGLPLAAKMLGGLLGKSWMNV-KEL----D-SI--LPVLELSYSYLPRRLKQCFSFCSLFPRNYKFNKRVLIQLWMAQGFVQSKNMEDLAEDYFEELLSRSFFDR-EY---V----MHDLVHDLAQSVSADQ-L-HGMARY
>Os04g02110.1
DDVFGHKEVTDIVRLIASPTYLPIVGMGGVGKTTLAKLVYAKVKHFELRLWVSTSGHKIDITEQILRSIDMLQFHLSQLVASKRFLLVLDDI-----CQILSPLSSKGSRILVTTTTASVPALCYHLNVLDIEDLWSLLKKYAFGPT-Q-ELEEIGRNIASKLKGLPLAAKMLGGLLGKSWMNV-KEL----D-SI--LPVLELSYSYLPRRLKQCFSFCSLFPRNYKFNKRVLIQLWMAQGFVQSKNMEDLAEDYFEELLSRSFFDR-EY---V----MHDLVHDLAQSVSADQ-L-HGMARY
>Os04g02110.2
DDVFGHKEVTDIVRLIASPTYLPIVGMGGVGKTTLAKLVYAKVKHFELRLWVSTSGHKIDITEQILRSIDMLQFHLSQLVASKRFLLVLDDI-----CQILSPLSSKGSRILVTTTTASVPALCYHLNVLDIEDLWSLLKKYAFGPT-Q-ELEEIGRNIASKLKGLPLAAKMLGGLLGKSWMNV-KEL----D-SI--LPVLELSYSYLPRRLKQCFSFCSLFPRNYKFNKRVLIQLWMAQGFVQSKNMEDLAEDYFEELLSRSFFDR-EY---V----MHDLVHDLAQSVSADQ-L-HGMARY
>Os05g34220.2
DGVFGDKEREQLVSLIAESAAIPILGLGGIGKTTLARVLCHEVKAFDLIMWVCPAGSKLDLAKQILQS-DRLQRRLKEAVSSRRFLLILDNVWNK--WAVLAPLRFAGSKIVVTTRKRIVADLKVWLNGLEFADVWLLFKKFAFNDH-P-ELKEIGEQIAVKLKGLPLAAKVVGGMLKPSWKRI-MEI----N--V--SSTLELCYQNLQEHIQPCFAICSIFPKNWRFNRDKLIKIWMALGFIQFKNQEDVGKEYFNQLVAQSFFHR-EY---Y----IHDLMHDLADNVSRID-A-SVEVRH
>Os05g34220.1
DGVFGDKEREQLVSLIAESAAIPILGLGGIGKTTLARVLCHEVKAFDLIMWVCPAGSKLDLAKQILQS-DRLQRRLKEAVSSRRFLLILDNVWNK--WAVLAPLRFAGSKIVVTTRKRIVADLKVWLNGLEFADVWLLFKKFAFNDH-P-ELKEIGEQIAVKLKGLPLAAKVVGGMLKPSWKRI-MEI----N--V--SSTLELCYQNLQEHIQPCFAICSIFPKNWRFNRDKLIKIWMALGFIQFKNQEDVGKEYFNQLVAQSFFHR-EY---Y----IHDLMHDLADNVSRID-A-SVEVRH
>HORVU1Hr1G064770.2
DNVLGDAERKDMVSLTHRAAAIPIIGLGGMGKTALARVLLDSVKTFDLVMWVCPAAHKVGLVKQILQS-DWLQRQLKDAVSSKRFLLVLDNVWNKG-WSVLAPLRCPGSKIMVTTRKKIVATLKVTLDGLAFDDIWSLFTRIAFNSD-S-VLQAIGQRLVHKLKGLPLAAKVVGGMLKRSWNKI-MES----N--V--TATLGLCYRNLQEHLQPCFAICSIFPKNWRFKRDKLVKIWMALDFI--KKLEDVGKEYFDQLVEGSFFHR-EY---Y----IHDLMHDLAESVSRVE-A-SVEVRH
>HORVU3Hr1G094660.2
DDLFGGRELAELMELVGPNQGVPIVGDGGIGKTTLVQMAFVNFQHFDLRMWVGVSSNLLKLTREILQL-NYLQDLLRSAVAGKRFLLILDDIWVDN-WKLLSPLKNQDSRVVVTTRMKMVADLIMMLNGLGTEEHWLLLKKHALCKY-P-QLQEIGRKIALKLRGSPLAAKVIGGMLNRRWNSI-ADI----D--V--VTTLLSSYYHLPPQLQCCFAYCSIFPKNWKFEPKKLVRMWISQGFI--RSMEDCGREYFKQLLSRSFFQL-QY---L----MHDLIHDLAHMVSDGD-G-GDMVRH
>Os05g41290.1
GSVFGEEDKENIVKLLNSVSVLPIVGMGGLGKTTLTQLVYPRVKYFQLRVWLCVSEDEMKLTKETIESSNLLQEDLSKKLEGKRFLLVLDDVWNED-WDYRCALVSNGSRIVVTTRNKNVGKMTYFLKQLSENDCWNLFRSYAFDDH-P-HLEIIGKEIVKKLKGLPLAAKAIGSLLCDTWKNV-SEI--LSN-NI--LPALRLSYNHLPAILKRCFAFCSVFHKDYVFEKETLVQIWMALGFI--RTIEELGSSYFDELLSRSFFQH-GY---V----MHDAMHDLAQSVSMDE-L-DPPSRH
>HORVU1Hr1G068200.2
DSVFGEEDKETIVKLLNSLSILPIVGMGGLGKTTLTQLVYTRIKHFQLRVWLCVSEDQMKLTKETIESSNLLQEDLSKKLKGKRFLLVLDDVWNED-WDYRRALLTKGSRIVVTTRNKNVGKMTYYLNQLSDNDCWFLFRSYAFDNH-P-NLEMIGKEIVKKLKGLPLAAKAIGSLLCDTWKNV-SEI--LSN-NI--LPALRLSYNHLPAILKRCFAFCSVFHKDYVFEKDRLVQIWMALGFI--RRMEEIGSSYFDELLSRSFFQH-GY---V----MHDAMHDLAQSVSIHE-L-DLPARH
>HORVU0Hr1G032250.2
DSVFGEEDKETIVKLLNSLSILPIVGMGGLGKTTLTQLVYTRIKHFQLRVWLCVSEDQMKLTKETIESSNLLQEDLSKKLKGKRFLLVLDDVWNED-WDYRRALLTKGSRIVVTTRNKNVGKMTYYLNQLSDNDCWFLFRSYAFDNH-P-NLEMIGKEIVKKLKGLPLAAKAIGSLLCDTWKNV-SEI--LSN-NI--LPALRLSYNHLPAILKRCFAFCSVFHKDYVFEKDRLVQIWMALGFI--RRMEEIGSSYFDELLSRSFFQH-GY---V----MHDAMHDLAQSVSIHE-L-DLPARH
>Os05g41310.1
DSVYGEEDKEVIVNLLNSLSILPIVGMGGVGKTTLTQLVYVRVKHFQLRMWLCVSEDEAKLTKETIESSNLLQEDLSNKLKGKRFLLVLDDVWNED-WDYRCALVAKGSKIMVTTRNENVGKVTYYLKQLSYNDCWHLFRSYAFDDH-P-NLEMIGKEIVHKLKGLPLAARALGSLLCDNWKNI-SEI--LSN-NI--LPALRLSYNHLPPILKRCFAFCSVFHKDYVFEKDILVQIWMAVGYI--RRMEEIGNNYFDELLSRSFFQH-DY---V----MHDAMHDLAQSVSIDE-M-NLPARH
>HORVU3Hr1G078990.16
GSLFGEGDREEMVRMLGHVCVIPVVGMGGLGKTTLMQMVYERVIHFELRIWIYVSEDGRKLTQETLEASNMLQETLSRVLRGKRYLLVLDDVWNED-WLYRAALISLGSKIVVTTRNDNVGRMEYKLQQLSDDDSWSVFKNHAFDDY-S-QLEVIGRQIVKKLKGLPLASKALGSLLFADWKGI-SDI--LAN-NI--LPALRLSYNHLPPHLKQCFAFCSVYPKDYIFSKEKLVKIWLALGFI--KILEDSGNAYFHELASRSFFQY-EY---V----MHDAMHDLAISVSMEH-E-DGT-RH
>Solyc01g106410
TSICGDDDKKKLLELLGKVSIIPIVGIGGLGKTTLAQLVYEKVVFFDIKIWVYVSRDVSKLMLSIIQSKDLLQAHFQDSLGGKRFLIVLDDVWNED-WDLGDLFQSAGSRIIVTTRSTKVASLSYCLQGLTEDDCWVLFKQRAFKEY-P-NLLDIGKQIIKKCGGVPLAAKTLGSLLRREWMFV-SEL--LNS-GI--LPALRLSYLQLPLHLQRCFAFCSLYPKNYEIHKEKMIHIWIAEGLIT-RQLEDIGNEYFNDLLCLSFFQV-KY---I----MHDLIHDLARSVGSQD-V-HDFVHH
>Solyc04g039990
--------------LIEEIFVIPIVGLRGLGKTTLVKLVYNRVVNFNLRLWVSISESLSKVIEKIVRSSDQLQGCLGEVLQQKRYLLVLDDVWNED-WIMRELPMNRGSKIVVTTRSKMVALTPYYLRGL---------------QF-P-NLVEIGKEIVKKCGGVPLAVKTLGRLLYTDWLQI-DEI--IQS-DI--LPILRLSYEQMPSHLRQCFAYCPMLPKGQEIPWEDFINRW-AQGFIQ-RKLEDIGNQYFDELLSRFCFLV-Q---------IHNLVHDLAQSVSGAE-L----VRH
>NbS00007796g0005.1
ASIISETDQENIVKLIEEISVIPVVGLGGLGKTTLVKLVYNKVVNFDLRMWVSISESLSKVIEKILRSSDQLQGHLSEVLRSKWYLLVLDDVWNED-WTLRELLMNRGSTIVVTTRNKMVALTAYYLGGLTDVRAYRV--------L-P-NLVEIGKEIVKKCGGVPLAVKTLGRLLYTDWLRI-NEI--IQS-DI--LPILRLSYEQMPSHLRQCFAYCSMLSKGQEIPREDFINRWIAQGFIQ-RKLEDIGNQYFDELLSRFCFLV-QY---KHKWLLHNLVHDLAQSVAGSE-L----VRH
>NbS00012936g0019.1
ASIIGETDQENIVKLIEEISVIPIVGLGGLGKTTLVKLVYNKVVNFDLRMWVSISESLSKVIEKILRSSDQLQGHLSEVLRSKRYLLVLDDVWNED-WTLRELLMNRGSKIVVTTRSKMVALTAYYLGGLTDDACLSLFLKCAFVEL-P-NLVEIGKEIVKKCGGVPLAVKTLGRLLYTDWLRI-NEI--IQS-DI--LPILRLSYEQMPSHLRQCFAYCSMLSKGQEIPREDFINRWIAQGFIQ-RKLEDIGNQYFDELLSRFCFLV-Q---------LHNLVHDLAQSVAGSE-S----VRH
>NbS00002061g0001.1
DGVIGNDDRTKILDLLNEVAVISIVGLGGLGKTTVAQLVYEMVQNFDKILWVCVSDEVKVIAEKIIESKDAVQKQLREMLDGKKYLLVLDDVWNED-WSLKNMLLGKGSKILVTTRSDIVAESHHKLGGLSEEEAWALFEKMAFCKN-S-SLAEIGKEIVKKCGGVPLAIRSVGSLLRRTWIYF-QDL--IRD-SV--MAILRLSYNHLPHHLKICFAYCSLFPMDFRIDRVDLIDMWIAQGFIQ-RNVEDVANSYFVDLLRRSFFQT-EY---K----MHDLIHDLAKEVADRE-F-K--TLH
>HORVU2Hr1G087730.12
RPVLGDREREDVVRLLSSKSRVAILGMGGVGKTTLAQVVYQRVQHFDLRMWVCLPEDVILVTKAIIESQDSLQVVLRDLVSSKRFLLVLDNVWCED-FQLVAPLKFPGSAILVTGRSCKVADAELCLNGLPEEAYWELFKQYACDDH-P-ELVAIGKKIAHRLKGSPLAAKTVGGALSMSWNIV-SGL--LQG-GI--LPALRLSYQYLPAHLKQCFTFCAIFPKGHIFGKETLIDMWIAEGFISP---GDFGNNCLKELLSRSFFQH-FF---V----MHDLMSDLAQSLSIDE-F-DERIRH
>Bv1_006950_kwaq.t1
--VVGDDEKENIVSLLASVPVLTITGMAGLGKTTLAQLVYERINRFKNAVWVNVSMSVERILKEMVERVTSVESGILKVLDGKPFFLVLDDVWVNE-WELQNFLITRGSKVLVTSRDNKVAALLYNLSTLNEDHCWDLFSNEVLSTK-K-EKEEIGREIIRNCNFLPLAVKAMAAILRI-WKRI-NGVKTQVS-HI--LPALKLSYDHLPSSLKQCFAFCSIFPNGHMFDKDELVKLWIAEGFIM-DTLEEVGGDYFDELHGRSFFQL-IF---K----MHDLIHDLAISIS------ENKCRH
>Os01g15580.1
EATVGSADKERLMRVLDDVSVIPIVGIGGLGKTTLAQLAFRRANEFDPRIWVSMSASLATLVQPIVAADEAIARFLSMAFTGNKYLLVLDDVWSES-WELRLLLRGRGSKIIVTTRSRRIGMVPLMLKSLSDEDCWELFKRKAFEDY-P-KLVRIGKEIVPKCGGVPLAAKALGSMLRRNWIAV-SEIQLE----I--LPSLKLSYDQMPPVLKQCFAYCSVFPRNHEIDKGKLIQQWVALGFVEPQPVSDKADDCFEHLLWMSFLQS-KY---K----IHDLVHDLAQSVAGDE-Q-SAKCRY
>HORVU6Hr1G020670.1
EATVGAADKEKLMKVL--VSVIPIVGFGGLGKTTLAQLVFRRANEFDLRIWVSMSVSLRRLIQPIVSADEEIANFLSETFTGKKYLLVLDDVWSEN-WELKLLLKDRGSKIMVTTRSRKVGMVPFVLEGLSDDDCWELFKGKAFEEH-P-KLVRLGKGIVQKCGGVPLAAKALGSMLRRNWIAV-SEIQLN----I--LPSLKLTYDQMPPGLKQCFAYCASLPRNYEINRDKLIQRWIALGFIEPQSVFDQANDYFEHLLWMSFLQS-KY---K----IHDLVHDLAQSVAGDE-Q-NSKCHY
>Os08g16460.1
QSIIGDKERKQVVSLS--TVILPIYGFGGIGKTALAQLVFTQFR-YDHRVWVYVSQDLKKIGNTIISQNENINGRLCDLLEDKNTLIVLDDLWETN-LNLNLML--TKGKVLVTTRNEDVAKIKYRLNPLDSTMCWNIIKQRSNERK-D-QIEQVGWVIAKKCGGIALAAHALGFLLSDLWRAL-SDITEN----V--LPSLKLTYKNMPPYLRLCFAYCAIFPKGHNIAKASLVHQWIALGFIEPFSSVRLGEKYIRQLVGMSFLQS-LF---T----MHDMVHDVARSVMDEE-V-DTKCHY
>HORVU6Hr1G092250.1
ESIIGDRDRMNVLSLS--ITILPICGLGGIGKTTLAQLVFAQFK-YDHRVWVYVSQDMKKIGNSIISQSQLINQHLKHLLQDKKTLLVLDDLWETD-LNLKLML--VSSKVLVTTRSIDIARIEVKLDPLDNDMCWRIIKQNSGERK-E-QIEPVGQTIAKKCGGLPLAAQALGFLLSNLWEAI-SDIDES----V--LPSLKLSYNTLTPYLRLCFAYCGTFSKGRNISKDDLIHQWIALGFIQSFSAIQLGEKYVRQFMGMSFLQS-LF---T----MHDLVHDLARSVITED-A-AKRCRY
>HORVU6Hr1G092370.1
ESIIGDRDRMNVLSLS--ITILPICGLGGIGKTTLAQLVFAQFK-YDHRVWVYVSQDMKKIGNSIISQSQLINQHLKHLLQDKKTLLVLDDLWETD-LNLKLML--VSSKVLVTTRSIDIARIEVKLDPLDNDMCWRIIKQNSGERK-E-QIEPVGQTIAKKCGGLPLAAQALGFLLSNLWEAI-SDIDES----V--LPSLKLSYNTLTPYLRLCFAYCGTFSKGRNISKDDLIHQWIALGFIQSFSAIQLGEKYVRQFMGMSFLQS-LF---T----MHDLVHDLARSVITED-A-AKRCRY
>Os11g10550.1
EAIVGTEQKNFILSLF--IIILPIYGIGGIGKTTFAKMVFTRLN-YS-KVWVYVSQDLNKIRSSIMSKEQT---NPAEPFGDKKIMVVLDDLWEID-LDLRAILNDIGSKVVVTTREKEIANFAFELPPLTDDMCWTIIKQKVEDRK-D-QLEQVGREIALKCGGVALAAQALGYMLRTVWNTV-SDINERNH-NV--MASLMLSCNNMSPYLRLCFAYCALFAKGQKIVKDDLIYQWISLGFVEKFSIWENGENYVCHLMGMSFLQS-SL---T----MHDLVHDLARYVMVDE-L-ASKCRF
>Os11g10610.1
ESIVGAQDKQRILFLS--FIILAIYGMGGIGKTTLVQLVFTKFR-YS-LVWVYVSQDLNKIESSIISQDEV---APT----NRNILIVLDDLWENN-LDLKLKL-KTGAKVIVTTRDEDIARFEYKLEPLTDGICWNIIKQKSAERK-E-RLEQTGREIARKCGSVALAAQSLGYLLHRLWESV-NDINEASH--V--LASLKLSYVKMQPSLKLCFGYCAIFPKGQKIVKDDLIHQWISLNFI-------------------------PL---T----MHDLVHDLARSVMFDE-Q-DGLCRY
>HORVU2Hr1G126440.1
ASIIGTEEEGGGGVLC--LIVLAIHGIGGLGKTTLAKMIYTKFE-YF-RVWIYVSEDLNKIGNSLISQEQMIHRSLAQLFTNKKILIILDDLWAED-LDLVAML-KQGSKVIATTRNEEIARIPYELASLTNEMCWTIIKQKSGERK-E-QLNDVGEAIAAKCGGVALAAQSIGSILETSWKKV-SDIKVKA---V--LASLRLSYTFMPRYLKLCFAYLAIFPKGCNISKGDLIHQWISLSFIGAFTAWELGEIYITQLLKLSFLES-HF---T----MHDLVHDLARSVMDDE-L-AGNCHY
>HORVU2Hr1G126510.1
DSIIGTEEENKIWVLS--LVVLAMHGIGGLGKTTLAKMIYTKFE-YV-RVWIYVSEDLNKIGNSLISQEQMIHRSLAQLLANKKILIVLDDLWAED-LDLVAML-KKGSKVIATTRNEEIARIPHELASLTDEMCWTIIKQKSGERK-E-QLKDIGEAIAAKCGGVALAAQSIGPILEPYWKKV-SDIKVKA---V--LASLKLSYTFMPPYLKLCFAYLAIFPKGCNIYKGDLIHQWISLSFIGAFTAWELGEMYITQLLKLSFLES-TF---T----MHDLVHDLARSVMEDE-L----CHY
>HORVU5Hr1G001020.2
EVIIGTKEKHKILSLS--MVIFPIYGIGGIGKTTLAQLVFPQFR-YT-RVWVYVSQNLNKIGNSIITEIQMLHKCLNKLFADKSILIVLDDLWEEK-FDLKTML-RGGGSIIVTTRDEAIARLTYKLESLTVDECWTIIKQKAYERQ-E-QLEHIGREIATKCGGVALAAQSLGYILYSSWESV-SYINL--H-EV--LASLRLSYMHMSPGLKLCFSYCAIFPKGHNILKYELIHQWIALRFTEKFDPMQLCEKYVMQLLGMSFLQS-TF---T----MHDLVHDLARAILAHQ------CRY
>Bv3_061730_usyf.t1
ERAIGDEAKQDIINVLTSQCVLPIVGMGGIGKTTLAKLVHIP--SFDLKLWVCVSDQIHTIVENILKNNDTLLSWLKQLLEGKKYFLVLDDVWTHD-WELQYVLTNVGNTILVTTREANVASTAYDVDRLPDHVCWDIFQQLAFEEY-Y-NLYLIGWSIVQKCCGVPLLVESLGSSLRRDWDRI-GSF--LET-EV--IEVLRVSYNKLPSHLKPLFALMSLFMKDTNINLD-IQYLWSALGLLRLNEFHKRAYLYLKEMASRSLIQ---I---E-FFQMHDLLHDLSASILGEE-AI---TRH
>Bv3_062680_mdnn.t1
KSIIGDEAKQDIIRL-SSLTVLSIVGLGGIGKSALAKLVYEWVVAFDMKLWACISHDLRKTMEDILKSNGQVVEKLQNLLKGKKYFLVLDDVWLHD-WTFKNMLTTDGSLILVTTRDANVASTRYDLGGLQNLHCWSIFNQLVFEEC-P-NLANIGKSIVEKCLGVPLLVKTLASLLRRDWKRI-GSL--LTR-NV--IQVLKLSYDRLPSHLKPCFAYSSLFVKDSKLYPPVLSYYWRALGLLQQEYYEGIGHNFC----------------------MHDLLHDLATNVLGEE-VT---SRH
>Bv4_091520_ohgj.t1
KSIIGDEARSEIIRLTASLVVLPIVGFGGIGKTALAKLVFEWVANFDIKLWACVSEDLQKTIEEILNSTRQLHEKLREILDGRKHFLVLDDVWIED-WRLENLVAVKGSVILVTTRSDMVASVDYCLDNLPGDVCWSIFKQLAFEEY-P-NLATIGKSIVEKCGGVPLVVKVLASLLRRNWRRI-NNF--LLN-DI--KQALRVSYNKLPSQLKACFSYCSLFVKDSKLNPPILSCLWSALGILQREELESIGYKYCEDLLSRCLLQ---F---T-SCRMHDLFHDLATDLVGEE-AV---CRH
>Bv6_129390_pdxa.t1
ESIVGDEAKKELITL-AVCCVLPVVGMGGIGKTTLAKLVYLSTGQFDMKLWACVSHNLSKLLENIINQVEQLVRKLQNLLNGKKYFLVLDDVWLDD-WTLKSIFEGVGSAILVTTRSAQVASTKYDLDRLPDDVCWSIFEQLAFEEY-P-NLYEIGRSIVEKCAGVPLVVKSIGSLLRRDWQRI-DSV--LGN-KV--LQLLRISYDKLPSHLKPCFVYCALKAKDVELYPTQLIYLWNAHGLLKLGEIEACGYANAMNLVSRSLLE---F---N-FCNIHDLLHDVAVDILGNE-AF---TRH
>Bv6_141020_moqj.t1
KSIVGEEAKIEVINL-VVCYVLPLVGMGGIGKTTLAKLVYLG-GHFDLKLWACVSDNKTKLLEDIIKDVGQLVQKIQSLLNGNKYFLVLDDMWFED-WLLKSIFEVVGSVILITTRSTQVASTPYNLDRLSDDVCLSIFNRLAFEEY-P-NLHDIGRSIVKKCAGIPLVVKSIGSMLYRDWQRI-DGL--LEN-KV--LKLLRLSYDKLPSHLKPCFAYCALTPKDCILRPIAMTYLWSAHGLVELYEIEDRRCATMMALVSRSLLQ---F---D-DCKIHDLLHDLAIDIMGEE-AN---TKH
>Bv6_141080_tcjf.t1
KSIVGEQAKIEVINM-VVCYVLPLVGMGGIGKTTLAKLVYLG-GQFDLKLWACVSDNKTKLLEDIIKDVGQLVQKLQSLLNGNKYFLVLDDIWLED-WILKSIFEVVGSVILITTRSAQVASAEYNLDRLSDDVCLSIFNRLAFEEY-P-NLHDIGRSIVKKCAGIPLVVKSLGSLLYRDWQRI-DGV--L-D-KV--LQLLRLSYNKLPSHLKPCFAYCALIPKDTQLGSELLTNLWSAHGLLELHEIEDCGYASVMELVSRSLLE---F---Y-YSKMHDLLHDLAIDIMGEE-AF---TKH
>Os08g12740.1
ELIVGDEAKNKIVEILA-FSVLPIVGLGGIGKTALAKLVYMRIKMFEKNLWACVSNDLKKILDDIIQSSQTLQNKLRGFLQENKYLLVLDDIWSDN-WELKNLLSSRGSVVVVTTRNMNVASVEYYVPELSFDECMQVFIRYAF-ED-T-LLLEIGKCIVEKCHGVPLAAKTLGSVLFQDWLRI-ANL--IQC-DI--LPALKLSYDALPPHLKACFSCLSVFPKDYVILRELLIMFWMALGLLHKDEIETIGGQYFNELDQRSLFQ---Y---N-QCKMHDLVHNLAMFVCHKE-AI---VRH
>Os08g12740.2
ELIVGDEAKNKIVEILA-FSVLPIVGLGGIGKTALAKLVYMRIKMFEKNLWACVSNDLKKILDDIIQSSQTLQNKLRGFLQENKYLLVLDDIWSDN-WELKNLLSSRGSVVVVTTRNMNVASVEYYVPELSFDECMQVFIRYAF-ED-T-LLLEIGKCIVEKCHGVPLAAKTLGSVLFQDWLRI-ANL--IQC-DI--LPALKLSYDALPPHLKACFSCLSVFPKDYVILRELLIMFWMALGLLHKDEIETIGGQYFNELDQRSLFQ---Y---N-QCKMHDLVHNLAMFVCHKE-AI---VRH
>Os12g29280.1
ERIVGDKAKNDIVKISSDLSVLPLIGMGGVGKTALAKLVFKRTKKFDKMLWACVANDLKHIVDIIIQSSEALQKKLHELSGDKRYLLVLDDISHDN-WELMNLLPSSGSMILITTRLSKIASLEYEVPKLPHEECMKVFARYAF-QD-T-ELLKIGESIVQKCDGLPLAVRTLGSLLSEDWQEV-TNI--T---DI--LSVLKLSYDALPSDLRACFASLSTFPKDYEIFRELLIMYWMAMGLLNTKEAIRMGERYFSELAGRSLFQ---H---D-SCKMHSFVHDLAISVSPNE-AT---VKH
>Os12g29290.1
EQIFGDKAKNDIVKISSNLSVLPLIGMGGVGKTALAKLVFKSTKKFDKMLWASVSNDLKHIVNIIIQSSEALTKKLHELLRDKRYLLVLDDISNDN-WELINLLPSSGCMILITTRLTKIASLEYEVPKLPHEECRKIFVRYAF-ED-R-ELLKIGESIVQKCDGLPLAARTLGSLLFKDWQEV-NNL--TKD-DI--LSVLKLSYDALPSDLKTCFSWLSTFPKDYDIFRELIIMYWMAMGLLNPKEAIRVGEKYFNELAGRSLFQ---H---D-SCKMHSLVHDLAISVSQNE-AI---VKN
>Os10g07400.1
QPIIGDDARDEIVSILD-IFVLPLLGLGGIGKTELANMVYQQIRRFSKMMWACVSNNLKNILQDIIESSEHLQNKLRGILQNGNYFLVLDDLWTRD-WRLRNLLSSRGSVIIVTTRENVVASVDYKVGALPFHECMQIFTRVAFQEY-P-WLLKIGESIVKKCAGVPLAIKSLGSLLFRDWLRV-DHL--IQR-DI--MPVLKLSYNALPAALKPCLSYLSIFPKDFEYYRRCIIMFWMAHGLLNSEEID-VGNQYIIELIGSSLFQ---F---D-PCKLHDIVHDLGRYVLDTD-AV---VRH
>Os10g07400.2
QPIIGDDARDEIVSILD-IFVLPLLGLGGIGKTELANMVYQQIRRFSKMMWACVSNNLKNILQDIIESSEHLQNKLRGILQNGNYFLVLDDLWTRD-WRLRNLLSSRGSVIIVTTRENVVASVDYKVGALPFHECMQIFTRVAFQEY-P-WLLKIGESIVKKCAGVPLAIKSLGSLLFRDWLRV-DHL--IQR-DI--MPVLKLSYNALPAALKPCLSYLSIFPKDFEYYRRCIIMFWMAHGLLNSEEID-VGNQYIIELIGSSLFQ---F---D-PCKLHDIVHDLGRYVLDTD-AV---VRH
>Os07g17250.1
SSIHCERDLQRVTDVCGRYAVVAIVGMAGVGKTSLAQHVCEAVAQFDLNLWAWVSQDVIGMTAKIVEARNALHGTMVEHLAGKRCLLVLDDVWDDN-WDITAPLSCPGSTVVITTRSKMVAKV-YHLDCLSDEHSWYMCRRRASGAD-D-ELASIGQQIAKKCRGLPLAAEAAGTTMNVTWNHV-SNL--NEN-NV--LPALKVSYDHLPAPLKRCFAFCSLFPKSFVFDKDALVQLWTAQGFIKTP--EDVGAGYFYDLVARCFFQ---Y---V----MHDLYQELAQFVSGHE-RM---TRH
>Os01g25630.1
D-SKSSQEKLKIVNLLSPLLVLPIVGIGGLGKTTLAQLVYSEIQHFQLLVWVCVSDDVDSIAENIVKLKDKPLQKLQKLVSGQRYLLVLDDVWSRD-WELKASLQHIGSAVLTTTRDEQVAQMDYNLTALENSIIKEIIDTRAFRDP-N-EQVEMIDKFVNRCVGSPLAATALGSLLRETWQAI-SSI--ET---I--LHILKLSYDDLPSYMKQCFAFCAMFPKDYVIDVDNLI---------------------------------------------------------------------
>Os01g25740.1
DS--SEKEKQHIVNLLNRLMVLPIIGMGGLGKTTFAQIIYPEIQHFQLRKWVCVLDDVTSIANKISMS-ENALEKLQQEVRGKRYLLILDDVWNCD-WALKYCLQQVGSAILMTTRDQGVAQMKHQLVRMEKEDLLAIFEKRAFFEP-D-ELVQIGWEIMDRCHGSPLAAKALGSMLSKAWRAV-SSI--DN---I--LPILKLSYDDLPSYMKQCFAFCAIFPKNYVIDVEMLILLWMANDFIPSP--ETKGKQIFNELASRSFFQV-E------TCSIHDLMHDVAVSVIGKE-F----VRH
>HORVU5Hr1G017940.1
DY--SEEEKWQIVDLLNKLMVLPIVGMGGLGKTTFAQIIYPDIKHFQLRKWVCVLDDVTDIANKISMS-ESALEKLQQEVSGRRYLLVLDDVWNRD-WALKYCLQQSGSAVLMTTRDERVAQMHHQLVKMDTSDLLAIFEKRAFPEP-D-ELAQIGREIVDRCCGSPLAAKALGSVLSKSWRAV-SSI--ES---I--LPILKLSYNDLPAYMKQCFAFCALFPKNYVIHVEKLIQLWMANDFIPSP--ETKGKQIFNELASRSFFQV-R------TCTVHDLMHDVALSVMGKE-V----VRH
>HORVU5Hr1G017950.2
DY--SEEEKWQIVDLLNKLMVLPIVGMGGLGKTTFAQIIYPDIKHFQLRKWVCVLDDVTDIANKISMS-ESALEKLQQEVSGRRYLLVLDDVWNRD-WALKYCLQQSGSAVLMTTRDERVAQMHHQLVKMDTSDLLAIFEKRAFPEP-D-ELAQIGREIVDRCCGSPLAAKALGSVLSKSWRAV-SSI--ES---I--LPILKLSYNDLPAYMKQCFAFCALFPKNYVIHVEKLIQLWMANDFIPSP--ETKGKQIFNELASRSFFQV-R------TCTVHDLMHDVALSVMGKE-V----VRH
>Os01g25760.1
YSERSETEKQKIVRLL-NIMVLPIVGMGGLGKTTFAKLIYPQIKHFQLNRWVCVSDDLSKIASKISMT-DNVLQKLQQEVSGKRFLLVLDDVWNRD-WSLKTCLQQAGSVILTTTRLAEVAQMQHNLTTLDNRFLWEIIERRAFLKP-S-ELVDMVDKFVDRCVGSPLAARAVGSVLSTTWNTL-SVI--DS---I--LPILKLSYDDLPSQMKLCFAFCAIFPKDYEIDVEMLVKLWMANDFIPSL--EKVGNRIFNELARRSFFQV-E------KCKIHDLMHDIALYVMREE-V----SRH
>Os01g25810.1
YSERSAAEKQKIVKLL-DIMVLPIVGMGGLGKTTFAKLIYPKIQNFQLKRWVCVSDDLGEIASKITMT-DKALQKLKQEVCGKRYLLVLDDVWNRD-WALKTCLVQAGSAILTTTRLTEVARMQHNLTTLEKSFLREIIERRAFLKP-S-ELVDMVDKFVDRCVGSPLAARALGSVLSTTWSTL-SVI--DS---I--LPILKLSYEDLPSQMKQCFAFCAVFPKDYEIDVEMLVKLWMANDFIPSL--EKIGHSIFNELARRSFFQV-E------KCKIHDLMHDIALHVMREE-I----SRH
>Os02g20210.1
DSSRSNEEKEKIIKLVNGLMVLPIVGMGGLGKTTFVQLIYPQVKHFSLQRWCCVSDDIGNIARNICHS-EKALQDLQKELSGQRYLIVLDDVWNRD-WGLLTCLKQRGSTILTTTRDAEVARMGYNLEKLGNKYMKEIIQSRAFVKS-D-ELDVIVDKIVDRCVGSPLAAKAFGSMLSTSWKDI-SNI--ET---I--LPILKLSYDDLPPHMKQCFAFCALFPKDYPINVERLIQHWMAHDFIPAP--DMVGKEIFNDLAWRSFFQV-QY---I-MCKIHDLMHDVALSVMGKE-A----TRH
>Os10g04120.1
DSRRSDEEKKKIVKLHNRLLVLPIVGMAGLGKTTFVQLIYPEIKHFELWRWCCVSDDVGNIANSICNS-EKALQDLQEAISGKRYLIVLDDVWNRE-WELKTCLKLKGSAILTTTRDSQVARMEYNLEKLGEEYTKEIIQTRAFL-S-D-ELSEIVQKFVDRCQGSPLAAKAFGSMLSTSWKNI-SDI--ET---I--LPILKLSYADLPSHMKQCFAFCAIFPKNYEINVENLIQLWMAHDFIPLF--ETTGEEIFKELAWRSFFQV-QY---T-TCKIHDLMHDIALYVMGKE-V----TYH
>HORVU1Hr1G006290.1
DSSRSNEEKKKIVDLVDRLIVLPIVGMGGLGKTSFAQLVYPAIKYFQLQRWCCVSDDVVKIANNICQT-EKALQNLQKEVSGKRYLIVLDDVWNED-WELRTCLKRKGSAILTTTRKAQVAQMHHDLKKLHKVFLKEIFENRAFLKV-A-ELSGVVEKILDRCGGSPLAAKAFGSMLSNSWNDI-SNT--ET---I--LPILKLSYDDLPLHLKQCFAFCAVFPKDYEIDMETLIQLWMAHDFVPLL--EKVGRDIFDELTWRSFFQV-EG---T-ICKIHDLMHDIALSVMGKY-L----ARY
>Os10g04060.1
DFIRSDEEKKKIIRLLNTLTVLPIVGMGGLGKTTFAQLIYPEIEHFPLRRWCCVSDDVVTIANNICMS-EKALQDLQKEVGGKKYLIVLDDVWERD-WGLKTCLKKMGSAVLTTTRDAEVARMEHNLENLGEIYMKEIILRRALL-N-D-EHFGILCKIVHRCHGSPLGAKAFGSMLSTTWNDV-SNI--EE---I--FPILRLSYDDLPSHMKQCFAFCAIFPKDYEIDVETLIQLWLAHDFIPLL--ETVAQNIFKELVWRSFFQV-K------TCKIHDLMHDISQSVMGKE-L----LYH
>Os10g04090.1
DTSRSDEEQKKIIKLLGKLIVLPIVGMGGLGKTTFAQLIYPEIEYFPLRRWCCVSDDVVTIANSICMS-EKALQDLQKEVGGKKYLIVLDHVWNRD-WGLKTCFKKMGSVVLTTTRNAEVARMPHNLEKLGEAYLMEIIQSKAFLKS-D-EHFEVLRKIVQRCDGSPLAAQSFGSVLFTTWKDI-SNI--EE---I--FPILRLSYDDLPLHIKRCFAFCAIFPKDFEIDMETLINLWLAHDLIPLI--EMVAKHIFNELVWRSFFQV-K------TCKIHDLMHDIAQSAMGEE-V----RYH
>Os03g63150.1
NLNKSKKDKEEIVNLLNGLTVIPIVGMGGMGKTTLAQLVYPEIQHFQLLLWLCVSDDVDSLAKRIVEAKKLPQDELKEVVSGQRYLLILDDVWNRD-WELKYNLKHSGSSVLTTTRDQAVAQMQYDLKNLNESFIEEIIKRSAFSQP-P-ELLEMVGDIAKKCSGSPLAATALGSTLRTTWDAI-STI--EN---I--LPILKLSYNCLPSYMRQCFSFCAIFPKDHEIDVEMLIQLWMANGFIPEP--EIIGKRIFSELVSRSFFQV-GK---C-ICKIHDLMHDVAQSSMGKE-A----ARH
>Os03g63150.2
NLNKSKKDKEEIVNLLNGLTVIPIVGMGGMGKTTLAQLVYPEIQHFQLLLWLCVSDDVDSLAKRIVEAKKLPQDELKEVVSGQRYLLILDDVWNRD-WELKYNLKHSGSSVLTTTRDQAVAQMQYDLKNLNESFIEEIIKRSAFSQP-P-ELLEMVGDIAKKCSGSPLAATALGSTLRTTWDAI-STI--EN---I--LPILKLSYNCLPSYMRQCFSFCAIFPKDHEIDVEMLIQLWMANGFIPEP--EIIGKRIFSELVSRSFFQV-GK---C-ICKIHDLMHDVAQSSMGKE-A----ARH
>Os03g63240.1
EHNRSEEDRQKIVKLLNGLTVIPIVGMGGMGKTTLAQLIYPQIQHFQLLLWVCVSDDVDSLAKSIVEAK-----EFKEVVNGQRFLLVLDDVWNRE-WELKSYVQHSGSSVLTTTRDKTVAEMKHHLKDLNENFIKEIIERSAFSEQ-S-ELLEMVGDIAKKCSGSPLAATALGSTLRTTWEAI-STI--EN---I--LPILKLSYNCLPSYMRQCFAFCAIFPKDHVIDVEMLIQLWMANCFIPEP--EISGKRIFSELVSRSFFQV-GK---D-IAKIHDLMHDVAQSSMGKE-A----ARH
>Os03g63200.1
NLIRSSEDKQKIINLLNRLTVLPIVGMGGMGKTTLVQLIYPEIQHFQLLLWVCVSDDVDLLAKGIVEAKNSPQDALKEVLSGQRYLLVLDDVWNRE-WELKSYLQHSGSSVLTTTRDQAVAQMQYDLKRLNESFIEEIIKTSAFSQP-P-ELLKMVGDIAKRCSGSPLAATALGSTLRTTWESV-SMI--EN---I--LPILKLSYNCLPSYMRQCFAFCAIFPKDYEIDVEMLIQLWMANGFIPEP--EIIGKRIFSELVSRSFFEV-GK---D-ICKIHDLMHDVAQSSMGKE-A----ARH
>HORVU1Hr1G000830.3
D-SRSHEDKNNIVNLLNALAVVPIVGMGGLGKTTLAQLIYPKIQHFQLQLWVCVSDDVNSIAKSIVEANKPPLDRLQKLLSGKRYLLVLDDVWNRE-WELKVCLQHMGSAVLTTTRDKQVAEMIYNLNVLKDDFIKEIIVARAFSNP-P-KLLKLVGEIVKRCRGSPLAATALGSVLRTSWEAI-SSI--DT---I--LPILKLSYNDLPPHMKQCFAFCAIFPKDYKIDVEKLIHLWIANGFIPEL--ETIGKHIFSELASRSFFLI-EY---Y-TCKIHDLMHDIAMSVMGKE-V----ARH
>HORVU1Hr1G001460.7
D-SRSHEDKNNIVDLLNALTVVPIVGMGGMGKTTLAQIIYPEIQHFQLQLWVCVSDDVNSIAKSIVEANKPSLDRLQKLVSGKRYLLVLDDVWNRE-WELKVCLQHLGSAVLTTTRDKQVAEMRYNLNVLKDNFIKEIIVARAFSNP-P-KLLKLVGQIVKRCRGSPLAATALGSVLRTSWKAI-SSI--DT---I--LPILKLSYNDLPAHMKQCFAFCAIFPKDYKINVEKLIQLWIANGFIPEL--ETIGKHIFSELASRSFFLI-EY---Y-TCKIHDLMHDIAMSVMKKE-V----ARH
>HORVU1Hr1G000860.7
D-SKSHQEKRKIVDLLSSLAIVPIVGMGGLGKTTLAQLIYPEVQHFQLLLWVCVSDDVNSLAKSIVEANKPPLHRLQKLVSGQRYLLVLDDIWNKE-WELKVCL-HMGSAVLTTTRDKRVAEMRYNLNALEDRFIKKIIEARAFPKN-V-ELVEIVDEIVKRCRGSPLAATALGSVLRTSWKAI-SSI--DT---I--LQIIKLSYNDLPAHMKQCFAFCAVFPKDYKINVVKLIQLWIANGFIPEL--ETIGKHIFDELVSRSFFML-EY---Y-TCKIHDLMHDIAMSVMEKE-V----ARH
>HORVU1Hr1G000900.5
D-SESEKDKKNIVDLLNALAVVPIIGMGGLGKTTLAQLIYPEIQHFQLLLWVCVSDDVNSLAKSIVEANKPPLDRLQKLVSGRRYLLVLDDVWNKE-WELKVCL-HMGSAVLTTTRDKRVAKMRYNLNALEDPFIKKIIEARAFLKP-A-ELVEIVDEIVKRCCGSPLAATALGSVLRTSWKAI-SSI--DT---I--LPILKLSYNDLPAHMKQCFAFCAVFPKDYKIDVEKLIHLWIANGFIPEL--ETTGKHIFDELVSRSFFLI-KY---Y-TCKIHDLMHDVAMSVMEEE-V----ARH
>HORVU1Hr1G000910.9
D-SRSHKDKKNIIDLVNALIVVPVVAMGGLGKTTLAQLIYPEVQHFQLLIWVCVSDDVNCLAKSIVEANKLPLERLQNLVNGQRYILVLDDVWNRD-WELKVCLEHTGSAVLTTTRDKRVAEMRYDLTVLEDIFLKEIIVDRAFSKS-P-KLLKLVGEIVKRCRGSPLAATALGSVLRTSWKAI-SSI--ET---I--LPILKLSYNDLPAHMKQCFAFCAIFPKDYKINLEKLIQLWIANGFIPEL--ETIGKLIFSELASRSFFLI-EY---Y-TCKIHDLMHDIALFVMGKE-V----ARH
>HORVU1Hr1G002440.2
D-SRSEKDKKNIVALLNAIAVVPIVGMGGLGKTTLTQLIYPEIQHFQLLLWVCVSDDVNSLAKSIVEADKPPLDRLQKLVSGQRYLLVLDDVWNRE-WELKAYLQHMGSVVLTTTRDKRVAEM-YNLSVLEDSFIKEIIEARAFSKP-V-ELVEMVDEIVKRCSGSPLAATALGSVLYTSWKAV-SSI--ET---I--LPILKLSYNDLPSHMKQCFAFCAVFPKDYKIDVEKLIRLWIANGFIPEL--ETVGKHIFKELASRSFFLI-KY---Y-TCKIHDLMHDIAMSVMEKE-V----ARH
>HORVU3Hr1G113640.4
D-SRSSRDTKNIVGLLNGLSVVPIVGVGGLGKTTLAQLIYPEIQHFELLIWVCVSDDVDSLAKRIVEFGKSPLDSLQDVVSGRRYLLVLDDVWNQE-WELKDRLTHNGSVVVTTTRDEGVAKMKYNLTALEDNFIKEIIETRAFKEP-A-VLVNMVDEIVKRCCGSPLAATALGSVLRTSWKAI-SNI--ES---I--LPILKLSYNDLSAQMKQCFAFCAVFPKDYEIDVDKLIQLWIAHGFIQDP--ETIGKRIFSELASSSFFVV-QG---Y-HCKIHDLMHDVALSAMENE-G----ARH
>HORVU3Hr1G113690.11
D-SRSDQDTKNIVALLNELMVFPIVGVGGLGKTTLAQLIYPEVHHFELLIWVCVSDDVDSLASTIVEERKRPLDRLQDALSGRRYLLVLDDVWNRD-WQLKTRLTHKGSVVLTTTRDKGVAEMKYDLSELEDDFIKEIIETRAFKKP-A-ELV--VAEIVKRCRGSPLAATALGSVLRTSWKAI-SNI--ES---I--LPILKLSYNDLSSQMKQCFSFCAVFPKDYEINVDKLIKLWIAHGFIQDA--ETIGKWIFSELASRSFFVV-QN---Y-HCKIHDLMHDVALSTMEKE-A----ARH
>HORVU3Hr1G113800.1
D-SRSSQDTKNIVDLVDELMVIPIVGVGGLGKTTLARLIYPEIQHFDLLIWVCVSDEVESLANNIVEAKKRPLDRLQDGLSGRRYLLVLDDVWNRE-WELKARLTHKGSVVLTTTRDGGVTKMKYDLAELEDHFIKEIIETRAFKEP-A-ELVKLVGDIVKRCRGSPLAATALGSVLRTSWKAI-SNI--ES---I--LPVLKLSYNDLSSQMKQCFSFCAVFPKDYEIDVDKLIQLWIAHGFIQEP--ETIGQWIFSELASRSFFVV-KN---Y-HCKIHDLMHDVALSTMEKE-A----ARH
>HORVU7Hr1G117570.5
D-SRSDKDKEKLVDLVNALTVVPIVGMGGLGKTTLAQLVYPEIQHFDLLVWVCVSDDVDSLSQSIVEAK----NNLQKLVSGQRYLLVLDDVWERQ-WELKACLQHRGSAVLTTTRDEGVAKMKYNLTAVEDEFIKEIIETSAFNEP-A-GLVNMVDELVKRCVGSPLAATALGSVLHSSWNAV-NII--ET---I--LPILKLSYNDLPSYMKQCFAFCAMFPKGYEIDVDKLIRLWIAHGFIIQL--ETIGKQIFDELVSRSFFQV-QC---Y-TCKIHDLMHDVALSVMEKE-A----TQH
>Os03g37720.1
DQIFGETEVEQILEVR--LGILPIVGVEGVGKTALAQFIFEVVKEFPVRMWVHVSGQLKDELVQMIHG-EDIREILHEELTGKRFLLVLDDVSDVG-WKLMRLLQPRRSMIMVTTQSEIAANIPLILNPLESEDYQKMFRHFAFDDQ-S-PMEKVALELAKKMGGLPLPATAIARALFREWKNV-DKLEQ-----I--SPALWLSYQHLDPRLKQCFAYSAVFPCSHAFTKDELVQMWVAQGLIYSR--EDIGSKFFEDLVERCFFQ---Y---V----VHNSMRKLAQAVSTDQ-F----VRH
>HORVU1Hr1G079170.10
DKIFGEAEVDQIVKVR--LGVLPVVGAEGVGKTALAQLIFEIIKEFPVRMWAHVSGLLSKQLMQMIHR-QGARELLLAQLAGKRFLLVLDHVTDVS-WRLMEVLQPRRSLIIVTTQSEDVATIPLILSLLAFDDYWRMFKHFAFEDL-S-PMEQIACQIAKNMGCSTLPARAIGRSLYRDWKDV-DNLQQ-----I--SPALWLSYQHLDPRLKQCFAYSAVFPGDYVFRKEELEQMWVAHGFIYST--EDVAGEFFDELVERCFFQ---Y---V----MNNMMQKLSQAVSASQ-H----VRH
>Os01g57270.2
SSVVGDEDRDRIIDL-AGYSSLAIVGVGGMGKTTLAQHVYERVAYFDARIWVCISRDVHRHTQEIIESEDTLQCKLRDILESEKFLLVLDDVWDES-WDLLAPIASRGSKILVTSRRNALPAL-FPLESLKDTDFLTIFKSHAFTDR-E-KLE-IAKKISRRLGQSPLAAKAVGSQLSKDWRAA-LKN--LE---T--RKALLWSYEKLDPRLQRCFLYCSLFPKGHQYEIDELVHLWVAEGLVDSNRMEDIGRDYFNEMVSGSFFQV-KY---I----MHDLLHDLAEALSKED-F-D--VRH
>Os01g57270.1
SSVVGDEDRDRIIDL-AGYSSLAIVGVGGMGKTTLAQHVYERVAYFDARIWVCISRDVHRHTQEIIESEDTLQCKLRDILESEKFLLVLDDVWDES-WDLLAPIASRGSKILVTSRRNALPAL-FPLESLKDTDFLTIFKSHAFTDR-E-KLE-IAKKISRRLGQSPLAAKAVGSQLSKDWRAA-LKN--LE---T--RKALLWSYEKLDPRLQRCFLYCSLFPKGHQYEIDELVHLWVAEGLVDSNRMEDIGRDYFNEMVSGSFFQV-KY---I----MHDLLHDLAEALSKED-F-D--VRH
>Os01g57280.3
PPVFGDKDRDRIIHL-ATYSGLAIIAHGGAGKSTLAQYVYKTVQHFDVRMWVCISRDVHRHTREIIESQDTLQCKLRDILKSEKFLLVLDDVWDEF-WDLLDPLVSEGSRVLVTSRQDVLPAL-VRLENMEDTEFLALFKHHAFINR-G-RLEKIAEKIVNRLGHSPLAASTVGSQLSKDWKSA-LNI--LE---P--MKALLWSYNKLDSRLQRCFLYCSLFPKGHKYKIKEMVDLWVAEGLIDSKRIEDVGRDYFNEMVSGSFFQV-EY---I----MHDLLHDLAESLTKED-F-D--VRH
>Os01g57280.2
PPVFGDKDRDRIIHL-ATYSGLAIIAHGGAGKSTLAQYVYKTVQHFDVRMWVCISRDVHRHTREIIESQDTLQCKLRDILKSEKFLLVLDDVWDEF-WDLLDPLVSEGSRVLVTSRQDVLPAL-VRLENMEDTEFLALFKHHAFINR-G-RLEKIAEKIVNRLGHSPLAASTVGSQLSKDWKSA-LNI--LE---P--MKALLWSYNKLDSRLQRCFLYCSLFPKGHKYKIKEMVDLWVAEGLIDSKRIEDVGRDYFNEMVSGSFFQV-EY---I----MHDLLHDLAESLTKED-F-D--VRH
>Os01g57280.1
PPVFGDKDRDRIIHL-ATYSGLAIIAHGGAGKSTLAQYVYKTVQHFDVRMWVCISRDVHRHTREIIESQDTLQCKLRDILKSEKFLLVLDDVWDEF-WDLLDPLVSEGSRVLVTSRQDVLPAL-VRLENMEDTEFLALFKHHAFINR-G-RLEKIAEKIVNRLGHSPLAASTVGSQLSKDWKSA-LNI--LE---P--MKALLWSYNKLDSRLQRCFLYCSLFPKGHKYKIKEMVDLWVAEGLIDSKRIEDVGRDYFNEMVSGSFFQV-EY---I----MHDLLHDLAESLTKED-F-D--VRH
>Os01g57310.2
PPVFGNMDRDRIIHL-ATYSGLAIVAHGGAGKSTLAQCVYKRVQHFDVRIWVCISRDVHRHTREIIESEDTLQCRLKDIMKSEKFLLVLDDVWDES-WDLLDPLVSEGSRVLVTSRRDVLPAL-VHLENMEDAEFLALFKYHAFINH-A-RLEEVAEKIAKRLGQSPLAARTVGSQLSKDWKSA-LNI--LE---P--MKALLWSYNKLDSRLQRCFLYCSLFPKGHKYKIDEMVDLWVAEGLVDSKRIEDIGRDYFNEMVSGSFFQV-EY---I----MHDLLHDLAESLTKED-F-D--VRH
>Os01g57310.1
PPVFGNMDRDRIIHL-ATYSGLAIVAHGGAGKSTLAQCVYKRVQHFDVRIWVCISRDVHRHTREIIESEDTLQCRLKDIMKSEKFLLVLDDVWDES-WDLLDPLVSEGSRVLVTSRRDVLPAL-VHLENMEDAEFLALFKYHAFINH-A-RLEEVAEKIAKRLGQSPLAARTVGSQLSKDWKSA-LNI--LE---P--MKALLWSYNKLDSRLQRCFLYCSLFPKGHKYKIDEMVDLWVAEGLVDSKRIEDIGRDYFNEMVSGSFFQV-EY---I----MHDLLHDLAESLTKED-F-D--VRH
>Os01g57340.1
PPVFGNMDRDRIIHL-ATYSGLAIVAHGGAGKSTLAQCVYKRVQHFDVRIWVCISRDVHRHTREIIESEDTLQCRLKDIMKSEKFLLVLDDVWDES-WDLLDPLVSEGSRVLVTSRRDVLPAL-VHLENMEDAEFLALFKYHAFINH-A-RLEEVAEKIAKRLGQSPLAARTVGSQLSKDWKSA-LNI--LE---P--MKALLWSYNKLDSRLQRCFLYCSLFPKGHKYKIDEMVDLWVAEGLVDSKRIEDIGRDYFNEMVSGSFFQV-EY---I----MHDLLHDLAESLTKED-F-D--VRH
>HORVU3Hr1G076910.13
PLVIGDKDRDNIIDL-AVYAGLAIVGAGGMGKSTLAQHVYKRVQHFDVRMWVCISRDVHRHTREIIESEDTLQCQLRDILKSEKFLLVLDDVWDDS-WDLLAPLVSKGSKVLVTSRRDTFPSL-LRLESMEDTQFLALFKYYAFIDL-Q-RLEAIAEEIAKRLGQSPLAAKVVGSQLKMNWKDA-LKI--LE---P--RTALLWSYQKLDPRLQRCFVYCSLFPKGHKYNIDELVHLLIAEGLVDPRRLVDVGKDYLNEMVSGSFLQF-EY---I----MHDLLHDLAESLSKED-F-D--VRH
>Os05g30220.1
PPVFGDADRDRIVDL-CA---VSIVGPGGMGKSTLAQYVYKTIQHFDVTMWVCISRDVHRHTREIIESKDVLQYKLKEILKKEKVLLVLDDIWDKS-WDLLAPILSNGTKVLVTSRSKTLPPL-IDLENMKDTEFQALFKHHAFIDC-G-WFEEHAVKITERLGRSPLAAKVVGSNLKMNWKGA-IKI--LE---P--KRALLWSYQKLDPCLQRCFLYCSLFPKGYKYIIDELVHLWVAEGFIDAKRMEDTGMDYFKEMVSGSFFQF-EY---I----MHDLLHDLAESLSRED-F-D--VRH
>HORVU7Hr1G001510.1
PLVIGDKDRDYIIDL-TSYSGLAIVGVGGMGKSTLAQLVYKRVKYFDVTMWVSISRDVRRHTREIIESEDILQHKLTDILESGKFLLVLDDVW-EP-WDLLAPLISMGSKVLVTSRRDRFPSL-CPLENMEDAEFLALFKHHAFINR-K-RLRNFAEKIAKRLGQSPLVAKVVGSQLKTDWKDA-IHI--LE---P--MRALLWSYEKLDPILQRCFLYCSLFPKGHKFVINELVHLWMAERLVDSKRVEDIGRDWFKEMISLSFFQV-EY---V----MHDLLHDLAESLSKED-F-D--VRH
>HORVU0Hr1G027280.1
PLVIGDKDRDYIIDL-TSYSGLAIVGVGGMGKSTLAQLVYKRVKYFDVTMWVSISRDVRRHTREIIESEDILQHKLTDILESGKFLLVLDDVW-EP-WDLLAPLISMGSKVLVTSRRDRFPSL-CPLENMEDAEFLALFKHHAFINR-K-RLRNFAEKIAKRLGQSPLVAKVVGSQLKTDWKDA-IHI--LE---P--MRALLWSYEKLDPILQRCFLYCSLFPKGHKFVINELVHLWMAERLVDSKRVEDIGRDWFKEMISLSFFQV-EY---V----MHDLLHDLAESLSKED-F-D--VRH
>HORVU0Hr1G030390.1
PLVIGDKDRDYIIDL-TSYSGLAIVGVGGMGKSTLAQLVYKRVKYFDVTMWVSISRDVRRHTREIIESEDILQHKLTDILESGKFLLVLDDVW-EP-WDLLAPLISMGSKVLVTSRRDRFPSL-CPLENMEDAEFLALFKHHAFINR-K-RLRNFAEKIAKRLGQSPLVAKVVGSQLKTDWKDA-IHI--LE---P--MRALLWSYEKLDPILQRCFLYCSLFPKGHKFVINELVHLWMAERLVDSKRVEDIGRDWFKEMISLSFFQV-EY---V----MHDLLHDLAESLSKED-F-D--VRH
>HORVU7Hr1G001540.14
PMVIGDKDRDHIIEL-TTYSGLAIVGVGGMGKSTLAQLVYKRVKYFDVTMWVSISRDVRRHTREIIESEDTLQCKLTDILESGKFLLVLDDVW-EL-WDLLAPLVSTGSKVLVTSRRDTFPAL-CPLEKMDDAQFLALFKHHAFINR-E-KLEEFSKKIAKRLGQSPLAAKVMGSQLKTDWKDA-MKI--LD---P--MRALLWSYEKLDPCLQRCFLYCSLFPKGHKYVIDDLVHLWMAEGLVDSKRVEVVGRDCFHEMISVSFFQV-EY---V----MHDLLHDLAESLSKED-F-D--VRH
>HORVU7Hr1G001670.1
PLVFGDKDRDHIIKL-SSYSVLAIVGAGGMGKSTLAQLVYNRVKYFDVTMWVSISRDVRRHTREIIESEDTLQRKLTDILESGKFLLVLDDVW-EP-WDLFAPLVSTGSRVLVTTRQNSFPAL-CPLENMEDAQFLALFKHHAFINR-K-RLEDFAEKIAKRLGQSPLAAKIVGSQLKTNWKDA-IQV--LE---P--MRALLWSYDKLDPRLQRCFLYCSLFPKGHKYVIDELVHLWIAEGLVDSKRVEDIARDYFKEMISVSFFQF-EY---V----MHDLLHDLAESLSKKD-F-D--VRH
>HORVU7Hr1G001700.1
PLVIGRKDRNHIINL-TTYSGLAIVGAGGIGKSSLAQLVYKRVKHFNVRMWISISRDVRRHTREIIESEDTLQCKLADILDSGKFLLVLDDVW-EP-WDLLAPLVSPGSKVLVTSGRDTFPVL-RLLKNLGDAQFLALFKHHAFINC-A-RLEAFAEKIAKRLGKSPLAAKVVGSQLKTCWKDA-IKI--LE---P--MSALLWSYEKLNPCLQRCFLYCSLFPKGHKYLIGELVHLWMAEGLIDSKRVEDIGRDCFKEMISVSFFQF-KY---V----MHDLLHDLAESLSKEV-F-D--VRH
>HORVU5Hr1G121640.2
PPVIGDEDRDDIIDL-ESYSGVAIVGLGGMGKSTLAQHVYKRIEHFDLRMWVCISRDIDRHTRAIIESEDTLQCKLRDILKSNRYLLVLDDVWEEN-WELLSPLVSTGSKILITSRSNILPAL-IHLKDMEDNDILALFKDHAFIDR-Q-QLETIAEKLAKRIGTSPLAAKTVGSQLSKNWENA-LRI--LN---P--SIALLWSYEKLDPSLQRCFLYCSLCPKGHHYVIEELVHMWVVYSMVDSKRMEDIGRDCFNEMLSVSFFQV-IC---V----MHDLVHDLSESLSKEV-F-D--VRH
>Os02g04530.1
EEVFGDKDRDSIINLFGGYSSIAIVGAGGAGKTTLLQYICDRVQNFHV-IWVCMSHDIRKHTTEVIESEDTLQRKLKNLLREKELLLVLDDVW-EQ-WEFLAPLISKGIRILVSSRSKELPSL-VSLEDIEENDFLTFFRYYSLINE-E-ELQGIGDDIAKKLRRSPLEAKAVASRLSLDWKHA-KQL---N---I--MENLLWSYQRLDPQVQRCFLYCSIFPKGYMFHIDEIILLWEAEGFVSSERAEGITRQYFYELSLSGFFGQ-HY---R----MHDLFHDLAENLSIDD-Y-T--VRH
>Os03g36920.1
HGIFGESEIQQLVSLLDNVSVASIVGVGGVGKTALAQHVYTRVAYFDMRMWICVTDDESRITREMLESRNRLQVALRARLVSKRFLLVLDDVWNDK-WQLLSPLKANGSKILLTTRSSMVAEL-TNLECLSDKDCWSLIKMIVF-NN-S-QLANIGSEIAKTLNGLPLAAKVVARQLKHTWKQV-LQR--VD---I--MPIFQHSYENLPVHLQQCLAYCSIFPKDWEFEAEQLILMWMAQGYVY-RRMEDIGKQYVDELCSRSFFAQ-KY---V----MPPVIHKLAKSVSAEE-F-G--VRH
>Os06g41480.1
ENIYGKDDLDRLRDLLSAVPVISIIGVGGIGKTSLAQLAFERIRSFGLRIWVCVSDDEITLARDILESNDELKNVLQEKISQKNFFLVLDDVWDENVWDVLSTLDTGGSKILVTTRTNKASEL-LQLGGLNRDDYWMLFKSCAF-HF-Q-ELKEIGMQIAERLNGLPLAAKVIGRLLNLDWKKV-LES--SD---V--MKVLRLSYQHLPIHLQLCFSFCSLFPKNWRFDPRRLTDMWISQGFVQEMNVEDVAKGYFNDLVQRSFFES-LY---V----MHDLINDLARNVSKDE-T-S--IRH
>Os05g12570.1
VPVFGDKERDLVIEL-ESVSVLPIVSIGGVGKTTLAQFIYPRVEHFGKRIWVCISDNKKRITKEIIESEDALQVELRKQLRRRKFLLVLDDMW----WEFFAPLRYEGSMILVTTRSPDVANVNFRIEGLDRDIFWEFFKKCAFPS----QLHDIGRSIASRLCGSPLAAKTIGRLLNLTWKTV-KEL--LND-NI--LPALQLSYLHLPQELKSCFAFCSMFPKGYSFERDEIVGMWVAQGFV-AMRLEDIGIRYLDDLRGRFLLQD-NY---V----MHDLIHDMAQSISVDK-F-DLSVRY
>Os06g15750.1
VSVFGDKERDLVIELGDTVPVLPIFGIGGVGKTTLAQFIYPRVQHFGRRVWVCVSDDKKRVTNEIIESEDALQVELMEQLERQKFLLVLDDIW----WEFYTPFKNKGSMILVTTRFTTVVDVKIQLEGLDRDIFWEFFSKCAFPS----QLQDIGRSIASRLCGSPLVAKTTGRLLNLTWETV-SEL--LHD-NI--LPALQLSYLYLPQELKRCFAFCSMFPKDYSFERDEIVDIWVAEGFV-AMRLEDMGIRYLDDLRSRFLFQD-MY---V----MHDLIHDMAQSVYVDE-L-DLRVRH
>Os09g20020.1
VSNFGQEELQVLIDF--SLSVLTIVGDGGIGKTALAHCSFQKVQHFDLLVWICVSDDDKKLIKRLAWAEICLQRVLTNGMHSRRLLLVLDDLQ---GWEFLAPLKCPGSMVLVTTRSMKVAEI-LQLEGLPNEINWHLFSMHAFSS----EVECIGRKIAARLNGSPLGAKIVGCLLNLDWKSI-SEL--LHE-TI--WPALHLSYQYLPFHLKRCFSFCSMYPKSHEFDAETLVDSWVAVGLV-VVPAVDIGHEYFDQLVRRSFFQS-TY---V----MQGLLYETAQKISTNE-F-D--VRH
>Os09g20040.1
INIFGQKEMSELIEI-DSVSVLPIVGSGGVGKTTLAILVFRRVRHFDLLIWICVSDDEKKLMKRLAWSEGCLQRILTNGIHTRRVLLVLDDVQ---GWKFLAPLKYSGSMVLVTTRYHRVAEV-MFLEGLPEETIWEFFRMLTFSS----VLEPIGRSIVARLDGSSLGIKIIGRLLSLDWKII-SEL--WHE-AI--FTALQLSYQYLPFHLKRCFSFCSLYPRGYEFDAETLVDSWVAVGFV-MILAVDIGHVYFNQLVSRSFFQS-TY---V----IHDLLHDMAQYVARND-F-S--VRH
>Os01g05600.1
ELVVGDIRRDDMVKI-DNSTVFGIQGMGGIGKTTLAQKIYQRIRKFQVHIWLCISQTETSLLKQAIRMETELLPLLVDTIRGKSVFLVLDDVWKSDVWILRSPSERN-SRILVTSRNLDVLVMYHRVNKMNDYDGLELLMK-MS-YR---EFSGVGYQIVKKCDGLPLAIKVVAGVLSKKWESI-SK---IGK-EL--GGPLYLSYSNLPPELKQFFLWCALLPSNFGIHRDAVAYWWVAEGFV-TS-IHEAAEEYYHELIRMNLLQ---F---V-WSTMHDLLRSLGQFLTKDH-LFNMELRH
>Os01g05620.1
ELVVGDIRRDDIVKI-ESSTVFGIQGMGGIGKTTLAQKIYQRIRKFQVHIWLCISQTETSLLKQAIRMETELLPLLVDTIRGKSVFLVLDDVWKSDVWILRLPFLRN-SHILVTSRNLDVLVMYHKVNKMNDCDGLELLMK-MS-YR---EFSGVGYQIVKKCDGLPLAIKVVAGVLSKRWESI-SK---IGR-EL--GGPLYLSYSNLPPELKQCFLWCALLPSNFVIRRDAVAYWWVAEGFV-TS-IHEVAEEYYHELIRRNLLQ---F---V-GSTMHDLLRSLGQFLTKDH-IFNMELRH
>HORVU3Hr1G013250.10
ELVVGEVKQDDIVQI-ENTSVLGIQGMGGIGKTTLAQKIYQMIRKFQVHIWLCITQTETGLIKQAIRVETELLPLLVDTIKGKSVFLVLDDVWKSDVWNLLSPFMRN-FHILVTTRDLCVLSMYHQVNKMNYSDGLELLMK-KS-SC---DFKNVGYDIVKKCDGLPLAIKVVAGVLSRRWKSI-SK---IGK-EL--GGPLYLSYSNLPPQLKQCFLWCALLPPNFAIGRDDVAYWWVAEGFV-RS-IHEIAEEYYLELIRRNLLQ---F---V-GSTMHDLLRSLGQYLTKDH-LFNAALRR
>HORVU3Hr1G013270.16
ELVVGEIKQEDMVQI-ENSSVFGIQGMGGIGKTTLAQKIYPLVRKFQVRIWLCISQTETGLIKQAIRMETELLPLLVDSIKGKSVLLVLDDVWKSDVWIFLSPFKRN-FHVLVTTRDLDVLAMYHQVNTMNYHDGLELLMK-KS-YS---EFKNVGYEIVKKCDGLPLAIKVVAGVLSKRWKSI-SK---IGK-EL--GGPLYLSYSSLPPQLKECFLWCALLPPNFEIHRDSVAYWWVAEGLV-RS-IHEIAEEYYLELVRRNLLQ---Y---V-ASTMHDLLRSLGQYLTKDH-LCNVELRR
>HORVU5Hr1G122310.2
APVVGAITRDSMAKI-GDPSVFGIEGMGGIGKTTLAQKIYQRIREFQIHIWLCISETVTELLRQAIGMNTELILRLKDIIKRKTVFLVLDDVCLPDVWILQLSFVDN-ACVLITTRDHKVLQINHLVKIMVEDDGLRLLMQ-NS-Y-----FQELGRAIVKKCDGLPLAIKAVAGVLSRKWKRI-SQ---IGV-GV--GSALYVSYRNLPHELKQCFLWCALLPPNFGICRDAVAYWWVAEGFV-RS-IHQTAEGYYHELIRRNLLQ---F---I-SSTMHDLLRSLGQHLTRDHSLFNVELRR
>Os08g24380.1
ELVVGEIKEDDMVQI-QSISVYGILGMGGIGKTTLAQKIYRRIRRFHVLIWLSISESETDLLKEAIEKKDQLLQALLNCITGQSIFLVLDNMTSSHIWILRSPIERD-AH------------------------------------------------IVKKCDGLPLAIKAVAGVLSKAWARV-SR---YGE-EI--QGPLYLSYNDLSPQLKSCFLWCALMPQNFHIHRD-VTYFWIAEGFV-KP-IQEVAEDYYHELIMRNLLQ---Y---I-GSTMHDLLRLLGQYLTRDV-VFDEDVRR
>Os08g15880.1
EPLVGEILHTRLVKV-KRYRF-GIVGTGGIGKTTMAQKIYHRIKIFSKRAWICVSQSDVNLLREVLRNETELKSKLAATVKGESFFLVLDDVWKHEVWTLGTPLLAT-GIVVITTRHDTVARIHHQVEFMSAAVGWELLWKSMN-EQ---HLREIGIEIVRKCGGLPLAIKVIARVLSEKWRKV-KSA--RMT-DL--RGALYLSYEELPRHLKRCFLYCALHPEDWFILRDDLIGYWIAEGFV-EL-LEETAEEYYYELIYRNLLQ---Y---F-ICRVHDLLRQLAWHLSGDE-FYEPELRR
>Os11g13940.1
EPLVGEIKYSRLVEI-EKFKV-AIVGTGGVGKTTLAQNIYQRVKNFSKHAWICVSQSEVNLLKELLRNEGELQSKLASTIKDESLFVVLDDVWQSEVWTVRTPFHDK-ATILVTARDELVVRVHHRVEMMSTDVGWELLWKSMN-EE---TLQHIGTKIVSKCGGLPLAIKVIASVLAEKWEKV-SSA--MKA-EL--RGALYLSYDDLPHNLKQCFLYCALYVEGQMMHHADLVRFWVAEGFV-EL-LEDTAEEYYHELICRHLLE---Y---F-YCKMHDLLRYLAQHLSREE-YFDQLLRR
>Os11g40780.1
EPLVGDVVHRKLVDVIKEYKL-AIVGTGGIGKTTLAQKIYKKVENFDKRIWVCVSKLGTSLLREVLRGEGELQVKLISAVSEKSFLLVLDDVWQSDVWTLRIPLHAT-GVILVTTRLDIVARIHHQVDLMSDDVGWELLWKSMN-EQ---NLRDIGMEIVRKCYGLPLAIKVISRVLIDKWKKI-KNS--TNS-EI--IGALYLSYDELPQHLKQCFLYCAIYPENSTINRDDITRMWIAEGFIDDL-LEDTAVEYYYELIHRNLLQ---H---F-ICKIHDLLRQLAFHLSRQE-FVDPEVRR
>Os11g44960.1
EPLVGEVVHREVVDV-KNYKL-AIVGTGGVGKTTLAQKIFKKLERFDHRAWVCVSKSMVSLLAQVLSNEGNLQSKLKAGIADKSFFLVLDDVWHYKAWELRTPLNAT-GIILVTTRDETIARIRHRVDLMSADIGWELLWRSMN-EK---NLRDTGIEIVRKCGGLPLAIRAIAKVLADQWRQI-KNA--MKD-EL--NGALYLSYEVLPHQLKQCFLYCALFPEDATIFCGDLTRMWVAEGFI-DL-LEDTAERYYHELIHRNLLQ---Y---F-SCKMHDLLRQLASYLSREE-FVDPEVRR
>Os11g45050.1
EPLVGEVIRREVVDV-KNYKL-AIVGTGGVGKTTLAQKIFKKLERFDHHAWACVSKSRDSLLRQVLRNEPELQRKIKSHIANKSFFLVLDDVWNSEAWTLSTPLHAT-GVILITTRDDTIARIHHRVDLMSADVGWELLWRSMN-EQ---NLKDIGIEIVRKCGGLPLAIRVIATVLAEQWRRI-KNA--MKR-EL--SGALYLSYEVLPHQLKQCFLYCALFPEDASILRDDLTRMWVAEGFI-DL-LEDTAERYYYELIHRNLLQ---Y---F-SCKMHDLLRQLASYLSREE-FVDPEVRR
>Os11g45180.1
EPLVGEVIRREVVDV-KNYKL-AIVGTGGVGKTTLAQKIFKKLERFDHHAWACVSKSRDSLLRQVLRNEPELQRKIKSHIANKSFFLVLDDVWNSEAWTLSTPLHAT-GVILITTRDDTIARIHHRVDLMSADVGWELLWRSMN-EQ---NLKDIGIEIVRKCGGLPLAIRVIATVLAEQWRRI-KNA--MKR-EL--SGALYLSYEVLPHQLKQCFLYCALFPEDETILRDILTRMWVAEGFI-DL-LEDTAERYYYELIHRNLLQ---Y---F-WCKMHDLLRQLACYLSREE-FVDVEVRR
>Os11g44990.1
EPLVGEVIRREVVDV-KNYKL-AIVGTGGVGKTTLAQKIFKKLERFDHHAWACVSKSRDSLLRQVLRNEPELQRKIKSHIANKSFFLVSDDVWNSEAWTLSTPLHAT-GVILITTRDDTIARIHHRVDLMSADVGWELLWRSMN-EK---NLRDTGIEIVRKCGGLPLAIRAIAKVLADQWRQI-KNA--MKD-ELNDSGALYLSYDDLPLHLKQCFLYCIVFPEDWTLKRDELIMMWVAEGFV-EL-LEDTAEEYYYELIIRNLLQ---Y---F-SCKMHDLLRQLACYLSREE-HIDLKLRR
>Os11g45060.1
ESLVGEILHRKLVSV-KKYKL-AIIGTGGIGKTTLAQKVFEKLKSFDKHAWICVSQSPASVLGQLLRTEGELQSKLESAIKDKSYFLVLDDVWQSDVWTLRTPLYAS-GIVLITTRQDTVARIEHHIDQMSPAVGWELLWKSIN-EQ---NLRDIGIEIVQKCGGLPLAIKVIARVLADKWKKI-NYV--MKK-EI--RGALYLSYDDLPQHLKQCFLYCIVYPEDWTIHRDYLIRLWVAEGFV-EL-LEDTAEEYYYELISRNLLQ---S---F-SCKMHDLLRQLACHLSREE-YIDPTLRR
>Os11g45190.1
ESLVGEILHRKLVSV-KKYKL-AIIGTGGIGKTTLAQKVFEKLKSFDKHAWICVSQSPASVLGQLLRTEGELQSKLESAIKDKSYFLVLDDVWQSDVWTLRTPLYAS-GIVLITTRQDTVARIEHHIDQMSPAVGWELLWKSIN-EQ---NLRDIVIEIVQKCGGLPLAIKVIARVLADKWKKI-NYV--MKK-EI--RGALYLSYDDLPQHLKQCFLYCIVYPEDWTIHRYYLIRLWVAEGFV-EL-LEDTAEEYYYELISRNLLQ---S---F-SCKMHDLLRQLACHLSREE-YIDPTLRR
>Os11g45090.1
EPLVGEILKRNLVCV-KKYKL-AIVGTGGIGKTTLAQKLFQKLKSFNKHAWICVSQSPSSVLRQLLRTEGELQSKLELAIKDKSYFLVLDDVWQHDVWTLRTPLHAS-GIILITTRQDIVARIKHRVDQMSPADGWELLWKSIS-EQ---NLRDIGIKIIQKCGGLPLAIKVIARVLADKWKRI-KNV--MKK-EI--RGALYLSYDDLPQHLKQCFLYCIVFPEDWTIHRDYLIRMWVAEGFV-EL-LEDTAEEYYYELISRNLLQ---S---F-SCKMHDLLRQLACYISREE-YIDPTLRR
>Os11g44970.1
EPIVGEIIHRKMVDV-RKYKL-AIVGTGGVGKTTLAQKIYRKIKSFNKKAWVCVSKSKASLLRELLRIEGELQSKLEIAIKETSFFLVLDDMWQSDAWTLRIPLHAM-GAILITTRNNIVALIHYRVDLMSTDVGWELLCKSMN-SQ---TLQDVGIEIVRKCGCLPLAIKVIARVLAEQWKKI-KNA--MNN-DL--RGALYLSYDELPRHLKQCFLYCSVYPEDANIYHDDLTRMWIAEGFI-EL-LEETADEYYYELIHRNLLQ---Y---Y-SCKMHDLLRQLACYLSREE-FVNPELRR
>Os11g45160.1
EPIVGEIIHRKMVDV-RKYKL-AIVGTGGVGKTTLAQKIYRKIKSFNKKAWVCVSKSEASLLRELLRIEGELQSKLEIAIKETSFFLELDDMWQSDAWTLRIPLHAM-GAILITTRNNIVALIHYRVDLMSTDVGWELLWKSMN-SQ---TLQDVGIEIVRKCGCLPLAIKVIARVLAEQWKKI-KNA--MNN-DL--RGALYLSYDELPHHLKQCFLYCSVYPEDANIYRDDLTRMWIAEGFI-EL-LEETADEYYYELIHRNLLQ---Y---Y-SCKMHDLLRQLACYLSREE-FVNPELRR
>Os11g45130.1
EPLVGEVILRELVDV-KKYKL-GIVGTGGVGKTTLAQQIYEKITNFDKHAWVCVSTTQTSLLEEVLRIKEELQNKLKSAIKEKSFFLVLDDVWESNAWTLQKPLHAK-GIVIVTTRNEKVAQIHHQVHLMSENVGWDLLWKSMG-EH---HLRDIGIEIVHQCGYLPLAIKIIAKVLIEKWKRI-NNS--MND-EL----ALYLSYSELSHQLKQCFLYCAIYPEHSTINRDDLTSMWVAEGFI-DL-LEDTAVEYYNELIHWNLLQ---Y---F-GCKMHGLLRQLVCYLSREE-FVDPEMRR
>HORVU3Hr1G012510.4
EPLVGEIKYRKLVDV-SKYKL-AIVGTGGVGKTTLAQKIYQKVKSFKLHAWICVSQNEITLLKEVLWNETELQRKLAETIEGKSFFLVLDDVWHSNVWTLRPALHEA-GVILVTTRDDQITRIHHQVDLMSVEVGWELLWKSMN-EQ---NLRNTGIEIVRKCGHLPLAIKVTASALADLWKNY-KYA--QMD-EI--EGALYLSYDELPHRLKQCFLYCALYAEDSMMLRGDITRLWIAEGFI-EL-LEDIAEEYYHELIHRNLLQ---Y---F-SCKMHDLLRQLALNISREE-FIDVELRR
>HORVU3Hr1G012660.4
EPLVGEIIHRKLVDV-NKYKL-AIVGTGGVGKTTLAQKIYTKIKSFKMHAWICVSRNEVTLLKEVLRNEAELQSKLAKTIEGKSFFLVLDDLWHSNVWTFRLPLHAT-EVILVTTRDDQIALIYHQVDLMSAEVGWELLWRSMN-EQ---KLRNTGIEIVRKCGHLPLAIKVTSSALADLWKQY-KYI--EID-EI--ELALYLSYDELPHRLKQCFLYCAMYVEDSIIERKQVTMLWIAEGFI-EL-LEDIAEEYYYELIHRSLLQ---S---F-TCKMHDLLRQLALNISREE-FVDIELRR
>Os09g11020.1
---------RKIVDI-N-FKIVAVTGMGGIGKTTLAQRVYVKIKFYPTTIWICVSRSEVELIQEIIRQKAELLPIMANTVANKCLFLVLDDIWSADVWNLCTPLHSRCGCVLVTTRHQDVARIYHEVQKLHTRSSLELLWE----------------EIVRKCDGLPLAIKLIGSLLAGHWSDV-SGI--MEG-KL--WGALYMSYEDLPPHLKQCFLSLSLFPADYDLAIWDLRALWVAEGFL-HI-AEELAENCYAELVSRSLLQ---Y---A-RCRMHDLLRSLAQYLSRGE-LCDPRIRR
>Os02g25900.1
RPAVGQVQKDGLVPM-KKVDVLAIVGAVGIGKTMLAREIYERMTTFPIRVWVKMTKTDVDFLKKIIAGEKELLGIVSSTLS-KRFLIVLDDLDNPGIWDLKDPLGDARGRILITTRSEEVATM-HRVDKMDAENGWALLCRQSLCSA---SLKDVGIKIVERCDGHPLAIKMVAGVLRGKWEMV-SDV--MPP-EL--PQALYLSYVDLPSELKECFLHCSLYPEELPIQRFGLIRRWIAEGLV-SL-LEDSAEEYYAELVSRNLLQ---N---L-CIT-HDLLRSLARFLITDESLIGQQPRH
>Os02g25900.2
RPAVGQVQKDGLVPM-KKVDVLAIVGAVGIGKTMLAREIYERMTTFPIRVWVKMTKTDVDFLKKIIAGEKELLGIVSSTLS-KRFLIVLDDLDNPGIWDLKDPLGDARGRILITTRSEEVATM-HRVDKMDAENGWALLCRQSLCSA---SLKDVGIKIVERCDGHPLAIKMVAGVLRGKWEMV-SDV--MPP-EL--PQALYLSYVDLPSELKECFLHCSLYPEELPIQRFGLIRRWIAEGLV-SL-LEDSAEEYYAELVSRNLLQ---N---L-CIT-HDLLRSLARFLITDESLIGQQPRH
>HORVU7Hr1G120540.3
KPAVGQVRNGGLVPL-KKVEVFAIVGAVGIGKTTLAREIFERMNNFPICVWVKMSKSEVAFLKKIIAGEKELLSLLSSALS-KRFLIVLDDLDSPGIWDLKDPLGDARGRILVTTRDEEVATL-HRVDKMDADNSWALLREQVFSSK---ALEDVGMKIAEKCKGHPLAIKVIAGVLRGTWEMI-SDS--MPQ-QV--PQALYLSYVDLPSELKECFLHCSLYPEDCPIRRFDLVRHWIAEGLV-KE-LEESAEEYYLELIGRNLLQ---N---L-CIT-HDLLRSLARFLITDESLIGQEPRH
>Os03g48320.1
IRVVGKIAERMLADLVN-IPTIAVTGAGGIGKTTLARMVFATVQSFDARIWLFVGRDEVTMLRSAIAHADLLERALQRAVTHRKVLLVMDDVWSDAAWNLRVPLSHPGSRILVTTRNDGVAHMYHRVDKLRRQDAWSLLKKQ--SED---ELEDIGMQIVDRCDGLPLAIKMIGGLLLSRWMEV-HSA--KED-EI--NKVVCLSYGELPSHLKQCFVYCSLFPRGEVIESRTIVRMWIAEGFVQDL-PEAVAAQYYKELVLRNLLD---Y---Y-LCTMHDVVRSFAQHVAKDEGSIEMQFRR
>Os03g48370.1
----------------------------GIGKTTLARMVFAVLEHFDKKVWLSVNQNEVHLLHGVIAAGALLEDTLKHAVRQKRFLLVMDDVWSDRVWSLRAPLGAPGSRVLVTTRNDGVARMHHRVEKLDLGDSWSLLKKQ--GED---GLEDIGLKIVERCDGLPLAIKVVGGLLLGKWVNV-HFA--MRD-DI--NKAVYLSYEELPPHLKQCFVFCSLFPKDELIIRGVIVRMWIAQGYGHDL-PEDLGVEYYNELVSRNLLE---S---Y-SSTMHDVIRSFAQQIVKDEGLVD--LRH
>Os05g12770.1
EQIVGKIEQRSLVNLVNGVIVVAITGVGGIGKTTLATMVFSELEHFKEKIWLSVNQNEIDLLKHAIEQHVLLENALERAVRKKRFLLVMDDVWSDNVWNLRVPLSSSGSRVLLTTRNEGVARMHHPVEKLDRFDGWSLLKNQ--TEC---ALEDIGMKIVDRCDGLPLAIKVIGGLLRNNWLRI-HSA--V-D-YL--NRAIILSYEELPPHLKQCFLYCSLFPKDEVIRRGDIVQMWMAEGFVQDL-LEDLGFEYFNELASRNLLE---F---Y-SCTMHDIVRYFAQSVGKEEGLLEGQLRQ
>Os05g16200.1
ERVVGKIEERTLVKLTQNVVVVAVVGTGGIGKTTLAKKVFEAIKAFDKKIWLSVTQNEVELLRMAIRSGSLLVPTLVDAIRDKRFFLVLDDVWSDRAWSLKVPFSHAGSRVLVTTRHDAVARMHHHVDKLCPPDAWSLLKKQ--MDD-E-TLKDIGMEIIDKCGGLPLAVKVMGGLLCERWEKI-DSI--VQD-EL--NYTIYLSYQDLHPCLKQCFLHYSLLPKNVDFFIDTVTSMWISEGFLHG--LEQLGEECYKELIYRNLIE---Y---A-WSTMHDVVRSFAQHLARDEAVISRDFLR
>Os11g47780.1
ERVVGKIEESALVQLTMTIMVVAVVGTGGIGKTTLAKKVFETIQAFHKKIWLSVTENEVELLREAIKSASL----LVDAIRNKRFFLVLDDMWSDRAWWLREPFSHVGSRVLITTRHDDVARMRHHVHKLYPRDAWSLLKKQ--MED-D-MLKDIGMEIIDKCDGLPLAVKVMGGLLREKWEQV-DFI--V-G-EL--NDAVYLSYQDLPSCLKQCFLHYSLLPKNVEFYDVTVIGMWISEGFLHG--LEKLGERYYQELIYRNLIE---Y---A-CSTMHDVIRSFAQDISRDEAVVTSDFLR
>HORVU7Hr1G008100.2
ERVVGKIEERALVELT-DIMVLAIVGVGGIGKTTLAKKVFEEIQKFEKKMWLSVTQSEVELLRSAIDADSMLVPALLNAVRNQKFLLVLDDMWSDRAWTLNAPLSHPGSRIVITTRNETVARMEHRIDKLGPEDAWTLLRKQ--AGD---MLKDIGLQVLAKCDGLPLAVKVMGGLLRGKWEMV-DSL--V-E-EL--NYVVYLSYEDLPPPVKQCFLYYSLLPKGSLFFDDAIISMWISEGFIHG--LEELGREYYMELMLRNLIE---Y---I-QSNMHDVVRSFAQFVAGDQATISGEFLH
>Os11g28950.1
ERVVGQIEESALVKLTENSLLLAIVGVGGIGKTTLAKNIFDAIQKFDKKIWLSVTQNEPDLLRSAIIADSVLELSLLNAIKGKNFILVLDDMWTERAWNLQIPFSHRGSRVIVTTRDERIARVYHHVNKLGSDDAWSLLKKQGRIEE---ALKDVGMEIIGKCDGLPLAIKVLGGLLCDRWSEI-NST--VGQ-DL--NYVLHLSYEDLSPHLKQCFLHYSLIPKNVVLGYDTIIGMWISEGLVLQ--LEELGEDYYKELIMRNLLE---Y---V-WCTMHDVVRSFAHYVARDEAVV-GRFYR
>HORVU7Hr1G122420.3
DRVVGKIEDRALVTIMDDIMVVAIVGVGGIGKTTLAQKVFEAIQEFSKKIWLSVNQSDVELLRRAIIENATLHRSLKDALIGHKILLVMDDVWDHGAWDLKIPLTTSGSRVLVTTRDEGVARMWHQVDTLLPQDAWSLLKKQ--IEN---TLMDIGLKIIQKCGCLPLAVKVMGGLLRGGWQKV-DSK--IKQ-EL--NHTVYLSYEYMPPYLKQCFLYYSLLPKSKVFRMDEVIAMWMSEGFING--LEELGKNYYKELIYRNIIE---Y---P-WCSMHDVVRSFAQYMSKHEAVADGDFLR
>HORVU4Hr1G000310.6
DRAVGKIEDRALVELTTDLMVVAIVGVGGIGKTTLGKKIFEAVKKFTKQIWLSITQSGVELLSKSITAADLLVRALMNTIKDKKFFLVLDDMWSVDAWNLMTPFGYRGSRVLITTRHEPVARMHHHIDRLGPEDAWSLLKRQ--EGD---VLKDLGLQILAKCDGLPLAIKVMGGLLCEKWEDI-DDI--VPD-DL--NYAIYLSYQDMSPHLKQCFLHFSLKPKKVVLSINEIVSMWICEGLVQG--LEEEGEKNYKELILRNLIE---F---P-LCNMHDVIRSFAQFMARDETVANADFLR
>HORVU4Hr1G000350.2
ERAVGKIEERALVELTTDLLVVAIVGVGGIGKTTLSKKIFDAIKKFTKQIWLSITQSDVELLSKSITAADLLVRALMNTIKDKKFFLVLDDMWGIDAWDLMTPFSYRGSRVLITTRHEAVARMHHHIEKLGPEDAWSLLKRQ--ERD---VLKDIGLQILAKCDGLPLAIKVMGGLLCEKWEDI-DDI--VPD-DL--NYAIYLSYQDMSPHLKQCFLHFSLKPKKVVLSINEIVSMWICEGLVQA--LEEEGKKNYKELILRNLIE---F---P-LCNMHDVVRSFAQFMARGETVANGDFLR
>Os12g09739.1
DRVVGKIEQRRLVELTSSVRVVAIVGVGGIGKTTLAQNIFQDIKKFDKIIWLSINQSDPELVRTAITGESLLQPILREAISGKKIFLVMDDMWSVHAWNLRIPLVNQGSWVLITTRDERVARMQHRVDILSRQDAWLLLKKQ--KEE---KLKSTGFRILERCGGLPLAIKAIAGLLNEIWGKV-SPS--VGE-EI--NHAIYLSYDDLDPHLKQCLLYCSLFPKYGKPNKHLIVEVWISEGFVNG--PEELGKEYYNELIIRNLLQ---D---N-W-TMHDVVRSFCRHVAKDEAPF-MEYRW
>Os09g13820.1
PR-VGKLEQRMLVELTSNVTVVAILGIGGIGKTTLAKKIYQAVESFNTKIWLSVTQNEVDLLRTAIVAESLLEPILVSALTAKKFLLVMDDIWNQKPWELRVPTIKRGSRVLITTRNEGVARMHHHVSKLGPQEAWAMLKEQ--LGK---RLKESGMKIVEKCDGLPLAIKVVGGVLCNKWEKV-NQV--KGD-EL--NKAIYLSYEDLVPNLKQCFVYYSLFPKDEIIGPDKVVAMWTAEGFLGN---TQLGMDYYKELIMRNLLE---Y---Y-ECLMHDVVRSFAQYVARDEAVV-GDFFR
>HORVU2Hr1G127490.4
VQLVGQINKEQLEHLISSVRVVAIVGQGGIGKSTLAKKILEAIKEFKIKIWLSVTQTPMGLLRAAISHDTILVNVLTDTLSKNKFLLVMDDVWDKEAWELRTPVLNPGSRVLVTSRKAGVVRM-LRVNTLNDEDAWCLLKKQ--R-D---ELKDIGMKIVKKCDGLPLAIKVMGGLLSDPWEIV-KNL--EGG-EL--NYSVCLSYDDLSPDLKQCFLYYALLPKGSGYRKKRIISMWISEGFVQHSDLEEIGAEYHQELEGRNLLE---N---R-WYTLHDVVRSFAQFMAKEEAVV-KDFCR
>Os04g46300.1
EEIVG-FAMRLLMKLTP-QLLIAVCGMGGVGKTTLVTNVYVAATHFDCAAWVAVSKTTDDLLRRIANRNRSLVEALRGHLAKKRYLLLLDDVWDAHAWYRHAFVD-TKSRIIITTRSQDIASARIRLEPLSEQEAWSLFCNTTFDDP-Y-YLRHWASKILDRCCGLPLAIVSVGNLLVDRWKSV-SLV--YSH-GI--SSILNLSFDDLPYHLKKCFLYCSIYPEDFMIKRKILIRAWIAEGLIKE-TMEEVADDYLNQLVQRSLLQ---F---G-KCCIHDLIREMIVHRSTKERFVSKCARH
>HORVU2Hr1G098100.2
EDIVG-FAARSLMKLTS-RSLVAVCGMGGVGKTTLVTSVYVAASHFDCAAWVSVSKTTDDLLRKIAVRERSLVEALRGHLAKKRYLLLLDDVWDADAWYRNALVD-QGSKIIITTRSQNVASARIMLEPLPKQEAWSLFCNTTFDNP-H-HLEQWAFKILDRCCGLPLAIVSVGNLLASRWKNV-SLD--DSR-GI--SSILNLSIDDLPYHLKRCLLYCSIYPEDFLIKRKILIRLWIAEGYIEE-TMEEIADDYLHQLVQRSLLQ---F---G-KLCIHDLIRDLILQRSIKEGTVSKCIRH
>Os10g07574.1
EEIVG-FAARLLMKLTP-RMRLLVCGMGGVGKTTLVTNVYVAASHFDCHAWVTVSKTTEDLLRRIAVLKRSLVEALRGHLSNKKYLLVLDDVWDARAWYREAFAD-TGSRIIITTRSQEVASANIRLEPLSEQEAWSLFCKTTFDDP-N-QLKHLATKILERCYGLPLAIISVGNLLAERWKNV-SLV--YSH-GI--SSILNLSIDDLPHHLKICLMYCNIYPEDFLLKRKILIRKWIAEGLIEE-TMEEVADDYLNQLVQRSLLH---F---G-KCRIHDLIRELIVHRSTKERFVSKRARH
>Os08g09430.1
DKIIG-FSDEVLVRLLPRRTLLAVCGMGGVGKTTLVASVYVTASHFDCDAWVTVSQTMEDLLMKILRRDGSLVAALRERLANKRYLIVLDDVWDETLWDERAMPDGAGSRVVITTRKSGVAMARMALEPLPTHQGWALLCSVVFVGP-S-HLREVAGDMLERCRGLPLAIVAVGKLLRDRWRNV-SLA--KSL-GI--SRILNLSIDDLPYKLKKCFLSCSIYPEDFLIKRKILIRSWVAQGFIDERTMEDVADHYLDKLVQRSLFQ---F---G-KFLIHDLIKDLINHRSKHEEFVAECVRH
>Os07g29820.1
EPIVGEVENDNLIQL-NTCPLFAIIGTIGVGKTTLARKVY--AAMFETRLWVHVSKRHLTMWSDGM--KAEQQALLLSYLQDKRFLLVIDDVWGENVWDLEIQAQHPGSRVLVTTRDERVARMHHRVKMLNEDDGWWLLRTRAF-DG---NMQDMGRRIVQKCNGLPMAIRRIGCHLRDHWGRV-SD---FGA-RI--RSTINMSYLELPYYLKRCFLYCALYPEGSVIERQCITQQWIAEGFIVTQTVEEEAERCYDELLGRGLLL---A---C-VSKMPHLFRSFALLQSQDE-FTNPQPCR
>Os09g14450.1
EFTIGNIANDNLFRL-QAQCLFAIVGAVGVGKTTLAQKIY--TKNFRTRLWVHVSNRNLGIWRGES--TAVQRVVLREYLRYRRLLLVIDNVWEENGWNLGQD--FGGDTVLVTTRHECVARMRHRIRRLSEDDGWLLLRTTAN-TG---NIQDVGRRIVQKCSGLPVAVRTIGYHLRKTWESV-ED---FAP-EI--RNSIDASYMKLSYRLKRCFLYCSLYPEGNVIEKQCIMQQWIAEGFFSE-VQEEEAERCYQELIDRCLLL---A---H-TAKMLNLFRSFAIYRSQDE-YVNPRPWR
>HORVU0Hr1G039660.8
ESTIGGVGSNDLVNL-EGHVLFAIVGTIGVGKSTLARKIY--MRRFRIRLWVNISNRHITIWSGER--RSEQREVLRNYLSTRNLLLVIDNVSKADDWNLAANEAFCGCKVIVTTRDENVARMHHRVKCLNGDDGWLLLHKTAN-TR---NIQDVGRSIVQKCSGVPMAIRTIGWNLRRSWESI-QD---LSP-GI--RDSIDTTYMELKYRHKRCFLYCSLYPEKFVIKQQCATQQWIAEGFFEG-NLEKAAGRCYQELIERGLLL---A---D-VAKMPTLLRSFALYRSGDE-CVNLSPWR
>Os01g02250.1
QNLYGDAIFDQTMELLQNMSVLPIVGPGGVGKTTFAQHLYHRTKHFTVMIWVCVSTDVTELTTKILNSEDQLHKSIQDKLKSKRFLIVFDDIWSKTEWELLAPFGTNGNMVLVTTRFPKVAEVAVDLHGLEPDEFWDFFQLCAFSTK-E-KLFDIGKQIAKKLKCSPLAAKTVGPLLRPTWMEI-KEE--QDD-DI--ITALKISYDYLPFYLKKCFSYLALFPEDYEFDSLEISCYWDSIGIIN-DTIEGIGSQYLNELYDNGFLMG-DY---V----MHDLLHELSQIVSSRE-A----IRH
>Os02g16270.1
QDLYGENIFNQTLDMTRTLSVIPIVGPGGIGKTTFAQYLYKTIEHFSIKVWVCVSTDVVKLTQEILKCEDQLQITIAQRLKSKRFLLVLDDMWSEAEWGLLAPFSKKGSMVLVTTRFPSIAQVKIELQGLGDSEFFTFFEECIFGDE-D-NIIDIARKISKKLKGFPLAAKSVGRLLKISWIEI-RNE--QND-DI--MPALQISYDYLPFYLKRCFSYCALYPEDYHFNNIEISHFWEALGIID-NRAEDIGLKYLDELEGNGFLVK-DY---V----MHDLLHELAQNISSQE-I----IRH
>Os02g16270.2
QDLYGENIFNQTLDMTRTLSVIPIVGPGGIGKTTFAQYLYKTIEHFSIKVWVCVSTDVVKLTQEILKCEDQLQITIAQRLKSKRFLLVLDDMWSEAEWGLLAPFSKKGSMVLVTTRFPSIAQVKIELQGLGDSEFFTFFEECIFGDE-D-NIIDIARKISKKLKGFPLAAKSVGRLLKISWIEI-RNE--QND-DI--MPALQISYDYLPFYLKRCFSYCALYPEDYHFNNIEISHFWEALGIID-NRAEDIGLKYLDELEGNGFLVK-DY---V----MHDLLHELAQNISSQE-I----IRH
>Os02g16330.1
QDLFGEIIFRQTLHLTGTLSVLPIVGPGGIGKTTFAQHLYKRTDYFPIKVWVCVSTDVLRLTQEILKCKDQLQKAIAERLKSQMFLLVLDDMWSEAEWKLVAPFTKKGSVILVTTRFPSIAQLEIQLQGLEDSEFFTFFEECIFGDK-R-DLIGIAKEISKKLRGSPLAAKTVDRLLKLSWTEV-MDE--LSV-DI--MPALKISYDYLPYYLKKCFSYCALYPEDHRFNNLEITCFWEAIGIID-DRAEAIGLKYLDELIGNGFLMESDA---A----THNV------------------ERH
>HORVU1Hr1G083050.3
QDLYGKDIFEKIVDITQTVSVLPIVGPGGIGKTTFTQHLYSRTQHFTVMVWMCVSTDVLKLTQQIHNC-DQLQKSIAQRLKSKRFLIVLDDIWSEDEWKLLAPFTKKGSMVLVTTRFPKLAGMNVELQGLESNDFFTFFESCIFGHE-D-ELGGIAREIARKLKGSPLAAKTVGRLLKLSWNGV-NHE--QND-DI--IPSLKISYHYLPFHLKKCFSYCALYPEDYRFSDSEINRFGIAIGIID-DN------DYMEGLVENGFLMG-IY---V----MHDLMHELSRSVSAQE-L----IRH
>HORVU1Hr1G083100.15
QDLHGTDIFEKIVDITQTVSVLPIVGPGGIGKTTFTQHLYSRTQHFAVMVWVCVSTDVLKLTQQIHNC-DQLQKSIAQRLKSKRFLIVLDDIWSEDEWKLLAPFTKKGSMVLVTTRFPKLAGMNVELQGLESNDFFTFFESCIFGHE-D-ELGGIARDIARKLKGSPLAAKTVGRLLKLSWNGV-NHE--QND-DI--IPSLKISYHYLPFHLKKCFSYCTLYPEDYRFSDSEINRFWIAIGIID-DK------SYMEDLVGNGFLME-SY---V----MHDLMHELSRSVSAQE-L----IRH
>HORVU5Hr1G125550.1
QDLHGTNTFEETLNITQTLSVLPIVGPGGIGKTTFTTHLYARTDHFQVKVWVCVSTDVLKLTREILGCEDQLQRSIAHRLKSKRFLIVLDDIWGEDQWKLLAPFTKKGSMLLVTTRFPKVADVDLELRGLEPNDFITFFEACIFGEE-D-ELAVIARKIADKLKGSPLAAKTVGRLLHLSWNGV-KHQ--QND-DI--MPSLKISYDCLPFHLKKCFSYCGLFPEDHDFTSSEISHFWAAIGIID-SR------NYLEQLVDNGFLMK-SY---V----MHDLMHELSKSVSAQD-L----VRH
>HORVU7Hr1G002350.7
QDLYGTDIFEETVNITQTVSVLPIVGPGGIGKTTFVRHLYARTKHFDVPVWVCVSTDVLKITREILGCQNQLQISIAERLKSKRFLIVLDDIWSVGQWKLLAPFTKKGSVLLVTTRFPKLAEMSLKLAGLEPNDFLTFFEACVFDGE-D-EFDGIARRIANKLKGSPLAAKTVGRLLQLSWNGV-KHQ--QDD-DI--MQSLKISYDFLPFYLQKCFSYCGLFPEDHKFTSSEISHFWAAIGIIY-NS------DYLEELVDNGFLMKFEY---V----MHDLMHELSRSVSAQE-L----VRH
>HORVU7Hr1G121470.7
ENLYGSVIFEQTIKITETLYVLPIVGPGGIGKTTLTQHLYKRTEHFTVRVWVCVSTDVLKLTQQIHSCEDQLQKSIANRLKSKRFLIVLDDVWSDYEWNLVAPFTKKGSMVIVTTRFPKIEQVTINLQGLDPDEFFEFFLACVFGSC-N-ELIDTGKKISQKLKCSPLAAKTVARLLKLSWRKV-SNE--QND-DI--MPALKISYDYLPFHLKQCFSYFSLFPEDHRFNAIYINRFWTALGIID-NR------NYLEELVDNGFLME-DY---A----MHDLLHELSRSVSSQY-T----IRH
>Os04g53496.1
EPLYGDDTAKSIIDITKDLTVLPIVGPGGIGKTTLIQYIYLEVQHFQVKVWICVSQSVDKLIEEIKQYD-----LIEQRLKSKRFLLILDDIWQSDDWKLLLPLTKKGNIILVTTRFPVVAEVDVDLEGLDPGAFRDLFLAYVFGKH-K-DLLVIGDKIAGKLKGSPLAAKTVGRLLRFDWNRV-SRE--ESH-DI--MPALQLSYDYLPFHLQQCFFYCALFPEDYKFDTKELTCFWIGLDILH-KTNDDIALNNLNDLVSHGFFKD-TY---I----IHDLLHNLAAKVASRE-V----IRH
>Os07g04900.1
EPLYGDAVMKRIIDITEYLTVLPIIGPGGIGKTTLIQHIYQQVQHFQIMVWTCVSQSVDKLIEEIKEKE-----LIVQRLKSKRFLFILDDIWESDDWKLLVPLRKKGNIIIVTTRFLVVTEVDIQLEGIDDEAFWELFLAYVFGED-K-DLLCIGKDIVKKLKGSPLAAKTVGKLLSLDWMRV-SKE--QGH-DI--MPALKLSYDYLPFHLQQCFSYCALFPEDYKFNNKELIRFWIGLDILH-KAFEDIALSNIDSLVSHGFFKE-TY---I----IHDLLHNLALKVASLE-V----IRH
>HORVU1Hr1G021390.5
EHLYGEPQKNTIIEIIEKLTVIPIVGPGGIGKTTLTQYIYKEVQHFKVRVWICVSLSVHKLTQEIVSSEDQLQKLIEKRLKNKRFLFVLDDIWNEDEWKFLIPFHKNGDTILVTTRFLEVAEVDVHLEGLEPKEYWTLFLACVFGTD-D-DLIEIGKKIVEKLKGSPLAAKTVGRLLRISWTRV-SKE--QSH-DI--MPALKVSYDYLPFHLQQCFSPCALFPEDYKFDCEELIHFWIGLDIIH-KRIEDIGRNNLNDLVNYGFFKE-GY---V----IHDLLHDLALQVSSQE-L----VHH
>Os06g49380.2
DPFYGKGDRSRIIEITKDLTVIPIVGPGGIGKTTLTQHIY-EVHHFDVKVWVCVSLNLYRLKEEISKWD-----SIEQRLKSKKLLLVLDDMWNEDEWKFLAPLRKKGNIILVTTRFPVVAEVDIQLEGLEPEEFWELFQACVFGDH-A-NLLETGEKIVKKLKGSPLAAKTVGRLLRLDWMRV-SKE--QSN-DI--MPALKLSYDYLSFHLQQCFTYCALFPEDYKFDSEEMIHLWIGQGILH-KTIEDIGLRYLNDLVNYGFFID-NY---T----MHDLLHELALKVSSYE-L----IRH
>Os06g49380.4
DPFYGKGDRSRIIEITKDLTVIPIVGPGGIGKTTLTQHIY-EVHHFDVKVWVCVSLNLYRLKEEISKWD-----SIEQRLKSKKLLLVLDDMWNEDEWKFLAPLRKKGNIILVTTRFPVVAEVDIQLEGLEPEEFWELFQACVFGDH-A-NLLETGEKIVKKLKGSPLAAKTVGRLLRLDWMRV-SKE--QSN-DI--MPALKLSYDYLSFHLQQCFTYCALFPEDYKFDSEEMIHLWIGQGILH-KTIEDIGLRYLNDLVNYGFFID-NY---T----MHDLLHELALKVSSYE-L----IRH
>Os06g49380.6
DPFYGKGDRSRIIEITKDLTVIPIVGPGGIGKTTLTQHIY-EVHHFDVKVWVCVSLNLYRLKEEISKWD-----SIEQRLKSKKLLLVLDDMWNEDEWKFLAPLRKKGNIILVTTRFPVVAEVDIQLEGLEPEEFWELFQACVFGDH-A-NLLETGEKIVKKLKGSPLAAKTVGRLLRLDWMRV-SKE--QSN-DI--MPALKLSYDYLSFHLQQCFTYCALFPEDYKFDSEEMIHLWIGQGILH-KTIEDIGLRYLNDLVNYGFFID-NY---T----MHDLLHELALKVSSYE-L----IRH
>Os06g49380.5
DPFYGKGDRSRIIEITKDLTVIPIVGPGGIGKTTLTQHIY-EVHHFDVKVWVCVSLNLYRLKEEISKWD-----SIEQRLKSKKLLLVLDDMWNEDEWKFLAPLRKKGNIILVTTRFPVVAEVDIQLEGLEPEEFWELFQACVFGDH-A-NLLETGEKIVKKLKGSPLAAKTVGRLLRLDWMRV-SKE--QSN-DI--MPALKLSYDYLSFHLQQCFTYCALFPEDYKFDSEEMIHLWIGQGILH-KTIEDIGLRYLNDLVNYGFFID-NY---T----MHDLLHELALKVSSYE-L----IRH
>Os06g49380.1
DPFYGKGDRSRIIEITKDLTVIPIVGPGGIGKTTLTQHIY-EVHHFDVKVWVCVSLNLYRLKEEISKWD-----SIEQRLKSKKLLLVLDDMWNEDEWKFLAPLRKKGNIILVTTRFPVVAEVDIQLEGLEPEEFWELFQACVFGDH-A-NLLETGEKIVKKLKGSPLAAKTVGRLLRLDWMRV-SKE--QSN-DI--MPALKLSYDYLSFHLQQCFTYCALFPEDYKFDSEEMIHLWIGQGILH-KTIEDIGLRYLNDLVNYGFFID-NY---T----MHDLLHELALKVSSYE-L----IRH
>Os06g49380.3
DPFYGKGDRSRIIEITKDLTVIPIVGPGGIGKTTLTQHIY-EVHHFDVKVWVCVSLNLYRLKEEISKWD-----SIEQRLKSKKLLLVLDDMWNEDEWKFLAPLRKKGNIILVTTRFPVVAEVDIQLEGLEPEEFWELFQACVFGDH-A-NLLETGEKIVKKLKGSPLAAKTVGRLLRLDWMRV-SKE--QSN-DI--MPALKLSYDYLSFHLQQCFTYCALFPEDYKFDSEEMIHLWIGQGILH-KTIEDIGLRYLNDLVNYGFFID-NY---T----MHDLLHELALKVSSYE-L----IRH
>Os06g49390.1
EPFYGEGEKSTIINVIVDLTVIPIVGPGGIGKTTLTQQIY-EVQHFDVNIWVCVSLNVYRLKEEIAKSN-----LIEQRLKSKRFLLVLDDIWYEDEWKLLAPLKKKGNIIVVTTRFPAVAEVNIQLEGLEPKMFWELFKAYAFGEH-G-NLQETGKMIAKKLKGSPLAAKTVGRLLRLDWTGI-SKE--QGN-DI--MPALKLSYDYLPFHLQQCFTYCALFPEDYIFDSEQLIHLWIGLDILH-TRTEDIGLNYLNDLVSYGFFKD-QY---V----MPDLLHELALKVSSYE-L----IRH
>Os12g29690.1
EPLFGKDLKRIVADIMNDLTVLPIVGPGGIGKTTFTQHIY-EVKHFQISVWICVSQNANVLAKEIVEKN----EKIEKRIQSQQFLLVLDDVWREDEWKLLAPFRKQGNIVIVTTRRPGVAKINIKLDRLDHEDSMRLFQACVFDNYPS-GLQKVGVDIVKRLKGFPLAIKTVGRLLRLTWTRV-SKE--QND-DI--MPALKLSYNYLPFHLQQCFSYCALFPEDYRFCGQELINLWIGLGLLG-KTMEYLGLEYLDQLVDNGFFEV-KY---V----MHDLLHELATNISSHE-R----IRH
>Os12g29710.1
EHLFGKDLKRIVADIMNDITVLPIVGPGGIGKTTFTQHIY-EVKHFQISVWICVSQNANVLAKEIVEKN----EKIEKRIQSQQFLLVLDDVWHEDEWKLLAPFRKKGNMVIVTTRKQKIAKVDIKLDRLDHEDSMRLFQACVFDNYPS-GLQKVGVDIVDRLKGFPLAIKTVGRLLRLTWTRV-SKE--QND-DI--MPVLKLSYNYLPFHLQQCFSYCALFPEDYRFCGQELINLWIGLGLLG-KTMEYLGLEYLDQLVDNGFFEV-KY---V----MHDLLHELATNISSHE-R----IRH
>HORVU4Hr1G000280.27
EPLYGDTQKKEIIDITKRLTVLPIVGPGGVGKTTFTQHIF-EVKCFQVTIWICVSLTADRLAQEILEQS---EEKIEQRLRSKRFLLVLDDVWPEDEWKLLAPFRKEGNMVIVTTRIPGVANVDIEMERLGPQDIMSFFEACVFDQH-P-ELQDVGHKIVENLKGFPLAAKTVGRLLRLTWTSV-SKE--ESN-DI--MPALKLSYDYLPFHLQQCLSYCALFPEDYEFHAEELVHLWIGLGILH-KRIEDVGLCYLNDLVNQGFFKN-SY---T----IHDLLLELVVKVSSYE-L----VRH
>HORVU2Hr1G000510.18
EPLYGDCVMNSIIHITKSLTVLPVVGPGGIGKTTLMQHIYQQVQHFPVKFWICVSLNLEKVLEQIETSE----ELIEQRLKSKRFLLVLDDIWNEDDWGLLLILDKKGSMILVTTRFQAIAEVGIKLNGLEPEEFRKLFLAFIFGEH---FLFETGDKIMEKLKGSPLAAKTVGRLLSISWKRV-SKG--QGN-EI--MPALKLSYDFLPFHLQQCFAYSGLFPEDYLFKSHELISLWIGLDILM-QTFEDIGLSNLSDLVIHGFFRE-TY---V----MHDLLHDLSLKVASHD-L----TRH
>HORVU2Hr1G000560.16
EPMYGDRVMNSIIHITKSLTVLPVVGPGGMGKTTLIQHIYQQVQHFPVMIWICVSFNLDKVFEQIKVGE----ELIEERLKSKRFLLVLDDIWNVGDWELMSILNQKGSMVLVTTRFQAIAQVGIELDGLKSEEFRKLFLAFIFGEH---FLLETADKIMEKLKGSPLAAKTVGRLLSHSWKRV-SKE--Q-D-GI--MSALRLSYDFLPFHLQQCFSYSALIPEDIRLRSYDLISLWIGLDILI-QTFEDIGLSNLTELVSYGFFKE-TY---V----MHDLLHDLAMKVASHD-L----THH
>HORVU2Hr1G000700.7
EPLYGDRVINSIVHITMGITVLPVIGPGGMGKTTLIQHIYQQVQHFPVRIWICVSFNLGKVLEQIKRYE----ELVEHRLKHQRFLLVLDDIWDVDDWKLLLILNKKGSVILVTTRQKEIADVEKELDGLERGEFRKLFLVYVFDEL---HLLDTGDEIMGKLKGSPLAAKTVGRLLRHSWRRV-SKQ--Q-N-GI--MHALELSYDFLPFHLQRCFSYSALFPEDYLFRGSELISLWIGLDILK-PTFEGIGLSILNDLVIHGFFIE-NY---V----MHDLLHDLALKVASHD-L----IRH
>HORVU2Hr1G000900.2
EPLYGDRVINSMIHITMGLTVLPVIGPGGMGKTTLIQHIYQQVQHFPVRIWICVSFNLGKVLEQIKEDE----ELIEHRLKHKRFLLVLDDIWDVDDWKLLLMLGKKGSMILVTTRQKEIADVVKELNGLEPGEFKKLFLVYIFDEL---HLLNTGDEIMGKLKCSPLAAKTVGRLLSLSWRRV-SKE--QDN-GI--MPALKLSYDFLPFHLQQCFFYSALFPEDYFFRSEELISLWIGLDISI-QTLEDIGLRNLKELVIHGFFRD-SY---V----MHDLLHDLALQVASHY-L----IRH
>HORVU2Hr1G000770.22
EPLYGVRVMNSIIHITKGLTVLPVVGPGGMGKTTLIQHIYQQVQHFPVRIWICVSFNLDKVLQEIKRYE----ELIEHRLKYKRFLLVLDDIWDVDDWKLLLILSKNGSMILVTTRFQEIAKVGIQLNGLEPEEFRKLFLVYVFDGV---HLLN---KIMEKLKGSPLAAKTVGRLLRPSWRRV-SEE--D-N-GI--MSALKLSYDFLPFNLQRCFLYSALFPEDYHFRSRELISLWVGLDILT-TTFEG-GLRILNDLVIHGFFRE-NY---V----MHDLLHELALKVASND-L----TRH
>HORVU5Hr1G116990.7
EPLYGDHVMNSIIHIIKGLTVLPVIGPGGMGKTTLIQHIYQQVQHFPVRIWICVSFNLDKVLEEIKRYE----ELIEQRLKSTRFLLVLDDIWDVDDWKLLLLLGKKGSMILVTTRQKEIADVEKELNRLDPEEFRKLFLVYVFDEH---HLLHIGDEIMEKLKGSPLAAKTVGRLLRPSWRRV-SKQ--Q-N-GI--MSALKLSYEFLPFYLQQCFSYSALFPEDYPCRSHELISLWIGLDTLI-PTFEGIGLSNIKELINHGFFRE-TY---V----MHDLLHDLALKVVSHD-V----TRH
>HORVU7Hr1G122200.3
EPLYGDHIVASIIHMTKDLTVLPIVGPGGIGKTTLIQHIYKVVQHFHVVIWVCVSHNLNKLLEEITKKA----ELIAQRLISKRFLLVLDDIWGDDDWKLLLSLKTKGSVILLTTRFPAIAKV-IELNGLESEEFRKLFLAFVFDEN---CLLEIGYKIMEKLKGSPLAAKTVGTLLGLSWRRV-SKE--QDN-DI--IPALKLSYDHLPFHQQQCFSYSALFPEDYKYSAKELINFWIGMDILQ-QTLEDLGLSNLHDLVAYGFFGE-TY---V----IHDLLHDLALQVASHD-I----IHH
>Os02g02640.1
EHVYGDTERDNIIELT-DLGVLPLVGVGGVGKTTLARFVYQRIKHFDLRMWVCVSDNEKNLTHEMLELDDVLQNTLWEEIRGKRFLLILDDMWNRSGWDLLAPLKC----------------------------------EWAFGE--P-TLQSIGKHIAKALKGNPLAARSVGALLNVSWRKV-QHK--LKD-DI--LAILKFSYEFLPVHLQHCFSYCSLFPKDHKFNGKKLVRAWISQNFVK-ERLEETGKQYLDNLVDWGFFEV--Y---V----MHDLMHDLAEEVSSDE-D----LQH
>Os02g02670.1
EHVYGDAERDNIIELT-DLDVVPLVGVGGVGKTTLARFVYNRIEHFDLRMWVCVSDNEKSLTCEMLDHDDALQKILLEKIRHKRFLLVLDDMWDRKGWELLAPLKCTGCMILVTTRRTSVARTSIDVNGLDETEFWSLFKAWAFGE--P-TLRSIGQHIAEALKGNPLAARSVGALLNVSWRKI-QYK--IED-DI--LAILKLSYEFLPVHLQYCFSYCSLFPKDHKFCGKKLVRAWISQNFVK-KRLEEIGKQYLDKLVDWGFLEV--Y---V----MHDLMHDLAEKVSSNE-A----VRH
>Os04g52970.1
EPVYGDADKDRIIELI-DLLVIPIVGIGGIGKTTLARFVYQRIIHFDLQIWICVSTNE-----------------------------------DSSGWDLLAPLKCTGCAVLATTRRSSVAQINFQISGLDKKEFWLFFKACAFGE--P-SLQSIGQKIAKTLKGCPLAARSVGALLNVSWRTV-QDK--LVD-DI--IPILKLSYDYLPFHLQCCFSYCSLFPEDHWFNEETLVQAWISQNFVQ-AGLEETGLQYLANLVDFGFFQI--Y---A----MHDLMHELAEQVSSNE-A----IRH
>Os11g29520.1
ELVYGDADRDRIIELL-DLRVLPIVGIGGIGKTTLTRFIYRRIIHFDLRIWICVSTNEVDITREILEHDNVLQEILLKNIRDKRFLLVLDDMWDMSGWDLLAPLKHTGCMVLATTRKNSVAEINFQISGLDEKEFWQFFKACAFGE--P-SLQSIGRQIAKALKGCPLAARSVGALLNVSWRTI-RDK--LID-DF--IPILKLSYDYLPSHLQRCFSYCSLFPEDHPFSAATLVQ-------------------------------V--Y---V----MHDLMHDLAQQVSAKE-Y----IRH
>HORVU2Hr1G103490.27
-VMYGESERDNIIELI-DLNVLPVVGIGGVGKTTLARFVCQRIRHFDLQMWVCVSTNEVRLTREILEHNNVLQKNLLKNIRNKRFLLVLDDMWDRSGWIFLAPLKGSGCMILAATRMDSVAKIDVRLSGLNEEEFWLLFKACAFGE--P-GLQSIGKQIVKALKGCPLAAQSVGALLNVSWRAV-RDK--LEN-DI--LPVLKLSYDYLPVHLQHCFSYCSLYPEDKHFDGKELVHAWVSQNFVQ-MKLEETGQQYLERLVDLCFFQA--Y---V----MHDLMHELAGKVSSNE-A----VRH
>HORVU6Hr1G095000.5
ECVYGDAERDKIIDLI-DLNVLPVVGTGGIGKTTLARYVYKRIKHFDLQMWICVSTDVVGLTLEILEHDNKLQEILLENIRNKRFLLVLDDMWDRSGWILLAPLKSNGCMVLATTRTKSVAKIDITLSGLDEKDFWLFFKACAFRD--P-SLQSIGKQIAKALKGCPLAAQSVGALLSVSWTAV-RDK--LED-DI--LPILKLSYDYLPVHLQRCFSYCSLFPEDYRFNGEVLVYAWISQSFVQ-MRLEETGQKYLDRLVDLGFFQD--Y---V----MHDLMHELAGTVSSNE-A----VRH
>Os04g53030.1
EQVYGDSDRDMIVELV-DLNVLPIVGNGGVGKTTLAKFVYRRIKHFDLQMWVCVSSDEVRLTREMLEHDNVLQEMLMGSVRNRRFLLILDDVWDKNGWNLLGPLRQVGCMILATTRSPSVAKITVELKGLDDDNFWLFFKQCAFGE--P-SLQVIGQQIVKTLKGYPLAAQSVGALLGLNWWKI-RDQ--LKD-DI--LPILKLSYDYLPSCLQRCFSYCSLFPQEHKFDGEKLIFAWISQSFVS-NRVEQTGREYLDKLVDLGFFQD--Y---V----MHGLMHELAQAVSSND-A----IRH
>Os04g22090.1
LEKYGDAEMESIKNIM-DITVLPIVGIGGIGKTTLSQHVYPEIGQFEIKIWVHVSDDVVRITREILGCRNMLQQDLEKHMKSKKFLIVLDDVWED-CWNLLGPLRPTGNMIIVTTRILTVAQCGINLEALEDGDIWSLFKAYAFSD--Q-NLENLGRKTIKELKGNPLAAKTVGSLLRLTWINI-NKE--LHD-GI--MHVLKFSYDYLPNQLQQSFSYCSLFPKGYSFSKAQLIKIWIAQGFVE-EKFEHKGWEYLTELVNSGFFQA-SF---V----MHDLMHDLARLVSQTE-A----IRH
>Os04g53120.1
PEIYGAAEMETIKQIM-GITVLPIVGNGGIGKTTLAQLVCLVIKQFNVKIWVYVSDDVVKITRQILDHQDTLQQDLEEQMKSKKFLIVLDDVWDD--WKLLAPLRPTGNMIILTTRIQSIAKLQIKLEALKDDDIWSLFKVHAFGD--P-GLQVLGKQIASELKGNPLAAKTVGSLLGLTWDSI-SEE--LQY-GI--MQALKLCYDHLSNPLQQCVSYCSLFPKGYSFSKAQLIQIWIAQGFVE-EKLEQKGWKYLAELVNSGFLQV-SF---V----VHDLMHDLAQKVSQTE-A----IRH
>Os04g53160.1
PHIYGDAEKNTIMKIT-GVTVVPIVGIGGVGKTALAQLVYPTVKDFE-RIWVWVSDDELRITMEILDFEAKLQEILNGYMQSKKFLLVLDDVWDDYRWNLLDPLKSKGNMILVTTRLLSLAQIKIELGALSKEDFWLYFKTCTFGE--P-SLNIIGQKIADKLKGNPLAAKATALLLRLTWSNI-NED--LFR-GI--MPALKLSYDQLPYHLQQCLLYCSIFPSSYRFVSKELICIWISQGFVH-KRLEEIGWDYLTDLVNSGFFQV-HY---I----MCGLMHDFARMVSRTE-A----IRH
>HORVU2Hr1G103460.3
QQVYGDSEMSTIVKIT-GVSVLPIVGIGGVGKTTLTQLVYPIVKRFE-RKWLWVSNDEVRLTREMLNFEVKLQEILKVHMQSKRFLLILDDVWDDYLWNLLSPMISKGNVIIVTTRNFSVAEIEVNLGALENDDFWLLFKSCAFGE--Q-TLGIIGHQIAERLMGNPLAAGSTGKLLRLTWSTI-NEC--LLR-GI--MSSLKLSYDQLPYHLQQCCSHVSIFPNNHQFLGDELVRIWISQGFVK-KKLEETGHDYLTDLVNLGFLQV-CY---V----MRGLMHDFGRMVSRNE-A----VQH
>Os04g53050.1
QRMYGVDEKNSIIKIT-GVTVIPIVGIGGIGKTALAQFVYPDVKLFEDKIWVWLSNDEEQLTREMLDVKSKLQEILKSHMKPTRYLLVLDDVWNNYRLNLLAPFNSEGNVIIMTTRIWSVAKIKIELGALEKEDSWMLFKQCAFGE--G-SLSIMGQKIEDKLDGNPLEAENIGELLRHTWNNI-TED--MLG-GI--MPSLKRSYDMLPYQLKQCFLYCSLFPKGYSFSKEQLIQIWIAQGFVE-ERLEQKGRKYLAELVDSGFYQV-RF---V----MHDLMHDLAKLVSQSE-A----IRH
>HORVU5Hr1G122660.4
ARVYGVTEKDYIIKMT-GSYVLPIVGSAGVGKTALAQLVYPIVAHFDQRIWVSVSNDELRLSREILDFQAKLQEVLKMHITSKRVLLIFDDVWNFRRWSLLAPLQCKGTVILLTTQKISVAQVKIKLRSLAYDDFWLLFKSCAFGE--Q-NLSIIGLQIVEKLKGNPLAAATVGELLRLTWNNI-NED--LLG-GI--MSALKLSYDQLPYNLRQCFSFCALFPEKYQFLDEELVQMWISHGFVH-KRLEEKGLDYLADLVNLGFFQV-RY---I----MHDLMRDLARVVSRAE-A----MRH
>HORVU3Hr1G098150.6
QGVYGDHEKGKIIQIKSTVTVLTVLGIGGVGKTTLAQLVYPSVEQFDHRIWISVSKDETRISREILDFGARLQEVLKGYIKSKRVLLILDDVWNDCQWNLFALFKSKGNIILVTTRKPTVAKREINLHGLQNDVFWILFKACVFGE--G-SLKILGRQIIEKLNGNPLAAETAGALLRLTWSNI-SED--LLR-GI--MPTLKLCYDQLPYHLQQCFSYCAIFPCDYRFLAEEIVRIWISLGFVK-MRLDEIGRLYLADLVNLGFFQI--Y---V----MYGLMHDFARVISRTE-A----VQH
>HORVU6Hr1G093460.12
QRVYGAEEQSYIIEIKAGLTVLPIVGIAGVGKTTLAQLVYQDLKQFDLWIWIWVSSDETRVTREMLDFGPKLPEVLMDRVKSKRVLLILDDIWSDCQWNLLAPFKPKGSVVLVTTRIPSVAKRGINLDGLKNADFWLMFKACAFGE--V-SLGELGRQIAKRLQGNPLAAETAGTLLRLTWNNI-DED--LLG-GI--MSALKLCFDQLPYNLQQCFSYCSVFPYGYLFLAEELVRMWISQGFVM-MIL-EGARYYLCDLVNLGFFEV-RY---A----MCGLMHDLSRVVSKTE-A----IHH
>HORVU6Hr1G093470.1
QGVYGAQERGSIKTIEAGVTVLPIVGIGGVGKTALAQLVYPAVEHFVHKIWIWVSKDEMRLTREMLDCETKLQEVLKGHIKSKRVLLILDDIWDDCRWNLLAPFKCNGNMIILTTRKPSVAKREINLDGLTSGHFWLLFKSCAFGE--A-SLTDLGQEISQRLKGNPLAAQTAGALLRPTWSNI-TED--LHG-GI--MSALKLSYDELPYHVQRCYSYCSIFPYGYIFLAEELVRLWISQGFVK-KSLEEIGRCYLTDLLNLGLFEV-RY---V----MSGLMHDFATLVSRTE-A----VHH
>Os08g19980.1
NPVFPEEMKD-IIEINQELLVVPIVGAGGVGKTTLARLVYPEVKKFDIMLWIYVSADEVKLTQGILEQETVLQRGINKYL-TKRFLLVLDDMWE-GRWDLLAPLRSKGNVLLVTTRKLSVARTEIDLDGMKKDDFWLFFKRCIFGE--R-KLQNIAKKIATRLNGNPLAAKSVGTLLRINWTRI-SNE--LED-DI--IPALKLSYNQLPYRLQLLFSYCAMFPKGYNFDKGQLICTWIALGFVM-KKLEDEGSDCFDDLVDRSFFQY--Y---T----VHDLMHDVAQEVSINK-L----ICH
>Os11g24170.1
EPVFGDTVKDRIVVLIADLAVLPIVGNGGVGKTTLAQLVYTRVQQFSKRIWISVSVDEVRLTRELLDCVNKLQEILEEDLKSERLLLVLDDMWDKSRWNLLAPLRCRGNAILVTTRNHSVVKIDIHLDGLEDGDFWLLFKACAFGE--P-SLQVIGKCIANKLKGYPLAAKSVGALLNLDWMSI-SDE--LRD-DI--IPALMLSYIHLPFHLQRCFSYCALFPKGHRFDGLDLVRVWISQGFVS-KKMEDIGHQYLNDLVDCGFFQ---Y---S----MHDLIHDLAHIVSADE-H----IQH
>Os08g20000.1
EPVHGDQQRDLIISLTKKLSILAIIGDGGIGKTTLAKLVFSTVSHFDVLLWVYVSVDQNKIMQEMLDSDLQLQDKLDYLLKSKRVLLVMDDMWTKEKWDLLNPLLKMGNSVLVTTRKPSVATIDINLDGLKKDDFWCLFKECVFGE--P-RLEKIGQQIVDKLKGNPLAAKTVSKVLRFDWRRI-TGE--KDN-DI--MPALMISYKYLPAHLQSCFSYCAVFPKYHRYEKERLIDMWIAQDLLC-TRPEDIGNEYFDDLLDWGFFEQ--L---I----MHDLIHDLAQKVSSDE-F----VRH
>Os04g53040.1
KPIYGEAKNDAMMEMSYDETFAPVAKMSTVGKKIAILAVYENISEFEVKLGIEIARRGIVLSQRVLDLTRAMSQDLEENMKSKRFLIVLDDVWD--CWNLLAPLRATGNMVIVTTRKNTTAKCGINLEGLKDDDIWSLFKAYAFGD--P-ILQNLGRKIAKELNGNPLAAKTVGSLLRLTWSSI-NEE--LHD-GI--MHTLKFSYDHLPSHLQQCFSYCSLFPKGYSFSEAQLIQIWIAQGFVE-EKLEQKGWEYLAELVNSGFFQV-NI---V----LHDLMHDLARMVSKTE-A----IRH
>Os06g45690.1
ETLFGDESTNNIINML--FNVLPIVGIGGVGKTALAQSVYQRVVSFQVRAWACVSDDVRRVIADLIDSEDATQRTLLRKIEGKRFLIVLDDVWVSSHWELCGPFSASGSMVLVTTRQRKIAKMDLTLHGLHDNEFWAFFLQCTNTD--H-SLARIGRKIALKLYGNPLAAKTMGRFLSHEWCKF-RNI--KED-DV--MPVLLLSYQHLPLSLQRCFTYCAIFPRGYKFTEQELIFAWMAQGLVP-QTLEDVGKEYLNELLSCSFFHI--Y---M----IPGLLHDLAQLVAEGE-Q----VEH
>Os05g34230.1
--VTGEKECGEVISLV--LPVVAIVGHGGMGKTTVAQFVYERIEKFDIKAWVCVWDDAAELTREILQSDDILQAKLEVLVRSKRFLLVLDDVWNDELWRLA-PLRSRGSKILVTTRMKLVARLHVSLDVLGSSDCWLLLKEAALSD--P-DLQEIGRTIAAKAKGSPLVSKALGQMLRST----------WAD-AI--ISSLQHSYQHLPGHLQRCFAYCSIFPRGCRFQRDKLVKMWVALGFIQTKGEYDLAQEYFYDLLSRSFFCA--Y-------FLDNLMHDLAQHASVHD-MKEGMVRH
>Os10g33440.2
EPIVGEDDARRLVRLT--GGVVAIYGPDGIGKTTLAKVVFERVKRFETRSWVCVEDREAALLSQVVEAA--LERMLAALVANRRFLLVLDEVRNG-EWEVRRLLERRGSKVLVTAVTAGVARMHHRVNRLGEDDGWALLRVAACAD--A-ALRGVGRRIVGKCGGVPLAIRAVAGVLRAIWAVV-SPA--VGD-D---MKPLYLCYDDMPCHLKQCFLYCSLFLSDFAVDRRSLVQQWIAEGFVQIAGVEEVAEEYYDELIGRNLLQA--V---E--CTMHDTLRSMAQVLSHGE-LTDGD-RH
>HORVU1Hr1G040540.6
QPIVGEDDARLLVDLT--CEVVAIVGPDGVGKTKLARMVYARVRSFGSTSWVYT---DAGLLSQVIDAD--LQAMLTCLVANKRFLLVVDDVWYG-VWELQNPLERSGGKVLVTARRGTTARMLHRVKRLSADDGWLLLRTSACAD--R-QLKGVGERLVDKCGCIPLAIKAVAGVLRASWGEV-SPA--VGD-D---TRALYLCYDDLPHHLKQCFLYCSLFPPGFAVERRVLVRHWMAERLVRSASVEEVAEGYYDELVGRNLLQT--M--------MHEALHALAQLLLQGE-FTDGD-RR
>Os02g18000.1
D-IYGDNELEKVMELSNQVPILPIVGIGGVGKTTLAQHICLLVKHFD--IWIFVSDDVKRLTKEAIESEDSIQHVLRENVKNKRILIILDDVWKENCWKFCSPLANQGSMMLITTRSSKVSNLEFTVNCLQNDIFWDFFKLCAFSSD-P-ELECIGRSILPKLKGSPLAAKTLGRLLRHHWKNV-SEL--LQT-DI--LPALQLSYMYLPLHLKRCFSFCAVYPKDYNFEKDSLCEIWVAEGFVE-P--LDTSKKYFEDLVSRSFFQV--Y---V----IHDLMHDMAQLVSKHD-F-DTGVRH
>Os02g18080.1
E-IFGDNELQQVMELGNQIPVLPIVGIGGVGKTTMAQHILPRVIHFD--IWICVSDDVKRLTKEAIQSEDSLQHALSEKVRDKTLLIILDDMWRESCWKFCAPFSNQGSIMLVTTRSLEVAHVEVRLEGLKDDIFWNFFKICTFSDY-P-ELERIGRNIVPKLKGSPLAAKTLGRLLRLDWNNI-SEL--LQT-EI--LPALRLSYLYLPFHLKRCFSFCALYPKDHLFEKAGLAEIWIAEGFVE-P--LDIGCQYFEELVNRSFFQV--Y---V----IHDLLHDMAQLVSKHE-F-DKDVRH
>Os02g18070.1
E-IFGDKELKKVMELGSRFSVLPIVGIGGVGKTTLAQHICPQVKHFD--IWTCVSDDATRLIKEAIQSENCLQLGLSNIVNNKRFLIILDDVWKENCWELCLPLENQGSMVLVTTRSSKVADVDFTLDGLKDDIFWDFFKLCAFSSD-P-DLEDIGRGILPKLKGSPLAAKTLGRLLRLQWNNI-SEL--LQT-DI--LPALRLSYMYLPFHLKRCFSFCAVYPKDHKFEKNILAEIWVAEGFVE-P--LDIGHRYFEDLF-------------------------------------------
>HORVU6Hr1G013830.4
E-IFGDQELNQVTELVEQLAVLPIVGIGGVGKTTIAQHI-QQVKHFK--IWLSVSDDVKRLTKEALQSEDSLQHALHKIVCQEKLLIVLDDLWKENSWKFCAPLKNKGSMMLVTTRSQKVADVELKLNGLQDDVLWNIFKLCMFSRD-H-ELEKIGRGILPKLKGSPLAAKTLGRMLRRSWNNV-SEL--LQE-DI--LPALRLSYMYLPFHLKRCYSFCGVYPKDHEFEKGYLAEIWVAEGFVE-P--QDIAGQYFEDLVSRSFFQV--Y---V----IHDLLHDMVQMVSKSD-F-NVKVRH
>Os02g18140.1
E-MFGDNELEQVMQLGSGIPVLPIYGIGGVGKTTLAQHICSRVMHFD--IWICVSDDVKRLTKEAIQSEDYLQRALSEEVMNKRLLIILDDMWRESCWKFCAPLTNQGSMMLVTTRSPDVARVEIRLEGLQDDVFWDFFKLCAFSNY-P-ELVHIGKSIVQKLKGVPLAAKTLGRLLRLDWNRI-SEL--LQT-EI--LPALRLSYLYLPTHLKRCFSFCAVYPKDHKFEEDNLAEIWIAEGFVQ-L--LDTGKQYFEDLVNRSFFQV----------------------VSKDD-F-DKD---
>Os04g30660.1
EPIFGEKELKELKQLGARLPVLPIVGMGGIGKTTMAQQICRVVRHFD--LWICVSDEVNRLTRDVLKSSDTLMVNLRDSVKSKKFLLVLDDMWKDEGWRFHRTLSNQGSMILVTTRSSKVANVDYELNGLQNDVFWDFFKLCAFSSS-P-ELEHIGRAILPKLKGSPLAAKTLGRLLKLSWEDI-SEL--LQT-DI--LPALRLSYVYLPRHMKRCFSICALYPKDHKFDKEFLADIWVAQGYVE-------ASSCFNDLVNRSFFQA--Y---V----IHDLIHDTAQLVSKDE-F-HVSVRH
>Os04g30690.1
KPIFGEKELKELKQLGARLPVLPIVGMGGVGKTTMAQQICGVVRHFD--IWICVSDEVNRLTKDVLKSSDTLMVNLRDSVNAKKFLLVLDDMWKDEGWRFHRTLSNQGSMILVTTRSSKVANVDYELNGLQNDVFWDFFKLCAFSSS-P-ELEHIGKAILPKLKGSPLAAKTLGRLLKLSWEDI-SEL--LQT-DI--LPALRLSYVYLPRHMKRCLSICALYPKDHRFEKEFLADIWVAQGYVE-------ASSCFNDLVNRSFFQA--Y---V----IHDLIHDTAQLVSKDE-F-HVSVRH
>Os03g38250.1
EPIFGDEDKEKIIKLLEGVSVLPIIGMGGVGKTALVQLVYRRILRFDLMGWVHVSEDLKSIMRKIIMSPDQLQYMLIEQVVGRKFLLVLDDVWNERIWDLLSAM--SPASILVTTRNTSVSTV-YNVSCLPFEESWQLFKQMAFHDK-T-DFEVIGRKIVQKCAGLPLAVKAIASALRENWNDI-SEQ--LTD-TV--LPALKLSYDQMPIHLKRCFVFFALFPKRHVFLKENVVYLWISLGFLK-N--ETIARC-LNDLMQRTMVQIL-F---T----MHDLVHDLAASISYED-L-QHMLRY
>Os03g38330.1
DFIVGEEDKENIIELIQAMSVVSIVGMGGLGKTTLAQMVYERVSYFQLKGWVDVSEDVKAIARKIIMSPGNLQNMITAQVQDMKFFLVLDNVWNVQIWDLLSLL--VGALILLTTRDETISKI-YDLSFLTSEESWQLFKQMAFFDD-Q-QFEGFGRKIVGKCGGLPLAIKAIGSSLRTNWKDV-SDQ--LAD-RV--LPALKLSYDRMPVQLKRCFVFLSLLPKGYYFWKEDMINLWMCLGLLK-R--ENIGRMYFDDLIQRAMIQAE-F---V----THDLIHDLVHFVSGGD-L-QY-FRY
>Os11g29970.1
KEIIGELDKKTIIELMSDLSVLAIVGMGGLGKTTLAQLVYQTVHSYDVCVWVYVSDDSTNLTKKIIVSSVDLQDKLGQEIRGKRFLLVLDDVWNERCWEFCKPL--SAAQILVTTRNVAVARV-FTIDHLSPHESWTLFERTV-VDQ-G-NLVDIAKKIVQKCDRLPLAIKTLGSMLRSDWIDV-SEL--LKN-EI--LPALELSYKNMPMHLKLCFVSLCLFPKDYSLKKSEVISLWGLLDILQ-N--DRTGSRYYDELVQRSFLQ---G---I----MHDLIHDLACHLSGNE-F-DK-ARF
>Os11g29990.1
KEIVGESDREKVIELMASLSVLAIVGTGGLGKTTLAQLVYQTMCSFDVRAWVYVSDEPKSLMEKIAVSSVDPRNKLVKKIKGKRIFLVLDDVWNERCWEFQDPM--LAAQILVTTRNLPVARV-YSMNHLSPQESWTLFKRTV-TEQ-G-NLVDIAKKIVEKCDRLPLAIKTLGSMLRTHWIDI-SDL--LKS-EV--LPALKLSYKNMPVHLKQCFLALCLFPKGRLRGKSEVIWLWKLLDMLK-D--DKNGNRYFDELVQRSFLQ---C---I----MHDLIHDLACHLSGNE-F-DK-TRF
>Os11g29980.1
AKILGEGDKNTIMELLANISVLAIVGMGGVGKTALAQLVYSRMRSFDKHAWVCVSEDVINITKGIIQSEDILQQILVAEIKGKKVLLVLDDVWSERCWELCLPM--NTTIIVVTTRSERVARVPYNLNCLSPDDSWTLFKQEAYNGP-S-NLVEIGRRIAEKCKGLPLAIKTLGSILRTNWRDV-SEL--LQK-EV--LPALELSYKHMPIYLKHCFVSLSLYPKDSPFNVFMVSRLWKSLDLLH-N--EEIGSLYFTELVQRSLLQ---F---V----MHDLVHDLACFLAGDE-F-DK-TRY
>Os11g30060.1
APIVGDQDKENVIKMMGGMSVLAIVGMGGLGKTTLAQLVYPK---------------------------------------------------NEQYWKLCMPI--FASRIIVTTRSEAVA-------------SWLLFKQTAFEDP-A-NLVEIGQRIAKKCQGLPLALKTLGSVLRTNWRDV-SEL--LRN-EV--LPALELSYKHMPMHLKLCFVSLSLYLKDTYFDESIVVWLWKSLHLLQ-N--NEIGGLYFTQLVQRSLIQV--A---I-----HDLVHDLACFLAGEE-F-DG-ARC
>Os11g30210.1
APILGKKDMENVIALLGGMSVLAIVGMGGLGKTTLAQLVYPRG-------------------------------ALANEIKDKRVFLVFDDVWNERYWELITPM--FASCIIVTTRNETVARV-YNMNCLSPDESWSLFKQTAFEEP-A-NLVEIARMVSEKCKGLPLVIKTVGSILRTNWRDV-SEL--LQN-EV--LPVLELSYKHMPIDLKQCFVALSLYPKYYYLDENMVVWLWKLLGLLQ-----EIGKLYFNELVQRSLLQ------------------------EGEE-F-DK-ARY
>Os11g42070.2
QKVKGEQDRCKVRQLE----VVVIVGMAGAGKTKLTRHLLMCSATHN--LWVTVSQNPEWIYRQVMSKAESFWWSLNSDLNNKKHLLVLDGVWNEDKWKLMDLLYGQKTKIIVTTRIPAAAAI-YHLHPFSVEHTL-----EMLNE--E-KLLGSKRKVAEKCSGLPTIIKFLSSSLECAA--D-KQF--MAQ-GL--LHIAEASYNHLPPHLKRCFLYCSLFPYHHIFDTDEMISLMVAEGLTQ-SREAQV-DGDISRLQSECF--L-N----M----MHRVLHILARHKGQEL-KA---GDH
>Os11g42070.1
QKVKGEQDRCKVRQLE----VVVIVGMAGAGKTKLTRHLLMCSATHN--LWVTVSQNPEWIYRQVMSKAESFWWSLNSDLNNKKHLLVLDGVWNEDKWKLMDLLYGQKTKIIVTTRIPAAAAI-YHLHPFSVEHTL-----EMLNE--E-KLLGSKRKVAEKCSGLPTIIKFLSSSLECAA--D-KQF--MAQ-GL--LHIAEASYNHLPPHLKRCFLYCSLFPYHHIFDTDEMISLMVAEGLTQ-SREAQV-DGDISRLQSECF--L-N----M----MHRVLHILARHKGQEL-KA---GDH
>HORVU1Hr1G061260.1
ESVLGERDVLRMMQDS----ILPITGMAGIGKTTLAQLVFPWVVTFD--IWVSVPRN----IMVIMSRAEQDSVKLKCLVKGRKLFLVLDDAWDQDKWQLVEVLDSPGSKMIVTSRIPDVVKT---LKPYTVQRLLSRLLTQWMPD--P-RLIPIRKMIAETCAGVPSLLLSASNKLKRKAWQH-SRF--VYR-LL--LDAAYVSYQHLPPSIQQCFLYCSLLLVHS-FTPEQLTDMFVADELIK-SSKSDM-HLYFSKIMTEHFY-I-Q---------RHRENTVYKMHPGMQL-AQ---GFH
>Os02g30150.1
--VLGEEESNIVVQLTSEIPIFCIVGLGGIGKTTLAQVICNKVKYFD--VWVCVSHDVETLTRKILQGGDALHKALQEKLSSRTFLLVLDDVWDESGWELVSPLRYTGSKILLTTRMESVANAQLSLSGLKETELLLLLERHAFND--R-NLQHISKKMVSKLSGSPLAAKVLGGLLNRDWNRI-SSV--IQE-GI--MTVLKLSYQHLPTHLQSCFRYCSLFHKDYEFTKKELVYLWMGSGLIQST-PEDVGMGYLDALTRKSFF-I-SYERFV----VHDLLHELARSASVNE-A-IS-IRH
>HORVU5Hr1G074600.1
--LLGEEERKSIVHLTSDIAVFSLVGLGGIGKTSLAQDICTDVK-------------------------NALHKALEERLISKTFLLVLDDVWDERDWVFLAPLKRKESKILLTTRMQSVAVARLRLSGLKETALLLLLNMYAFND--R-----------------------------KDWNRI-SDF--IQE-GI--MMVLRLSYQHLPTHLQVCYRYCSLFHKDYEFTKKELVYLWMGSGLIQLTQPED---------SEKCFF-M-SYEKLV----MHDLLHELARSVSASE-T-LNFVRH
>HORVU5Hr1G115270.2
--LLGEEERKSIVHLTSDIAVFSLVGLGGIGKTSLAQDICTDVKHFD--IWVCASHDIEALTKKILQDTNALHKALEERLISKTFLLVLDDVWDERDWVFLAPLKRKESKILLTTRMQSVAVARLRLSGLKETALLLLLNMYAFND--R-NLQQISKKMVKKLSGSPLAAKVLGGLLNKDWNRI-SDF--IQE-GI--MMVLRLSYQHLPTHLQVCYRYCSLFHKDYEFTKKELVYLWMGSGLIQLTQPEDIGMKYLNTLSEKCFF-M-SYEKLV----MHDLLHELARSVSASE-T-LNFVRH
>Os04g30930.1
--VIGDTERVKIVELIHDVNAFSIVGIGGMGKTTLAQAIYQRVKCFD--MWICVSNDVPALMKKIIQENNTLQEIVRENLKSKKFLLVFDDVWDERDWELVAPLKFKGSKILLTTRMESVVDVKLRLEGLHDKDLLAIFNRHAFND--F-NLQEIGKKITRKLSGCPLAAKIMGGLLNLDWNRM-ENI--IHE-GI--MKILRLSYHHLAPHLQACFRYCGMFREDYWFRKDELINFWMGSGLIQSQRPEDIGEFYLGILTKKSFF-L-L----------------------------------
>HORVU3Hr1G116440.3
--IVGDTERDQVVELVQKVTTYAIVGIGGMGKTTLAQAVYQRVKCFD--MWVCVSNDVLGLTRKIVQENNSLQEILRGKLSSKKFLLVFDDVWDERDWELVAPLKFRGSKLLLTTRMQSVVDVELRLEGLHDNDLFALLNKHAFND--M-NLQDIGQKIIKKLSGSPLAAKVLGGLLNMDWNRM-ENI--IHE-GV--MKVLRLSYHHLPPHLQACFRYCSMFREDYRFSKADLVQLWMGSGLIQSQIPEDVGEHYLRTLTRKSFF-V-SY---V----MHDLLHDLGRTVSKKE-I-SDDVRH
>Os06g20050.1
RSVFGEKEKDIMIKLTADLRIFTIVGHGGFGKTTLAQLIYKKVQCFD--IWVSVSSDAPSITKSIIEAPEALHAILEDRLISKRFLLILDNVWDNDEWELLAPLRITGSIILLTTRMKSVGDAQLKLDGLLEKDILMLFNKHAFSD--K-NLHPLGEQIVKKISGCPLAAKVIGAHLRISWNKI-EDL--LLD-GV--MKVLRLSYHHLPANLQLCFRYCSIFPQGYRFGKKELVEMWLGSGMILTKTLEDIGGQCLDQLTRKSFF-F-SY---A----MHDVLHDLAQVVSSGE-L-GIRVRH
>Os12g10180.1
--FVGEKEKEKIVRLTSGIPILSLIGHGGMGKTTLAQRVC-MVRNFK--IWVCVSDDVTSVTSKILESNETLQQSLIHKLKSTDFLLVLDDVWDKKKWELFAPLRTSGSKILLTTRMQSVAVAELSIEGLEEGENLELFSHSVFNQ--P-NLKSVGKQIVKKLGGCPLVTKVVGGHLRMSWNNF-EGL--FGD-DI--MEVLRLSYYCLPTDLQICFRYCSIFPQDYAFKMKDLVLMWIGSGLISAKRLEDIGEQILAQLAGKSFF-T-IY---I----MHDLMHELARYVSSGE-A-SPGVRH
>HORVU6Hr1G018960.9
--FVGENEKEEILRLTSEVPILSVVGHGGMGKTALAQRIC-VVRRFK--IWVHVSDDAASLTSKILESREALQQDLKRELNHTKFLLVLDDVWDKSEWEVFAPLRNSGSKILLTTRMQSVADAELKIGGLEEGENLELFNHHVFNQ--V-DLKLFGEKIAKKLGGCPMLTKVVSGHLQMTWDRF-D-L--FGK-GM--MELYRLSYYHLPIELQICFRYCSIFPQACKFKKKDLVLMWMSSGLISARRPEDIGEQILAQLTRQSFF-M-FY---I----MHDLMHELARHVSSGE-A-EPIVRH
>Os12g10710.1
--FVGESEKKRILELTSEVPIFSVIGHGGMGKTTLAQSICDEVVHFK--IWITVSTDATSVTRKILESSEALQQELKEKLNSVKFLLVMDDVWEGKEWELFAPLRSNGSRILLTTRMASVADADLILGELEEDENIELFNHHVFNQ--S-HFKKTGEQIARKLGGCPLVIKVTCGHLQMSWENF-IHL--FGI-DI--MKVLKLSYQHLPTELQICFRFCSLFPEDHKFRKEDLVHMWMCSGLIPALNFEDIGERILADLTRKSFFYL-SY---V----MHDLMHELARNVSYGE-A-SPVVRH
>HORVU6Hr1G018920.1
-SFIGENEKKQIIGLTSEIPIVSVVGHGGMGKTALAQSICEEVLCFN--IWVTVSTDATSLTCKILECSDPLQQYLKEKLKSMNYLLVLDDVWDKKEWELFAPLRQTGSKILLTTRMQSVSNADLTLQGLEEDKNLELFNHHVFNQ--M-HFKLIGEQIAKKLGGCPLVTKVTSGHLRMTWHRF-ESL--FSH-DI--ISVLRLSYYDLPTELQMCFRYCSLFPVDHEFRKEELVKMWIGSGLISAEQLGDTANQFLAQLTRKSFF-R-SY---L----MNGIMHELARTMSLGE-A-DPAVRH
>Os12g10340.1
--VFGENEKEHIVGLTNQVPIMSIVGHGGIGKTTLAQLISSRIKHFD--IWVAVSMDAKTLLDKIIQSSEALQQHLKKEIETIKYLLILDDVWDKDKWELFSSLRTCGRKILLTTRMQSVADAEFPLCGLEEDENLRLFNHHAFDQ--E-DFQQVGEEIAKKLRGCPLVTKVVAGHLRMKWNTF-EHL--FGE-DV--VKVLKLSYYHLVPGLQVCFRYCSIFPKNHEFKKEELVKMWIAAGLISTERAQDAAEEYLDLLNRKSFF-L-LF---V----MHDLMHDLATWVSSGE-A-DVAVRH
>Os12g32710.1
--VFGQKEKDEIIELGSKLSVCAIVGGGGMGKTSLAQLVCKKVQHFD--IWVHVPKEPVVLVARMLESTDILQLDLTKELVTKRFLLVLDDAWDGELWGFLSPLRNMGGRILLTTRMGSVADVKVVLGGLDHRDIMQILNHHV-PN--L-ELRSVAEWIVHNLEGCPFVAKVIGQYLRTDWNDF-KKV--LDP-RV--MEMLRLSYEDLTSEVQLCFQYCSIFPSHYKFRMEELTEMWVSSGLILSSGQEKIAREHFNILLKKSFF-L-PY---V----MHDLIYELSCLVSSEE-STKCNVRH
>Bv3_054520_ycde.t1
ESSSGDN--QALIQIGQQLSAVSIVGSEGVGKTTMASLIY--V-RFS--VWVTVPHQPEELLSNIAKQSAMLRESIHFSLTERPYLIVLDNVQTPEVWRQVLPN----SKVLITTRVAEVATASHHLQELTPPTSWRLFCTILG--Q-P-----LAREIVENCRGIPLLILETGGILSKTWSTL------LQS--------LKHLVADALPSLKKCLYSLLLYDKDFEVPTRRITALWIAEGLVQ-E--EPLAKEYLLYLKSYFVIE---K-NKSNKCRLRPAIRSLLILKAKANNFYHPQTSH
>Os03g10900.1
AA-VGDY--KEALGIA-DVGVIGVCGMGGVGKTTLLRAI---LPKFD--VWAVASKRIDRLQDDVAKKDEQRALPIAEHLKNTGFLMLLDDLW--ECFDIGVPY--GDRKVVLTTRSEIVCGMRLNVECLKPDDAWTLFEMNAT--H-P-AIAGLAREVAGECRGLPLALITIGKALSTDWRHA------LNL-HI--LRVLKVSYDYLPTTMQECFLTCCLWPEDYSIEREKLVECWLGLGLI--I--DDVGARIIAALKDVRLLE-------VVRVRMHDMIRDMAIWIAS--------IKR
>Os03g10910.1
SSVVGGY--EEALALD-DAGVVAICGMAGVGKSTLLRRI---V-HFD--IWLDAPGAVGKMQDAMAHRPDHRARPIFEVLRDSSFLLLLDGVT--KPVDIGVPH--DDQKVAMTTRTRGVCGMRIDMQCLDSDHSWRLFREIAR--D-P-RIPDLAKEVAGRCGGLPLVLTAIGGAMRRQWVST------LNL-AI--LRSLQESYGDLRHPLQKCFLATSLWPEGHAIDKGELVECWIGLGLV--M--EAVGLAVLNELEEANLLL-------AT-VKLHGVVRGAALWIAR--------LRR
>Os03g14900.1
QPTSLPY--NEALRLG-DAA-LGVWGAGGVGKTTVLTHV------FD--LLVATSRTVAKLQREVVGVQ---AAGILSFLRDKSFLLLLDGVW--ERLDVGIPQ--AGRKVVVASRSEAVCAMKIKMECLSEEDAWNLFEANAR--H-P-RIPALSRQVASECKGLPLSLVTVGRAMSRTWGDA------LKL-SA--L--VKFCYDNLENDARECFLACALWPEDHNISKDELVQCWTGLGLL--V--EAHAHSVISVLEASRLVE---Y-NMFPHVRLHDVVRDAALRFA---------LRR
>HORVU0Hr1G008580.1
QPTGSAY--NEALRLG-DSA-LGVWGAGGVGKTTVLKQV------FD--LLLAASRTVANLQKEVVAVQ---AAGILSFLRDKSFLLLLDSVW--ERLDVGIPQ--AGRKVVVASRSEAVCEMKMKMECMNEDDAWSLFEANAG--N-A-QISTLARQVAAECNGLPLFLATVGRALSRTWCHA------LKL-SA--L--VKLCFDNLESDVRECLLTCALWPEDYNISKDELVQCWIGLGLL--V--ESLGHTVVSILESARLLE---Y-NMCPHVRLHDVVRDAALQLA---------LRR
>Os01g70080.1
DDVFD----NMLKELI-D-AIVSIVGESSIGKTTLGRKVYPEVRHFEIRTWTVLPPRPADVLRDIYRQQKDVGNLLFRNLTGRRYIVVVDGSIAASDWNLRASLDENGSRVVLITDMAGLEVTNIKLERLSPENTYEVFRRRVFCR----RS-RYYQKIFQITRGLPLSIVVLAGVLREPWDEV------SSN-NS--GRIMSLAFDDLPHHLKSCFLYFAAMRESATVDAQRLVRLWVAEGFVR-STMEEVGQGYLKELISRCMVQV-K----EFQVVVHDRLHAFAQDEAQEA-FIST-VRR
>HORVU3Hr1G095710.3
DDVFG----DMLKELLVD-ALVSIVGESSIGKTTLARKVYPEVRHFAIRTWTVLPPRPADVLRDIHRQNKDISNSLFRNMTGRRYLVVVDGSIAVADWNLRTSLDENGSRVVLVTDAAGLEVGDIELPRLSAENTYELFRRRVFCG----KS-RYYQDVFRITRGLPLSIVILAGVLRELWDQV------HKS-GA--RKIMSLAFDDLPHHLKSCFLYFAAMPESAPVDAARLVRLWVAEGFVR-STMEEVGQGYLKELISRCMVQV-K----EFTVVVHDRLHAFAQEEAQEA-FVST-VRR
>Os11g17014.1
DNVFD----RALENLLHE-RFISILGETGIGKSTLCNKIIHE--HFDKLIWYNMPPSANDLLKQVYERE-DITKKLRSFLHDKRYLVILGGINSITVLNVKASLDNNGSRVVLILEPESQEVKNIQLGRLNESQSAELFCRRVYKR----KV-SYNEQVFKITGGHPLAIVVLAGLLREMWDSVGNKIDAALR-TI--ERIFSTSFDDLPHDLKSCFLYFAAYPTNITHPADQIMRMWIAEGFIK-KNMEDLAQEYLKELISRFLVEK-R----ECEVQVHNRLLRFLQSEAREA-FINT-VRR
>HORVU7Hr1G082670.9
----DKSEFETLKDIIKE-AVISILGECGIGKKTLAKKLYPDILNFEVHAWVCLPPRFTDYVETMYKQE-SKERKLRRRMQNRRYLVVLDGLLEISDWNLLDVLDENGSRILLTTRLSVKEI-DLELGCLETIHGQQLFCRRVFPE----KCKSYYEKVHNISSGLPLAIIVLAGVLRVIWDDV-----------V--GSVWSLAFDDLPHHLKSCFLYFASMSENIIVYPDRLVRLWIAEGFVV-KTLEEVGFDYLKDLVSRGLVQM-K----AGKVAIHNLLHAFLESEARDS-FLQA-VRR
>HORVU7Hr1G120400.4
ENVFD----EILKQLVKD-MFISIVGESGAGKNTLCDQVCMDVLRYNMMA------STKDLLKDVYKME--ISEKIHDLLSTKRYLLILGGVSSKSTLNVRASLDSNGSHVMLILDSENEEVWNHMMTPLDQERSAQLFFLKVYSRE-C-RDNEFQRNIHSVTGGHPMGILLLAGMLRDKWDVM------MNR-AI--ESIFWTSFEDLPSDLKSCFLYFAAYPQDTWQDANEIVHMWVAEGFINTKTLEEVGHDYLKELVLRCLLRE-R----LGMVRVHRSLMRFLRFEISET-FMNVKVRR
>Os08g09110.1
DNVIG----DEIKRVLQS-TVINLTGKSGIGKTTLASYLYSSIRHFACTAWVHVPRRFADLLHDVIRQERLVKARLAAALQGRRYLVVLDDVRSREEWAFLAALAGAGSCVLVTTQVKISEEA-RELGKLRPEQAAELFRRRVYDK----KMEQLKKVVDSMTKGLPLNIVMLAGLLRKEWDAV----DSETKASM--DKILTVCMDDLPTHLKPCFLYFAGFTAQTPICAGKLVRLWVAEGFMQ-QTVEEHGEECLKELISRCLVQV-T----AGAVSVHQAVLDFAQAEARDT-FLGA-ARR
>AT3G14470.1
DEVFGDDDKDEIMRLI--ITVVAIVGIGGVGKTTLSQLLYQHVRYFGTKVWAHVSEDVFKITKKVYESDDVLQVKLKERLTGTPFLLVLDDLWNFADWDLRQPFIHQGSQILVTTRSQRVASMHHNLQPLSDGDCWSLFMKTVFEC--R-EIGDLAERIVHKCRGLPLAVKTLGGVLR--WERV-SRI--LAS-NL--LPVLRVSYYYLPAHLKRCFAYCSIFPKGHAFEKDKVVLLWMAEGFLQ-KNLEELGNEYFSELESRSLLQ---Y---I----MHDFINELA-QFASGE-S-EDGTRY
>Os01g20720.1
SETFGDGEKNKLLDLL--LQVFSIVAMGGMGKTTLAKLIYEQVKHFQIRAWAWVSEDVTRTTKAIIESEEALQNKLQHIVSGKRFLIVLDDIWNLLQWDLRQPLDHRGSCIVTTTRNQNVAQMPVNLDGLNLAASWAL-----FSK--G-TLETIGRGIVEKCSGVPLTIRVIGGLLS--WNEI-SDI--LEN-WV--LDVLKVSYVHLPAEIKPCFLYCALFPRGHMFDKENIVRMWVAHGYLQ-R-MESLGHKYISELVARSFFQ---F---T----MHDLIHDLAKSLVIRD-N-ELQDRH
>Os03g20840.1
ESIFGAKEKEEVVQLL--LPVISIYGAAGIGKTTLARLVYAEVQSFPTRIWVCLSDDVTKATKMIMEASDILQQQLQEHLSTTKFLLVIDNLWDYNFWELRCPLLAKGSKVLITTRNERVRRTLVHLKGLDDEECWLLLKKYAFNA--K-T----GRMIAADCRGSPLAAKSLGMLL-GEWLNI-NQM--LEN-RI--LPSLQISYHHLPYHLKQLFTLCCLFPVGHEFEKDEVIRLWIAEGLIQ-R-LEAEAGRFFDELLWRSFFE---Y---R----VPSLMNELA-SLVSKS-C-EPG-RY
>Os09g15850.1
-GILGDNDRENVKNLF--FSIIPIVGLAGIGKTALARLIFYGEENFDQRIWICIDRELNKIANDIISQEQFMKNRLQEVLSDKSSLIVLDGLIDKNQLILKEMLRGKCTKIIVTTSSEVSADIPYKLHPLSDDDCWGIFCQRAFD------RAEIGRQIVKRCEGIPMAAYSLGSMM--DWLWA-KEI--LKA-EL--LAPFSEIYHRFV------------------IDREKLIQQWIALDMVG-LPAYVHGEMFIQELLSLFFLEV-RL---Q----VNSLVHAFAKYVAGSD-V-GRESTY
>Os09g16000.1
-GIIGDTEKQYLKDLS--LSILPIVGLPGLGKTSLARLVFKEEGDFDLRIWIHVDDDLEKFAVCIISESKF-KDCIEEILSSSSCLIVLDGLLNEHWLPLKYVLGEKCTRFIVTTSSEEVAQMPYKLGGLSEDDCWTLFSEKAFDT--S-WQTKIGKAI--------------------DWLAA-DEL--LES-EV--FSSFKQIYYDMSLMLKSCFLYLSVFPRGSDIDKDELIRQWIALDLIS-LPAFLHGEMFIEALVSRSFLQ---L---K----VHGLVYDFLRYIAADD-F----FRY
>HORVU5Hr1G056360.8
SDLFGDRDLENLMDIM--ISIIPIVGPTGLGKTSLAQLVFARTKAFSFRIWVHVSGSLEKIGRDIVSQQQSIKNAVQTILNKYSCLIVLDSLWDEE-VNLKQMLLTTESKIVVTTHSYKVAEVPYKLSALSEDDCLNIFSQRAMDL-----FREYGEEIVRRCGGTPLVANFLGSVVN-RWKAA-KEM--VEP-PL--FPSFKIIYYNMPHELRLCFVYCSIFPKGSVIDKKKLIQQWIALDMIE-LPLDVTAEKYIDELKAIYFLQI-RL---C----MHDLAHDLARSVAGED-L-DAEYRY
>Solyc09g005290
DEVHGDSDKEVVMRLV----VVSVVGTGGIGKTTLAQLAYEELKHFDKRIWICVSNDEVKVAKAILEGSHMLLERIQECVSKIRFFLVLDDVWDYSRWELKNSLKNPGSRILVTSRSERVVGMYHRLGQISDSDCWALFSRIAFSE--E-NLEDIGRRVVRKCKGLPLAAKTMGSLLRVTWQTV-NPI--QEV-DL--FPHLYLSYDDLPPILKRCFSYCAIFPKDTVINVDKLVRIWMAQGFLS-QQ-EVRGREYFVNLAMRSFFHT-DC---K----MHDVVHDFAQFLSRND-Y-GTEVHH
>NbS00018488g0004.1
DEVH-----------------------GGIGKTTLAQLAYEKIKHFDERIWICVSDDEVKVAKAILESSHMLLERIQECVSKKRFFLVLDDVRDYSNWELKNSLKNRGSRILVTSRSERVVGMYHRLGQISDSDCWSLFSRIAFNE--E-NLEDIGKRIVRKCKELPLSAKTMGSLLRDTWQTV-----------------------------------------------RQLIRIWMAQGYLS-QQ-EVKGRD--------------------------------ARFCSKND-Y-GTEVRH
>NbS00010827g0004.1
DEVHGDSDKDVVISLL----VVSVVGTGGIGKTTLAQIAYEKVKHFDERIWICVSDDEVKVAKAILESSHMLLERIEECVSKKRFFLVLDDVWDYSKWELKNSLKNRGSRILVTSRSERVVGMYHRLGQISDSDCWSLFSRIAFNK--E-SLEDIGKRIVRKCKGLPLAAKTMGSLLRDTWQTV-SEI--LEV-DL--FPHLYLSYDDLPPILKRCFSYCAIFPKDAVINVNRLIRIWMAQGYLS-QQ-EVKGREYFMNLATRSFFHK-DC---K----MHDIVHDFAKFLAKND-Y-GTEVRH
>Os04g02030.1
PTIIGDKERDEIVRLRSKYSVISIYGIAGSGKTTLAQNVCEKINYFFPVMWIYVSPSVDKIYQKMLEASDTLQMKLEAELTGKRFLLVLDDIWAQDKLNLLSPLKVKGSKVLVTTRFKDVAML--PVPNFNEEDFFNLFMHYALDQ--E-TFYTIGREIARKLKGSPLAARIVGSRLRLDWTRV-QHL------DT--MGALWWSYQHLNVQLRRCFAYCSMFPQGYDFKRDELVDLWMAEGFIK-EQMDVVCQSYFDELVSCSFLQI-GF---T----MHDLLHELAAMVAGTD-F-S--VRH
>Os04g25900.2
LPVIGDKDREEIISLRADFSVIGIHGIPGSGKTTLAQYVCEEEAHFDIVMWIHVSQGLDTILREMIEQKTALQKRLKQDLCEKRFLLVLDDVESEDDL---SALEVAGSKILATSRTRDALLLR-PISKLDEHVFRELFLQYALCR--I-VLQMIGADIAKKLKGSPLAARTVGGQLRQDWRSV-KDF------DA--MEALRWSYQLLDEKVRRCFAYCSIFPRGHHLGRSKLINLWAAEGFIS----EEVGGDYFHKLVATSFLQK-SY---L----LHDLLQDLAETVGRSD-C-G--VRH
>Os04g25900.1
LPVIGDKDREEIISLRADFSVIGIHGIPGSGKTTLAQYVCEEEAHFDIVMWIHVSQGLDTILREMIEQKTALQKRLKQDLCEKRFLLVLDDVESEDDL---SALEVAGSKILATSRTRDALLLR-PISKLDEHVFRELFLQYALCR--I-VLQMIGADIAKKLKGSPLAARTVGGQLRQDWRSV-KDF------DA--MEALRWSYQLLDEKVRRCFAYCSIFPRGHHLGRSKLINLWAAEGFIS----EEVGGDYFHKLVATSFLQK-SY---L----LHDLLQDLAETVGRSD-C-G--VRH
>Os06g16790.1
PPVFGDEDRNKVIALHSAYSVIGIYGIAGSGKSTLAQYVIEKEPHFDLIMWVHVSQSVNAIFTEMLDASDTLQQKLEEELNGKKILLVLDDVWSQLQLEIVSPLNVAGSKILVTSRSKDALVL--PISELNDSVFLELFMHSALDR--N-VFAEIGRGIANKLRKSPLAAKLVGGQLRPDWRDA-RDL------DT--RGALWWSYQHLDEQVRRCFAYCSIFPRRHRLKREELIKLWVAEGFIE-GEEEALAGKYFEQLVSSSFLQN-EF---T----IHDLLHDIAEEVSRSD-F-D--VRH
>Os11g44580.1
PPVIGDEDRDKILVLHRAHSIIGIHGIPGSGKSTLAQYVCEKRAHFDLIMWVHVSRNVDKIFSKMLEENNTLEQKLEQALSRKRFLLVLDDVWSQEELQILFPLKVLGSKILLTSRTRDALLL--PISELDDTVFLELFMHYALDR--M-IFRAIGSDIAKKLKRSPLAARTVGGQLHPTWQDA-QNL------ET--MGALWWSYQHLDQQVRRCFAYCSIFPRRHRLERHELINLWVAEGFIT-LEMEAVGRKYFEELVSASFLQK-AF---T----VHDLLHDLAEKVARND-F-N--VRH
>HORVU7Hr1G114880.2
PPVIGDQDRDKIIALNSGYSVIGIHGIAGSGKSTLAQYVYEKKEHFDIVMWIHVSQDLDSIFREMFEGSNVLKEKLEDELRGKQILLVLDDVWDREELQLISPLNVAGSKILVTSRTEAALVLK-PISDLDEKVFLEMFMHYALSH--R-ILEMIGEDIAKKLKGSPLAARTVGSRLRQTWRSQ-RDL------DT--MGALWWSYQYLDEQVRRCFAYCSIFPRRHRLKRDELVKLWVAEGFIK-EEMEDVAKNYFDELLSASFLQK-KF---T----IHDLLCDLAEEVAGRD-F-K--VRY
>HORVU5Hr1G078100.19
PPVFGDKDCDNIVALHRAYSIIGIHGIGGSGKSTLSQLVCEEKDHFNLVMWVHVSQSVDTIFRQMSEASDTLQTNLEKELPGKRFLLVLDDVWQYEKLQILSPMNAAGSKILVTSRTKDALLLE-PMSVLDEDVFLNLFKHYAFDH--R-ILEEIGNDIAKKLKGSPLAAKIVGGQLRPNWRSS-GNH------DT--MGCLWWSYQHLDEQVRRCFAYCSIFPRRRQLEQHELVKLWAAEGFAR-KDSEDVCQGYFDELVSASFLQK-DY---Q----VHDLLLDLADKVAGSD-F-NQRVRH
>HORVU2Hr1G101700.6
SAVFGGNDRDKIIALHNDFSVIGIHGVSGSGKSTLAQFVCEENEHFDLVMWVHVSQSVSDIFKELYEAHNTLEKQLGMKLDGKRFLLVLDDVWGGQNLPLLTPLKVRGSKILVTTRSKHALLV--SITEVDETAFFELFMHYAL-Q--S-LFKTIGEEIAEKLKGSPLAARTVGGNLRQDWRRV-QDL------VR--TGPLWWSYYQLGEQARRCFAYCSIFPRRHRLYRDDLVRLWMAEGFIR-VDIEDVGLEIFNQLLSISFLQM-RY---L----IHDLLHDLAEAVSGSD-F-NNTVRH
>HORVU1Hr1G000210.1
SKIFGEVLRDDIMALRSSYFVIGIYGVAGSGKTTFAGYIRINEDLFDTIMCIHVSESVDDVFHEMLKDSEELEEKLKEALCGKRFFLILDDLWHDSQLELISPLIVKGSKILVTARTKEAA--C-EMPGLDEDQYLKMFMHYALVK-----FEQVGREIAKKLHRSPIAAVTVAGRLVPNWKNV-LDM------DT--MDALWWSYKQLNPDIRRCFEFCNIFPRRFKLEKDKLVHLWIAQGFVN-EEMEDVAEGYIEELVSCSFMQM-WF---T----IHDLLHDLVNKIAGTD-F-NERVRH
>HORVU1Hr1G000250.4
SKVFGEMLRDHLMALRSSYSVIGIYGIAGSGKTTFAGYIQINEDLFDTIICIHVSETVEVIFQEMLKDSGVLNNKLKEALRGKRFFLILDDLWNDQQLELISPLNVKGSKILVTARTREAA--C-AMPDLAEDQYIKMFMHYALPK-----FEQVGIEIAKKLHRSPIAAVTVAGRLGPNWKNV-LDM------DT--MDALWWSYQQLNPDIRRCFEFCNIFPRRFKLKKDKLVHLWIAQGFVN-EEMEDVAAGYIQELVSSSFLQT--F---T----IHDLLHDLINKIVGTD-F-NERVRH
>HORVU1Hr1G000260.9
SKVFGEVLRDDIMALRTSYSVIGIYGVAGSGKTTFARYICIKENLFDTIMCIHVSESVDDIFHEMLKDSEDLVEKFKEALCGKRFFLVLDDVWHDPQMELLSPLNVKGSKILVTARTKEAA--C-EMPDLDEDQYMKMFMHYALTK-----FEQVGREIAKKLHRSLIAAVTVAGRLGPNWKNV-LDM------DT--LDALWWSYQQLNPDIRRCFELCNIFPRRFYLVKDQLVSLWIAEGFVK-EEMEDVAEGYIQELVSCSFLQA--F---T----IHDLLHDLVNKVAGSD-F-NEMVRH
>HORVU5Hr1G122620.1
TAVTGDDVRDRIMCLEGDFSVVGIYGLPGYGKTTLAQHVSAETSYFKLVMWIRVSENVDIILKEMFEQNVVLKKELKKLLKDKRFLLVLDDVWEQKKLPLLPPLIANGSKILVTSRHHDALLL-YAIPELEDEVFLQLLMHNAFDA--R-QLLKFGSKIAQKLKKSPLLASVVGQMLYHDWESI-QKI------EY--MGPLWWCYQHLDEQVKRCFAYCSVFPRRRHLYRDELVNLWVAEGFIS-RDMQRVSQDYFNELLSISFLQD--F---L----IHDLLHDLSEMVAGGE-F-S--IRH
>Os01g72390.1
--VIP-HSKE------EEDVFVSIVGMGGIGKTTLAQMVYDIVQHFPVRLWVTVSEDTTTILQGIVGPQSLLQLHVREVLCGKQFLLVLDGVSNAEKWDLKISLECLGSAVLMTTRSENKSSS--YLGKLADEYVWSIAKQIAF-E--Q-DLVHIKEAVVTISDGIPLSAAILGGLLRADERSV-SD---QE--IV--FLAIELSYKHLPACIKGCFAFCSLFPRTHKIDKDMLIQLWMANDLIP-MDLEAKGSWIFDELVSRCFFQR-QW---R----MHDLVHDTAVLISNVE-T----LHH
>Os03g40194.1
MQIVGVHEKQEIKQLFEG--VLCVVGIEGVGKTALVQLIFVNVKYFSLCIWVNVSRDAMRITKRIIEVKKELQSYLQNILHERRFLLVLDDVCNTNGWELRTSLASSGSTVIVTTRELCVARLA-ELGPMSDDEIWSIMRQRML-D--P-ELIQVGQSLVQKCHGIPLAAVTLGDLLRGTWSSV-SDM--TA--VA--SVALQMSYEHLQPDTKRCFAFCALFPEAFEVDGDMLIQLWMANDMVW----EGMGAWMLDRLQSRSFLQ--QY---K----MHPLVHGIATSAAGKE-R-Q--LHH
>Os06g41640.1
--VVGQKERDELVNLLKSVIT--IVGTGGIGKTTLTQLIYKRIENYDMRAWICVSHDKVRITKEIL--KSMLQEELKNKVKMKKFLLVLDDVWDEKRWRLFAPLRHKGVKILVTTRMDIVANLTFSLSGLESEDSWELFRRCAFSRE-M-K--SIGECIVQKLNGSALAIKAVAGHLSFNWNRV-NGLNE----DI--MTILRLSYECLPEHLQQCFSFCGLFPKGYYFEPGILVNMWIAHEFIQ-YSLRSTGRSYFDELFSRSFFQLQ-Y---V----MHDLMNDLAFHTSNGE-Y----VRH
>Os06g41660.1
--VVGQKERDELVNLLKSVIT--IVGTGGIGKTTLAQLIYKRIENYDLRAWICVSHDKVRITKEIL--KSMLQEELKNKVKMKKFLLVLDDVWDEKRWRLFAPLWHKGVKILVTTRMDIVANLTFPLSGLESEDSWELFRRCAFNRE-L-K--SIGEHIVQRLNGSALAIKAVGGHLSFNWNRV-KGLNE----DI--MTILRLSYECLPEHLQQCFSFCGLFPKGYYFEPDVLVNMWIAHEFIQ-YSLKSTGRSYFDELLSRSFFQLQ-Y---V----MHDLMNDLAVHTSNGE-Y----VRH
>HORVU7Hr1G093710.4
--IFGEKEIDELVGLLKSVHT--IVGVGGIGKTTLAQLIYDRIVSFDVRMWVSVSNDKTRITKEIIAYESKLQEELRWRLRCKRFLLVLDDVWDEKRWMIIAPIKETGSKILVTTRTELVAKLSFILEGLGRDDSWSLFRRCAFGRE-L-K--QLGYQIVQKLKGSPLALKVVGGHLNYSWEDV-KDVNP----DI--LTILHLSYESLPEHLQQCFAYCSLFSKGYRIDSKRLIRMWIAQGLVH-SSLEDIGRGYFNDLLARSFFQLR-Y---V----MHDSLNDLALHVSNGE-F----IRH
>Os04g43340.1
--LHGERDKKQVIKLL--YSVVPIVGAAGVGKTSLVQHIYEALRKFDMKMWVWVCQDVLKLTRKLAEEPNQLHRIIAKRLEGKRFLLVLDDVWDE-RWTLLVPLKSPGSRIVVTTRSAKVARMKHQLGYLTDTTCWSVCRNAALQRD-G--LISIGKSVAAKCKGLPLAANAAGSVLSIDWETV-SDLAN----EV--LPALLVSYNSLQKPLKHCFSYCSLFPKEYVFRKDKLVRLWLAQGFAA--DAEDIACRYFHNLVERFFLQSP-Y---V----MHDLYHELAEYVAADE-S-R--ARH
>Os07g17230.1
SNLKSRCHQQRIINLL--LTSICIFGERGTGKTELLHEIYQKILGFHLRIWINMC-DKKRLLEKIIEFYSILEETVREELNGKRFLLVLNDADIE-FWTVWKVSNVAGSALIVTTRSKEVASFKYYMNPLSKEECFMVFQEHA--CD-H-ELTKVGWKIVEKCGGNLLCMKALSGLL---WHS--TALEI----SL--VPALRLCYDLLPSHLKQCFKFCSLFPKDYVFVKHHIIQLWISQGFVY--QPEDTGLQYFNEFLCRSFFQCP-F---V----MHELFHDLARSVSKDE-F-EP---H
>Os07g33690.1
--VIGDEEINLILDILEELGILPIVGINGVGKTTVAQAVFKRVKCFDLTAWVYVSDSGKQIIQRIIWSADNLQ--LIGIIRSKRLFLVLDGVSDDIVWSLRSILRCPQSMVLVTTQKYSIANL-ITLNTLEQTDFRYLFNHLVFHY--H-LFESICGKIADKFHGLPLAAKTVAPLLRRNWENV-SD-N-IDL-GI--LPALGIG---LYPALRQCLLFCSIFPRNYVFEKERVVQMWVAHGFIQ-DDIENVAKNWFDELVDRSFLQV--Y---V----MHDLIREFSVAVSSNE-YVNSKANH
>Os07g33730.2
--VVGDEEIGVILEILSSPTVIPIVGVGGVGKTALAQFIFERVRHFGNSAWVYFTDRKEEPMAQIFEHANSLR--LQSVIEGKRFLLVLDDVSDEIMWGLRSALKKPGSVVLVTTNLYSVASV-VFLDYLHYDDLWKLFKHHAFQT-----LEPIGRKIVDKVHGSPLAAKFIGASLRLDWKRV-SW-N-VSF-DI--ISSFGI-HSELPAYLRQCLVFCSIFPRNYLFEKYELIQMWIANGFVE-VKLEDVAGEWFDELVNKCFLQV--Y---I----MHSWVRDFAIALSSNE-QGTMGVRH
>Os07g33730.1
--VVGDEEIGVILEILSSPTVIPIVGVGGVGKTALAQFIFERVRHFGNSAWVYFTDRKEEPMAQIFEHANSLR--LQSVIEGKRFLLVLDDVSDEIMWGLRSALKKPGSVVLVTTNLYSVASV-VFLDYLHYDDLWKLFKHHAFQT-----LEPIGRKIVDKVHGSPLAAKFIGASLRLDWKRV-SW-N-VSF-DI--ISSFGI-HSELPAYLRQCLVFCSIFPRNYLFEKYELIQMWIANGFVE-VKLEDVAGEWFDELVNKCFLQV--Y---I----MHSWVRDFAIALSSNE-QGTMGVRH
>Os07g33720.1
--FHGEKEKDQLMSIFEEVKVVCIVGEAGVGKTALAQVIYPNVKAFNQRGWVSLSQDSEDFIKKIFEQEETLQASLSRTIQNKRFFLVLDNAKDNLEWKVRAKLTGAGSIVLVTTRS-EVTHI-ITLDKIPTSVLSMILKHHAFTK-----LESIGDKIAGKLHGLPLSAEVIGRLLRLDWRNV-SN----NE-DL--LPSVTIAEF-LRNDLKKCLGYCSMFPSSYLFDKRKMTQMWVCNSMQQ-Y--EITDIRWLDELLNRSLIQV--Y---T----VNEMIKKVVASINQTG-YTSPRIIH
>Os07g33740.1
--VIGDEEQQQLVKILDGVSVISVVGAAGVGKTTLAQLIYPNVKAFLLRGWVFTSRSRTGLEQDIIEQEQRKSVSLIDVVRNKKFFLVLDDVQHNLQWDLRSTLARNGSVVLLVCQSKEVANL-VPMGYLPSPVLWRVFEHHAFQR-----LESIGKKVLQNLHGLPLLAEAIGRLLRLDWQKI-SP-L-FED-DV--LPSVAIMEH-LCDHLRKCLCYCSIFPSGYLFEKNMLIHMWIASFMQQ-M--KEMEKEWFDELFRRSFFQI--Y---I----MPDMIRKPLCSIAGKE-HAEQKYRH
>Os12g03750.1
--VFGDEHDH------ESILVLPIVGMSGVGKTTLAQVIYARVKHFEHRAWVYVSETIKRTLQEILHGETKLR---IKISGGCKFFLVLDNMWEEMEWSLLTALSDP----------------------LPWESFWPLFQYHTFQD--R-NMLLIAQGIAKKLDGLPLAAKVIGNLLRFSWRRV-SD-N-------------------LEEALQGILPYL----------RDRVVQMWLAHDFIQ-DR-DDVGRQLFDELVERSFFQF-----------------NNSVSLHQCF-HGVSSIRH
>Bv5_113940_uhsx.t1
--LAGNKDLDRLIKLCTKLTVVGIVGLAGLGKTTLSKQVAPEVKYYSWIFWLVVSHDVGVILKKMAEQKEALVKGLHQKLKGKRYLLILDDVWDTFLWELKFALQEGSKGVLMTSRDKKVLQ--YELEGLDNDDSWSLFKRTVSNT--G-EFQELGRSMIKKCGGVPLAITALGDLLRKSWREVKNHV--H-Q-DI--LPSLKLSFNYLPNALKKCFSYCAFYKEDEVIQKDKLIQMWMAQGFLQ-M--EGVGEESVDILLNSSLFQK-C------MFKIHELVSSLA-HASGEE-LNEARLTK
>HORVU1Hr1G085960.22
--VVGDIEKDKIISLLQEISIVPIVGLGGLGKSTLAESVFKM-VDFEVRAWVHVSKDLHKIGSAILKSSQFLQENLRNELADRRYLIVLDDLWEENKLELKQMLQHRGSRVIVTTRNQSVVRIPIKLHVLSNDDCWEVMKQTAFPD--S-DLEEIGRKIAEKCGGVPLVAIALGQVMSRTWQNIDTNI--LHH-KT--LERLMLSYYYMK-DFKMCFTYLAAFPKGFIIESDRLIQQWKALGYIH-G--KRC----INYLMGMSFLQI-SH-ADAP-LTMHDLVHDLATIIMG-----NA-AKH
>HORVU1Hr1G086050.6
--VVGDIEKDKIISLLQEISIVPIVGLGGLGKSTLAESVFKM-VDFEVRAWVHVSKDLRKIGSAILKSSQFLQENLRNELADRRYLIVLDDLWEEDKLELKQMLQHRGSRVIVTTRNQSVVRIPIKLHGLSNDDCWEVMKQTAFPD--S-DLEEIGRKIAEKCGGVPLVAIALGQVMSRTWQTLDTNI--LHH-ET--LERLMLSYYYMK-DFKMCFTYLAAFPKGFIIESDRLIQQWKALGYIH-G--KRC----INYLMGMSFLQI-SH-ANAP-LTMHDLVHDLATIISG-----NA-AKH
>HORVU2Hr1G006590.3
KTVLGGSDKQRIIALPQEITILPIFGLVGSGKTTLAQMVFTHSLGYDFRVWVHVSPDFHAIGKSIISQNQSIMKRLHELLNGKKVLLVLDDLWEEDRLQLKSMLTF--DRVIVTTCNQAIARI-YRLNPLSDEACWEIIKKLIFGE--E-ELEKIGREIASKCWGVPSAARAYAGILGRDWKKMEDIL--Y----A--LPAFKLSYMRMP-ELRLCFAYCCIFPSGHIIVKDDLVHHWIALHLIE-A--AQIAEEHITRLQDMSFLQT-L---ASGIFTIHDLAHHFM----------NL-LDY
>HORVU5Hr1G062680.5
ETILGGEDKESILALSRELVILPIVGLGGIGKTALAQIVFTQ-FEYNFHAWVHVSPDLLDIGRSLVSL-EYVSKRIQHLYNGMKVLIVLDDLWEEDKLELKSMFNPKTSKVIVTTCSEGVARI-YKLNPLTRENCWTIIEQTSFGE--E-EVRKLGWQIAGNCGGLPLAAQKL-GVWLEDWLKMVIGI--I----S--FQCLVLTYRRLP-NLRLCFAYCAIFPKGHNIVKDDLINQWTALDLIH-A--KKLAEEYIGTLLDISFLQT-S---TSGVLTMHDLVHGLAMAAVG-----EE-HPY
>Bv3_063870_jjky.t1
EPSFRKQDKESIIRLL---SV--LIGMFGVGKTALAQVVKSLIQHFDHRLWVSVS-NLMKVLCSILDLD---EQQLFQGLKERRILVVLDDLCKPQDWEFQSLLDPS-CVILITTRNPAVSTVTYYLQQMSDDDCGAAVNKRMR----R-NMSEIALQIAENCKGLPLVANIIGYHLSKQWPKL--DL--MEE--I--FPAFRLNYSDLSF-LKNCFPYFSLFPKDFIYNKDDLVRLWFAEGYIKS--LEELGNYYFDNVLSQSILQ---Y-------RMHEFVHRYAQFIGSDM--IDQFSRH
>Bv3_063940_ngjt.t1
PQASAYKDKRAIMKLL---GV--IIGMSGLGKTTLARFIQAMIKEFSIK-WASVP-NSTS---SIVEPA-------------GRTLLVLDDMWHHLAWSFLSNLSET---FLITTRDPKIAST-YYINRLSDEDCRELILKRLR----G-NLSHIS-RIAEKCAGLPLVANWFSLAISQRAIHF-TNL--LED--I--LP--RLRFNDLSK-LA----YLYLFPNDYYYRKDELSELWMAEGFVT-LGLKNAGQH-FDDLLSRSMLE---V---A--CKIHEFTHRFAKNIASYL-QYD--IYH
>Os01g33684.1
E-LVGIDEKEDIIKLQSGIVVLPIVGMGGIGKTTIAQMVYSRVRHFES-GWIHVSPDVHKLTIAIT-E-TQLVHGLLEEVQGKKF-FVLDDLWNECSWQFLSPL--RHT-ILVTTRSKEVARVQYHLGCIPDKDCW-LFQHYAFHS---SILVQIGRKILQKCGGLPLAVKSLGCLL--TWMEIESEL--LEN--I--FPALRLSY--LPTRLKPCFLLCSLYPRNLGFTKDDIIQLWVAQGYIS--TCREIGNEYFNELHARKLLQSKRFSSRLKKCKLHDVIFDLAKSFTRGEQFG---C--
>Os01g33684.2
E-LVGIDEKEDIIKLQSGIVVLPIVGMGGIGKTTIAQMVYSRVRHFES-GWIHVSPDVHKLTIAIT-E-TQLVHGLLEEVQGKKF-FVLDDLWNECSWQFLSPL--RHT-ILVTTRSKEVARVQYHLGCIPDKDCW-LFQHYAFHS---SILVQIGRKILQKCGGLPLAVKSLGCLL--TWMEIESEL--LEN--I--FPALRLSY--LPTRLKPCFLLCSLYPRNLGFTKDDIIQLWVAQGYIS--TCREIGNEYFNELHARKLLQSKRFSSRLKKCKLHDVIFDLAKSFTRGEQFG---C--
>Os01g33684.3
E-LVGIDEKEDIIKLQSGIVVLPIVGMGGIGKTTIAQMVYSRVRHFES-GWIHVSPDVHKLTIAIT-E-TQLVHGLLEEVQGKKF-FVLDDLWNECSWQFLSPL--RHT-ILVTTRSKEVARVQYHLGCIPDKDCW-LFQHYAFHS---SILVQIGRKILQKCGGLPLAVKSLGCLL--TWMEIESEL--LEN--I--FPALRLSY--LPTRLKPCFLLCSLYPRNLGFTKDDIIQLWVAQGYIS--TCREIGNEYFNELHARKLLQSKRFSSRLKKCKLHDVIFDLAKSFTRGEQFG---C--
>Os12g10330.1
QTRVGEKETDVIVRILNNVSVMSIVGHGGVGKTTLAQLVYPRVRHFDV-AWLCVTSDVGRIMREIV-Q-DSLMQHLQDKINSTKFLLVLDDVWEENEWELFSVL--RGTRILLTTRTQSVATVT---GC-EDQHLRQIFCQLALRE---AELQSIGAKIVKKLGGTPAAIKSAAYLL--RWRRFHG----MNN--I--MDVLKISY--LSAELQSCFRYCSLFPKNHPFRKEELVRAWIWSGLIP-----KDGELYLAQLTA-NLL----FGGEVM-----DTMHDFATYISQGE------CKR
>Os03g26260.1
EDL--EEHQEELEKLTDNI-VVSVSGKSGVGKTTLVRNVYMKKKCFDVHAME--S-TAPNILHQIVQQ-----SMVHEMLADKKYLLVIDG--SRTEWKITMTLVGTGNRIVIRFDRP-----EYRLEPLENNVVMKLFHKRL-QKDAGKQFDYLREDICKITEGLPLAVVLLSGLV-KEWTEVFKYL---SS-K---LNLLSLCFDDLPHELKCCYLYFAAFPPNVVVEARNLVCMWMAEGFLT--TLEKVGYIFLNELISRNLVNVL--DDNT-TISIQNKVHEFLQSEAHEASFLSGDARR
>HORVU2Hr1G108000.2
KDI--HDKRKKLENLLHHV-VISVVGKSGVGKTTLVRDVYIDKK-FTVHAME--S-TAINIQWQIVQK-----SNVDKVFEGQKYLLVIDG--SSTDWK---SLISKGSRIVITQHKP-----EPNLESLGQKTAVELFHRR--------HIEDIHQDIHNITEGLPLGIALLSGLL-KEWTNVFDYL---SS-K---LRILSVCFDDLPHELKCCFLYFAALPANIKIEARRLVCLWMAEGFLR--TMEKVGYIYLNELIARNLVKVH--DDESSSVTIQNKIHEFLQFEAQEASFVNGDARR
>Os07g31800.1
KEI--VEERKKLEKLLEHV-IISVFGKSGVGKTTLVRKIFIGKQQFDIPAME--C-SATNILQQIVQQ-----NKVLEILEEKKYLLVIDG--SGTELN---TLIGAGSRIVITESKP-----EHELKTIDKSISKKMF-----------HMENLEDDIFQITGGLPLAIALLSGLM-KEWQKVFEYL---SS-K---IDMLSICFDDLPHELKCCFLYLAAFPANVTIEARNLVSMWVAEGFLR--SMEDIGYFYLKELSARNLVSVQ--DDDV-NVTIQNKVHEFLQFEAHEASFLSGDARR
>HORVU6Hr1G031550.1
KDLVGGAQLEYLGRLVTKM-VISVMGKSGVGKTKLVKERYHSTKYFDVKAWV--T-NASNLMKLMLSR-DDI-TMLHKVLENKKYLLVIDA--SNTEW---MYLTRIKSRVVITQATD-----EGELHHFEHNITVELFLATL-NKHCG-AVKHF---IFDVTGGLPLAVVLLSGLL-KEWVKVFKHL--GSR-K---LNILSMCFDDLPHDLKSCFLYFAGFPASTLVKARSLVSMWMAEGFLR--TMEKVGERYLHELIHRRLMNPP--ENA--DVTVQTRVHDFLVLEAQEANFMSGDTRR
>Os08g19694.1
LGIIGDDQQQELEALL--A-VIYVVGDSGVGKTILVNSVCPSVRHFKERIGV--K-GISNILSLISKE-EN--SKIQRRLGEECYLIIIDG--SIADWN---ALKNRGSRVVITKIKPQF---DHKLTCLNQTDCRKLFHMRL-KE------EQLYQRVYDITGGSPLAVILLAGLM-KEWDRVLKYL---SE-K---LRILSLSFDDLHHELKLCFLYFTAFPVSYKVYQNVLVNLWVSEGFVV--TVQQLGQLYLRQLTTRGLVTAS--DGDI--FFLHDSVYLFARSEAHEANFMDGDARR
>HORVU7Hr1G122430.1
NDI--KEEEKKLKDLL----VIYVVGESGIGKRYLAQKVY-NIKNFHVHVWA--S-GTINMIGEIKRK-----SKLEPSVEQVKYLVVVDC--SSTMLGI-ADLKGQGSKIVTATSSS-----RHKLGYLKNPKSETLFNRIL-RR------TKMIRNIEPISKGLPLAVALLAKFM-MDWEAASEYI---ND-N---LTMVSMCIDDLPNEHRSCLLYTAGFLARSTIDASQLVRLWVAEGFLS--SQEELGQRYLKEFIFRGLMQVK--KGD---VAIHDLVHQIFRSEAQRTGLMNGGARR
>Os12g28070.1
DSLVG----NEVIQLMQH-KVVSIVGFGGLGKTTLASQVY--IHRFECAVFVFASRSTSMILNDILSQ-KSLINATREKL-SKRFLVVIDDIASIETWNISGAFETSGSRIITTTRRKDVA---YKMKPL--TDSRSLFFRRIYGD--P-ELEEIAIDILKKCGGVPLAVVVIASLLAENWLKIKYSM--LRNSK---MKILKLSYNNLSSDLKTCFLYLHMYPENYDIMKKDSMRQWIAEGFI-TRDLEDIAESYFSDLINRSLIKAQ-FHGEVVSCVVHNLFLDLIVEKSTEENFVDQDIRR
>NbS00012490g0007.1
EPMVGENEVEKLM-I-ER-ETMAIT-----GKTTFARKIYPEIKHFDI-AWVTVSK-VRKMLLQLLEEE--LAGKLKQRL--KRYLVVIDDIWSSKAWDISPWFD-KGSHI-LTTRCGNVASAKHHMSSLSPEKSWELLSKKVL----P-ELVKIGKKIAENCHGMPLTITVVAGILSNNWKRVAHD-------T---MKVLGLSYYYLPQHLNACFLYFGIFPQDEEVDVRKLVELWVAQGFLK-KSLEDIAGECLQELIDRNLV-VSQFWGEVETCKIHDLLHELCLRQTRSENFL---LNR
>Solyc02g084450
---IGESQIEKVVEL-TQ-NVLCITGMAGIGKTVFTHCLCKEVKAF-L-LWVSVSE---ELVR-ILRAENVLT--LQELLSGDNFLVVLDDVEDLEDWNLYAAFKEKSSRLVFTTRNSKVASIKF-LQPLSDEDCWKIIKQRPFNK----NLD-IGLEIAKKCKGVPLVAKTIGDIL--PWDSLKGNL----DPQIENVPIFLLSY--LPQHIKKCFSYCCLFPPEYVYKMKDIVLLWMAEGLIH--RIEDIGQEYFEELVWGSLFE---FDG---S-TMHEFNHHVAASVS----ICDNQVRH
>Os04g11430.1
K--FGEG--KHLKKLIQPYDVISIVGIAGVGKTALAQKVYEK--HFDFMAWLHVSNDVERLIKELV-Q-DQA-QRLKDKLK-GRILVVFDDVW--SQWELCKPLQSKGSKLIVTTRSQNVANN-IHLDGLEDEDYWEHFLQCAFHAQFP-QLESIGQELVKKLAGSPLAAQTVGNLL-KDWETVGRKL--IQD-GI--MPALRLSY--LPDHLKQCIIYFALFPKNYQLRGDALIRMWRAHGFVNK-TPDETAYRYINDLLQISFIR--V-N--IED-VVHDLLHDFAESISNGEHFRDFHVRH
>Os09g20030.1
R--SGAS-----TRSCDNVTVLAISGIGGVGKTTLARQVYERVKYFDVRIWISVSDNVKRLTKEFIEQ--NL-QQLTESIV-KRFLLVLDDVWNQDRWQFLEPLKSQGSAILLTTRSQRVADV-HRLEGLPPTIFDEFFEACAFGDVNP-ELNPIGKRIIPQLKRCPLAAETLGRLL-MDWNQIGSEL--LQY-DI--LPVLRLSY--LPSYLRNCFLFCSMYPKNHQFDKDTLVNSWIAAGLVES-KLESNGYQYFEDLLHRSLLQ--E-NS-TDS-VMHKLIHDMAQLISEHECFIETDVRH
>Solyc02g037540
--L-GQN--ENISEL-DEVSIIGIYGMGGVGKTTMAMNIH--L-ES---YWVTVSQSIQKLQSGIAEN-DE-IKKLFQALK-RMFVLILDDVW---NFDVGI--GNGG-KMIITSRSLEVCRV-VKVNPLSNVEAWDLFTEKL-GGVIP-EIEKIAMKVAERCAGLPLGIITMAGCM--DWKDV---L--LEM-D---MEVLHCSYTRLRDRLQKCFLYCCLYPEDFEIPRVELVNKFIMEGYIA-NSRQQIGHAILNKLENVCLLETEV-ENK---CKMHDLIREMAIKITHHH-FM---LDK
>Solyc10g076440
--L-GES--RKVLTL-NEVSSIGIYGMGGVGKTTLAMHIH--L-EW---YWITVSQSISRIQNNIANT-DD-KKRLFHSLK-RKFVFILDDVW---IFDMGI--EIGG-KMIITSRSSEVCDI-VKVETLSMTESWELFIKTL-GG-LS-EIEEITKKMTKKCDGLPLGIITMAASM--DWRDA---F--FNE-D---MDVLQCSYKRLRDKLQKCFLYCCLYPEDYKIRRDELVRLLIVEELLK-NSRKELGYAVLNKLERACLLEVVG-GSR---CRMHDLVREMALRIARDE-LM---LDK
>Bv4_087170_ygkw.t1
--IIDDN--RKVMSL-DNISIIGIYGPGGVGKTMLLKETH--L-LS---YWVSVSHTLPMLQDKIAEA-NA-IRKLSYELK-QRVFLFLDDVW---YFPVGI--GENGCKLILTSRSLDVCRM-IKVNPLSKEKAWELFAKVL-DR-IP-EITELAELVAAECAGLPLSLILMAGSM--NWRNT---L--LNG-V---IDILKLSYDRLKDKLRQCFLLCALYPKYGEITRDELIVLFRSEGLLT-QNWQQFGHSMLNKLENVCLLEY---DSK---CKMHNFIRDMAIRITNVM-FM---LDK
>Bv4_087530_ghwz.t1
--KAGQN--KRILEL-QEHHIIGVYGMGGVGKTTLLMSIH--L-NY---YWVTVSQSVHKLQEDIAKV-DK-RKRLHKKLA-ANTVLILDDMW---QFSVGI--EGSC-KTILTTRSLEVCRM-IKAEILHEVEAWDLFVDNL-GY-LT-ETKEIARDVAKECGGLPLAINTMACCM--DWKNA---L--LKG-D---MDVLQYSYDRLNDMVQNCFLSCILYPEDEDIERETLIELWINEGLLE-ESKEQVGHTILNKLLNWCLLETFR-QKK---CKMHDLIRDMTIKMT----FM---LKK
>Bv4_087580_pskn.t1
--KTGKN--ERILEL-QENHIIGVYGMGGVGKTTLLMKIH--L-NY---YWVTVSQSVHKLQGDIAKV-DK-RKRLHKKIV-ANTVLILDDMW---QFSVGN--EGSC-KTILTTRSLEVCRM-IKAEILHEVEAWELFVDNL-GY-LT-EAKEIARDVAKECGGLPLAITTMACCM--DWKNA---L--LKG-D---MDVLQYSYDRLNDLVQNCFLSCILYPEDKKIKRTTLIDLWINEGLLE-ESMEQVGYSVLNKLANWCLLETFL-EEE---CKMHDLIRDMAIMITKES-FM---LKK
>Bv4_087560_hrdz.t1
--KVGQN--ERILGL-HKHHIIGVYGMGGVGKTTLLLLIH--L-EY---YWVTVSQSVHKLQEVIANL-DA-RKRLHNRLA-ANTVIILDDMW---LFSVGI--EASC-KIVLSTRSLELCRM-IKANILQEDEAWDLFVDKL-RY-LT-EAKQIARYVAEECCGLPLAITTMARSM--DWQNA---L--LKE-D---MDVLQYSYDRLNDMVQNCFLSCILYPEDLEIKRKTLIDLWIDQGLLE-ESRKQVGHAILNRLENLCLLEVFR-QKI---CKMHDLIRDMAIMITRNL-FM---LKN
>Bv5_113770_efty.t1
--VWGLN--KTILQL-HNHCIMGVYGMGGVGKTTLLMSIY--L-HY---YWVAVSQSVHKLQKHIAKE-DE-RKRLHKTLS-GKTVLILDDMW---PFLVGI--EGNC-KIILSTRSLEVCRM-IKAEVLQEGEAWDLFRDKL-GN-LT-EAEQLARSVARECGGLPLAVATMARSM--DWQNA---L--LKG-D---MDVLQYSYDRLNDMFKNAFVSCVLYFGDDSIKRTELIDLWVSEGLLE-ERREQVGHTILNRLENSCLLEITQ-NEK---SKMHDLIRDMAIMITHEI-VM---LEK
>Bv7_168360_mgxu.t1
-----EY--NRIIGL-NEISTIGIHGMGGIGKTTLAIELY--L-HSDDNAWVSVGITVFQLQQKIASA-DV-IRRLNAFLS-GLYILFLDDLW---DFRVGI--Q--C-KLILISRLLDVFRL-LKIETRSEEETWQVFQHCI-GG-NL-EVPSCKKLVYHKCAGLPLAIITLANNM--DWREF---L--M---I---QDVLKLSYERLNNKLQRCFLYSALYLKDKSVSREELIRLWIGKRLID-PSLQQFGHSILNKLLNSCLLEC---DNK---NKMHDLVRRLAISILR---NM------
>Bv7_168510_pfok.t1
-----EY--SRIIGL-NEISTIGIHGMGGIGKTTIAIELY--L-H----AWVSLGITVFQLQQKIASA-DV-IRRLNAFLV-CSYILFLDNLW---DFRVGI--Q--C-KLILISRLLDVFRL-LKIETRSEEETWQLFQHSI-GG-DS-EVPSCKKLVYHKCAGVPLAITTLANSM--DWREF---L--V---T---QEVLKLSYERLNNKLQRCFLYSAVHLKDKSLPREDLIRLWIGDRIID-PLLQQYSHTILNKLLNSCLLEC---DNR---SKINDLIRCVALSILR---NM------
>Bv7_168480_ojty.t1
-----EY--DKIVGL-DQITSIGIYGMGGIGKTTLGLQLH--I-HSGIHAWVSVEMTVYQLQQKIADA-DE-NRRLHAFLS-RNFILFLDDLW---AFRIGI--E--C-KLILISRLLDVCRL-IKVEPLSEEESWQLFHHNI-QG-DP-EVSSVRKLVYNECAGLPLAITVLANSS--T----------M---T---QDVLQLSYKRLNNKVQRCFLYAALYPKGYAISKEELIRVWIGGRLID-PSLQQYGYTVLNKLLNSCLLEC---DNR---SKMHDLVRHMALSIAKD--FV---LHA
>Bv7_168690_xpza.t1
-----EY--AKIVSL-DKITTVGIYGMGGIGKTTLAVQLH--I-HSGIHAWVYVEMTC---------------------------ILFIDNLW---DFRVGI--Q--C-RLVLITRLLDVCRL-VKVEALSEEENWQLFHHST-EG-SL-ELSSIRKLVYKECAGLPLAVTVLANTI--N----------M---T---QDVLKPSYERLNNKLQRSFLFAALYPKGYAIHKKELIWLWIGQGIIE-PSLQQYGHTMLNKLLNSCLLEC---DQR---VKMHDLVRRMALSIAR---FM---LHA
>Bv7_177740_zcug.t1
-----EC--DRIISL-DEVDTIGVYGMCGVGKTTLATQLE--L-HFASHAGVSVGVSVYKLQQDIAGA-DK-TRRIEAFFS-RRCVLILDDLW---DFRVGI--E--C-KLVLISQSLDVCRL-LKVEPLSEGKTWKLFNHSI-GG-NN-DVCRIRKLVYDKCAGLPLAIVELAKRL--DWREV---L--T-S-M---HDTLKLSYERLSDKLQQCFLYSAIYPKGHAISREELIRVWIGEKLID-SSLLQYGHSILNKLINSCLLEC---DYK---GKIHEVVRHMALSIAG---FM---VRV
>Bv7_168550_inik.t1
----GEN--EKILSL-DKINKIGVFGMGGCGKTTLAVHVY--I-SR---VWVTVGMDVHKLQLCISRA-DE-TKGLHDYLS-KRYVLILDNLW---HYSVGI--A--C-KVIITTRMLSICRT-IKIGMLGDCEAWQLFCSVL-EE-PG-DIGHIAQLVCQECAGLPLGIVHMARSL--KWKYS---M--LEH-L---VHLLHSSYARLANKIKLSLLYYTLYPKDCKIQREELIRLWIAVGLIE-SSLQQYGHTIVNELVDSSLLES---DGL---FKMHDVIRNMAVKITREKDQL---IHA
>Os01g57870.2
--AVGAV--QRLHAV-GDVGIVGIYGMAGVGKTALLNKYN--F--SDININIEVGKSLDDIQKIIGDR-TP-RERLYRVLT-KMFVLLLDDLW---PLNIGI--PKNSSKIVLTTRIEDVCDM-LKMECLPWEPAWELFREKV-GH-SS-EIQEQAKALAMKCGGLPLALITVGRAM--TWKHA---I--LVQ-G---MDVLKNSYDSLPSKLRLCLLYCSLFPEEFSISKEWIIGYCIGEGFID-YTMDIYGHDLLGVLKIACLLEG---DED---HSMHPMVRAMALWIASDFGWL---AER
>Os01g57870.1
--AVGAV--QRLHAV-GDVGIVGIYGMAGVGKTALLNKYN--F--SDININIEVGKSLDDIQKIIGDR-TP-RERLYRVLT-KMFVLLLDDLW---PLNIGI--PKNSSKIVLTTRIEDVCDM-LKMECLPWEPAWELFREKV-GH-SS-EIQEQAKALAMKCGGLPLALITVGRAM--TWKHA---I--LVQ-G---MDVLKNSYDSLPSKLRLCLLYCSLFPEEFSISKEWIIGYCIGEGFID-YTMDIYGHDLLGVLKIACLLEG---DED---HSMHPMVRAMALWIASDFGWL---AER
>HORVU3Hr1G077670.1
--AVGAL--QELHAV-GDVGVVGIYGMAGIGKTALLNKFN--F--LDINIYIEVGKSLDDIQKIIGDR-TP-KERLYRVLT-KMFVLLLDDLW---PLNLGI--PKNSSKIIVATRIEDVCDM-LKMECLEPQPAWDLFCEKV-GH-AG-EIQHPALGLAMKCGGLPLALITVGRAM--TWKHA---I--LIQ-G---MDVLKNSYDNLPSKLRLCLLYCSLFPQDFFISKDWIIGYCIGEGFID-YTMDIYGHDLLGDLKIASLLEG---DEE---HTMHPMVRAMALWIASEFGWL---AER
>Os04g39460.1
--ASGAL--ARVANF-GGTSVIGIYGAPGVGKTTLLHHFN--F-ASDIHIYVEVTESAGAVQKAIGGR-ST-KEKLCTYLH-RWFVLLLDDVW---PLNLGV--PGHGSKVLLTTRLEHVCDM-IKVECLSAADSWELFKNKV-GA-TS-EIQPLAQAMASRCGGLPLGLITVARAM--VWEHS---M--LLQ-G---VNLLKRSYDSLRDSLRICLLYCSLFSGE--TSKELLVESFIGEGFVD-SAMDLYGHYMLGILVTSSLLEA---DY----HTMHPMVRAMALWVVADCGWL---AER
>Os01g72680.1
----GKEEVESTEEL-KELQVLGIWGMGGVGKTTLLRKIF--TEYFDV-VYVVASTGIGQLQADIAER---LIIRL-SFLRRKKFLLLIDDLWYFD---LAEGI--NGLKVVLATRSESVGHGH-FMECLDQEKAWRLFKEKA-TE---VRIESLAKEVAEECGGLPLALATLGRAMSRTWALA---L--LKEPN---MSILKLSYDYLQDQIKYCFLCCSLWPEGYSIWKVALIDCWMG-GLI---TIEDKGHSIIEYLKNACLLE----AGDRE-VRIHDIIRDMALSISQSMNWIKIDARK
>HORVU3Hr1G109680.6
----GKQEVESTPEL-SRLQVVGIWGMGGVGKTTLLRKIF--IEYYDV-IHVVASKGIGQIQADISEK---LITRL-SFLRRKKFLLLLDDLWHLD---LAEGI--NGLKVVMATRYESVGHEH-FLECLDPEKAWKLFKQKA-TE---ARIAKLAHEVAEECGGLPLALVTIGRAMSKTWALA---L--LKEPN---MSILKISYDYLQNQIKECFLCCSLWPEDYSIWKVELIDCWIG-GLI---NMEDKGYSIIEYLKDACLLE----TGDRE-VRVHDIIRDMSLWISEHMKWINISARK
>Os09g14010.1
----GEDDKRSVVGL-DKLGILGIWGMGGVGKTTLLKLIF--VDLFDV-ICITASRKPENLQINLLEK---LRSRI-DYLWNKNFLLLLDDLWKIS---LEDGV--GRDKVVLATRSEQVAEER-KVECLPQDDAWKLFLHNV-TA---MRIQRLAKEVCNRCKGLPLALVSVGKSMSRQWEAA---L--IRESR---RNILKLTYDNLSSQLKQCFLACVLWPQDYSIWNIDLVNCWIG-GLI---AICNDGYSVIGQLKSVCLLE----EGQTE-VRLHDTIREMALWIS--ENWINV-ATR
>Os09g14100.1
----GEVDGEKLVGV-MKLSIIGIWGMGGVGKTIFLKVIF--VDMFDI-MCVAAARVLENLQMNIAEK---LISRI-NHLKNKNFLLLLDDLWHVD---LLEGI--NESKVVFATRSEEICVED-KLECLQPDEAWELFKYSA-TE---MPIENVAKRVCAKCRGLPLALITVGRSMRRTWENA---L--FEESE---MNILRISYDNLENQLKECFLVCLLWPEGYSIWTVDLVNCWIG-GLV---TINNIGLSRIEKLKRLCLLE----EGQSE-VRLHDIIRDMALWISKKDSWLNVLATR
>Os09g10054.1
--MV-DQ--KHVMDL-RELDVIGIWGVGGVGKTHLLNKIF---GSFHI-IYVIASKSVQKIQAEIVKK---LVFQI-EFLDGKNFLLLLDDLWRID---LLEGI--LGIKVVLTTRSQDVGQER-KVACLRDEEAWKLFLEKV-DE---SSLIELAKQVVKELKGLPLALVTVGRAMYRDWEHT---I--MGDP----LTVLKFSYDSLRNTLKRCFLTCALWPEDVFIATDELDQCWMG-GLV---DIQREACNVRSELQSACLLE----SWRV--ITMHDVVRDMALWICKNDNWVNL-AEC
>HORVU6Hr1G095140.34
DELAGDQESE--MSL-KDLQVIGIWGPGGVGKTHLLKNIF---DMFDV-LFVTASRSVEKVQSQIIER---LTPKI-EYMKTKSFLVLLDDLWGID---LQDGI--LGNKVVLTTRLREVGQKK-KVAYLQEHEAWHLFEENI-GE---PHIEALARELMKELKGLPLALITIGKAMY-DWETA---I--MQDPE---LTVLKFSYDNLRNTLRDCFLTCALWPEDENIRKVDLAQCWMG-GLV---DIERKSYSLIAELTAACLLE----G-DVRSVKAHDVIRDMALWICKNDKWID--AEC
>Os12g30720.1
----GEE--ESLTGL---VKVVGLWGPGGVGKTHLLHQIF---KPFDV-IRVTASKSVAKVQDAIVGE---LTSQI-EFLKSKNFLILLDDLWHVD---LDKGI--VISKLLLTTRSESVGQGK-KIDCLDETDAWHLFKENV-GE---PLVLKLAKDVANELAGLPLALIVVGRAMSRHWQNC---I--LQEP----VEVLKLSYEYLSDNLKDCFTSCALWPDDYLLDRNKLSEYWMG-GLV---DIHNAGYARIRELVDKCLLE----ETRL--VKMHDVIRDMALWIGEKNKWV---AER
>Os12g30760.1
----GEE--ESLTGL---VKVVGLWGPGGVGKTHLLYQIF---KPFDV-IRVTASKSVAKVQDSIVGE---LTSQI-EFLKSKNFLILLDDLWHVD---LDKGI--VSSKLLLTTRSESVGQGK-KVDCLDETDAWHLFKENV-GE---PLVLPLAKEVANELAGLPLALIVVGRAMSRHWQNC---I--LQEP----VEVLKLSYEYLSDNLKDCFTSCALWPDDYLLDRNKLSEYWMG-GLV---DIQKAGYARIRELVDKCLLE----ETRL--VKMHDVIRDMALWISDKNKWV---AEQ
>Os12g10410.1
----GKEHPLSILDL-TSLDPLGVWGMGGAGKTTLLKLA----RQLDI-VLAEAGKDIAKLQDSIAQG---LVNRL-NHLRNKKFLLLLDDLWYID---LEAGI--LGRKVVLTSRSEAVVSAQ-RMGCLDQQDAFKLFEDKV-GA---TRIPELARQVAEMCGGLPLVLCVIGRSMCKNWVDA---V--LKN-N---LDILRYSFDGLHDEARGCFLACTLFPPFY-IEKKRLIRWCMG-GFL-----AEGGESVIDSLQGASLLE----S----SVDMHDIIRDMALWIR--EKWSDAT---
>Os01g35254.1
EQLMGDKEKNWVISLTQQ-NIVSVIGLGGSGKTTLAKLVFNTIKHFEI-LWVHVSRDVEKLVEKLYEA-QRVSRTISDKL-GKKFLVVMDDVWTEDHWEFMVHLKSPGSSILLTARSRKVAEV-FDMPFLSEDNSQKVF------Q--P-EFLQIGTEIMKKCSGVPLAIKVLAGVLR--WQSIDSNL----D--VEDEKILLLSYIHLPHHLKRCFLHCSIFPRGYVIKRRHLISQWIAHGFIP-Q--EDVGIGYFDSLLKVG-LQEQ--HSEVT-CKMHDLIHDLSRKI-QDE-FV---CRY
>Os05g23990.1
-----DQEMDTIVSLVGE-NIVSVVGLGGSGKTTLAKHICNKIKLFEI-FWVHVSRDVQKLIGKLYET-QQMVREISKQL-CNKFLLVLDDAWHTDEWGFMVHLQDIGSRILLTTRDRKVAEV-HELVFLTESESWSLF--KC-GD----EFIQLGKEILKKCGGVPLAIRTIAGVLC--WRAIGSDL----N--VGSVRVLKLSYIHLADKLKQCFTFCSIFPKGYVINKDRLVAQWIAHGFIT-Q--KDIASEYFDSLVKAGFLQIE-YH------KMHDLIHDLAQYC-KNE-VV---CRY
>Os12g32660.1
KELFGEREKEQIVQLIDHIRLFAILGVAGMGKTALAKVACPIVSIFDFVVWVQVPYTTETIAKIIMET-YSLQHALT----GKRLLLVLDDTWEDEKWELVATLN-RGSSILLTTRMQSVVDAELELDELGKSDNLLLFMSRLPSE----HLR-IGEQIAENTGGCPLVTEKVASWLG-NWQKL---L----N-A---FASSRLSYERLPSELQICFRYFSIFPKGYKFNKVELANMWISSGLI-GKYLEDVGEQYFAALVRKSFFRLEP-NGNMKE-VLHNLMHDCAQFVARNECV-DDNVRH
>Os12g32660.2
KELFGEREKEQIVQLIDHIRLFAILGVAGMGKTALAKVACPIVSIFDFVVWVQVPYTTETIAKIIMET-YSLQHALT----GKRLLLVLDDTWEDEKWELVATLN-RGSSILLTTRMQSVVDAELELDELGKSDNLLLFMSRLPSE----HLR-IGEQIAENTGGCPLVTEKVASWLG-NWQKL---L----N-A---FASSRLSYERLPSELQICFRYFSIFPKGYKFNKVELANMWISSGLI-GKYLEDVGEQYFAALVRKSFFRLEP-NGNMKE-VLHNLMHDCAQFVARNECV-DDNVRH
>Os12g32680.1
ENLFGEREQQQIVQLINHVSIFAIVGMAGMGKTELARLAYSKVRNFDSCTWVSLHGSAEAITRAIVAS--RLQTTIADNIRDNKLLLVLDDAWDDTEWKMADSLD-PGSRILLTTQMQSVVDADVKLGELDEVDNLKLFETCLLSE----DFA-IGEQIAKRIGGCPLLTAMVASQLS-NWQYV---F----D-F---FT----SYNRLPTELQNCFRYCSIFPKGHRFDKLELVNMWIGSGLI-SKSLEDLGEQYFDALVKKSFFPLEP-NGDQKE-VLHSLMHDLAQFVSQGECV-DNDVMH
>Os09g14490.1
EDLIGEEDRDEICDLIKKLKVISIVAMGGMGKTTLARLVYARVQHFDIQAWVWVSED--RLTKAAIES-TEL-EPLQRQLKGKKILLVFDDVWNEDKWEMKRPF-STGSHMIITTRNENVSTV-H-LGGLQKDDSWALF--KLF-NACREELG-IGRKIVEK-DGVPLVLKTLGAMLS-DWNYVTSDL--LPD-HI--LPILKLSYYSLPA-LKRCFTFLAAFPRGHKFDLEELVHMWCA-GFIQ-KRMEEIGHLYVNELVRRSFLQLQ--AGREK-VIVHDLIHDLAKSISSANNYLDNKLRS
>Solyc04g005550
E--A-DSRKDEVIAL-RDVTMIGICGMGGVGKTTLAEKI-QRAKKFDV-VMVTVGQDFKRIQGEIAEG-DNWRDRLRLRLQDN-ILIIFDDVW---LHDLEKGI--TGRKVTFTTRFRHVCEM-MEVGTLSEEEAWNLFRQKA-GD--PS-LLDIAKDVAKECKGLPLAIVTVAGAL-KTWEDA---L--LNNPDVHT-KVLRLSYDHLESE-RYIFLLCSLFEEDSDISTEELL---YG-GLI--KNIEGAVCHLLETLKDRFLLQ----N-R---SKMHDVVRDVAIYISEGKHFMNSEPRK
>Solyc04g005540
E--E-ESRKDEVMAL-RDVAIIGICGMGGVGKTTLTEKI-QMAKRFDV-VMVIVSQDFKRIQDEIAGG-DDWRDLLRTRLQNSRILIILDDVW---L-ELEKGI--SGSKVTFTTRFRHVCEM-MEVGTLSEEEAWILFRQKV-GD--PS-LLDIAKDVAKECKGLPLAIITVAGAL-KTWDYA---L--LGNPEVHT-EVLRLSYEYLGIE-KYLFLLCSLFEEDSNICPEELL---YG-GLI--KNLEHAVCYLLEILKDCFLLQ----E-K---CKMHDVVRDVAIYISEGKDFMNSEPRK
>Solyc07g044800
E--E-SSRKEEVLAL-RDVTIIGICGLGGVGKTTLTEKI-EKAKRFDV-VMVIVSQDLKRIQGEIAQG-DDWRDLLRS----------------------------SGSKVTFTTRFRSVCEM-MEVGTLYEEEAWILFRQKV-GD--PS-LLCIAKEVAKECKGLPLAIIIVAGAL-KTWNCA---L--LGSLEVPT-ELLRLSYDYLGSE-N---------------------------GFI--ENLEQAACLLLERLKDGFLLQ----D-K---YKMHDVVRAMAISISEGEHFMNSEPRR
>Solyc12g016220
E--E-DSRKEEVMAL-RDVTMIGICGMGGVGKTTLAEKI-QKAKRFDF-VMVIVSQDLNRIQGEIARG-DDSRDRLHTRLQNSCILIILDDVW---L-DLKRGI--CGSKVTFTTRFRSVCEM-MEVGTLSEEEAWILFRQKV-GD--PS-LHDTPKEVAKECKGLPLAIITVAGAL-KNWDCA---L--LSSPEVPT-ELLKLSYDHLQSE-KYLFLLCSLFEEDSDICPEELL---YG-GLI--KNLEHAVCYMLETFKDCFLLQ----D-K---YKMHDVMRDVAIYISEGKHFMNSEPRK
>Solyc02g036270
E--E-DSRKEEVMEL-RDVSVIGICGMGGVGKTTLAEKI-VRAKRFEV-VMVTVSQDLKTIQAEIAGG-DNWRDQLRSRLQDS-ILIILDDVW---L-DLNKGI--SCSKVTLTTRLRDVCEM-IEVGILPEKEAWVLFRQKA-GD--LS-LHDTAKDVVKECKGLPLAIITVAGAL-KSWEDA---L--LKNPGVIK-NVLKLSYDQLESE-RYLFLLCSLFEEDSNIWHEQLL---YG-GLI--ENLEEAVCHLLETLKDRFLLQ----G-K---YKMHDVVRDVAIYISEGRHFMNSEPRR
>Solyc12g044180
E--E-DSRKDEVMAL-NDVTIIGICGLGGVGKTTLAERI-RKAKKFDV-VMVIVRQDPKRIQEEIARG-DDWRDQLRTRLHNSHTLVILDDVW---LYDLEKGI--TCSKVILTTRLRPVCYM-MEIGTLPEEKAWMLFKEKV-DD--PS-LLDIAKNVSKECKGLPLAIITVAGAL-KTWEDA---L--LSNPGVHA-RVLRLSYDYIESE-RYLFLLCSLFEEDSDIWIEELL---YG-GLI--KNLENAVCLLIEILKDSFLLQ----D-K---YEMNDVLCDVAIYISEEEHFMNSKPKK
>Solyc12g044190
E--E-DSRKDEVMAL-NDVTIIGTCGLGGVGKTSLAEKI-RKAKEFDV-VMVIVSQDPKTIQEEIARG-DDWRDLLRTRLHNSRTLVILDDVW---LYDLEKGI--TGSNVILTTRLRPVCDM-MEIETLPEEEAWMLFKEKV-GD--PS-LLDIAKDVSKECKGLPLAIIKVAGAL-KTWEDA---L--LSNPGVHA-KVLRLSYDHIESE-RYLFLLCSLFEEDSDIWIEELL---YG-GLI--KNLEHAVCLLIEILKDSFLLQ----D-K---YEMHDVLRDVAIYISEEEY--------
>Bv4_088060_owmm.t1
I--V-KSVKDDIMRL-T-KSLIGVYGMGGVGKTSLVTKA-VAAEQFKV-IVSVVSQNYHRIQADLGEQ-ETLRTQLMSRIEET-ILVVLDDVW---I-DLTTGI--YGDKVLITTRVERVCSM-IKLHPLDDKDSWDLFKRHV-GA--PSQLEAVAKKVTQECDSLPLALVVVASAL-KSWEFA---L--LSEIQDIE-PVIELSYDFLRST-KKCFLMCSLFPEDYEISVEVLT---YA-GYLQQDTYHTAVKIIISHLLACSLLK----TMS---RKMHDMVRDAAIWISKGEEFLQKNTKD
>NbS00005570g0005.1
I--V-QSQRDKIMEL-QDCKIVGIYGMGGIGKTTLAKEV-KMARNFMV-VYAVVSQDTRKIQGQIADI-ESMRGRLYSRLEKK-ILVILDDVW---I-DLAAGI--CGSKIMITTRRVSVCRM-LRL--LSFEESCHLFRTNA-KS--VTELEIMVMEIVQECQGLPLALVAVGRAL-KSWTAA---L--LKSEYGKE-NVLALSYDYLENE-KSCFLFCSLFPEDHDIKIEQLT---YG-GKL--DKIEEAAHLRVGELKASGLLE----K-E---CKMHDMVRDFAISISGENNFLGLNPRR
>ADR1L1
ATFVG----EKVKKM-QG-GVFGISGMGGVGKTTLAKELQHEVQHFNI-LFLTVSQLLEELRELIW-G-DG------------RKLVILDDVWTQ----LDRTSK-PGCTTLVVSR----SKT-YDVEVLSEDEAISLFCLCAF-QSIPLGFCDLVKQVANECKGLPLALKVTGASLN--WKVLKGE-----DSE---SRLMEASLDNLQT-TKDCFLDLG-FPEDRKIPLDVLINIW--EDI----D-EGNAFILV-DLSHKNLLTGKRH--DIF-VTQHDVLRDLALHL-SNAG-----RRR
>AT4G33300.2
ATFVG----EKVKKM-QG-GVFGISGMGGVGKTTLAKELQHEVQHFNI-LFLTVSQLLEELRELIW-G-DG------------RKLVILDDVWTQ----LDRTSK-PGCTTLVVSR----SKT-YDVEVLSEDEAISLFCLCAF-QSIPLGFCDLVKQVANECKGLPLALKVTGASLN--WKVLKGE-----DSE---SRLMEASLDNLQT-TKDCFLDLG-FPEDRKIPLDVLINIW--EDI----D-EGNAFILV-DLSHKNLLTGKRH--DIF-VTQHDVLRDLALHL-SNAG-----RRR
>ADR1L2
ATLVG----DKVKEL-ID-GLIGISGMSGSGKTTLAKELAEEVRHFNV-LFLTVSQNLEELRAHIW-G---------------RKLVILDDVWTE----LDQMFN-PGTTTLVVSR----SKA-YDVELLNEHEATALFCLSVF-QLVPSGFSSLVKQVVGECKGLPLSLKVIGASLK--WEAVRGE-----ETE---SRVIEATLENLPK-TRDCFLVLG-FPEDKKIPLDVLINVL--EDL----E-DATAFVIV-DLANRNLLTVKRY--DIF-VTQHDVLRDVALRL-SNHG-----NRR
>ADR1
TTITV----EKVKEM-TD-TLFGISGMSGSGKTTLAIELSDDVRLFNV-LFLTVSRNFENLESCIR-E-DG-----------HRKLVILDDVWTE----LDRMSK-RGSTTLVVSR----SKA-YNVELLKKDEAMSLLCLCAF-QSPPSPFNYLVKQVVDECKGLPLSLKVLGASLK--WEVVRGE-----ETE---SRVMEESLENLPK-IRDCFLDMG-FPEDKKIPLDLLTSVW--EDI----D-EETAFFVL-RLADKNLLTVNRY--DVF-VTQHDVLRDLALHM-SNRV-----RRR
>Solyc04g079420
EELAG----EKVKEL-QD-RVFEICGIGGSGKTTLAKEICDQVKYFDI-FFFTVSQNVEQLRKMIW-E-QW---------KSAPVLLILDDVWSS----LEPVFK-PGCKILVVSR----IKP-YDLELLREDEAMSLFCHFAF-HSFPRGFSKLVKEIVDECEGLPLALKVIGSSLK--WTAKRCQ-----ESE---LQLMKLSIDCLEK-VRECFLDLG-FPEDKRIPLDVLINMW--EDI----D-EEEAFILV-ELSDKNLLNVKRY--EIS-VFQHDVLRDLAIHM-SNRD-----KRR
>NbS00036756g0009.1
EELAG----EKVKEL-ED-RVFEICGIGGSGKTTLAKEICDQVKYFDI-FFFTVSQNVEQLRKTIW-E-QW---------NSTPVLLILDDVWSS----LEPILK-PGCKILVVSR----IKP-YDLELLREDEAMSLFCHFAF-HSIPRGFNTLVKKVVEECEGLPLALKVIGSSLK--WTAKQSQ-----ESE---LQLMKLSIDCLDK-VRECFLDLG-FPEDKRIPLDVLINMW--EDI----D-EEEAFILV-ELSDKNLLNVKRY--EIS-VSQHDVLRDLAVHV-SNRG-----QRQ
>AtNRG1A
K-VVG----DELKKL-DD-STLVVSAPPGCGKTTLVSRLCPDIKKFHI-FFNVVSNNFRVIVQNLL-Q-QAL-RKL-EELKENPILLVLDDVWRAD---LQKQIK-PNYKILVTSR----FDP-YRLKPLEDDDARALLIHWAS-PTSPDEY-DLLQKILKRCNGFPIVIEVVGVSLK--WKQVEGEI--LK--------VLQPSFDALPN-LKECFLDMG-FLEDQKIRASVIIDMW--EGK----G-SSI-LMYLEDLASQNLLKVPHY--DFL-VTQHDILRELAICQ-SEFK-----ERR
>AtNRG1B
N-VVG----DELKKL-DN-S--VVSGPPGCGKTTLVTKLCPEIEEFKI-FYSVVSNNFRAIVQNLL-Q-QAL-RDL-EELTKDRILLVLDDVWQSE---LRKQID-PDYKILVTSQ----FDT-YHLVPLKYEYARSLLIQWAS-PTSPDEY-DLLQKILKRCNGFPLVIEVVGISLK--WKQVEGEI--LN--------VLQPSFNVLPH-LKECFMDMG-FLQDQKIRASLIIDIW--EGR----G-SSSKFLYLNELASQNLLKVHRY--ELL-VTQHNILRELAIFQ-SELE-----QRK
>Solyc02g090380
D-SVG----DELKQL-QE-KVLVLSAPPGCGKTTLAARLCDDIKIYDI-FFVTVTKNIKRIVGEIF-E-DAL-NSL-GGITPQPILLVLDDVWSSE---IDHKLQ-SDFKILVTSR----YVP-YKLKLLSEEDAKDLFCISAF--GSPDVR-NLVHKVVRSCGGFPLALRVVGRSLC--WFRVKRQL--F-N------DLLQASIDALTT-LRDCYLDLG-FPEDQRIHPAALLDMW--ENL----D-EDGAMIFL-ELSSQNLVNALRH--LHY-IQQHDMLRELVIHQ-CDEK-----ERR
>NbNRG1
D-SVG----DELKVL-EE-KVVVLSAPAGCGKTTLAAMLCDDIKKYDI-FFVTVSKNIKRIVGEIF-E-AAL-NNL-RRSTSQPVLLVLDDVWSSD---IESIFQ-PGFKILVTSR----SVP-YKLNLLSEKDAKALFYSSAF--SIPYVQ-DLVHKAVRSCCGFPLALKVVGRSLC--WFRVKRQL--F-N------DLLRASIDALTT-LRDCYLDLG-FPEDHRIHAAAILDMW--ENL----D-EDGAMIFF-QLSSQNLVNALRH--LHY-IQQHDLLRELVIHQ-CDEK-----ERR
