# Supplementary material for: An N-terminal motif in NLR immune receptors is functionally conserved across distantly related plant species
Source: eLife. 2019 Nov 27;8:e49956. doi: 10.7554/eLife.49956 (PMC6944444; doi:10.7554/eLife.49956)
Supplement: Figure 3—figure supplement 2—source data 2. — The phylogenetic tree was saved in newick file format. [file elife-49956-fig3-figsupp2-data2.txt]

((((((((((((((((((((((((Os11g37850.1:0.09378267,Os11g37780.1:0.12416191)0.9600:0.03836958,Os11g37880.1:0.11581268)0.4900:0.01223238,Os07g19320.1:0.18343973)0.3900:0.00677480,Os11g37870.1:0.17420543)0.5100:0.01621196,(Os11g37759.1:0.05474897,(Os11g37740.1:0.08540068,Os11g37774.1:0.07204627)0.6500:0.00972086)1.0000:0.08991731)0.9100:0.03106915,Os11g37860.1:0.18936669)0.9700:0.07724100,HORVU6Hr1G002150.4:0.33853382)0.8400:0.04014115,(HORVU7Hr1G000230.24:0.23873572,(HORVU7Hr1G100250.47:0.06625431,HORVU7Hr1G100300.16:0.09301909)1.0000:0.21312992)0.9600:0.07626661)0.5300:0.01452020,(HORVU3Hr1G099740.7:0.36101525,(Os08g05440.1:0.29108111,(Os11g27440.1:0.29883370,(Os08g07380.1:0.18264264,(Os11g03650.1:0.16534326,((Os08g07330.2:0.05704883,Os08g07340.1:0.09869735)1.0000:0.09595017,((Os05g15040.1:0.00000050,Os05g15040.4:0.00000050)0.2300:0.00000000,(Os05g15040.2:0.00000050,Os05g15040.3:0.00000050)0.2500:0.00000000)1.0000:0.15080984)0.5300:0.01383392)0.9200:0.03365561)0.7500:0.02056444)0.9100:0.03774754)0.7900:0.04145915)0.5300:0.01942971)0.9600:0.07273068,(((((HORVU7Hr1G023730.1:0.03058985,HORVU7Hr1G023750.1:0.04294274)0.9900:0.05642986,HORVU7Hr1G023770.19:0.04628477)0.5700:0.03034622,HORVU7Hr1G023820.2:0.07322395)1.0000:0.22542960,HORVU6Hr1G028220.2:0.29747310)0.3900:0.00899611,((HORVU3Hr1G104770.5:0.23612521,Os11g43700.1:0.25856696)0.1700:0.00755076,(HORVU3Hr1G002130.3:0.42348110,((HORVU5Hr1G085290.3:0.11430063,HORVU5Hr1G085330.3:0.07191874)1.0000:0.13040334,(HORVU1Hr1G004040.2:0.08737710,(HORVU1Hr1G004140.1:0.06693851,((Sr50:0.06308860,Sr33:0.08745092)0.6100:0.01457907,(HORVU1Hr1G004080.7:0.10304977,(MLA10:0.00832162,HORVU1Hr1G012190.1:0.02572662)1.0000:0.06356670)0.5800:0.00989029)0.3700:0.00349350)0.6000:0.01097793)1.0000:0.11060110)0.9800:0.06678115)0.5900:0.03032904)0.4300:0.02333739)0.6900:0.02398460)0.5300:0.01991059,(((Os12g33160.1:0.00027900,Os12g36720.1:0.01972072)1.0000:0.03826415,Os12g36690.1:0.04868442)1.0000:0.31608695,(HORVU3Hr1G099360.6:0.31564205,(Os11g34920.1:0.23120044,(HORVU5Hr1G068380.3:0.18245908,(HORVU2Hr1G011300.4:0.09077480,(HORVU2Hr1G040600.1:0.00000050,HORVU2Hr1G119380.2:0.00000050)1.0000:0.07731025)1.0000:0.11099310)0.9300:0.03623238)1.0000:0.09038006)0.6300:0.01842562)0.4900:0.01950100)0.3800:0.01722185,((Os02g19890.1:0.21213749,HORVU2Hr1G012010.2:0.23789344)0.9800:0.07487592,(HORVU5Hr1G063690.2:0.31015328,(Os11g32170.1:0.02466185,Os11g32210.1:0.01804495)1.0000:0.24661888)1.0000:0.10578013)0.6400:0.02608313)0.8400:0.04755514,((((((((Os12g17090.1:0.00000050,Os12g17090.2:0.00000050)1.0000:0.26080891,(Os12g17410.1:0.20944131,Os12g17490.1:0.13126192)0.9500:0.05264414)0.9900:0.06580951,(Os11g16470.1:0.00000050,(Os11g16470.3:0.00000050,Os11g16470.2:0.00000050)0.2900:0.00000000)1.0000:0.30410619)0.5600:0.01359330,Os03g46550.1:0.31605560)0.3000:0.01051341,Os02g17304.1:0.37460177)0.1900:0.00593888,(Os08g28600.1:0.25615345,(Os10g04110.1:0.22782288,(HORVU1Hr1G005470.2:0.13702790,(HORVU5Hr1G123480.1:0.11852706,(HORVU6Hr1G090470.10:0.03806571,HORVU6Hr1G090550.1:0.04594801)1.0000:0.08699559)0.8200:0.02018303)0.9500:0.04274813)1.0000:0.05345192)0.9100:0.06799694)0.0400:0.01078218,(Os08g29809.1:0.39901113,((Os08g31780.1:0.28746108,Os08g31800.1:0.23832352)0.9800:0.06293917,(Os11g13410.1:0.26360525,(Os11g13430.1:0.05219643,Os11g13440.1:0.10126620)1.0000:0.18035023)1.0000:0.11716455)0.5200:0.02423372)0.1300:0.01448090)0.0100:0.00663305,((((((Os12g37740.1:0.10782748,HORVU5Hr1G022730.24:0.08862462)1.0000:0.06925281,(Os12g37760.1:0.14343011,Os12g37770.1:0.12558372)1.0000:0.09679188)0.9600:0.03035814,HORVU5Hr1G093970.1:0.25338778)0.5200:0.00541769,(Os11g15190.1:0.19656484,(Os11g17330.1:0.18875135,Os11g15500.1:0.19706401)0.6300:0.01701532)1.0000:0.08072512)0.6900:0.02170498,(HORVU7Hr1G115950.11:0.07470551,HORVU7Hr1G115990.1:0.10517905)1.0000:0.30495518)0.2000:0.01526794,((Os02g35210.1:0.36300160,Os08g29854.1:0.31284502)0.4300:0.02464372,((HORVU7Hr1G111630.5:0.04207349,HORVU7Hr1G111700.6:0.02606413)1.0000:0.31611163,(((Os07g27370.1:0.20653373,Os11g14380.1:0.22810697)0.9100:0.03814484,Os06g06850.1:0.38922503)0.7400:0.04012773,(Os08g07940.1:0.38339996,(HORVU7Hr1G096640.15:0.37867274,(((Os08g28540.1:0.09263567,Os08g28570.1:0.11066765)1.0000:0.09795146,HORVU6Hr1G084930.1:0.24673826)0.2600:0.00353994,(HORVU6Hr1G075320.1:0.15560550,(HORVU5Hr1G006960.7:0.01984295,HORVU5Hr1G007040.1:0.01709955)1.0000:0.31465305)0.4500:0.01791133)0.9900:0.05679187)0.7300:0.04596112)0.5100:0.02034422)0.1800:0.00408074)0.2100:0.01965124)0.0400:0.00912627)0.0200:0.00158149)0.0100:0.00846335)0.2200:0.02008674,(Os12g31160.1:0.36665083,(HORVU3Hr1G001250.3:0.33583621,HORVU6Hr1G057110.1:0.39499436)1.0000:0.13132326)0.9900:0.15563945)0.3000:0.00996128,(((HORVU3Hr1G004100.5:0.34600475,Os12g28100.1:0.30764724)0.4700:0.02644455,Os12g28070.1:0.33469214)0.4600:0.01923810,(((((((HORVU1Hr1G094320.1:0.18342796,HORVU6Hr1G021780.2:0.21810178)0.8800:0.03244839,HORVU6Hr1G084840.1:0.20738792)0.5500:0.01035115,Os08g10440.1:0.18552448)0.7100:0.02731875,Os08g10260.1:0.23487360)0.9200:0.06229282,(Os12g09240.1:0.25371777,(Os12g13550.1:0.30850411,Os07g26430.1:0.38525887)0.3700:0.02028316)0.1500:0.01219163)0.2200:0.01077682,(HORVU3Hr1G111470.22:0.20748202,(HORVU6Hr1G011750.1:0.20082769,HORVU6Hr1G090890.1:0.19401577)0.7500:0.02029898)1.0000:0.10421901)0.4500:0.01721107,((((HORVU5Hr1G122180.1:0.19747888,HORVU7Hr1G000020.2:0.17143924)0.8500:0.04319502,HORVU7Hr1G000690.5:0.21769150)0.9500:0.04688057,(Os10g22484.1:0.00000050,Os10g22484.2:0.00000050)1.0000:0.25293607)1.0000:0.12633092,((((RGA5:0.31192789,HORVU5Hr1G118880.16:0.28076145)0.5500:0.01261529,Os11g11810.1:0.26210408)0.7400:0.03379279,Os11g11920.1:0.31693499)1.0000:0.07726142,(((((HORVU5Hr1G113040.5:0.04322142,HORVU6Hr1G090910.3:0.07976640)1.0000:0.19528304,HORVU7Hr1G002930.12:0.24348809)0.5500:0.02684308,HORVU7Hr1G116350.2:0.26311102)1.0000:0.10179210,(HORVU2Hr1G003540.3:0.34731505,(HORVU7Hr1G120020.16:0.25561241,Os11g11580.1:0.27815411)0.5800:0.02490924)1.0000:0.11033645)0.1600:0.00710810,((((Os11g45750.2:0.00000050,Os11g45750.1:0.00000050)1.0000:0.13886266,Os05g40150.1:0.07828903)1.0000:0.12409861,HORVU5Hr1G085900.5:0.25163647)0.9600:0.06067494,((Os12g18360.2:0.00000050,Os12g18360.1:0.00000050)1.0000:0.29800961,(HORVU1Hr1G004060.1:0.15027923,HORVU5Hr1G001060.1:0.18530390)1.0000:0.16464295)0.9300:0.04487984)0.8400:0.04090427)0.2500:0.00568357)0.6900:0.02234673)1.0000:0.12745369)0.5900:0.02869830)0.5700:0.02925347)0.3600:0.02615698,((Os01g23380.1:0.35338400,HORVU7Hr1G110630.1:0.24514745)1.0000:0.16654817,(Pikp1:0.17221502,Os11g46200.1:0.15998384)1.0000:0.56369895)0.4800:0.05801954)0.5100:0.02676178,((Os02g19750.1:0.24412400,Os12g06920.1:0.25106553)1.0000:0.19968467,((((Os06g06380.1:0.11681261,Os06g06400.1:0.11645016)1.0000:0.21107893,(Os01g16400.1:0.37660738,HORVU1Hr1G084200.53:0.28570114)1.0000:0.13529822)0.8700:0.03479211,(Os03g30910.1:0.33734657,(Os07g40810.1:0.14829754,HORVU2Hr1G033910.1:0.20091939)1.0000:0.12821881)0.9500:0.06243943)0.8000:0.03064618,(((((Pikp2:0.13071089,Os11g46210.1:0.10156627)1.0000:0.09117892,Os10g04180.1:0.22897613)0.9900:0.07860553,(HORVU5Hr1G096630.2:0.39039456,(HORVU2Hr1G006480.6:0.11946510,HORVU5Hr1G062610.10:0.20466636)1.0000:0.11238818)0.9700:0.09427171)1.0000:0.10491247,(Os11g39160.1:0.04112755,Os11g39320.1:0.02142776)1.0000:0.31078983)1.0000:0.21089186,((((Os08g14830.1:0.34434857,HORVU3Hr1G001230.3:0.46412804)0.9500:0.09025107,Os12g31200.1:0.48535519)0.9600:0.07883124,(HORVU7Hr1G115960.2:0.08026872,HORVU7Hr1G116000.1:0.09759900)1.0000:0.25982020)0.8500:0.03946803,(((((((HORVU7Hr1G000630.1:0.09590651,HORVU7Hr1G000700.4:0.08677885)0.9900:0.04773998,HORVU7Hr1G000060.14:0.12181892)1.0000:0.17648779,(HORVU5Hr1G122190.2:0.07594103,HORVU7Hr1G002540.12:0.05917466)1.0000:0.12323309)0.9000:0.05114793,HORVU6Hr1G013320.6:0.25127770)0.7700:0.02895376,Os11g27430.1:0.25152861)0.9700:0.09176656,(Os11g11940.1:0.30296439,(RGA4:0.18065023,HORVU5Hr1G118870.3:0.24036294)0.7700:0.03655469)1.0000:0.14575363)1.0000:0.08078404,((Os11g11550.1:0.00000050,Os11g11550.2:0.00000050)1.0000:0.36195182,((Os12g18374.1:0.00000050,Os12g18374.2:0.00000050)1.0000:0.30319650,((Os08g30660.1:0.41595663,HORVU1Hr1G004030.1:0.42511680)0.6400:0.03264857,((HORVU5Hr1G085920.2:0.00000050,HORVU5Hr1G085940.2:0.00000050)1.0000:0.16748812,(Os11g45790.1:0.14430314,(Os05g40160.1:0.07272180,Os11g45930.1:0.06699138)0.4100:0.00291236)1.0000:0.07009714)1.0000:0.12838409)0.5700:0.01726611)1.0000:0.14211531)0.9400:0.06224585)0.9600:0.06547145)1.0000:0.18396901)0.3600:0.02214629)0.0500:0.00608157)0.1200:0.01668575)0.6300:0.05535825,((((((Os06g17900.1:0.00000000,Os06g17920.1:0.00501960)1.0000:0.21700607,Os06g17880.1:0.18498387)0.7800:0.03205676,HORVU7Hr1G006790.5:0.22717523)0.6400:0.01914872,Os06g03500.1:0.28072422)0.9900:0.07782222,Os06g05359.1:0.28594259)1.0000:0.18274900,(((Os09g34150.1:0.22006554,HORVU5Hr1G079610.2:0.17920225)0.5300:0.01679824,(Os09g34160.1:0.15560182,Os12g09710.1:0.19015535)0.9800:0.08435513)1.0000:0.24301422,((((((HORVU2Hr1G037710.1:0.24993139,HORVU7Hr1G119800.2:0.15684940)0.8100:0.05646068,(HORVU4Hr1G015880.1:0.19487121,HORVU7Hr1G106510.5:0.16110589)0.5500:0.02770267)0.7300:0.04740267,HORVU7Hr1G118470.1:0.26707185)0.5500:0.02945920,(Os08g14850.1:0.37040046,HORVU7Hr1G119570.2:0.40825549)0.8700:0.09621958)0.5800:0.02271744,HORVU1Hr1G011720.15:0.29977878)1.0000:0.39667139,((Os08g42700.1:0.13841857,Os08g42710.1:0.12595773)1.0000:0.23823234,(HORVU5Hr1G005650.5:0.36486669,((Os08g42670.2:0.00000050,Os08g42670.1:0.00000050)1.0000:0.26759408,((HORVU7Hr1G021680.2:0.12761789,HORVU7Hr1G021740.13:0.08293216)1.0000:0.13688753,((HORVU1Hr1G002850.9:0.18975436,HORVU1Hr1G003010.2:0.17593347)0.9400:0.04644780,(HORVU6Hr1G093640.1:0.25107856,HORVU6Hr1G093690.1:0.15523984)1.0000:0.13588089)0.3300:0.01096797)0.3500:0.01342802)0.5400:0.01375349)1.0000:0.09137586)1.0000:0.09428604)0.7300:0.05068111)1.0000:0.14278956)0.8300:0.05519491)0.8200:0.03787313,(Solyc01g086810:0.33792923,(Solyc11g010160:0.13640683,NbS00008754g0022.1:0.15912808)1.0000:0.42819399)0.8200:0.08523116)0.4500:0.03586424,(((Os08g32890.1:0.73819337,Bv3_054520_ycde.t1:0.95198615)0.1800:0.06611534,Os08g32880.1:0.52234915)0.0500:0.03660330,(Bv7_159070_qhcp.t1:0.39258004,((Bv6_152750_xsex.t1:0.05367304,Bv6_152760_fdhj.t1:0.01817197)1.0000:0.50877750,(Bv4_090940_iuzt.t1:0.48655562,(Bv4_081960_kacj.t1:0.26514045,(Bv4_082220_fjik.t1:0.03922435,(Bv4_082000_hhjh.t1:0.01914993,Bv4_082010_odwq.t1:0.02732111)0.9900:0.04677789)1.0000:0.19470805)1.0000:0.14189049)0.5100:0.02526743)0.6800:0.07044840)0.7800:0.06499751)0.0800:0.01963662)0.0400:0.01371948,(((((((Os01g70080.1:0.09602120,HORVU3Hr1G095710.3:0.08406041)1.0000:0.26960679,HORVU7Hr1G082670.9:0.42062839)0.7000:0.04602195,(Os11g17014.1:0.32299839,HORVU7Hr1G120400.4:0.45121788)1.0000:0.22585549)0.9500:0.11606500,Os08g09110.1:0.52049471)0.4200:0.02099809,(HORVU7Hr1G122430.1:0.67407708,(Os08g19694.1:0.52684684,(HORVU6Hr1G031550.1:0.42111600,(HORVU2Hr1G108000.2:0.22287282,(Os03g26260.1:0.27053100,Os07g31800.1:0.23465255)0.3200:0.00479803)0.9800:0.10779745)1.0000:0.13738590)0.6900:0.02869681)0.5300:0.04278593)1.0000:0.26252533,(((Os06g48990.2:0.00000050,Os06g48990.1:0.00000050)1.0000:0.90265759,Solyc12g094660:0.61289877)0.9500:0.18811217,(Bv9_223370_arxt.t1:0.58286684,((Solyc03g005670:0.39985883,NbS00040944g0001.1:0.15968573)1.0000:0.28381791,(NbS00002626g0018.1:0.20427237,(Solyc03g005650:0.23416282,NbS00048318g0004.1:0.20030043)0.7900:0.06106756)1.0000:0.32883189)1.0000:0.27287509)0.5700:0.06030471)0.2200:0.02933750)0.1500:0.03298423,((((((((((((((((AT1G58848.1:0.00000050,AT1G59218.2:0.00000050)0.2400:0.00000000,AT1G59218.1:0.00000050)0.1700:0.00000000,AT1G58848.2:0.00000050)1.0000:0.01805240,AT1G58807.1:0.00000000)0.2100:0.00038333,AT1G58807.2:0.00000000)0.2500:0.00019190,AT1G59124.1:0.00000000)1.0000:0.06091573,(AT1G58602.2:0.00000050,AT1G58602.1:0.00000050)1.0000:0.10855160)1.0000:0.07010371,(AT1G58390.1:0.07334102,(AT1G58400.1:0.11578044,AT1G58410.1:0.10833313)0.7600:0.02796181)0.9000:0.03405466)0.9900:0.05204792,(AT1G59620.1:0.20767393,AT1G59780.1:0.26477363)0.4900:0.00540079)1.0000:0.09048983,(AT1G53350.1:0.11617796,((AT1G10920.2:0.00000050,AT1G10920.1:0.00000050)1.0000:0.14059652,(AT5G35450.1:0.08141051,(AT5G48620.1:0.04665729,(AT5G43470.1:0.00000050,AT5G43470.2:0.00000050)1.0000:0.04247721)1.0000:0.03921670)0.6100:0.00930602)0.7800:0.02213874)1.0000:0.10246903)1.0000:0.15299534,AT1G50180.1:0.34089819)0.9900:0.14505293,(Solyc12g096920:0.05285140,NbS00061479g0004.1:0.07216086)1.0000:0.33948055)0.7600:0.04340396,((Bv3_050300_iyqy.t1:0.13575350,Bv3_050320_azzi.t1:0.14287765)0.6200:0.01277287,((Bv3_050340_fspe.t1:0.00000050,Bv3_050340_fspe.t2:0.00000050)1.0000:0.08121679,(Bv7_157130_rfjq.t1:0.00000050,Bv7_157130_rfjq.t2:0.00000050)1.0000:0.11941070)0.9900:0.04877898)1.0000:0.35103220)0.5900:0.03393675,(Bv4_085310_xfwu.t1:0.37962649,(((AT3G46730.1:0.10978233,RPP13:0.09997904)0.9000:0.03638360,AT3G46710.1:0.23738573)1.0000:0.24495398,((NbS00013243g0014.1:0.03433706,NbS00024857g0001.1:0.04633641)1.0000:0.08034109,(Solyc04g009120:0.08960937,(Solyc04g009110:0.11611712,((Solyc04g009150:0.05217963,Solyc04g009130:0.09617811)0.4600:0.01934365,(Solyc04g026110:0.10909482,(Solyc04g009660:0.04024733,(Solyc04g009690:0.05176876,((Solyc04g009260:0.03905050,Solyc04g009250:0.04108990)0.6300:0.01994747,(Solyc04g009240:0.04184506,(Solyc04g009290:0.04436120,R2:0.04019194)0.2200:0.00442069)0.1200:0.00083654)0.1100:0.00519993)0.2300:0.00870923)0.2100:0.00937412)0.3600:0.01353400)0.7600:0.01957427)0.3500:0.00897464)0.3800:0.00867844)1.0000:0.25983335)0.6700:0.02693838)0.9900:0.10282978)0.4400:0.05617602,(NbS00019725g0006.1:0.47705867,(Os03g50150.1:0.51721459,((HORVU1Hr1G075170.1:0.17124851,HORVU2Hr1G022620.8:0.13422853)1.0000:0.23409212,(HORVU5Hr1G072540.26:0.29938351,(Os10g10360.1:0.00000050,(Os10g10360.3:0.00000050,(Os10g10360.2:0.00000050,Os10g10360.4:0.00000050)0.2200:0.00000000)0.1000:0.00000000)1.0000:0.33470296)1.0000:0.12801247)0.9800:0.15374202)0.6800:0.07038596)0.3200:0.00870390)0.1200:0.02270450,(((((Solyc09g092310:0.03876086,Rpivnt1:0.05498025)0.5000:0.01657887,Solyc09g018220:0.06414659)0.4800:0.00714828,(Solyc09g092280:0.03164344,Solyc09g092290:0.01080817)1.0000:0.06347313)1.0000:0.19041691,NbS00012994g0001.1:0.25036168)1.0000:0.30851122,((Bv2_034690_iser.t1:0.09599189,Bv2_034710_htkr.t1:0.16261065)1.0000:0.36460130,((((((((((NbS00002971g0007.1:0.00301613,NbS00016103g0004.1:0.00048050)1.0000:0.13861155,Solyc04g007070:0.16999002)0.8700:0.03091496,Solyc04g007060:0.19660786)0.7700:0.02524171,Solyc04g007030:0.22818796)0.9600:0.08687334,NbS00004191g0008.1:0.25131840)0.6300:0.03404298,((Solyc04g008150:0.09996985,NbS00011331g0023.1:0.17342920)1.0000:0.13999292,(Solyc04g015210:0.29378218,NbS00004466g0001.1:0.34961535)0.6200:0.01819275)0.6000:0.02790341)0.8200:0.05228317,(NbS00000611g0010.1:0.34726925,Solyc04g007050:0.37364565)0.8900:0.12452048)0.9900:0.11959511,((Solyc03g005660:0.20840895,NbS00030243g0001.1:0.17424686)1.0000:0.05722456,(NbS00011087g0003.1:0.12949299,(Solyc01g090430:0.18386440,(NbS00031134g0006.1:0.09427142,(Solyc10g047320:0.04175559,(NbS00018282g0019.1:0.00324608,NbS00026706g0016.1:0.00019684)1.0000:0.03439339)1.0000:0.07284839)0.6000:0.03178739)0.6300:0.01783337)1.0000:0.05663810)1.0000:0.11312350)0.9700:0.10979127,(Solyc10g008220:0.23367583,Bv5_105990_mxxc.t1:0.35983814)0.8800:0.06739511)0.9400:0.08102641,(((((((((Solyc11g006630:0.07620508,Solyc12g017800:0.07915808)0.4400:0.01185764,Solyc11g006530:0.08841404)0.1900:0.00602777,(Solyc11g006640:0.05689193,(Solyc11g020100:0.06335082,Solyc11g006520:0.04421508)0.2300:0.00830277)0.4300:0.01345423)0.6800:0.02039722,NbS00016992g0002.1:0.12733584)0.9400:0.03868411,(Solyc07g049700:0.07892879,Solyc05g008070:0.17036172)1.0000:0.05209278)1.0000:0.23606879,((NbS00033518g0003.1:0.32591545,Solyc11g069020:0.35643776)0.6800:0.05203369,(NbS00004087g0012.1:0.32837023,(NbS00001549g0018.1:0.41974467,(Solyc10g008230:0.05127792,Solyc10g008240:0.04143179)1.0000:0.21738450)0.5500:0.08505110)0.2100:0.01764790)0.1600:0.01451330)0.3100:0.02719301,((((((NbS00026163g0007.1:0.00000000,NbS00007522g0008.1:0.05207891)1.0000:0.07448395,NbS00013187g0003.1:0.11061453)0.9900:0.07594508,Solyc07g009180:0.17610438)0.9900:0.06059469,Solyc01g087200:0.21509282)0.4600:0.03210881,Solyc07g005770:0.42275510)0.6900:0.03507192,(NbS00013187g0021.1:0.31458822,(Solyc08g074250:0.12784442,(Solyc04g011990:0.07731080,(Solyc04g011960:0.03231133,(Solyc04g011980:0.03158165,Solyc04g012010:0.09173395)0.6400:0.01272741)0.9800:0.03935279)0.7300:0.02506600)0.9900:0.08388166)1.0000:0.12519920)0.6500:0.07191844)0.8100:0.03736165,(NbS00012490g0007.1:0.34890367,(((((Rx:0.05011064,Gpa2:0.04402628)1.0000:0.07006793,(NbS00018164g0105.1:0.16544387,NbS00049356g0001.1:0.12254609)0.5800:0.02417875)0.7500:0.02524577,NbS00018164g0117.1:0.18333300)1.0000:0.12764393,NbS00003488g0001.1:0.29269687)0.7500:0.04116515,((((NbS00006274g0002.1:0.03904362,NbS00026584g0010.1:0.05113502)1.0000:0.19818972,Solyc08g005500:0.21381141)0.9500:0.06268611,(Solyc04g015220:0.27047475,NbS00006547g0102.1:0.32915561)0.9300:0.07916001)1.0000:0.11706705,((Solyc12g009460:0.11487821,Solyc12g009450:0.06279033)1.0000:0.12937557,(NbS00009444g0022.1:0.22004391,(NbS00042576g0011.1:0.16331093,(Solyc02g027080:0.13881210,BS2:0.13751050)0.8900:0.03305504)0.8700:0.03677490)0.8800:0.03408531)1.0000:0.11606957)0.7700:0.03372481)0.9600:0.05576435)0.5000:0.01621355)0.7500:0.06292799,(((((((((((Solyc05g013280:0.00203122,Prf:0.00137447)1.0000:0.07947146,(NbS00008803g0010.1:0.01719629,NbS00001223g0007.1:0.01412292)1.0000:0.04917761)0.9100:0.04672229,(Solyc05g005130:0.12601327,Solyc05g013260:0.21497954)0.6300:0.01653084)0.9500:0.04802735,Solyc05g007170:0.15721792)1.0000:0.17211645,(NbS00001327g0010.1:0.08283713,(NbS00030756g0006.1:0.04970987,NbS00022076g0115.1:0.04311255)0.8000:0.02253399)1.0000:0.20548404)0.9200:0.06799060,(((Solyc05g007610:0.13844903,Solyc05g007630:0.15550453)0.9900:0.09985394,Solyc05g007640:0.34864727)0.7800:0.04213012,(Solyc05g007350:0.19131588,(R1:0.20283362,(NbS00030500g0015.1:0.12251900,(NbS00035496g0014.1:0.02765307,NbS00023304g0012.1:0.07877260)1.0000:0.08682369)0.9900:0.04373785)1.0000:0.05581390)0.8500:0.03909874)0.9700:0.07345218)0.2000:0.01234898,((Solyc05g012910:0.03357205,Solyc05g012890:0.05736720)1.0000:0.09626872,((Solyc05g012740:0.07107075,Solyc05g005330:0.10660616)1.0000:0.14424701,(NbS00004955g0024.1:0.06698890,(NbS00031132g0007.1:0.03290616,NbS00001576g0027.1:0.04853787)0.9500:0.03286752)1.0000:0.13273038)0.7600:0.03326267)0.8800:0.07642567)0.3500:0.02200955,(NbS00004613g0014.1:0.24784974,(NbS00000815g0015.1:0.15637280,(Solyc04g007490:0.13819403,NbS00032132g0014.1:0.10669270)0.6200:0.01398129)0.8800:0.05422036)1.0000:0.15806213)0.6900:0.06179593,(NbS00002946g0006.1:0.37833270,(NbS00018399g0005.1:0.00669749,NbS00033032g0022.1:0.01755951)1.0000:0.37416996)0.5500:0.04764392)0.4600:0.01670165,NbS00023299g0005.1:0.55900335)0.4500:0.03499761,((((((Solyc09g098130:0.01256770,Sw5b:0.00786582)1.0000:0.11773363,Solyc09g098100:0.12177778)0.9100:0.05401842,(NbS00002905g0008.1:0.01247581,(NbS00024228g0008.1:0.02108141,NbS00038091g0013.1:0.01599714)0.6300:0.01006545)1.0000:0.11267540)0.9900:0.06163542,NbS00000634g0116.1:0.24359632)1.0000:0.13197078,((Solyc05g009760:0.23015696,Solyc05g009750:0.16328982)1.0000:0.15739461,(Solyc06g064750:0.07227541,(Solyc06g064760:0.08096674,(Solyc06g064720:0.04731144,Solyc06g064680:0.03138611)0.9000:0.03022836)0.6700:0.01203603)1.0000:0.26920369)0.9400:0.06405371)1.0000:0.07575026,((((Solyc04g008130:0.06406462,Hero:0.07598457)0.5100:0.01318483,Solyc04g051210:0.29517083)0.7600:0.02296171,(Solyc04g008140:0.04266611,Solyc04g008120:0.01909961)0.9600:0.02732207)1.0000:0.25807895,((((((Solyc05g054010:0.06151429,Solyc05g053990:0.03746119)0.5100:0.00991004,(Solyc05g050430:0.05663394,Solyc05g054020:0.09887833)0.3100:0.00814747)0.3200:0.01453583,(Solyc05g047700:0.06354345,Solyc05g043420:0.06244493)0.5100:0.00858664)0.2900:0.00835320,Solyc05g054340:0.06166987)0.9300:0.07211495,(Solyc05g044490:0.13251377,NbS00035525g0015.1:0.17219356)0.7500:0.02948144)1.0000:0.07012305,((NbS00018239g0010.1:0.09902822,NbS00019837g0008.1:0.14835332)0.9900:0.04918171,(((Solyc06g008790:0.09396600,Solyc06g008380:0.06348548)0.4200:0.00554717,Rpiblb2:0.06262575)0.6900:0.02872156,(Solyc06g008480:0.03037724,(Solyc06g008450:0.03251443,(Solyc06g008770:0.03192297,(Solyc06g008400:0.02518539,(Mi1.2:0.03908344,(Solyc00g102400:0.00000050,Solyc06g008800:0.00000050)0.9900:0.02410726)0.3000:0.00401711)0.2300:0.00487123)0.2900:0.00588570)0.9100:0.02743870)0.5500:0.02292934)1.0000:0.07821510)0.9300:0.03810469)1.0000:0.19037965)1.0000:0.11588384)0.8500:0.05080502)0.7700:0.06694065)0.3400:0.00473261)0.4200:0.01430670)0.8800:0.07034983)0.2900:0.01725376)0.1700:0.02857679)0.2600:0.03445763)0.1200:0.01838082,((((((((HORVU3Hr1G001510.3:0.02278256,HORVU3Hr1G001570.1:0.02346365)1.0000:0.15407270,Os01g36640.1:0.19517798)0.9700:0.05096035,(Os10g07534.1:0.10117131,HORVU2Hr1G038230.12:0.10523674)0.9900:0.08298699)0.8100:0.03507417,(HORVU1Hr1G005710.8:0.07497776,(HORVU1Hr1G001490.2:0.07488394,HORVU1Hr1G001630.1:0.07640168)0.9100:0.04478770)1.0000:0.19583131)0.9500:0.06595631,(HORVU5Hr1G057670.3:0.24779895,(Os06g22460.1:0.13072917,(HORVU3Hr1G003810.4:0.07019230,(Os10g07978.1:0.00000050,Os10g07978.2:0.00000050)1.0000:0.05758030)1.0000:0.08090865)1.0000:0.14934508)0.8400:0.05279483)1.0000:0.18906421,(Os08g09430.1:0.30958618,(Os10g07574.1:0.10697162,(Os04g46300.1:0.10247296,HORVU2Hr1G098100.2:0.11780919)0.5300:0.01811570)1.0000:0.11861166)1.0000:0.24637712)0.5800:0.04063843,(RPM1:0.40899265,Solyc08g005440:0.37775016)0.9900:0.15464857)0.1500:0.00381179,(((((((((((Os11g11960.1:0.07263452,Os11g11990.1:0.08139419)1.0000:0.07058604,HORVU3Hr1G096920.6:0.14458880)0.5700:0.01620541,Os11g11950.1:0.16697961)0.3200:0.01033062,(HORVU2Hr1G107970.1:0.09084384,HORVU4Hr1G015800.1:0.09125227)1.0000:0.09891145)0.3600:0.01981595,(Os04g14220.2:0.00000050,Os04g14220.1:0.00000050)1.0000:0.18600315)0.1700:0.00182139,(Os11g12040.1:0.16411485,HORVU3Hr1G014890.2:0.16687722)0.7300:0.03992689)0.3500:0.02334522,(Os11g12000.1:0.13793177,(Os11g12330.1:0.10633418,(Os11g12340.1:0.00000050,Os11g12340.2:0.00000050)1.0000:0.10423084)0.7300:0.01471061)0.9900:0.10366106)0.5600:0.02437189,(Os11g12050.2:0.00000050,Os11g12050.1:0.00000050)1.0000:0.33407274)1.0000:0.08195440,Os11g11770.1:0.31120990)0.9500:0.08251569,Os02g09790.1:0.38978738)0.6000:0.04627447,((((Os04g02860.1:0.05888822,Os12g14330.1:0.08348636)1.0000:0.29346044,Os08g05800.1:0.26715239)1.0000:0.16000282,Os04g21890.1:0.50815587)0.4200:0.03349788,((((Os07g08890.1:0.23401539,HORVU7Hr1G097880.8:0.30770128)0.3900:0.00446674,(Os12g31620.1:0.13188100,HORVU1Hr1G092920.2:0.14099581)1.0000:0.22190224)0.4600:0.01553123,Os09g09490.1:0.28996780)0.9800:0.10625406,(((Os08g16120.1:0.00000050,Os08g16120.2:0.00000050)1.0000:0.25544379,(Os09g30220.1:0.18850298,HORVU2Hr1G007170.3:0.19240259)0.9900:0.07373877)1.0000:0.12013466,(((((Os10g04674.1:0.00000050,Os10g04674.2:0.00000050)0.2900:0.00000000,Os10g04674.3:0.00000050)1.0000:0.19291713,HORVU2Hr1G010920.1:0.19090926)1.0000:0.06836729,(Os01g33810.1:0.19758290,Os10g21400.1:0.11995143)1.0000:0.10509807)0.2400:0.00279919,(Os08g16070.1:0.21890303,(HORVU1Hr1G002640.3:0.21189525,(HORVU0Hr1G001780.1:0.13747977,(HORVU7Hr1G008240.3:0.12031806,(HORVU7Hr1G101110.10:0.09500827,(HORVU7Hr1G008170.3:0.14410213,HORVU7Hr1G008210.5:0.10086467)0.3600:0.00738712)0.3300:0.00626428)0.9500:0.03584292)0.8600:0.03661619)0.8500:0.03401649)0.7800:0.04190683)1.0000:0.15717291)0.7100:0.03474295)0.0700:0.00621078)0.3300:0.03129305)0.4200:0.03240102)0.7800:0.06631158)0.5100:0.06767693,((((((NbZAR1:0.02205626,NbS00013646g0007.1:0.04298794)0.7300:0.01744351,Solyc02g084890:0.04098897)1.0000:0.11068681,Bv9_203570_geqf.t1:0.19689347)0.8900:0.04556590,(AtZAR1:0.00000050,AT3G50950.2:0.00000050)1.0000:0.19111850)1.0000:0.19260151,(Solyc07g053010:0.27122451,Solyc07g053020:0.29828925)1.0000:0.11612915)1.0000:0.24255118,((((((((Os11g40780.1:0.16724163,Os11g45130.1:0.18843455)0.4800:0.00813068,(Os11g44970.1:0.00461622,Os11g45160.1:0.01365345)1.0000:0.17055541)0.4000:0.02223291,(HORVU3Hr1G012510.4:0.08130488,HORVU3Hr1G012660.4:0.10550494)1.0000:0.15134080)0.1800:0.00392588,(Os11g44960.1:0.09151634,(Os11g44990.1:0.08112087,(Os11g45050.1:0.00361568,Os11g45180.1:0.01857746)0.9800:0.03384524)0.9600:0.04341389)1.0000:0.08710356)0.2900:0.02725252,((Os08g15880.1:0.24847797,Os11g13940.1:0.22688306)0.4600:0.02969632,(Os11g45090.1:0.05189372,(Os11g45060.1:0.00000000,Os11g45190.1:0.01065452)1.0000:0.06053618)1.0000:0.13074850)0.1000:0.00402839)1.0000:0.18143579,(Os08g24380.1:0.23058516,(HORVU5Hr1G122310.2:0.22654919,((Os01g05600.1:0.04591510,Os01g05620.1:0.02199176)1.0000:0.07345536,(HORVU3Hr1G013250.10:0.07445559,HORVU3Hr1G013270.16:0.07685785)0.9300:0.04103847)1.0000:0.10273621)0.9900:0.08880854)1.0000:0.31011512)0.3700:0.01081407,Os09g11020.1:0.45675931)0.5800:0.06858785,((((Os09g14450.1:0.21081905,HORVU0Hr1G039660.8:0.29303874)1.0000:0.15856368,Os07g29820.1:0.23303169)1.0000:0.34854127,(Os07g29810.1:0.32492107,Os09g14410.1:0.42606610)1.0000:0.18985633)0.4100:0.02829937,((((Os02g25900.1:0.00000050,Os02g25900.2:0.00000050)1.0000:0.14573029,HORVU7Hr1G120540.3:0.10065487)1.0000:0.40628031,(Os10g33440.2:0.22697821,HORVU1Hr1G040540.6:0.24274824)1.0000:0.26821790)0.2300:0.01669773,(((Os03g48370.1:0.21140487,Os05g12770.1:0.19218222)0.5800:0.02520507,Os03g48320.1:0.28853265)1.0000:0.10968285,(HORVU2Hr1G127490.4:0.38308848,(Os12g09739.1:0.34887949,(Os09g13820.1:0.33906025,(HORVU7Hr1G122420.3:0.30737754,(Os11g28950.1:0.24462979,((HORVU4Hr1G000310.6:0.03995851,HORVU4Hr1G000350.2:0.03719002)1.0000:0.23114368,(HORVU7Hr1G008100.2:0.21725654,(Os05g16200.1:0.11863422,Os11g47780.1:0.12333240)1.0000:0.09903382)0.4100:0.01131933)0.6400:0.02304692)0.5300:0.02925775)0.6500:0.02266451)0.6100:0.02459150)0.8000:0.05474298)0.8000:0.04214957)1.0000:0.15017910)0.1200:0.01460661)0.4700:0.05624291)0.9700:0.13800054)0.2700:0.01753535)0.2600:0.01794935,(((((ADR1L1:0.00000050,AT4G33300.2:0.00000050)1.0000:0.19983062,(ADR1L2:0.12896368,ADR1:0.24153036)0.6600:0.03179221)0.9900:0.12261920,(Solyc04g079420:0.04897775,NbS00036756g0009.1:0.04240897)1.0000:0.22614559)1.0000:0.27332882,((AtNRG1A:0.11742626,AtNRG1B:0.16493731)1.0000:0.37821927,(Solyc02g090380:0.11114169,NbNRG1:0.08017974)1.0000:0.38040144)0.8800:0.08495410)1.0000:0.30613135,(((((((Bv4_087530_ghwz.t1:0.05713341,Bv4_087580_pskn.t1:0.07151510)0.9300:0.03943017,Bv4_087560_hrdz.t1:0.16705453)0.7800:0.04195147,Bv5_113770_efty.t1:0.20292539)1.0000:0.23510976,(Solyc02g037540:0.24610918,Bv4_087170_ygkw.t1:0.46742184)0.5100:0.03426185)0.4300:0.04601287,Solyc10g076440:0.32124803)0.8800:0.11902924,(Bv7_168550_inik.t1:0.43382538,(Bv7_177740_zcug.t1:0.28186286,(Bv7_168690_xpza.t1:0.13726972,(Bv7_168480_ojty.t1:0.14336288,(Bv7_168360_mgxu.t1:0.04252835,Bv7_168510_pfok.t1:0.12082603)1.0000:0.18873609)0.4800:0.02625492)0.7600:0.07761280)1.0000:0.21276649)0.8200:0.07291368)0.9300:0.13679163,((((((AT4G27220.1:0.24775838,AT4G27190.1:0.23465001)1.0000:0.16139713,(Solyc08g007250:0.13093975,Solyc06g048910:0.22807480)1.0000:0.30159762)0.9500:0.12112781,(Bv4_088010_uznf.t1:0.22953037,(Bv4_088030_hdaa.t1:0.03333154,Bv4_088080_qfrz.t1:0.06504024)1.0000:0.21773086)1.0000:0.41542065)0.4100:0.08440392,(Bv4_088060_owmm.t1:0.55166040,NbS00005570g0005.1:0.36046308)0.4000:0.03721439)0.2400:0.03890585,(Solyc07g044800:0.15549487,(Solyc02g036270:0.12120967,(Solyc04g005550:0.09642261,((Solyc04g005540:0.08929248,Solyc12g016220:0.09347227)0.5400:0.02757348,(Solyc12g044180:0.06539288,Solyc12g044190:0.02534857)1.0000:0.13497795)0.3600:0.01465437)0.3700:0.02352537)0.3800:0.02524540)1.0000:0.30475128)0.3600:0.07686493,((((((Os01g72680.1:0.11052790,HORVU3Hr1G109680.6:0.11185571)1.0000:0.25489822,(Os09g14010.1:0.26010501,Os09g14100.1:0.27700454)1.0000:0.13209194)0.5900:0.06674120,Os12g10410.1:0.53735499)0.2100:0.00286988,(Os03g10900.1:0.36749224,(Os03g10910.1:0.48173859,(Os03g14900.1:0.11898284,HORVU0Hr1G008580.1:0.11047013)1.0000:0.39000026)0.4700:0.02393923)0.8100:0.12617198)0.2900:0.02731400,((Os09g10054.1:0.25711876,HORVU6Hr1G095140.34:0.26929153)0.9800:0.11469010,(Os12g30720.1:0.02603867,Os12g30760.1:0.01982472)1.0000:0.32910485)0.9700:0.12461309)0.7900:0.07535866,((Os04g43440.1:0.08295968,HORVU2Hr1G089020.1:0.10667546)1.0000:0.49517628,(((((Os01g57870.2:0.00000050,Os01g57870.1:0.00000050)1.0000:0.07953833,HORVU3Hr1G077670.1:0.06766868)1.0000:0.23549288,Os04g39460.1:0.33065129)1.0000:0.24249144,(RPS2:0.41560027,Bv8_199260_qrne.t1:0.30801425)0.8600:0.10268356)0.6100:0.05433554,(AT5G47250.1:0.43391620,(AT5G05400.1:0.30916160,(((((AT1G61180.2:0.00000050,AT1G61180.1:0.00000050)0.9500:0.01989252,AT1G61310.1:0.04006900)0.7300:0.01357568,AT1G61300.1:0.03383806)0.4500:0.00692435,AT1G61190.1:0.04250457)1.0000:0.23993761,(((((AT5G43740.1:0.00000050,AT5G43740.2:0.00000050)1.0000:0.06682038,AT5G43730.1:0.03661164)0.6700:0.01579193,AT1G51480.1:0.08220809)1.0000:0.13288204,AT1G15890.1:0.09899824)1.0000:0.14545662,((AT5G63020.1:0.17285016,AT5G47260.1:0.43275804)0.2300:0.00948402,(((AT1G62630.1:0.06564071,AT1G63360.1:0.07637640)0.9900:0.07314253,AT1G63350.1:0.12587843)1.0000:0.13125056,((RPS5:0.00000050,AT1G12220.2:0.00000050)1.0000:0.12927594,(AT1G12210.1:0.16796351,(AT1G12280.1:0.17008041,(AT4G10780.1:0.19862447,(AT1G12290.1:0.00000050,AT1G12290.2:0.00000050)1.0000:0.13391278)0.6700:0.03135534)0.5100:0.03113242)0.1800:0.00611123)0.4500:0.03312563)0.4900:0.01662580)0.2500:0.01623384)0.4600:0.04311371)0.7100:0.03957421)0.7400:0.04978567)0.8000:0.07109254)0.4300:0.02921138)0.6600:0.10202463)0.4700:0.09293691)0.3600:0.01597931)0.9700:0.17061578)0.8100:0.08987832,((((((Bv1_020250_pmhw.t1:0.30171016,Bv1_020260_umqg.t1:0.34100015)1.0000:0.18461815,Bv2_027760_yeti.t1:0.36313475)0.8600:0.10002804,Solyc10g085460:0.64879909)0.1900:0.03851736,Bv5_113940_uhsx.t1:0.63751532)0.1300:0.08028083,(Os01g35254.1:0.26332909,Os05g23990.1:0.30794795)1.0000:0.26536275)0.0200:0.00997187,(((((((((((((((HORVU1Hr1G000830.3:0.02502616,HORVU1Hr1G001460.7:0.03343604)0.7900:0.01602165,HORVU1Hr1G000910.9:0.11551281)0.8500:0.01948796,(HORVU1Hr1G002440.2:0.07473474,(HORVU1Hr1G000860.7:0.07361025,HORVU1Hr1G000900.5:0.04507000)0.4700:0.00817540)0.8300:0.01843110)1.0000:0.04279267,(HORVU3Hr1G113640.4:0.10441957,(HORVU3Hr1G113690.11:0.05837202,HORVU3Hr1G113800.1:0.07065799)0.5200:0.00881138)1.0000:0.09159734)0.5200:0.02493224,(Os01g25630.1:0.20397826,HORVU7Hr1G117570.5:0.13593945)0.4400:0.01383663)0.5900:0.02533204,(Os03g63240.1:0.07973201,(Os03g63200.1:0.06816784,(Os03g63150.1:0.00000050,Os03g63150.2:0.00000050)1.0000:0.06594917)0.8300:0.02306161)1.0000:0.13808239)0.8800:0.05878436,(((HORVU5Hr1G017940.1:0.00000050,HORVU5Hr1G017950.2:0.00000050)1.0000:0.08615988,Os01g25740.1:0.09662381)1.0000:0.11837617,((Os01g25760.1:0.05178443,Os01g25810.1:0.08137139)1.0000:0.16290475,(HORVU1Hr1G006290.1:0.18720443,((Os02g20210.1:0.12851801,Os10g04120.1:0.13832692)0.6000:0.01877821,(Os10g04060.1:0.09395693,Os10g04090.1:0.12775026)1.0000:0.10082337)0.7000:0.01674607)0.9500:0.05458366)0.7600:0.03920065)0.8200:0.04509132)1.0000:0.21062450,((((Os05g31530.1:0.00000000,Os05g31570.1:0.00427338)1.0000:0.07974350,Os05g31550.1:0.12480736)1.0000:0.23963774,(Os01g72390.1:0.51115670,Os03g40194.1:0.45336783)0.9900:0.18861070)0.2100:0.00502375,((HORVU7Hr1G000760.3:0.12087544,HORVU7Hr1G000890.2:0.13531417)1.0000:0.27029727,(Os08g43010.1:0.18447007,(Os08g43000.1:0.16952158,(Os08g43050.1:0.17839989,(HORVU5Hr1G006710.3:0.22712686,(HORVU7Hr1G026360.1:0.14566563,HORVU7Hr1G002260.14:0.13620417)0.8800:0.04035436)0.4700:0.00730815)0.6100:0.01439833)0.9700:0.06517157)1.0000:0.10778767)0.8100:0.04693601)0.3400:0.01330326)0.6300:0.06993818,((((NbS00018488g0004.1:0.06345508,NbS00010827g0004.1:0.01670507)0.9100:0.03239947,Solyc09g005290:0.07352738)1.0000:0.42995884,(AT3G14470.1:0.38518973,Os03g20840.1:0.62674517)0.1500:0.04868628)0.0400:0.02976756,(((Solyc08g075640:0.09278535,Solyc08g075630:0.07821444)0.8800:0.02794165,Solyc08g076000:0.10148741)1.0000:0.32512087,(Solyc01g106410:0.35548847,((Os01g15580.1:0.12473689,HORVU6Hr1G020670.1:0.09794107)1.0000:0.37968496,(Solyc04g039990:0.04809818,(NbS00007796g0005.1:0.05677788,NbS00012936g0019.1:0.00000000)0.9800:0.04627551)1.0000:0.27745692)0.2500:0.02013019)0.2100:0.03890603)0.0600:0.03337211)0.0000:0.00842127)0.0000:0.03062527,((((((Os11g30060.1:0.13349423,Os11g30210.1:0.18148365)0.5700:0.02093257,Os11g29980.1:0.23299596)0.9700:0.06725534,(Os11g29970.1:0.14086584,Os11g29990.1:0.17375685)1.0000:0.16204353)1.0000:0.13830163,(Os03g38250.1:0.27962095,Os03g38330.1:0.29669652)1.0000:0.15540967)0.9000:0.06165833,(Os01g33684.1:0.00000050,(Os01g33684.2:0.00000050,Os01g33684.3:0.00000050)0.3400:0.00000000)1.0000:0.49295714)0.6300:0.06375083,(((((((HORVU1Hr1G068200.2:0.00000050,HORVU0Hr1G032250.2:0.00000050)1.0000:0.05159402,Os05g41310.1:0.08895804)0.6300:0.01263015,Os05g41290.1:0.06265674)1.0000:0.14668026,HORVU3Hr1G078990.16:0.23892805)1.0000:0.15903158,(Os07g17230.1:0.70032646,(Os07g17250.1:0.34786791,Os04g43340.1:0.33874754)1.0000:0.19708565)0.2100:0.01216220)0.1000:0.01938493,AT3G14460.1:0.54286908)0.0800:0.03607630,(Solyc03g078300:0.23260835,((((NbS00009911g0001.1:0.08275847,NbS00006672g0036.1:0.17800546)0.3300:0.00898703,NbS00016761g0012.1:0.11140070)0.6000:0.03287379,NbS00003205g0003.1:0.11854411)0.6000:0.01837695,((Solyc11g071420:0.11758524,Solyc11g069620:0.11425088)0.8300:0.03637996,(Solyc11g071430:0.03485671,(Solyc08g007630:0.05072223,R3a:0.05947205)0.7400:0.01644559)0.8600:0.05876706)0.4800:0.01211063)1.0000:0.11189652)1.0000:0.18045817)0.0100:0.02184701)0.0100:0.00907734)0.0000:0.00716413,(Os01g20720.1:0.41133939,Os09g14490.1:0.35319322)0.8400:0.09766351)0.0000:0.03258299,((((((Bv6_141020_moqj.t1:0.09409683,Bv6_141080_tcjf.t1:0.06449291)1.0000:0.10356957,Bv6_129390_pdxa.t1:0.15519170)1.0000:0.14302970,Bv3_061730_usyf.t1:0.40953168)0.3600:0.01574650,(Bv3_062680_mdnn.t1:0.25884343,Bv4_091520_ohgj.t1:0.25320545)0.7500:0.07540250)1.0000:0.19313228,((Os12g29280.1:0.08289242,Os12g29290.1:0.06247641)1.0000:0.24088311,((Os08g12740.1:0.00000050,Os08g12740.2:0.00000050)1.0000:0.23899176,(Os10g07400.1:0.00000050,Os10g07400.2:0.00000050)1.0000:0.33637407)0.6000:0.04065200)1.0000:0.14524550)0.9400:0.11411119,((HORVU1Hr1G085960.22:0.02037254,HORVU1Hr1G086050.6:0.00904827)1.0000:0.43038273,(((Os09g15850.1:0.39831917,Os09g16000.1:0.33483664)0.9800:0.16410841,HORVU5Hr1G056360.8:0.38727971)1.0000:0.18985471,((HORVU2Hr1G006590.3:0.33126314,HORVU5Hr1G062680.5:0.37731675)1.0000:0.14777414,(((HORVU6Hr1G092250.1:0.00000050,HORVU6Hr1G092370.1:0.00000050)1.0000:0.16770795,Os08g16460.1:0.21982869)1.0000:0.10155357,((HORVU2Hr1G126440.1:0.07163403,HORVU2Hr1G126510.1:0.02951915)1.0000:0.24879563,(HORVU5Hr1G001020.2:0.27032069,(Os11g10550.1:0.26941997,Os11g10610.1:0.22327828)0.4900:0.02466972)0.4900:0.01914873)0.9300:0.04773974)0.9600:0.07259020)0.9800:0.11482539)0.6400:0.05878960)0.6500:0.18537401)0.0100:0.01138835)0.0000:0.00792134,(((Bv3_051360_kzro.t1:0.42974988,Bv3_051390_sdqx.t1:0.32816158)1.0000:0.24411457,Bv1_006950_kwaq.t1:0.50467434)0.1400:0.03540816,(NbS00002061g0001.1:0.42932193,(Bv_012060_ktjx.t1:0.55027617,(Bv2_043950_ccjd.t1:0.00000050,(Bv2_043950_ccjd.t3:0.00000050,Bv2_043950_ccjd.t2:0.00000050)0.3300:0.00000000)1.0000:0.63980535)1.0000:0.50094627)0.1300:0.02494951)0.0000:0.03273019)0.0000:0.01253771,(((Os11g42070.2:0.00000050,Os11g42070.1:0.00000050)1.0000:0.54539671,HORVU1Hr1G061260.1:0.76935218)1.0000:0.52220340,(Solyc02g084450:0.49270726,((Bv3_063850_pxnh.t1:0.32867439,Bv6_151170_dauh.t1:0.34503151)1.0000:0.39431675,(Bv3_063870_jjky.t1:0.42700196,Bv3_063940_ngjt.t1:0.53483459)0.5700:0.05645775)1.0000:0.17078773)0.7300:0.11241303)0.1500:0.03476310)0.0000:0.01106458,(Os04g11430.1:0.51898083,((((((((Os12g10180.1:0.12127700,HORVU6Hr1G018960.9:0.20747693)0.6600:0.04479064,(Os12g10710.1:0.18710114,HORVU6Hr1G018920.1:0.21360988)0.6200:0.02830903)1.0000:0.09014587,Os12g10340.1:0.27381429)0.9400:0.08276060,(Os06g20050.1:0.36030077,Os12g32710.1:0.55652523)0.4400:0.01493190)0.4000:0.03969864,(Os12g32680.1:0.26507148,(Os12g32660.1:0.00000050,Os12g32660.2:0.00000050)1.0000:0.29980657)1.0000:0.23659314)0.4800:0.04177125,((Os04g30930.1:0.16671926,HORVU3Hr1G116440.3:0.11230320)1.0000:0.11816311,(Os02g30150.1:0.10026237,(HORVU5Hr1G074600.1:0.01778397,HORVU5Hr1G115270.2:0.00000000)1.0000:0.22813919)1.0000:0.16992777)0.8900:0.12966403)0.9200:0.07072434,Os12g10330.1:0.46404125)0.6600:0.08877931,((((((Os07g33730.2:0.00000050,Os07g33730.1:0.00000050)1.0000:0.40853849,Os07g33690.1:0.38966229)0.6800:0.07228258,Os12g03750.1:0.62108833)0.4100:0.02281265,(Os07g33720.1:0.41292376,Os07g33740.1:0.44492541)1.0000:0.26708440)0.7800:0.08415587,(Os03g37720.1:0.15508404,HORVU1Hr1G079170.10:0.24958578)1.0000:0.43822837)0.7100:0.06896809,(((((((((((Os02g18000.1:0.14330101,Os02g18070.1:0.16263618)0.5500:0.01793725,(Os02g18080.1:0.11056843,Os02g18140.1:0.11164409)0.9500:0.05811580)0.6800:0.02394895,HORVU6Hr1G013830.4:0.18471921)0.9900:0.07232454,(Os04g30660.1:0.01319534,Os04g30690.1:0.02782359)1.0000:0.21733129)0.9500:0.06864869,(Os09g20020.1:0.22485221,Os09g20040.1:0.19003078)1.0000:0.26481862)0.5000:0.02781805,(Os05g12570.1:0.09848686,Os06g15750.1:0.13490821)1.0000:0.24613586)0.4200:0.02475025,Os09g20030.1:0.40263838)0.5600:0.02287112,HORVU2Hr1G087730.12:0.43782396)0.7000:0.07472087,(((Os04g02110.1:0.00000050,Os04g02110.2:0.00000050)0.3500:0.00000000,Os04g02110.3:0.00000050)1.0000:0.41018166,(HORVU3Hr1G094660.2:0.41532002,(Os05g34230.1:0.41709045,(HORVU1Hr1G064770.2:0.17461526,(Os05g34220.2:0.00000050,Os05g34220.1:0.00000050)1.0000:0.16154454)1.0000:0.28873635)0.5300:0.02950125)0.8000:0.05945962)0.4600:0.04688863)0.0200:0.00896253,((Os03g36920.1:0.46211840,Os06g41480.1:0.45301694)0.1400:0.00659977,(HORVU7Hr1G093710.4:0.22670800,(Os06g41640.1:0.03379566,Os06g41660.1:0.02359382)1.0000:0.26551319)1.0000:0.13847217)0.1300:0.02362804)0.1000:0.02915636,(((((((((((((HORVU0Hr1G027280.1:0.00000050,HORVU0Hr1G030390.1:0.00000050)0.3200:0.00000000,HORVU7Hr1G001510.1:0.00000050)1.0000:0.08130605,HORVU7Hr1G001540.14:0.05928770)0.5100:0.01110631,HORVU7Hr1G001700.1:0.11537912)0.7500:0.02633346,HORVU7Hr1G001670.1:0.05870511)0.9500:0.05689775,HORVU3Hr1G076910.13:0.13774854)0.3700:0.01173647,(((Os01g57280.2:0.00000050,Os01g57280.1:0.00000050)0.3400:0.00000000,Os01g57280.3:0.00000050)1.0000:0.04958069,(Os01g57310.2:0.00000050,(Os01g57310.1:0.00000050,Os01g57340.1:0.00000050)0.3900:0.00000000)1.0000:0.04903522)1.0000:0.08629780)0.5400:0.01554527,Os05g30220.1:0.20042341)0.7500:0.04529463,HORVU5Hr1G121640.2:0.22062384)0.3900:0.00824914,(Os01g57270.2:0.00000050,Os01g57270.1:0.00000050)1.0000:0.14172720)0.9600:0.07328209,Os02g04530.1:0.48238033)1.0000:0.20269422,(((HORVU1Hr1G000210.1:0.07562001,HORVU1Hr1G000250.4:0.07819770)0.5700:0.01473993,HORVU1Hr1G000260.9:0.08448886)1.0000:0.34409364,(Os04g02030.1:0.30055745,(HORVU5Hr1G122620.1:0.39835400,(HORVU2Hr1G101700.6:0.30395864,((Os04g25900.2:0.00000050,Os04g25900.1:0.00000050)1.0000:0.24905724,((Os06g16790.1:0.20255868,Os11g44580.1:0.16269913)0.6400:0.03099076,(HORVU7Hr1G114880.2:0.19142539,HORVU5Hr1G078100.19:0.24165238)0.2400:0.00092069)0.9400:0.06425591)0.4700:0.01656536)0.7600:0.03940153)0.9000:0.07317526)0.6000:0.01707364)1.0000:0.15377005)0.6300:0.10563410,(Os06g45690.1:0.56856583,(((((((((Os04g52970.1:0.12062963,Os11g29520.1:0.07469053)0.9100:0.06014064,(HORVU2Hr1G103490.27:0.13266989,HORVU6Hr1G095000.5:0.11244884)0.9600:0.05845602)0.4800:0.02142778,(Os02g02640.1:0.08993235,Os02g02670.1:0.09277490)1.0000:0.10920575)0.4700:0.01645810,Os04g53030.1:0.24882294)0.9100:0.05349929,Os11g24170.1:0.31525207)0.5700:0.05136004,Os08g19980.1:0.40364575)0.3700:0.02649228,Os08g20000.1:0.39917355)0.3700:0.04771991,(((Os04g22090.1:0.15805431,Os04g53040.1:0.32519978)0.6000:0.01766954,Os04g53120.1:0.16782361)1.0000:0.12861374,(Os04g53050.1:0.28135715,(HORVU5Hr1G122660.4:0.24990243,((Os04g53160.1:0.19355606,HORVU2Hr1G103460.3:0.21952739)0.6600:0.03056650,(HORVU3Hr1G098150.6:0.17885117,(HORVU6Hr1G093460.12:0.23857779,HORVU6Hr1G093470.1:0.17423480)0.6100:0.02625444)0.9900:0.07885904)0.5000:0.01076596)0.8600:0.05101060)0.9600:0.07839355)0.9600:0.12744910)0.6200:0.01531614,((((((Os02g16270.1:0.00000050,Os02g16270.2:0.00000050)1.0000:0.11404291,Os02g16330.1:0.20196296)0.9900:0.09662950,HORVU7Hr1G121470.7:0.19635382)0.6000:0.01228195,((HORVU1Hr1G083050.3:0.03477868,HORVU1Hr1G083100.15:0.01442114)1.0000:0.11706790,(HORVU5Hr1G125550.1:0.09337588,HORVU7Hr1G002350.7:0.11441029)0.9600:0.04225091)0.9700:0.06386584)0.9100:0.04855055,Os01g02250.1:0.28439765)1.0000:0.17467900,(((Os12g29690.1:0.02714141,Os12g29710.1:0.02257697)1.0000:0.21004580,HORVU4Hr1G000280.27:0.23786628)0.7300:0.03599098,(((((((Os06g49380.1:0.00000050,Os06g49380.3:0.00000050)0.0800:0.00000000,Os06g49380.5:0.00000050)0.0200:0.00000000,(Os06g49380.4:0.00000050,Os06g49380.6:0.00000050)0.1400:0.00000000)0.1200:0.00000000,Os06g49380.2:0.00000050)1.0000:0.11252894,Os06g49390.1:0.13493345)0.9900:0.07248357,HORVU1Hr1G021390.5:0.20045639)0.3200:0.01822848,((Os04g53496.1:0.13927620,Os07g04900.1:0.13171782)1.0000:0.10891048,(HORVU7Hr1G122200.3:0.19016090,((HORVU2Hr1G000510.18:0.09566636,HORVU2Hr1G000560.16:0.11839866)0.9600:0.03113213,(HORVU2Hr1G000770.22:0.09287791,(HORVU5Hr1G116990.7:0.09084822,(HORVU2Hr1G000700.7:0.07648909,HORVU2Hr1G000900.2:0.09437919)0.9000:0.02861834)0.7700:0.02352010)0.9800:0.04126450)1.0000:0.06077375)0.9000:0.03964311)0.4500:0.03155802)0.9400:0.08042164)0.8700:0.06559522)0.9900:0.11289401)0.8900:0.06159337)0.2600:0.03961956)0.0300:0.00680019)0.0400:0.02721784)0.0300:0.04155361)0.0300:0.01961665)0.0700:0.07835934)0.0400:0.04393815)0.4600:0.05553864);
